# Supplementary material for: Alternative Isoform Analysis of Ttc8 Expression in the Rat Pineal Gland Using a Multi-Platform Sequencing Approach Reveals Neural Regulation
Source: PLoS One. 2016 Sep 29;11(9):e0163590. doi: 10.1371/journal.pone.0163590 (PMC5042479; doi:10.1371/journal.pone.0163590)
Supplement: S1 Dataset — These transcripts were generated via a CuffLinks run on each sample in the discovery set, followed by the use of CuffMerge to merge these individual-sample assemblies. Note that CuffLinks failed to discover any of the novel transcripts, and there are no transcripts covering any of the 17 novel splice junctions observed in the Illumina and PacBio datasets. (GZ) [file pone.0163590.s002.gz]

Archive with 1 entries (1 files):
- CuffLinks.transcripts.gtf
