# Supplementary material for: Alternative Isoform Analysis of Ttc8 Expression in the Rat Pineal Gland Using a Multi-Platform Sequencing Approach Reveals Neural Regulation
Source: PLoS One. 2016 Sep 29;11(9):e0163590. doi: 10.1371/journal.pone.0163590 (PMC5042479; doi:10.1371/journal.pone.0163590)
Supplement: S2 Dataset — It includes columns listing the ROI counts from the PacBio SMRT sequencing. (TXT) [file pone.0163590.s003.txt]

#################################
#  PERMID: The unique identifier for the theoretical isoform
#  ID.wPrimer: The unique identifier for the theoretical isoform and primer-pair combination (if applicable). Some theoretical isoforms are covered by more than one primer pair (differing by only a few base pairs). These isoforms have two lines in the table below, one for each sequence.
#  majorID: if applicable, the "major variant ID" used in the manuscript, from 1 to 24.
#  finalLabel: The label used for the isoform, in the manuscript.
#  VariantSet: The code for the sub-variants used in the isoform.
#  opt.1, opt.2, opt.3, opt.4: The code for the four sub-variant regions.
#  primer.F, primer.R: the forward and reverse primers that cover the sequence.
#  CT.total: the total number of SMRT ROI that can be attributed to this isoform.
#  CT.perf: the number of SMRT ROI that are a perfect base-for-base match to this isoform.
#  CT.align: the number of SMRT ROI that align to the isoform, covering every splice junction and exon belonging to the isoform, and covering none of the other SJ or exons. In addition, each alignment end must be within 3 base pairs of the isoform end.
#  CT.perf.P: the number of perfect forward strand matches to the isoform.
#  CT.perf.M: the number of reverse-complemented perfect matches to the isoform.
#  isLegalPrimerPair: TRUE if the primer pair for the given line is one of the primer pairs that was included in the PCR reaction
#  isMajor: Is the isoform one of the 24 isoforms composed only of "major" sub-variants.
#  isMajorIR: Is the isoform one of the 24 isoforms composed only of "major" sub-variants, plus an additional intron retention between exons 8 and 9a.
#  exons: The exon id's used by the isoform. See the annotation file subvariant.exons.and.sj.GTF, which defines these exons.
#  length: The base-pair length of the isoform.
#  rawPermutationID: The unique identifier used in the fasta files. This differs from the PERMID.
#  SEQ: The base-pair sequence of the transcript.
#################################
PERMID	ID.wPrimer	majorID	finalLabel	VariantSet	opt.1	opt.1.wPrimer	opt.2	opt.3	opt.4	primer.F	primer.R	CT.total	CT.perf	CT.align	CT.perf.P	CT.perf.M	isLegalPrimerPair	isMajor	isMajorIR	exons	length	rawPermutationID	SEQ
PERM_1	PERM_1	NA	PERM_1	A.A.A.A	A	A	A	A	A	F1	R8	0	0	0	0	0	TRUE	FALSE	FALSE	002F1,003,004,005,007,010,057	732	PERM_1	CACAGGACCTTTGAGCTCGTTGAGCGCTCTCCCGGACCACCATGGGCTCAGAGATGGAGCCACTGTTCCGGGCCTGGAGCTATTTTAGACGCAGGAAGTTCCAGCTCTGCGCCGATCTATGCACGCAGATGCTGGAGAAGTCCCCTTATGACCAGGCGGCTTGGATTTTGAAAGCGCGAGCGCTGACAGAAATGGTGTACGTAGATGAAATTGACGTGGACCAGGAAGGGATTGCTGAGATGACCCTGGATGAAAATGCTATTGCTCAGGTCCCACGCCCTGGCACATCTTTGAAGCTCCCTGGCACTAACCAGACAGGAGGACCGACTCAAGCTGTCAGGCCAATCACTCAAGCTGGAAGACCCATAACGGGCTTCCTTAGGCCCAGCACACAGAGTGGAAGACCGGGTACAATGGAGCAGGCCATCAGAACACCCAGAACGGCCTACACAGCACGACCTATCACCAGCTCATCTGGAAGATTCGTCAGACTGGGGACTGCTTTATTTGAATATATTTTCCACCATGAAAACGATGTTAAGATGGTTAGGAATGTACCGTGAAGCAGAGAAACAGTTCAAATCAGCCCTGAAGCAGCAGGAAATGGTAGATACATTTCTCTATCTGGCAAAAaggacccaggcctgagacccaacaaccacttgatggctcacaaccatctgaactccagttccaagaaccttcttctggtctccaaggttaccaggcaca
PERM_2	PERM_2	NA	PERM_2	A.A.A.B	A	A	A	A	B	F1	R8	0	0	0	0	0	TRUE	FALSE	FALSE	002F1,003,004,005,007,010,056,057	799	PERM_2	CACAGGACCTTTGAGCTCGTTGAGCGCTCTCCCGGACCACCATGGGCTCAGAGATGGAGCCACTGTTCCGGGCCTGGAGCTATTTTAGACGCAGGAAGTTCCAGCTCTGCGCCGATCTATGCACGCAGATGCTGGAGAAGTCCCCTTATGACCAGGCGGCTTGGATTTTGAAAGCGCGAGCGCTGACAGAAATGGTGTACGTAGATGAAATTGACGTGGACCAGGAAGGGATTGCTGAGATGACCCTGGATGAAAATGCTATTGCTCAGGTCCCACGCCCTGGCACATCTTTGAAGCTCCCTGGCACTAACCAGACAGGAGGACCGACTCAAGCTGTCAGGCCAATCACTCAAGCTGGAAGACCCATAACGGGCTTCCTTAGGCCCAGCACACAGAGTGGAAGACCGGGTACAATGGAGCAGGCCATCAGAACACCCAGAACGGCCTACACAGCACGACCTATCACCAGCTCATCTGGAAGATTCGTCAGACTGGGGACTGCTTTATTTGAATATATTTTCCACCATGAAAACGATGTTAAGATGGTTAGGAATGTACCGTGAAGCAGAGAAACAGTTCAAATCAGCCCTGAAGCAGCAGGAAATGGTAGATACATTTCTCTATCTGGCAAAAATGGAAAAAAATCAGCCAGAggtctggagagctggttcagcagttgaagcacttgtctctcttccagaggacccaggcctgagacccaacaaccacttgatggctcacaaccatctgaactccagttccaagaaccttcttctggtctccaaggttaccaggcaca
PERM_3	PERM_3	NA	PERM_3	A.A.A.(A.A.A.A)	A	A	A	A	(A.A.A.A)	F1	R1	0	0	0	0	0	TRUE	FALSE	FALSE	002F1,003,004,005,007,010,011,012,013,061,017R1	1290	PERM_3	CACAGGACCTTTGAGCTCGTTGAGCGCTCTCCCGGACCACCATGGGCTCAGAGATGGAGCCACTGTTCCGGGCCTGGAGCTATTTTAGACGCAGGAAGTTCCAGCTCTGCGCCGATCTATGCACGCAGATGCTGGAGAAGTCCCCTTATGACCAGGCGGCTTGGATTTTGAAAGCGCGAGCGCTGACAGAAATGGTGTACGTAGATGAAATTGACGTGGACCAGGAAGGGATTGCTGAGATGACCCTGGATGAAAATGCTATTGCTCAGGTCCCACGCCCTGGCACATCTTTGAAGCTCCCTGGCACTAACCAGACAGGAGGACCGACTCAAGCTGTCAGGCCAATCACTCAAGCTGGAAGACCCATAACGGGCTTCCTTAGGCCCAGCACACAGAGTGGAAGACCGGGTACAATGGAGCAGGCCATCAGAACACCCAGAACGGCCTACACAGCACGACCTATCACCAGCTCATCTGGAAGATTCGTCAGACTGGGGACTGCTTTATTTGAATATATTTTCCACCATGAAAACGATGTTAAGATGGTTAGGAATGTACCGTGAAGCAGAGAAACAGTTCAAATCAGCCCTGAAGCAGCAGGAAATGGTAGATACATTTCTCTATCTGGCAAAAGTTTATATCATATTGGATCAACCTGTGACTGCTTTAAATCTATTCAAACAAGGCTTAGATAAGTTTCCAGGAGAGGTGACCCTGCTTTGTGGAATTGCCAGGATCTACGAGGAAATGAACAACAGTTCGTCCGCAGCAGAATACTACAAAGAGGTTCTCAAACAAGACAATACTCATGTGGAAGCCATTGCCTGCATTGGAAGCAACCACTTTTATTCTGACCAGCCAGAGGTTGCCCTCCGGTTTTACAGGCGCCTCTTGCAGATGGGAGTTTACAACTGCCAGCTTTTCAACAACCTGGGGCTGTGCTGCTTCTATGCCCAGCAGTACGACATGACTCTGACCTCATTCGAGCGCGCCCTTTCCCTGGCCGAGAACGAGGAAGAGGCAGCTGACGTCTGGTACAACCTGGGGCACATTGCAGTGGAGACACAAACCTGGCCCACCAGTGCTTCAGGCTGGCCCTGGTCCACAACAACCACCATGCTGAGGCCTACAACAACCTAGCCGTGCTGGAGATGCGGAAGGGTCACATTGAACAGTTGTTAAACATTTTAATGAACCTCAATTTTTTTTTTATAAATGTGTATTTTAAAAGTCTTTAATCCAAAAACAAAAGTTCTTAAGCATTAGCTATCGTTGAAAACTTAGGTCAGA
PERM_4	PERM_4	NA	PERM_4	A.A.A.(A.A.A.B)	A	A	A	A	(A.A.A.B)	F1	R1	0	0	0	0	0	TRUE	FALSE	FALSE	002F1,003,004,005,007,010,011,012,013,061,015,016,017R1	1938	PERM_4	CACAGGACCTTTGAGCTCGTTGAGCGCTCTCCCGGACCACCATGGGCTCAGAGATGGAGCCACTGTTCCGGGCCTGGAGCTATTTTAGACGCAGGAAGTTCCAGCTCTGCGCCGATCTATGCACGCAGATGCTGGAGAAGTCCCCTTATGACCAGGCGGCTTGGATTTTGAAAGCGCGAGCGCTGACAGAAATGGTGTACGTAGATGAAATTGACGTGGACCAGGAAGGGATTGCTGAGATGACCCTGGATGAAAATGCTATTGCTCAGGTCCCACGCCCTGGCACATCTTTGAAGCTCCCTGGCACTAACCAGACAGGAGGACCGACTCAAGCTGTCAGGCCAATCACTCAAGCTGGAAGACCCATAACGGGCTTCCTTAGGCCCAGCACACAGAGTGGAAGACCGGGTACAATGGAGCAGGCCATCAGAACACCCAGAACGGCCTACACAGCACGACCTATCACCAGCTCATCTGGAAGATTCGTCAGACTGGGGACTGCTTTATTTGAATATATTTTCCACCATGAAAACGATGTTAAGATGGTTAGGAATGTACCGTGAAGCAGAGAAACAGTTCAAATCAGCCCTGAAGCAGCAGGAAATGGTAGATACATTTCTCTATCTGGCAAAAGTTTATATCATATTGGATCAACCTGTGACTGCTTTAAATCTATTCAAACAAGGCTTAGATAAGTTTCCAGGAGAGGTGACCCTGCTTTGTGGAATTGCCAGGATCTACGAGGAAATGAACAACAGTTCGTCCGCAGCAGAATACTACAAAGAGGTTCTCAAACAAGACAATACTCATGTGGAAGCCATTGCCTGCATTGGAAGCAACCACTTTTATTCTGACCAGCCAGAGGTTGCCCTCCGGTTTTACAGGCGCCTCTTGCAGATGGGAGTTTACAACTGCCAGCTTTTCAACAACCTGGGGCTGTGCTGCTTCTATGCCCAGCAGTACGACATGACTCTGACCTCATTCGAGCGCGCCCTTTCCCTGGCCGAGAACGAGGAAGAGGCAGCTGACGTCTGGTACAACCTGGGGCACATTGCAGTGGAGACACAAACCTGGCCCACCAGTGCTTCAGGCTGGCCCTGGTCCACAACAACCACCATGCTGAGGCCTACAACAACCTAGCCGTGCTGGAGATGCGGAAGGGTCACATTGAACAGGCACGCGCACTCTTACAAACCGCATCGTCCTTGGCACCCCATATGTATGAGCCACATTTTAATTTTGCAACCGTCTCTGATAAGATTGGAGATCTTCAGAGAAGCTACGTCGCTGCTCAGAAGTCTGAAGCCGCATTTCCAGAGCATGTGGACACTCAGCATTTAATTAAGCAGCTAAAGCAGCACTTCGCTATGCTCTGATCAGGCCTCGGACCAACTGCGTCCTCAGGAAGGGCCAGCCACAGGGGAGAAAACGTGCTGAGTGCATTTGTATCAGTAGTGTGACGCAGACTCAGAAGGCGTCCTGCAAGACCTAAGGACTTTGTTGTTTTATAAGGTAAAACAACACTAAGGTAAAAGTGGGTGCACTTCTGCCATGCCCTCCTCCTCATTAGTCCCCTTTGTCCCCTAGCCACTTCCGTGCCATCTGCATGGACATGGTTTTAGTATCTGGGTAAAACCTAGAAGCCACACATTAGAGAAAAACTATGCGTACCGTAGTATTATTAcaggttagtctctagttaacttcaccgcctcagcctcctcagtgctgtggtacagacacgccaccatgcccggctGGCTTCAGCGTTTCCAAGGACATGAAATCTCCTCTCACACTGCATGGTTGATGTTTGTATATAGTTGTTAAACATTTTAATGAACCTCAATTTTTTTTTTATAAATGTGTATTTTAAAAGTCTTTAATCCAAAAACAAAAGTTCTTAAGCATTAGCTATCGTTGAAAACTTAGGTCAGA
PERM_5	PERM_5	NA	PERM_5	A.A.A.(A.A.B.A)	A	A	A	A	(A.A.B.A)	F1	R1	0	0	0	0	0	TRUE	FALSE	FALSE	002F1,003,004,005,007,010,011,012,013,014,061,017R1	1297	PERM_5	CACAGGACCTTTGAGCTCGTTGAGCGCTCTCCCGGACCACCATGGGCTCAGAGATGGAGCCACTGTTCCGGGCCTGGAGCTATTTTAGACGCAGGAAGTTCCAGCTCTGCGCCGATCTATGCACGCAGATGCTGGAGAAGTCCCCTTATGACCAGGCGGCTTGGATTTTGAAAGCGCGAGCGCTGACAGAAATGGTGTACGTAGATGAAATTGACGTGGACCAGGAAGGGATTGCTGAGATGACCCTGGATGAAAATGCTATTGCTCAGGTCCCACGCCCTGGCACATCTTTGAAGCTCCCTGGCACTAACCAGACAGGAGGACCGACTCAAGCTGTCAGGCCAATCACTCAAGCTGGAAGACCCATAACGGGCTTCCTTAGGCCCAGCACACAGAGTGGAAGACCGGGTACAATGGAGCAGGCCATCAGAACACCCAGAACGGCCTACACAGCACGACCTATCACCAGCTCATCTGGAAGATTCGTCAGACTGGGGACTGCTTTATTTGAATATATTTTCCACCATGAAAACGATGTTAAGATGGTTAGGAATGTACCGTGAAGCAGAGAAACAGTTCAAATCAGCCCTGAAGCAGCAGGAAATGGTAGATACATTTCTCTATCTGGCAAAAGTTTATATCATATTGGATCAACCTGTGACTGCTTTAAATCTATTCAAACAAGGCTTAGATAAGTTTCCAGGAGAGGTGACCCTGCTTTGTGGAATTGCCAGGATCTACGAGGAAATGAACAACAGTTCGTCCGCAGCAGAATACTACAAAGAGGTTCTCAAACAAGACAATACTCATGTGGAAGCCATTGCCTGCATTGGAAGCAACCACTTTTATTCTGACCAGCCAGAGGTTGCCCTCCGGTTTTACAGGCGCCTCTTGCAGATGGGAGTTTACAACTGCCAGCTTTTCAACAACCTGGGGCTGTGCTGCTTCTATGCCCAGCAGTACGACATGACTCTGACCTCATTCGAGCGCGCCCTTTCCCTGGCCGAGAACGAGGAAGAGGCAGCTGACGTCTGGTACAACCTGGGGCACATTGCAGTGGGAATAGGAGACACAAACCTGGCCCACCAGTGCTTCAGGCTGGCCCTGGTCCACAACAACCACCATGCTGAGGCCTACAACAACCTAGCCGTGCTGGAGATGCGGAAGGGTCACATTGAACAGTTGTTAAACATTTTAATGAACCTCAATTTTTTTTTTATAAATGTGTATTTTAAAAGTCTTTAATCCAAAAACAAAAGTTCTTAAGCATTAGCTATCGTTGAAAACTTAGGTCAGA
PERM_6	PERM_6	NA	PERM_6	A.A.A.(A.A.B.B)	A	A	A	A	(A.A.B.B)	F1	R1	0	0	0	0	0	TRUE	FALSE	FALSE	002F1,003,004,005,007,010,011,012,013,014,061,015,016,017R1	1945	PERM_6	CACAGGACCTTTGAGCTCGTTGAGCGCTCTCCCGGACCACCATGGGCTCAGAGATGGAGCCACTGTTCCGGGCCTGGAGCTATTTTAGACGCAGGAAGTTCCAGCTCTGCGCCGATCTATGCACGCAGATGCTGGAGAAGTCCCCTTATGACCAGGCGGCTTGGATTTTGAAAGCGCGAGCGCTGACAGAAATGGTGTACGTAGATGAAATTGACGTGGACCAGGAAGGGATTGCTGAGATGACCCTGGATGAAAATGCTATTGCTCAGGTCCCACGCCCTGGCACATCTTTGAAGCTCCCTGGCACTAACCAGACAGGAGGACCGACTCAAGCTGTCAGGCCAATCACTCAAGCTGGAAGACCCATAACGGGCTTCCTTAGGCCCAGCACACAGAGTGGAAGACCGGGTACAATGGAGCAGGCCATCAGAACACCCAGAACGGCCTACACAGCACGACCTATCACCAGCTCATCTGGAAGATTCGTCAGACTGGGGACTGCTTTATTTGAATATATTTTCCACCATGAAAACGATGTTAAGATGGTTAGGAATGTACCGTGAAGCAGAGAAACAGTTCAAATCAGCCCTGAAGCAGCAGGAAATGGTAGATACATTTCTCTATCTGGCAAAAGTTTATATCATATTGGATCAACCTGTGACTGCTTTAAATCTATTCAAACAAGGCTTAGATAAGTTTCCAGGAGAGGTGACCCTGCTTTGTGGAATTGCCAGGATCTACGAGGAAATGAACAACAGTTCGTCCGCAGCAGAATACTACAAAGAGGTTCTCAAACAAGACAATACTCATGTGGAAGCCATTGCCTGCATTGGAAGCAACCACTTTTATTCTGACCAGCCAGAGGTTGCCCTCCGGTTTTACAGGCGCCTCTTGCAGATGGGAGTTTACAACTGCCAGCTTTTCAACAACCTGGGGCTGTGCTGCTTCTATGCCCAGCAGTACGACATGACTCTGACCTCATTCGAGCGCGCCCTTTCCCTGGCCGAGAACGAGGAAGAGGCAGCTGACGTCTGGTACAACCTGGGGCACATTGCAGTGGGAATAGGAGACACAAACCTGGCCCACCAGTGCTTCAGGCTGGCCCTGGTCCACAACAACCACCATGCTGAGGCCTACAACAACCTAGCCGTGCTGGAGATGCGGAAGGGTCACATTGAACAGGCACGCGCACTCTTACAAACCGCATCGTCCTTGGCACCCCATATGTATGAGCCACATTTTAATTTTGCAACCGTCTCTGATAAGATTGGAGATCTTCAGAGAAGCTACGTCGCTGCTCAGAAGTCTGAAGCCGCATTTCCAGAGCATGTGGACACTCAGCATTTAATTAAGCAGCTAAAGCAGCACTTCGCTATGCTCTGATCAGGCCTCGGACCAACTGCGTCCTCAGGAAGGGCCAGCCACAGGGGAGAAAACGTGCTGAGTGCATTTGTATCAGTAGTGTGACGCAGACTCAGAAGGCGTCCTGCAAGACCTAAGGACTTTGTTGTTTTATAAGGTAAAACAACACTAAGGTAAAAGTGGGTGCACTTCTGCCATGCCCTCCTCCTCATTAGTCCCCTTTGTCCCCTAGCCACTTCCGTGCCATCTGCATGGACATGGTTTTAGTATCTGGGTAAAACCTAGAAGCCACACATTAGAGAAAAACTATGCGTACCGTAGTATTATTAcaggttagtctctagttaacttcaccgcctcagcctcctcagtgctgtggtacagacacgccaccatgcccggctGGCTTCAGCGTTTCCAAGGACATGAAATCTCCTCTCACACTGCATGGTTGATGTTTGTATATAGTTGTTAAACATTTTAATGAACCTCAATTTTTTTTTTATAAATGTGTATTTTAAAAGTCTTTAATCCAAAAACAAAAGTTCTTAAGCATTAGCTATCGTTGAAAACTTAGGTCAGA
PERM_7	PERM_7	NA	PERM_7	A.A.A.(A.B.A.A)	A	A	A	A	(A.B.A.A)	F1	R1	0	0	0	0	0	TRUE	FALSE	FALSE	002F1,003,004,005,007,010,011,012,060,013,061,017R1	1379	PERM_7	CACAGGACCTTTGAGCTCGTTGAGCGCTCTCCCGGACCACCATGGGCTCAGAGATGGAGCCACTGTTCCGGGCCTGGAGCTATTTTAGACGCAGGAAGTTCCAGCTCTGCGCCGATCTATGCACGCAGATGCTGGAGAAGTCCCCTTATGACCAGGCGGCTTGGATTTTGAAAGCGCGAGCGCTGACAGAAATGGTGTACGTAGATGAAATTGACGTGGACCAGGAAGGGATTGCTGAGATGACCCTGGATGAAAATGCTATTGCTCAGGTCCCACGCCCTGGCACATCTTTGAAGCTCCCTGGCACTAACCAGACAGGAGGACCGACTCAAGCTGTCAGGCCAATCACTCAAGCTGGAAGACCCATAACGGGCTTCCTTAGGCCCAGCACACAGAGTGGAAGACCGGGTACAATGGAGCAGGCCATCAGAACACCCAGAACGGCCTACACAGCACGACCTATCACCAGCTCATCTGGAAGATTCGTCAGACTGGGGACTGCTTTATTTGAATATATTTTCCACCATGAAAACGATGTTAAGATGGTTAGGAATGTACCGTGAAGCAGAGAAACAGTTCAAATCAGCCCTGAAGCAGCAGGAAATGGTAGATACATTTCTCTATCTGGCAAAAGTTTATATCATATTGGATCAACCTGTGACTGCTTTAAATCTATTCAAACAAGGCTTAGATAAGTTTCCAGGAGAGGTGACCCTGCTTTGTGGAATTGCCAGGATCTACGAGGAAATGAACAACAGTTCGTCCGCAGCAGAATACTACAAAGAGGTTCTCAAACAAGACAATACTCATGTGGAAGCCATTGCCTGCATTGGAAGCAACCACTTTTATTCTGACCAGCCAGAGGTTGCCCTCCGGTTTTACAGATGGTGAGGCCGAAGCGAGAAGGGACTGGCAGCTACTCTGTGTTCAGGACCCTGAGGAAGACTTAAAGCAGGGTCACCTGCTTTGTGAGGCGCCTCTTGCAGATGGGAGTTTACAACTGCCAGCTTTTCAACAACCTGGGGCTGTGCTGCTTCTATGCCCAGCAGTACGACATGACTCTGACCTCATTCGAGCGCGCCCTTTCCCTGGCCGAGAACGAGGAAGAGGCAGCTGACGTCTGGTACAACCTGGGGCACATTGCAGTGGAGACACAAACCTGGCCCACCAGTGCTTCAGGCTGGCCCTGGTCCACAACAACCACCATGCTGAGGCCTACAACAACCTAGCCGTGCTGGAGATGCGGAAGGGTCACATTGAACAGTTGTTAAACATTTTAATGAACCTCAATTTTTTTTTTATAAATGTGTATTTTAAAAGTCTTTAATCCAAAAACAAAAGTTCTTAAGCATTAGCTATCGTTGAAAACTTAGGTCAGA
PERM_8	PERM_8	NA	PERM_8	A.A.A.(A.B.A.B)	A	A	A	A	(A.B.A.B)	F1	R1	0	0	0	0	0	TRUE	FALSE	FALSE	002F1,003,004,005,007,010,011,012,060,013,061,015,016,017R1	2027	PERM_8	CACAGGACCTTTGAGCTCGTTGAGCGCTCTCCCGGACCACCATGGGCTCAGAGATGGAGCCACTGTTCCGGGCCTGGAGCTATTTTAGACGCAGGAAGTTCCAGCTCTGCGCCGATCTATGCACGCAGATGCTGGAGAAGTCCCCTTATGACCAGGCGGCTTGGATTTTGAAAGCGCGAGCGCTGACAGAAATGGTGTACGTAGATGAAATTGACGTGGACCAGGAAGGGATTGCTGAGATGACCCTGGATGAAAATGCTATTGCTCAGGTCCCACGCCCTGGCACATCTTTGAAGCTCCCTGGCACTAACCAGACAGGAGGACCGACTCAAGCTGTCAGGCCAATCACTCAAGCTGGAAGACCCATAACGGGCTTCCTTAGGCCCAGCACACAGAGTGGAAGACCGGGTACAATGGAGCAGGCCATCAGAACACCCAGAACGGCCTACACAGCACGACCTATCACCAGCTCATCTGGAAGATTCGTCAGACTGGGGACTGCTTTATTTGAATATATTTTCCACCATGAAAACGATGTTAAGATGGTTAGGAATGTACCGTGAAGCAGAGAAACAGTTCAAATCAGCCCTGAAGCAGCAGGAAATGGTAGATACATTTCTCTATCTGGCAAAAGTTTATATCATATTGGATCAACCTGTGACTGCTTTAAATCTATTCAAACAAGGCTTAGATAAGTTTCCAGGAGAGGTGACCCTGCTTTGTGGAATTGCCAGGATCTACGAGGAAATGAACAACAGTTCGTCCGCAGCAGAATACTACAAAGAGGTTCTCAAACAAGACAATACTCATGTGGAAGCCATTGCCTGCATTGGAAGCAACCACTTTTATTCTGACCAGCCAGAGGTTGCCCTCCGGTTTTACAGATGGTGAGGCCGAAGCGAGAAGGGACTGGCAGCTACTCTGTGTTCAGGACCCTGAGGAAGACTTAAAGCAGGGTCACCTGCTTTGTGAGGCGCCTCTTGCAGATGGGAGTTTACAACTGCCAGCTTTTCAACAACCTGGGGCTGTGCTGCTTCTATGCCCAGCAGTACGACATGACTCTGACCTCATTCGAGCGCGCCCTTTCCCTGGCCGAGAACGAGGAAGAGGCAGCTGACGTCTGGTACAACCTGGGGCACATTGCAGTGGAGACACAAACCTGGCCCACCAGTGCTTCAGGCTGGCCCTGGTCCACAACAACCACCATGCTGAGGCCTACAACAACCTAGCCGTGCTGGAGATGCGGAAGGGTCACATTGAACAGGCACGCGCACTCTTACAAACCGCATCGTCCTTGGCACCCCATATGTATGAGCCACATTTTAATTTTGCAACCGTCTCTGATAAGATTGGAGATCTTCAGAGAAGCTACGTCGCTGCTCAGAAGTCTGAAGCCGCATTTCCAGAGCATGTGGACACTCAGCATTTAATTAAGCAGCTAAAGCAGCACTTCGCTATGCTCTGATCAGGCCTCGGACCAACTGCGTCCTCAGGAAGGGCCAGCCACAGGGGAGAAAACGTGCTGAGTGCATTTGTATCAGTAGTGTGACGCAGACTCAGAAGGCGTCCTGCAAGACCTAAGGACTTTGTTGTTTTATAAGGTAAAACAACACTAAGGTAAAAGTGGGTGCACTTCTGCCATGCCCTCCTCCTCATTAGTCCCCTTTGTCCCCTAGCCACTTCCGTGCCATCTGCATGGACATGGTTTTAGTATCTGGGTAAAACCTAGAAGCCACACATTAGAGAAAAACTATGCGTACCGTAGTATTATTAcaggttagtctctagttaacttcaccgcctcagcctcctcagtgctgtggtacagacacgccaccatgcccggctGGCTTCAGCGTTTCCAAGGACATGAAATCTCCTCTCACACTGCATGGTTGATGTTTGTATATAGTTGTTAAACATTTTAATGAACCTCAATTTTTTTTTTATAAATGTGTATTTTAAAAGTCTTTAATCCAAAAACAAAAGTTCTTAAGCATTAGCTATCGTTGAAAACTTAGGTCAGA
PERM_9	PERM_9	NA	PERM_9	A.A.A.(A.B.B.A)	A	A	A	A	(A.B.B.A)	F1	R1	0	0	0	0	0	TRUE	FALSE	FALSE	002F1,003,004,005,007,010,011,012,060,013,014,061,017R1	1386	PERM_9	CACAGGACCTTTGAGCTCGTTGAGCGCTCTCCCGGACCACCATGGGCTCAGAGATGGAGCCACTGTTCCGGGCCTGGAGCTATTTTAGACGCAGGAAGTTCCAGCTCTGCGCCGATCTATGCACGCAGATGCTGGAGAAGTCCCCTTATGACCAGGCGGCTTGGATTTTGAAAGCGCGAGCGCTGACAGAAATGGTGTACGTAGATGAAATTGACGTGGACCAGGAAGGGATTGCTGAGATGACCCTGGATGAAAATGCTATTGCTCAGGTCCCACGCCCTGGCACATCTTTGAAGCTCCCTGGCACTAACCAGACAGGAGGACCGACTCAAGCTGTCAGGCCAATCACTCAAGCTGGAAGACCCATAACGGGCTTCCTTAGGCCCAGCACACAGAGTGGAAGACCGGGTACAATGGAGCAGGCCATCAGAACACCCAGAACGGCCTACACAGCACGACCTATCACCAGCTCATCTGGAAGATTCGTCAGACTGGGGACTGCTTTATTTGAATATATTTTCCACCATGAAAACGATGTTAAGATGGTTAGGAATGTACCGTGAAGCAGAGAAACAGTTCAAATCAGCCCTGAAGCAGCAGGAAATGGTAGATACATTTCTCTATCTGGCAAAAGTTTATATCATATTGGATCAACCTGTGACTGCTTTAAATCTATTCAAACAAGGCTTAGATAAGTTTCCAGGAGAGGTGACCCTGCTTTGTGGAATTGCCAGGATCTACGAGGAAATGAACAACAGTTCGTCCGCAGCAGAATACTACAAAGAGGTTCTCAAACAAGACAATACTCATGTGGAAGCCATTGCCTGCATTGGAAGCAACCACTTTTATTCTGACCAGCCAGAGGTTGCCCTCCGGTTTTACAGATGGTGAGGCCGAAGCGAGAAGGGACTGGCAGCTACTCTGTGTTCAGGACCCTGAGGAAGACTTAAAGCAGGGTCACCTGCTTTGTGAGGCGCCTCTTGCAGATGGGAGTTTACAACTGCCAGCTTTTCAACAACCTGGGGCTGTGCTGCTTCTATGCCCAGCAGTACGACATGACTCTGACCTCATTCGAGCGCGCCCTTTCCCTGGCCGAGAACGAGGAAGAGGCAGCTGACGTCTGGTACAACCTGGGGCACATTGCAGTGGGAATAGGAGACACAAACCTGGCCCACCAGTGCTTCAGGCTGGCCCTGGTCCACAACAACCACCATGCTGAGGCCTACAACAACCTAGCCGTGCTGGAGATGCGGAAGGGTCACATTGAACAGTTGTTAAACATTTTAATGAACCTCAATTTTTTTTTTATAAATGTGTATTTTAAAAGTCTTTAATCCAAAAACAAAAGTTCTTAAGCATTAGCTATCGTTGAAAACTTAGGTCAGA
PERM_10	PERM_10	NA	PERM_10	A.A.A.(A.B.B.B)	A	A	A	A	(A.B.B.B)	F1	R1	0	0	0	0	0	TRUE	FALSE	FALSE	002F1,003,004,005,007,010,011,012,060,013,014,061,015,016,017R1	2034	PERM_10	CACAGGACCTTTGAGCTCGTTGAGCGCTCTCCCGGACCACCATGGGCTCAGAGATGGAGCCACTGTTCCGGGCCTGGAGCTATTTTAGACGCAGGAAGTTCCAGCTCTGCGCCGATCTATGCACGCAGATGCTGGAGAAGTCCCCTTATGACCAGGCGGCTTGGATTTTGAAAGCGCGAGCGCTGACAGAAATGGTGTACGTAGATGAAATTGACGTGGACCAGGAAGGGATTGCTGAGATGACCCTGGATGAAAATGCTATTGCTCAGGTCCCACGCCCTGGCACATCTTTGAAGCTCCCTGGCACTAACCAGACAGGAGGACCGACTCAAGCTGTCAGGCCAATCACTCAAGCTGGAAGACCCATAACGGGCTTCCTTAGGCCCAGCACACAGAGTGGAAGACCGGGTACAATGGAGCAGGCCATCAGAACACCCAGAACGGCCTACACAGCACGACCTATCACCAGCTCATCTGGAAGATTCGTCAGACTGGGGACTGCTTTATTTGAATATATTTTCCACCATGAAAACGATGTTAAGATGGTTAGGAATGTACCGTGAAGCAGAGAAACAGTTCAAATCAGCCCTGAAGCAGCAGGAAATGGTAGATACATTTCTCTATCTGGCAAAAGTTTATATCATATTGGATCAACCTGTGACTGCTTTAAATCTATTCAAACAAGGCTTAGATAAGTTTCCAGGAGAGGTGACCCTGCTTTGTGGAATTGCCAGGATCTACGAGGAAATGAACAACAGTTCGTCCGCAGCAGAATACTACAAAGAGGTTCTCAAACAAGACAATACTCATGTGGAAGCCATTGCCTGCATTGGAAGCAACCACTTTTATTCTGACCAGCCAGAGGTTGCCCTCCGGTTTTACAGATGGTGAGGCCGAAGCGAGAAGGGACTGGCAGCTACTCTGTGTTCAGGACCCTGAGGAAGACTTAAAGCAGGGTCACCTGCTTTGTGAGGCGCCTCTTGCAGATGGGAGTTTACAACTGCCAGCTTTTCAACAACCTGGGGCTGTGCTGCTTCTATGCCCAGCAGTACGACATGACTCTGACCTCATTCGAGCGCGCCCTTTCCCTGGCCGAGAACGAGGAAGAGGCAGCTGACGTCTGGTACAACCTGGGGCACATTGCAGTGGGAATAGGAGACACAAACCTGGCCCACCAGTGCTTCAGGCTGGCCCTGGTCCACAACAACCACCATGCTGAGGCCTACAACAACCTAGCCGTGCTGGAGATGCGGAAGGGTCACATTGAACAGGCACGCGCACTCTTACAAACCGCATCGTCCTTGGCACCCCATATGTATGAGCCACATTTTAATTTTGCAACCGTCTCTGATAAGATTGGAGATCTTCAGAGAAGCTACGTCGCTGCTCAGAAGTCTGAAGCCGCATTTCCAGAGCATGTGGACACTCAGCATTTAATTAAGCAGCTAAAGCAGCACTTCGCTATGCTCTGATCAGGCCTCGGACCAACTGCGTCCTCAGGAAGGGCCAGCCACAGGGGAGAAAACGTGCTGAGTGCATTTGTATCAGTAGTGTGACGCAGACTCAGAAGGCGTCCTGCAAGACCTAAGGACTTTGTTGTTTTATAAGGTAAAACAACACTAAGGTAAAAGTGGGTGCACTTCTGCCATGCCCTCCTCCTCATTAGTCCCCTTTGTCCCCTAGCCACTTCCGTGCCATCTGCATGGACATGGTTTTAGTATCTGGGTAAAACCTAGAAGCCACACATTAGAGAAAAACTATGCGTACCGTAGTATTATTAcaggttagtctctagttaacttcaccgcctcagcctcctcagtgctgtggtacagacacgccaccatgcccggctGGCTTCAGCGTTTCCAAGGACATGAAATCTCCTCTCACACTGCATGGTTGATGTTTGTATATAGTTGTTAAACATTTTAATGAACCTCAATTTTTTTTTTATAAATGTGTATTTTAAAAGTCTTTAATCCAAAAACAAAAGTTCTTAAGCATTAGCTATCGTTGAAAACTTAGGTCAGA
PERM_11	PERM_11	NA	PERM_11	A.A.A.(B.A.A.A)	A	A	A	A	(B.A.A.A)	F1	R1	0	0	0	0	0	TRUE	FALSE	FALSE	002F1,003,004,005,007,010,011,059,012,013,061,017R1	1364	PERM_11	CACAGGACCTTTGAGCTCGTTGAGCGCTCTCCCGGACCACCATGGGCTCAGAGATGGAGCCACTGTTCCGGGCCTGGAGCTATTTTAGACGCAGGAAGTTCCAGCTCTGCGCCGATCTATGCACGCAGATGCTGGAGAAGTCCCCTTATGACCAGGCGGCTTGGATTTTGAAAGCGCGAGCGCTGACAGAAATGGTGTACGTAGATGAAATTGACGTGGACCAGGAAGGGATTGCTGAGATGACCCTGGATGAAAATGCTATTGCTCAGGTCCCACGCCCTGGCACATCTTTGAAGCTCCCTGGCACTAACCAGACAGGAGGACCGACTCAAGCTGTCAGGCCAATCACTCAAGCTGGAAGACCCATAACGGGCTTCCTTAGGCCCAGCACACAGAGTGGAAGACCGGGTACAATGGAGCAGGCCATCAGAACACCCAGAACGGCCTACACAGCACGACCTATCACCAGCTCATCTGGAAGATTCGTCAGACTGGGGACTGCTTTATTTGAATATATTTTCCACCATGAAAACGATGTTAAGATGGTTAGGAATGTACCGTGAAGCAGAGAAACAGTTCAAATCAGCCCTGAAGCAGCAGGAAATGGTAGATACATTTCTCTATCTGGCAAAAGTTTATATCATATTGGATCAACCTGTGACTGCTTTAAATCTATTCAAACAAGGCTTAGATAAGTTTCCAGGAGAGGTGACCCTGCTTTGTGGAATTGCCAGGATCTACGAGGTATATCTGTGAGTGGATGTACTACTATGAATGGATGTACTCAATGAATAAAATGTAATTTCTGTTTGACAGTGGAAATGAACAACAGTTCGTCCGCAGCAGAATACTACAAAGAGGTTCTCAAACAAGACAATACTCATGTGGAAGCCATTGCCTGCATTGGAAGCAACCACTTTTATTCTGACCAGCCAGAGGTTGCCCTCCGGTTTTACAGGCGCCTCTTGCAGATGGGAGTTTACAACTGCCAGCTTTTCAACAACCTGGGGCTGTGCTGCTTCTATGCCCAGCAGTACGACATGACTCTGACCTCATTCGAGCGCGCCCTTTCCCTGGCCGAGAACGAGGAAGAGGCAGCTGACGTCTGGTACAACCTGGGGCACATTGCAGTGGAGACACAAACCTGGCCCACCAGTGCTTCAGGCTGGCCCTGGTCCACAACAACCACCATGCTGAGGCCTACAACAACCTAGCCGTGCTGGAGATGCGGAAGGGTCACATTGAACAGTTGTTAAACATTTTAATGAACCTCAATTTTTTTTTTATAAATGTGTATTTTAAAAGTCTTTAATCCAAAAACAAAAGTTCTTAAGCATTAGCTATCGTTGAAAACTTAGGTCAGA
PERM_12	PERM_12	NA	PERM_12	A.A.A.(B.A.A.B)	A	A	A	A	(B.A.A.B)	F1	R1	0	0	0	0	0	TRUE	FALSE	FALSE	002F1,003,004,005,007,010,011,059,012,013,061,015,016,017R1	2012	PERM_12	CACAGGACCTTTGAGCTCGTTGAGCGCTCTCCCGGACCACCATGGGCTCAGAGATGGAGCCACTGTTCCGGGCCTGGAGCTATTTTAGACGCAGGAAGTTCCAGCTCTGCGCCGATCTATGCACGCAGATGCTGGAGAAGTCCCCTTATGACCAGGCGGCTTGGATTTTGAAAGCGCGAGCGCTGACAGAAATGGTGTACGTAGATGAAATTGACGTGGACCAGGAAGGGATTGCTGAGATGACCCTGGATGAAAATGCTATTGCTCAGGTCCCACGCCCTGGCACATCTTTGAAGCTCCCTGGCACTAACCAGACAGGAGGACCGACTCAAGCTGTCAGGCCAATCACTCAAGCTGGAAGACCCATAACGGGCTTCCTTAGGCCCAGCACACAGAGTGGAAGACCGGGTACAATGGAGCAGGCCATCAGAACACCCAGAACGGCCTACACAGCACGACCTATCACCAGCTCATCTGGAAGATTCGTCAGACTGGGGACTGCTTTATTTGAATATATTTTCCACCATGAAAACGATGTTAAGATGGTTAGGAATGTACCGTGAAGCAGAGAAACAGTTCAAATCAGCCCTGAAGCAGCAGGAAATGGTAGATACATTTCTCTATCTGGCAAAAGTTTATATCATATTGGATCAACCTGTGACTGCTTTAAATCTATTCAAACAAGGCTTAGATAAGTTTCCAGGAGAGGTGACCCTGCTTTGTGGAATTGCCAGGATCTACGAGGTATATCTGTGAGTGGATGTACTACTATGAATGGATGTACTCAATGAATAAAATGTAATTTCTGTTTGACAGTGGAAATGAACAACAGTTCGTCCGCAGCAGAATACTACAAAGAGGTTCTCAAACAAGACAATACTCATGTGGAAGCCATTGCCTGCATTGGAAGCAACCACTTTTATTCTGACCAGCCAGAGGTTGCCCTCCGGTTTTACAGGCGCCTCTTGCAGATGGGAGTTTACAACTGCCAGCTTTTCAACAACCTGGGGCTGTGCTGCTTCTATGCCCAGCAGTACGACATGACTCTGACCTCATTCGAGCGCGCCCTTTCCCTGGCCGAGAACGAGGAAGAGGCAGCTGACGTCTGGTACAACCTGGGGCACATTGCAGTGGAGACACAAACCTGGCCCACCAGTGCTTCAGGCTGGCCCTGGTCCACAACAACCACCATGCTGAGGCCTACAACAACCTAGCCGTGCTGGAGATGCGGAAGGGTCACATTGAACAGGCACGCGCACTCTTACAAACCGCATCGTCCTTGGCACCCCATATGTATGAGCCACATTTTAATTTTGCAACCGTCTCTGATAAGATTGGAGATCTTCAGAGAAGCTACGTCGCTGCTCAGAAGTCTGAAGCCGCATTTCCAGAGCATGTGGACACTCAGCATTTAATTAAGCAGCTAAAGCAGCACTTCGCTATGCTCTGATCAGGCCTCGGACCAACTGCGTCCTCAGGAAGGGCCAGCCACAGGGGAGAAAACGTGCTGAGTGCATTTGTATCAGTAGTGTGACGCAGACTCAGAAGGCGTCCTGCAAGACCTAAGGACTTTGTTGTTTTATAAGGTAAAACAACACTAAGGTAAAAGTGGGTGCACTTCTGCCATGCCCTCCTCCTCATTAGTCCCCTTTGTCCCCTAGCCACTTCCGTGCCATCTGCATGGACATGGTTTTAGTATCTGGGTAAAACCTAGAAGCCACACATTAGAGAAAAACTATGCGTACCGTAGTATTATTAcaggttagtctctagttaacttcaccgcctcagcctcctcagtgctgtggtacagacacgccaccatgcccggctGGCTTCAGCGTTTCCAAGGACATGAAATCTCCTCTCACACTGCATGGTTGATGTTTGTATATAGTTGTTAAACATTTTAATGAACCTCAATTTTTTTTTTATAAATGTGTATTTTAAAAGTCTTTAATCCAAAAACAAAAGTTCTTAAGCATTAGCTATCGTTGAAAACTTAGGTCAGA
PERM_13	PERM_13	NA	PERM_13	A.A.A.(B.A.B.A)	A	A	A	A	(B.A.B.A)	F1	R1	0	0	0	0	0	TRUE	FALSE	FALSE	002F1,003,004,005,007,010,011,059,012,013,014,061,017R1	1371	PERM_13	CACAGGACCTTTGAGCTCGTTGAGCGCTCTCCCGGACCACCATGGGCTCAGAGATGGAGCCACTGTTCCGGGCCTGGAGCTATTTTAGACGCAGGAAGTTCCAGCTCTGCGCCGATCTATGCACGCAGATGCTGGAGAAGTCCCCTTATGACCAGGCGGCTTGGATTTTGAAAGCGCGAGCGCTGACAGAAATGGTGTACGTAGATGAAATTGACGTGGACCAGGAAGGGATTGCTGAGATGACCCTGGATGAAAATGCTATTGCTCAGGTCCCACGCCCTGGCACATCTTTGAAGCTCCCTGGCACTAACCAGACAGGAGGACCGACTCAAGCTGTCAGGCCAATCACTCAAGCTGGAAGACCCATAACGGGCTTCCTTAGGCCCAGCACACAGAGTGGAAGACCGGGTACAATGGAGCAGGCCATCAGAACACCCAGAACGGCCTACACAGCACGACCTATCACCAGCTCATCTGGAAGATTCGTCAGACTGGGGACTGCTTTATTTGAATATATTTTCCACCATGAAAACGATGTTAAGATGGTTAGGAATGTACCGTGAAGCAGAGAAACAGTTCAAATCAGCCCTGAAGCAGCAGGAAATGGTAGATACATTTCTCTATCTGGCAAAAGTTTATATCATATTGGATCAACCTGTGACTGCTTTAAATCTATTCAAACAAGGCTTAGATAAGTTTCCAGGAGAGGTGACCCTGCTTTGTGGAATTGCCAGGATCTACGAGGTATATCTGTGAGTGGATGTACTACTATGAATGGATGTACTCAATGAATAAAATGTAATTTCTGTTTGACAGTGGAAATGAACAACAGTTCGTCCGCAGCAGAATACTACAAAGAGGTTCTCAAACAAGACAATACTCATGTGGAAGCCATTGCCTGCATTGGAAGCAACCACTTTTATTCTGACCAGCCAGAGGTTGCCCTCCGGTTTTACAGGCGCCTCTTGCAGATGGGAGTTTACAACTGCCAGCTTTTCAACAACCTGGGGCTGTGCTGCTTCTATGCCCAGCAGTACGACATGACTCTGACCTCATTCGAGCGCGCCCTTTCCCTGGCCGAGAACGAGGAAGAGGCAGCTGACGTCTGGTACAACCTGGGGCACATTGCAGTGGGAATAGGAGACACAAACCTGGCCCACCAGTGCTTCAGGCTGGCCCTGGTCCACAACAACCACCATGCTGAGGCCTACAACAACCTAGCCGTGCTGGAGATGCGGAAGGGTCACATTGAACAGTTGTTAAACATTTTAATGAACCTCAATTTTTTTTTTATAAATGTGTATTTTAAAAGTCTTTAATCCAAAAACAAAAGTTCTTAAGCATTAGCTATCGTTGAAAACTTAGGTCAGA
PERM_14	PERM_14	NA	PERM_14	A.A.A.(B.A.B.B)	A	A	A	A	(B.A.B.B)	F1	R1	0	0	0	0	0	TRUE	FALSE	FALSE	002F1,003,004,005,007,010,011,059,012,013,014,061,015,016,017R1	2019	PERM_14	CACAGGACCTTTGAGCTCGTTGAGCGCTCTCCCGGACCACCATGGGCTCAGAGATGGAGCCACTGTTCCGGGCCTGGAGCTATTTTAGACGCAGGAAGTTCCAGCTCTGCGCCGATCTATGCACGCAGATGCTGGAGAAGTCCCCTTATGACCAGGCGGCTTGGATTTTGAAAGCGCGAGCGCTGACAGAAATGGTGTACGTAGATGAAATTGACGTGGACCAGGAAGGGATTGCTGAGATGACCCTGGATGAAAATGCTATTGCTCAGGTCCCACGCCCTGGCACATCTTTGAAGCTCCCTGGCACTAACCAGACAGGAGGACCGACTCAAGCTGTCAGGCCAATCACTCAAGCTGGAAGACCCATAACGGGCTTCCTTAGGCCCAGCACACAGAGTGGAAGACCGGGTACAATGGAGCAGGCCATCAGAACACCCAGAACGGCCTACACAGCACGACCTATCACCAGCTCATCTGGAAGATTCGTCAGACTGGGGACTGCTTTATTTGAATATATTTTCCACCATGAAAACGATGTTAAGATGGTTAGGAATGTACCGTGAAGCAGAGAAACAGTTCAAATCAGCCCTGAAGCAGCAGGAAATGGTAGATACATTTCTCTATCTGGCAAAAGTTTATATCATATTGGATCAACCTGTGACTGCTTTAAATCTATTCAAACAAGGCTTAGATAAGTTTCCAGGAGAGGTGACCCTGCTTTGTGGAATTGCCAGGATCTACGAGGTATATCTGTGAGTGGATGTACTACTATGAATGGATGTACTCAATGAATAAAATGTAATTTCTGTTTGACAGTGGAAATGAACAACAGTTCGTCCGCAGCAGAATACTACAAAGAGGTTCTCAAACAAGACAATACTCATGTGGAAGCCATTGCCTGCATTGGAAGCAACCACTTTTATTCTGACCAGCCAGAGGTTGCCCTCCGGTTTTACAGGCGCCTCTTGCAGATGGGAGTTTACAACTGCCAGCTTTTCAACAACCTGGGGCTGTGCTGCTTCTATGCCCAGCAGTACGACATGACTCTGACCTCATTCGAGCGCGCCCTTTCCCTGGCCGAGAACGAGGAAGAGGCAGCTGACGTCTGGTACAACCTGGGGCACATTGCAGTGGGAATAGGAGACACAAACCTGGCCCACCAGTGCTTCAGGCTGGCCCTGGTCCACAACAACCACCATGCTGAGGCCTACAACAACCTAGCCGTGCTGGAGATGCGGAAGGGTCACATTGAACAGGCACGCGCACTCTTACAAACCGCATCGTCCTTGGCACCCCATATGTATGAGCCACATTTTAATTTTGCAACCGTCTCTGATAAGATTGGAGATCTTCAGAGAAGCTACGTCGCTGCTCAGAAGTCTGAAGCCGCATTTCCAGAGCATGTGGACACTCAGCATTTAATTAAGCAGCTAAAGCAGCACTTCGCTATGCTCTGATCAGGCCTCGGACCAACTGCGTCCTCAGGAAGGGCCAGCCACAGGGGAGAAAACGTGCTGAGTGCATTTGTATCAGTAGTGTGACGCAGACTCAGAAGGCGTCCTGCAAGACCTAAGGACTTTGTTGTTTTATAAGGTAAAACAACACTAAGGTAAAAGTGGGTGCACTTCTGCCATGCCCTCCTCCTCATTAGTCCCCTTTGTCCCCTAGCCACTTCCGTGCCATCTGCATGGACATGGTTTTAGTATCTGGGTAAAACCTAGAAGCCACACATTAGAGAAAAACTATGCGTACCGTAGTATTATTAcaggttagtctctagttaacttcaccgcctcagcctcctcagtgctgtggtacagacacgccaccatgcccggctGGCTTCAGCGTTTCCAAGGACATGAAATCTCCTCTCACACTGCATGGTTGATGTTTGTATATAGTTGTTAAACATTTTAATGAACCTCAATTTTTTTTTTATAAATGTGTATTTTAAAAGTCTTTAATCCAAAAACAAAAGTTCTTAAGCATTAGCTATCGTTGAAAACTTAGGTCAGA
PERM_15	PERM_15	NA	PERM_15	A.A.A.(B.B.A.A)	A	A	A	A	(B.B.A.A)	F1	R1	0	0	0	0	0	TRUE	FALSE	FALSE	002F1,003,004,005,007,010,011,059,012,060,013,061,017R1	1453	PERM_15	CACAGGACCTTTGAGCTCGTTGAGCGCTCTCCCGGACCACCATGGGCTCAGAGATGGAGCCACTGTTCCGGGCCTGGAGCTATTTTAGACGCAGGAAGTTCCAGCTCTGCGCCGATCTATGCACGCAGATGCTGGAGAAGTCCCCTTATGACCAGGCGGCTTGGATTTTGAAAGCGCGAGCGCTGACAGAAATGGTGTACGTAGATGAAATTGACGTGGACCAGGAAGGGATTGCTGAGATGACCCTGGATGAAAATGCTATTGCTCAGGTCCCACGCCCTGGCACATCTTTGAAGCTCCCTGGCACTAACCAGACAGGAGGACCGACTCAAGCTGTCAGGCCAATCACTCAAGCTGGAAGACCCATAACGGGCTTCCTTAGGCCCAGCACACAGAGTGGAAGACCGGGTACAATGGAGCAGGCCATCAGAACACCCAGAACGGCCTACACAGCACGACCTATCACCAGCTCATCTGGAAGATTCGTCAGACTGGGGACTGCTTTATTTGAATATATTTTCCACCATGAAAACGATGTTAAGATGGTTAGGAATGTACCGTGAAGCAGAGAAACAGTTCAAATCAGCCCTGAAGCAGCAGGAAATGGTAGATACATTTCTCTATCTGGCAAAAGTTTATATCATATTGGATCAACCTGTGACTGCTTTAAATCTATTCAAACAAGGCTTAGATAAGTTTCCAGGAGAGGTGACCCTGCTTTGTGGAATTGCCAGGATCTACGAGGTATATCTGTGAGTGGATGTACTACTATGAATGGATGTACTCAATGAATAAAATGTAATTTCTGTTTGACAGTGGAAATGAACAACAGTTCGTCCGCAGCAGAATACTACAAAGAGGTTCTCAAACAAGACAATACTCATGTGGAAGCCATTGCCTGCATTGGAAGCAACCACTTTTATTCTGACCAGCCAGAGGTTGCCCTCCGGTTTTACAGATGGTGAGGCCGAAGCGAGAAGGGACTGGCAGCTACTCTGTGTTCAGGACCCTGAGGAAGACTTAAAGCAGGGTCACCTGCTTTGTGAGGCGCCTCTTGCAGATGGGAGTTTACAACTGCCAGCTTTTCAACAACCTGGGGCTGTGCTGCTTCTATGCCCAGCAGTACGACATGACTCTGACCTCATTCGAGCGCGCCCTTTCCCTGGCCGAGAACGAGGAAGAGGCAGCTGACGTCTGGTACAACCTGGGGCACATTGCAGTGGAGACACAAACCTGGCCCACCAGTGCTTCAGGCTGGCCCTGGTCCACAACAACCACCATGCTGAGGCCTACAACAACCTAGCCGTGCTGGAGATGCGGAAGGGTCACATTGAACAGTTGTTAAACATTTTAATGAACCTCAATTTTTTTTTTATAAATGTGTATTTTAAAAGTCTTTAATCCAAAAACAAAAGTTCTTAAGCATTAGCTATCGTTGAAAACTTAGGTCAGA
PERM_16	PERM_16	NA	PERM_16	A.A.A.(B.B.A.B)	A	A	A	A	(B.B.A.B)	F1	R1	0	0	0	0	0	TRUE	FALSE	FALSE	002F1,003,004,005,007,010,011,059,012,060,013,061,015,016,017R1	2101	PERM_16	CACAGGACCTTTGAGCTCGTTGAGCGCTCTCCCGGACCACCATGGGCTCAGAGATGGAGCCACTGTTCCGGGCCTGGAGCTATTTTAGACGCAGGAAGTTCCAGCTCTGCGCCGATCTATGCACGCAGATGCTGGAGAAGTCCCCTTATGACCAGGCGGCTTGGATTTTGAAAGCGCGAGCGCTGACAGAAATGGTGTACGTAGATGAAATTGACGTGGACCAGGAAGGGATTGCTGAGATGACCCTGGATGAAAATGCTATTGCTCAGGTCCCACGCCCTGGCACATCTTTGAAGCTCCCTGGCACTAACCAGACAGGAGGACCGACTCAAGCTGTCAGGCCAATCACTCAAGCTGGAAGACCCATAACGGGCTTCCTTAGGCCCAGCACACAGAGTGGAAGACCGGGTACAATGGAGCAGGCCATCAGAACACCCAGAACGGCCTACACAGCACGACCTATCACCAGCTCATCTGGAAGATTCGTCAGACTGGGGACTGCTTTATTTGAATATATTTTCCACCATGAAAACGATGTTAAGATGGTTAGGAATGTACCGTGAAGCAGAGAAACAGTTCAAATCAGCCCTGAAGCAGCAGGAAATGGTAGATACATTTCTCTATCTGGCAAAAGTTTATATCATATTGGATCAACCTGTGACTGCTTTAAATCTATTCAAACAAGGCTTAGATAAGTTTCCAGGAGAGGTGACCCTGCTTTGTGGAATTGCCAGGATCTACGAGGTATATCTGTGAGTGGATGTACTACTATGAATGGATGTACTCAATGAATAAAATGTAATTTCTGTTTGACAGTGGAAATGAACAACAGTTCGTCCGCAGCAGAATACTACAAAGAGGTTCTCAAACAAGACAATACTCATGTGGAAGCCATTGCCTGCATTGGAAGCAACCACTTTTATTCTGACCAGCCAGAGGTTGCCCTCCGGTTTTACAGATGGTGAGGCCGAAGCGAGAAGGGACTGGCAGCTACTCTGTGTTCAGGACCCTGAGGAAGACTTAAAGCAGGGTCACCTGCTTTGTGAGGCGCCTCTTGCAGATGGGAGTTTACAACTGCCAGCTTTTCAACAACCTGGGGCTGTGCTGCTTCTATGCCCAGCAGTACGACATGACTCTGACCTCATTCGAGCGCGCCCTTTCCCTGGCCGAGAACGAGGAAGAGGCAGCTGACGTCTGGTACAACCTGGGGCACATTGCAGTGGAGACACAAACCTGGCCCACCAGTGCTTCAGGCTGGCCCTGGTCCACAACAACCACCATGCTGAGGCCTACAACAACCTAGCCGTGCTGGAGATGCGGAAGGGTCACATTGAACAGGCACGCGCACTCTTACAAACCGCATCGTCCTTGGCACCCCATATGTATGAGCCACATTTTAATTTTGCAACCGTCTCTGATAAGATTGGAGATCTTCAGAGAAGCTACGTCGCTGCTCAGAAGTCTGAAGCCGCATTTCCAGAGCATGTGGACACTCAGCATTTAATTAAGCAGCTAAAGCAGCACTTCGCTATGCTCTGATCAGGCCTCGGACCAACTGCGTCCTCAGGAAGGGCCAGCCACAGGGGAGAAAACGTGCTGAGTGCATTTGTATCAGTAGTGTGACGCAGACTCAGAAGGCGTCCTGCAAGACCTAAGGACTTTGTTGTTTTATAAGGTAAAACAACACTAAGGTAAAAGTGGGTGCACTTCTGCCATGCCCTCCTCCTCATTAGTCCCCTTTGTCCCCTAGCCACTTCCGTGCCATCTGCATGGACATGGTTTTAGTATCTGGGTAAAACCTAGAAGCCACACATTAGAGAAAAACTATGCGTACCGTAGTATTATTAcaggttagtctctagttaacttcaccgcctcagcctcctcagtgctgtggtacagacacgccaccatgcccggctGGCTTCAGCGTTTCCAAGGACATGAAATCTCCTCTCACACTGCATGGTTGATGTTTGTATATAGTTGTTAAACATTTTAATGAACCTCAATTTTTTTTTTATAAATGTGTATTTTAAAAGTCTTTAATCCAAAAACAAAAGTTCTTAAGCATTAGCTATCGTTGAAAACTTAGGTCAGA
PERM_17	PERM_17	NA	PERM_17	A.A.A.(B.B.B.A)	A	A	A	A	(B.B.B.A)	F1	R1	0	0	0	0	0	TRUE	FALSE	FALSE	002F1,003,004,005,007,010,011,059,012,060,013,014,061,017R1	1460	PERM_17	CACAGGACCTTTGAGCTCGTTGAGCGCTCTCCCGGACCACCATGGGCTCAGAGATGGAGCCACTGTTCCGGGCCTGGAGCTATTTTAGACGCAGGAAGTTCCAGCTCTGCGCCGATCTATGCACGCAGATGCTGGAGAAGTCCCCTTATGACCAGGCGGCTTGGATTTTGAAAGCGCGAGCGCTGACAGAAATGGTGTACGTAGATGAAATTGACGTGGACCAGGAAGGGATTGCTGAGATGACCCTGGATGAAAATGCTATTGCTCAGGTCCCACGCCCTGGCACATCTTTGAAGCTCCCTGGCACTAACCAGACAGGAGGACCGACTCAAGCTGTCAGGCCAATCACTCAAGCTGGAAGACCCATAACGGGCTTCCTTAGGCCCAGCACACAGAGTGGAAGACCGGGTACAATGGAGCAGGCCATCAGAACACCCAGAACGGCCTACACAGCACGACCTATCACCAGCTCATCTGGAAGATTCGTCAGACTGGGGACTGCTTTATTTGAATATATTTTCCACCATGAAAACGATGTTAAGATGGTTAGGAATGTACCGTGAAGCAGAGAAACAGTTCAAATCAGCCCTGAAGCAGCAGGAAATGGTAGATACATTTCTCTATCTGGCAAAAGTTTATATCATATTGGATCAACCTGTGACTGCTTTAAATCTATTCAAACAAGGCTTAGATAAGTTTCCAGGAGAGGTGACCCTGCTTTGTGGAATTGCCAGGATCTACGAGGTATATCTGTGAGTGGATGTACTACTATGAATGGATGTACTCAATGAATAAAATGTAATTTCTGTTTGACAGTGGAAATGAACAACAGTTCGTCCGCAGCAGAATACTACAAAGAGGTTCTCAAACAAGACAATACTCATGTGGAAGCCATTGCCTGCATTGGAAGCAACCACTTTTATTCTGACCAGCCAGAGGTTGCCCTCCGGTTTTACAGATGGTGAGGCCGAAGCGAGAAGGGACTGGCAGCTACTCTGTGTTCAGGACCCTGAGGAAGACTTAAAGCAGGGTCACCTGCTTTGTGAGGCGCCTCTTGCAGATGGGAGTTTACAACTGCCAGCTTTTCAACAACCTGGGGCTGTGCTGCTTCTATGCCCAGCAGTACGACATGACTCTGACCTCATTCGAGCGCGCCCTTTCCCTGGCCGAGAACGAGGAAGAGGCAGCTGACGTCTGGTACAACCTGGGGCACATTGCAGTGGGAATAGGAGACACAAACCTGGCCCACCAGTGCTTCAGGCTGGCCCTGGTCCACAACAACCACCATGCTGAGGCCTACAACAACCTAGCCGTGCTGGAGATGCGGAAGGGTCACATTGAACAGTTGTTAAACATTTTAATGAACCTCAATTTTTTTTTTATAAATGTGTATTTTAAAAGTCTTTAATCCAAAAACAAAAGTTCTTAAGCATTAGCTATCGTTGAAAACTTAGGTCAGA
PERM_18	PERM_18	NA	PERM_18	A.A.A.(B.B.B.B)	A	A	A	A	(B.B.B.B)	F1	R1	0	0	0	0	0	TRUE	FALSE	FALSE	002F1,003,004,005,007,010,011,059,012,060,013,014,061,015,016,017R1	2108	PERM_18	CACAGGACCTTTGAGCTCGTTGAGCGCTCTCCCGGACCACCATGGGCTCAGAGATGGAGCCACTGTTCCGGGCCTGGAGCTATTTTAGACGCAGGAAGTTCCAGCTCTGCGCCGATCTATGCACGCAGATGCTGGAGAAGTCCCCTTATGACCAGGCGGCTTGGATTTTGAAAGCGCGAGCGCTGACAGAAATGGTGTACGTAGATGAAATTGACGTGGACCAGGAAGGGATTGCTGAGATGACCCTGGATGAAAATGCTATTGCTCAGGTCCCACGCCCTGGCACATCTTTGAAGCTCCCTGGCACTAACCAGACAGGAGGACCGACTCAAGCTGTCAGGCCAATCACTCAAGCTGGAAGACCCATAACGGGCTTCCTTAGGCCCAGCACACAGAGTGGAAGACCGGGTACAATGGAGCAGGCCATCAGAACACCCAGAACGGCCTACACAGCACGACCTATCACCAGCTCATCTGGAAGATTCGTCAGACTGGGGACTGCTTTATTTGAATATATTTTCCACCATGAAAACGATGTTAAGATGGTTAGGAATGTACCGTGAAGCAGAGAAACAGTTCAAATCAGCCCTGAAGCAGCAGGAAATGGTAGATACATTTCTCTATCTGGCAAAAGTTTATATCATATTGGATCAACCTGTGACTGCTTTAAATCTATTCAAACAAGGCTTAGATAAGTTTCCAGGAGAGGTGACCCTGCTTTGTGGAATTGCCAGGATCTACGAGGTATATCTGTGAGTGGATGTACTACTATGAATGGATGTACTCAATGAATAAAATGTAATTTCTGTTTGACAGTGGAAATGAACAACAGTTCGTCCGCAGCAGAATACTACAAAGAGGTTCTCAAACAAGACAATACTCATGTGGAAGCCATTGCCTGCATTGGAAGCAACCACTTTTATTCTGACCAGCCAGAGGTTGCCCTCCGGTTTTACAGATGGTGAGGCCGAAGCGAGAAGGGACTGGCAGCTACTCTGTGTTCAGGACCCTGAGGAAGACTTAAAGCAGGGTCACCTGCTTTGTGAGGCGCCTCTTGCAGATGGGAGTTTACAACTGCCAGCTTTTCAACAACCTGGGGCTGTGCTGCTTCTATGCCCAGCAGTACGACATGACTCTGACCTCATTCGAGCGCGCCCTTTCCCTGGCCGAGAACGAGGAAGAGGCAGCTGACGTCTGGTACAACCTGGGGCACATTGCAGTGGGAATAGGAGACACAAACCTGGCCCACCAGTGCTTCAGGCTGGCCCTGGTCCACAACAACCACCATGCTGAGGCCTACAACAACCTAGCCGTGCTGGAGATGCGGAAGGGTCACATTGAACAGGCACGCGCACTCTTACAAACCGCATCGTCCTTGGCACCCCATATGTATGAGCCACATTTTAATTTTGCAACCGTCTCTGATAAGATTGGAGATCTTCAGAGAAGCTACGTCGCTGCTCAGAAGTCTGAAGCCGCATTTCCAGAGCATGTGGACACTCAGCATTTAATTAAGCAGCTAAAGCAGCACTTCGCTATGCTCTGATCAGGCCTCGGACCAACTGCGTCCTCAGGAAGGGCCAGCCACAGGGGAGAAAACGTGCTGAGTGCATTTGTATCAGTAGTGTGACGCAGACTCAGAAGGCGTCCTGCAAGACCTAAGGACTTTGTTGTTTTATAAGGTAAAACAACACTAAGGTAAAAGTGGGTGCACTTCTGCCATGCCCTCCTCCTCATTAGTCCCCTTTGTCCCCTAGCCACTTCCGTGCCATCTGCATGGACATGGTTTTAGTATCTGGGTAAAACCTAGAAGCCACACATTAGAGAAAAACTATGCGTACCGTAGTATTATTAcaggttagtctctagttaacttcaccgcctcagcctcctcagtgctgtggtacagacacgccaccatgcccggctGGCTTCAGCGTTTCCAAGGACATGAAATCTCCTCTCACACTGCATGGTTGATGTTTGTATATAGTTGTTAAACATTTTAATGAACCTCAATTTTTTTTTTATAAATGTGTATTTTAAAAGTCTTTAATCCAAAAACAAAAGTTCTTAAGCATTAGCTATCGTTGAAAACTTAGGTCAGA
PERM_19	PERM_19	NA	PERM_19	A.A.B.A	A	A	A	B	A	F1	R8	0	0	0	0	0	TRUE	FALSE	FALSE	002F1,003,004,005,007,009,010,057	818	PERM_19	CACAGGACCTTTGAGCTCGTTGAGCGCTCTCCCGGACCACCATGGGCTCAGAGATGGAGCCACTGTTCCGGGCCTGGAGCTATTTTAGACGCAGGAAGTTCCAGCTCTGCGCCGATCTATGCACGCAGATGCTGGAGAAGTCCCCTTATGACCAGGCGGCTTGGATTTTGAAAGCGCGAGCGCTGACAGAAATGGTGTACGTAGATGAAATTGACGTGGACCAGGAAGGGATTGCTGAGATGACCCTGGATGAAAATGCTATTGCTCAGGTCCCACGCCCTGGCACATCTTTGAAGCTCCCTGGCACTAACCAGACAGGAGGACCGACTCAAGCTGTCAGGCCAATCACTCAAGCTGGAAGACCCATAACGGGCTTCCTTAGGCCCAGCACACAGAGTGGAAGACCGGGTACAATGGAGCAGGCCATCAGAACACCCAGAACGGCCTACACAGCACGACCTATCACCAGCTCATCTGGAAGATTCGTCAGACTGGGGACTGCTTTATTTGAATATATTTTCCACCATGAAAACGATGTTAAGATGGCTTTGGACTTGGCGTCCCTTTCCACGGAGTATTCTCAGTACAAGGACTGGTGGTGGAAGGTGCAGATTGGAAAATGTTACTACAGGTTAGGAATGTACCGTGAAGCAGAGAAACAGTTCAAATCAGCCCTGAAGCAGCAGGAAATGGTAGATACATTTCTCTATCTGGCAAAAaggacccaggcctgagacccaacaaccacttgatggctcacaaccatctgaactccagttccaagaaccttcttctggtctccaaggttaccaggcaca
PERM_20	PERM_20	NA	PERM_20	A.A.B.B	A	A	A	B	B	F1	R8	0	0	0	0	0	TRUE	FALSE	FALSE	002F1,003,004,005,007,009,010,056,057	885	PERM_20	CACAGGACCTTTGAGCTCGTTGAGCGCTCTCCCGGACCACCATGGGCTCAGAGATGGAGCCACTGTTCCGGGCCTGGAGCTATTTTAGACGCAGGAAGTTCCAGCTCTGCGCCGATCTATGCACGCAGATGCTGGAGAAGTCCCCTTATGACCAGGCGGCTTGGATTTTGAAAGCGCGAGCGCTGACAGAAATGGTGTACGTAGATGAAATTGACGTGGACCAGGAAGGGATTGCTGAGATGACCCTGGATGAAAATGCTATTGCTCAGGTCCCACGCCCTGGCACATCTTTGAAGCTCCCTGGCACTAACCAGACAGGAGGACCGACTCAAGCTGTCAGGCCAATCACTCAAGCTGGAAGACCCATAACGGGCTTCCTTAGGCCCAGCACACAGAGTGGAAGACCGGGTACAATGGAGCAGGCCATCAGAACACCCAGAACGGCCTACACAGCACGACCTATCACCAGCTCATCTGGAAGATTCGTCAGACTGGGGACTGCTTTATTTGAATATATTTTCCACCATGAAAACGATGTTAAGATGGCTTTGGACTTGGCGTCCCTTTCCACGGAGTATTCTCAGTACAAGGACTGGTGGTGGAAGGTGCAGATTGGAAAATGTTACTACAGGTTAGGAATGTACCGTGAAGCAGAGAAACAGTTCAAATCAGCCCTGAAGCAGCAGGAAATGGTAGATACATTTCTCTATCTGGCAAAAATGGAAAAAAATCAGCCAGAggtctggagagctggttcagcagttgaagcacttgtctctcttccagaggacccaggcctgagacccaacaaccacttgatggctcacaaccatctgaactccagttccaagaaccttcttctggtctccaaggttaccaggcaca
PERM_21	PERM_21	NA	PERM_21	A.A.B.(A.A.A.A)	A	A	A	B	(A.A.A.A)	F1	R1	0	0	0	0	0	TRUE	FALSE	FALSE	002F1,003,004,005,007,009,010,011,012,013,061,017R1	1376	PERM_21	CACAGGACCTTTGAGCTCGTTGAGCGCTCTCCCGGACCACCATGGGCTCAGAGATGGAGCCACTGTTCCGGGCCTGGAGCTATTTTAGACGCAGGAAGTTCCAGCTCTGCGCCGATCTATGCACGCAGATGCTGGAGAAGTCCCCTTATGACCAGGCGGCTTGGATTTTGAAAGCGCGAGCGCTGACAGAAATGGTGTACGTAGATGAAATTGACGTGGACCAGGAAGGGATTGCTGAGATGACCCTGGATGAAAATGCTATTGCTCAGGTCCCACGCCCTGGCACATCTTTGAAGCTCCCTGGCACTAACCAGACAGGAGGACCGACTCAAGCTGTCAGGCCAATCACTCAAGCTGGAAGACCCATAACGGGCTTCCTTAGGCCCAGCACACAGAGTGGAAGACCGGGTACAATGGAGCAGGCCATCAGAACACCCAGAACGGCCTACACAGCACGACCTATCACCAGCTCATCTGGAAGATTCGTCAGACTGGGGACTGCTTTATTTGAATATATTTTCCACCATGAAAACGATGTTAAGATGGCTTTGGACTTGGCGTCCCTTTCCACGGAGTATTCTCAGTACAAGGACTGGTGGTGGAAGGTGCAGATTGGAAAATGTTACTACAGGTTAGGAATGTACCGTGAAGCAGAGAAACAGTTCAAATCAGCCCTGAAGCAGCAGGAAATGGTAGATACATTTCTCTATCTGGCAAAAGTTTATATCATATTGGATCAACCTGTGACTGCTTTAAATCTATTCAAACAAGGCTTAGATAAGTTTCCAGGAGAGGTGACCCTGCTTTGTGGAATTGCCAGGATCTACGAGGAAATGAACAACAGTTCGTCCGCAGCAGAATACTACAAAGAGGTTCTCAAACAAGACAATACTCATGTGGAAGCCATTGCCTGCATTGGAAGCAACCACTTTTATTCTGACCAGCCAGAGGTTGCCCTCCGGTTTTACAGGCGCCTCTTGCAGATGGGAGTTTACAACTGCCAGCTTTTCAACAACCTGGGGCTGTGCTGCTTCTATGCCCAGCAGTACGACATGACTCTGACCTCATTCGAGCGCGCCCTTTCCCTGGCCGAGAACGAGGAAGAGGCAGCTGACGTCTGGTACAACCTGGGGCACATTGCAGTGGAGACACAAACCTGGCCCACCAGTGCTTCAGGCTGGCCCTGGTCCACAACAACCACCATGCTGAGGCCTACAACAACCTAGCCGTGCTGGAGATGCGGAAGGGTCACATTGAACAGTTGTTAAACATTTTAATGAACCTCAATTTTTTTTTTATAAATGTGTATTTTAAAAGTCTTTAATCCAAAAACAAAAGTTCTTAAGCATTAGCTATCGTTGAAAACTTAGGTCAGA
PERM_22	PERM_22	NA	PERM_22	A.A.B.(A.A.A.B)	A	A	A	B	(A.A.A.B)	F1	R1	0	0	0	0	0	TRUE	FALSE	FALSE	002F1,003,004,005,007,009,010,011,012,013,061,015,016,017R1	2024	PERM_22	CACAGGACCTTTGAGCTCGTTGAGCGCTCTCCCGGACCACCATGGGCTCAGAGATGGAGCCACTGTTCCGGGCCTGGAGCTATTTTAGACGCAGGAAGTTCCAGCTCTGCGCCGATCTATGCACGCAGATGCTGGAGAAGTCCCCTTATGACCAGGCGGCTTGGATTTTGAAAGCGCGAGCGCTGACAGAAATGGTGTACGTAGATGAAATTGACGTGGACCAGGAAGGGATTGCTGAGATGACCCTGGATGAAAATGCTATTGCTCAGGTCCCACGCCCTGGCACATCTTTGAAGCTCCCTGGCACTAACCAGACAGGAGGACCGACTCAAGCTGTCAGGCCAATCACTCAAGCTGGAAGACCCATAACGGGCTTCCTTAGGCCCAGCACACAGAGTGGAAGACCGGGTACAATGGAGCAGGCCATCAGAACACCCAGAACGGCCTACACAGCACGACCTATCACCAGCTCATCTGGAAGATTCGTCAGACTGGGGACTGCTTTATTTGAATATATTTTCCACCATGAAAACGATGTTAAGATGGCTTTGGACTTGGCGTCCCTTTCCACGGAGTATTCTCAGTACAAGGACTGGTGGTGGAAGGTGCAGATTGGAAAATGTTACTACAGGTTAGGAATGTACCGTGAAGCAGAGAAACAGTTCAAATCAGCCCTGAAGCAGCAGGAAATGGTAGATACATTTCTCTATCTGGCAAAAGTTTATATCATATTGGATCAACCTGTGACTGCTTTAAATCTATTCAAACAAGGCTTAGATAAGTTTCCAGGAGAGGTGACCCTGCTTTGTGGAATTGCCAGGATCTACGAGGAAATGAACAACAGTTCGTCCGCAGCAGAATACTACAAAGAGGTTCTCAAACAAGACAATACTCATGTGGAAGCCATTGCCTGCATTGGAAGCAACCACTTTTATTCTGACCAGCCAGAGGTTGCCCTCCGGTTTTACAGGCGCCTCTTGCAGATGGGAGTTTACAACTGCCAGCTTTTCAACAACCTGGGGCTGTGCTGCTTCTATGCCCAGCAGTACGACATGACTCTGACCTCATTCGAGCGCGCCCTTTCCCTGGCCGAGAACGAGGAAGAGGCAGCTGACGTCTGGTACAACCTGGGGCACATTGCAGTGGAGACACAAACCTGGCCCACCAGTGCTTCAGGCTGGCCCTGGTCCACAACAACCACCATGCTGAGGCCTACAACAACCTAGCCGTGCTGGAGATGCGGAAGGGTCACATTGAACAGGCACGCGCACTCTTACAAACCGCATCGTCCTTGGCACCCCATATGTATGAGCCACATTTTAATTTTGCAACCGTCTCTGATAAGATTGGAGATCTTCAGAGAAGCTACGTCGCTGCTCAGAAGTCTGAAGCCGCATTTCCAGAGCATGTGGACACTCAGCATTTAATTAAGCAGCTAAAGCAGCACTTCGCTATGCTCTGATCAGGCCTCGGACCAACTGCGTCCTCAGGAAGGGCCAGCCACAGGGGAGAAAACGTGCTGAGTGCATTTGTATCAGTAGTGTGACGCAGACTCAGAAGGCGTCCTGCAAGACCTAAGGACTTTGTTGTTTTATAAGGTAAAACAACACTAAGGTAAAAGTGGGTGCACTTCTGCCATGCCCTCCTCCTCATTAGTCCCCTTTGTCCCCTAGCCACTTCCGTGCCATCTGCATGGACATGGTTTTAGTATCTGGGTAAAACCTAGAAGCCACACATTAGAGAAAAACTATGCGTACCGTAGTATTATTAcaggttagtctctagttaacttcaccgcctcagcctcctcagtgctgtggtacagacacgccaccatgcccggctGGCTTCAGCGTTTCCAAGGACATGAAATCTCCTCTCACACTGCATGGTTGATGTTTGTATATAGTTGTTAAACATTTTAATGAACCTCAATTTTTTTTTTATAAATGTGTATTTTAAAAGTCTTTAATCCAAAAACAAAAGTTCTTAAGCATTAGCTATCGTTGAAAACTTAGGTCAGA
PERM_23	PERM_23	NA	PERM_23	A.A.B.(A.A.B.A)	A	A	A	B	(A.A.B.A)	F1	R1	0	0	0	0	0	TRUE	FALSE	FALSE	002F1,003,004,005,007,009,010,011,012,013,014,061,017R1	1383	PERM_23	CACAGGACCTTTGAGCTCGTTGAGCGCTCTCCCGGACCACCATGGGCTCAGAGATGGAGCCACTGTTCCGGGCCTGGAGCTATTTTAGACGCAGGAAGTTCCAGCTCTGCGCCGATCTATGCACGCAGATGCTGGAGAAGTCCCCTTATGACCAGGCGGCTTGGATTTTGAAAGCGCGAGCGCTGACAGAAATGGTGTACGTAGATGAAATTGACGTGGACCAGGAAGGGATTGCTGAGATGACCCTGGATGAAAATGCTATTGCTCAGGTCCCACGCCCTGGCACATCTTTGAAGCTCCCTGGCACTAACCAGACAGGAGGACCGACTCAAGCTGTCAGGCCAATCACTCAAGCTGGAAGACCCATAACGGGCTTCCTTAGGCCCAGCACACAGAGTGGAAGACCGGGTACAATGGAGCAGGCCATCAGAACACCCAGAACGGCCTACACAGCACGACCTATCACCAGCTCATCTGGAAGATTCGTCAGACTGGGGACTGCTTTATTTGAATATATTTTCCACCATGAAAACGATGTTAAGATGGCTTTGGACTTGGCGTCCCTTTCCACGGAGTATTCTCAGTACAAGGACTGGTGGTGGAAGGTGCAGATTGGAAAATGTTACTACAGGTTAGGAATGTACCGTGAAGCAGAGAAACAGTTCAAATCAGCCCTGAAGCAGCAGGAAATGGTAGATACATTTCTCTATCTGGCAAAAGTTTATATCATATTGGATCAACCTGTGACTGCTTTAAATCTATTCAAACAAGGCTTAGATAAGTTTCCAGGAGAGGTGACCCTGCTTTGTGGAATTGCCAGGATCTACGAGGAAATGAACAACAGTTCGTCCGCAGCAGAATACTACAAAGAGGTTCTCAAACAAGACAATACTCATGTGGAAGCCATTGCCTGCATTGGAAGCAACCACTTTTATTCTGACCAGCCAGAGGTTGCCCTCCGGTTTTACAGGCGCCTCTTGCAGATGGGAGTTTACAACTGCCAGCTTTTCAACAACCTGGGGCTGTGCTGCTTCTATGCCCAGCAGTACGACATGACTCTGACCTCATTCGAGCGCGCCCTTTCCCTGGCCGAGAACGAGGAAGAGGCAGCTGACGTCTGGTACAACCTGGGGCACATTGCAGTGGGAATAGGAGACACAAACCTGGCCCACCAGTGCTTCAGGCTGGCCCTGGTCCACAACAACCACCATGCTGAGGCCTACAACAACCTAGCCGTGCTGGAGATGCGGAAGGGTCACATTGAACAGTTGTTAAACATTTTAATGAACCTCAATTTTTTTTTTATAAATGTGTATTTTAAAAGTCTTTAATCCAAAAACAAAAGTTCTTAAGCATTAGCTATCGTTGAAAACTTAGGTCAGA
PERM_24	PERM_24	NA	PERM_24	A.A.B.(A.A.B.B)	A	A	A	B	(A.A.B.B)	F1	R1	0	0	0	0	0	TRUE	FALSE	FALSE	002F1,003,004,005,007,009,010,011,012,013,014,061,015,016,017R1	2031	PERM_24	CACAGGACCTTTGAGCTCGTTGAGCGCTCTCCCGGACCACCATGGGCTCAGAGATGGAGCCACTGTTCCGGGCCTGGAGCTATTTTAGACGCAGGAAGTTCCAGCTCTGCGCCGATCTATGCACGCAGATGCTGGAGAAGTCCCCTTATGACCAGGCGGCTTGGATTTTGAAAGCGCGAGCGCTGACAGAAATGGTGTACGTAGATGAAATTGACGTGGACCAGGAAGGGATTGCTGAGATGACCCTGGATGAAAATGCTATTGCTCAGGTCCCACGCCCTGGCACATCTTTGAAGCTCCCTGGCACTAACCAGACAGGAGGACCGACTCAAGCTGTCAGGCCAATCACTCAAGCTGGAAGACCCATAACGGGCTTCCTTAGGCCCAGCACACAGAGTGGAAGACCGGGTACAATGGAGCAGGCCATCAGAACACCCAGAACGGCCTACACAGCACGACCTATCACCAGCTCATCTGGAAGATTCGTCAGACTGGGGACTGCTTTATTTGAATATATTTTCCACCATGAAAACGATGTTAAGATGGCTTTGGACTTGGCGTCCCTTTCCACGGAGTATTCTCAGTACAAGGACTGGTGGTGGAAGGTGCAGATTGGAAAATGTTACTACAGGTTAGGAATGTACCGTGAAGCAGAGAAACAGTTCAAATCAGCCCTGAAGCAGCAGGAAATGGTAGATACATTTCTCTATCTGGCAAAAGTTTATATCATATTGGATCAACCTGTGACTGCTTTAAATCTATTCAAACAAGGCTTAGATAAGTTTCCAGGAGAGGTGACCCTGCTTTGTGGAATTGCCAGGATCTACGAGGAAATGAACAACAGTTCGTCCGCAGCAGAATACTACAAAGAGGTTCTCAAACAAGACAATACTCATGTGGAAGCCATTGCCTGCATTGGAAGCAACCACTTTTATTCTGACCAGCCAGAGGTTGCCCTCCGGTTTTACAGGCGCCTCTTGCAGATGGGAGTTTACAACTGCCAGCTTTTCAACAACCTGGGGCTGTGCTGCTTCTATGCCCAGCAGTACGACATGACTCTGACCTCATTCGAGCGCGCCCTTTCCCTGGCCGAGAACGAGGAAGAGGCAGCTGACGTCTGGTACAACCTGGGGCACATTGCAGTGGGAATAGGAGACACAAACCTGGCCCACCAGTGCTTCAGGCTGGCCCTGGTCCACAACAACCACCATGCTGAGGCCTACAACAACCTAGCCGTGCTGGAGATGCGGAAGGGTCACATTGAACAGGCACGCGCACTCTTACAAACCGCATCGTCCTTGGCACCCCATATGTATGAGCCACATTTTAATTTTGCAACCGTCTCTGATAAGATTGGAGATCTTCAGAGAAGCTACGTCGCTGCTCAGAAGTCTGAAGCCGCATTTCCAGAGCATGTGGACACTCAGCATTTAATTAAGCAGCTAAAGCAGCACTTCGCTATGCTCTGATCAGGCCTCGGACCAACTGCGTCCTCAGGAAGGGCCAGCCACAGGGGAGAAAACGTGCTGAGTGCATTTGTATCAGTAGTGTGACGCAGACTCAGAAGGCGTCCTGCAAGACCTAAGGACTTTGTTGTTTTATAAGGTAAAACAACACTAAGGTAAAAGTGGGTGCACTTCTGCCATGCCCTCCTCCTCATTAGTCCCCTTTGTCCCCTAGCCACTTCCGTGCCATCTGCATGGACATGGTTTTAGTATCTGGGTAAAACCTAGAAGCCACACATTAGAGAAAAACTATGCGTACCGTAGTATTATTAcaggttagtctctagttaacttcaccgcctcagcctcctcagtgctgtggtacagacacgccaccatgcccggctGGCTTCAGCGTTTCCAAGGACATGAAATCTCCTCTCACACTGCATGGTTGATGTTTGTATATAGTTGTTAAACATTTTAATGAACCTCAATTTTTTTTTTATAAATGTGTATTTTAAAAGTCTTTAATCCAAAAACAAAAGTTCTTAAGCATTAGCTATCGTTGAAAACTTAGGTCAGA
PERM_25	PERM_25	NA	PERM_25	A.A.B.(A.B.A.A)	A	A	A	B	(A.B.A.A)	F1	R1	0	0	0	0	0	TRUE	FALSE	FALSE	002F1,003,004,005,007,009,010,011,012,060,013,061,017R1	1465	PERM_25	CACAGGACCTTTGAGCTCGTTGAGCGCTCTCCCGGACCACCATGGGCTCAGAGATGGAGCCACTGTTCCGGGCCTGGAGCTATTTTAGACGCAGGAAGTTCCAGCTCTGCGCCGATCTATGCACGCAGATGCTGGAGAAGTCCCCTTATGACCAGGCGGCTTGGATTTTGAAAGCGCGAGCGCTGACAGAAATGGTGTACGTAGATGAAATTGACGTGGACCAGGAAGGGATTGCTGAGATGACCCTGGATGAAAATGCTATTGCTCAGGTCCCACGCCCTGGCACATCTTTGAAGCTCCCTGGCACTAACCAGACAGGAGGACCGACTCAAGCTGTCAGGCCAATCACTCAAGCTGGAAGACCCATAACGGGCTTCCTTAGGCCCAGCACACAGAGTGGAAGACCGGGTACAATGGAGCAGGCCATCAGAACACCCAGAACGGCCTACACAGCACGACCTATCACCAGCTCATCTGGAAGATTCGTCAGACTGGGGACTGCTTTATTTGAATATATTTTCCACCATGAAAACGATGTTAAGATGGCTTTGGACTTGGCGTCCCTTTCCACGGAGTATTCTCAGTACAAGGACTGGTGGTGGAAGGTGCAGATTGGAAAATGTTACTACAGGTTAGGAATGTACCGTGAAGCAGAGAAACAGTTCAAATCAGCCCTGAAGCAGCAGGAAATGGTAGATACATTTCTCTATCTGGCAAAAGTTTATATCATATTGGATCAACCTGTGACTGCTTTAAATCTATTCAAACAAGGCTTAGATAAGTTTCCAGGAGAGGTGACCCTGCTTTGTGGAATTGCCAGGATCTACGAGGAAATGAACAACAGTTCGTCCGCAGCAGAATACTACAAAGAGGTTCTCAAACAAGACAATACTCATGTGGAAGCCATTGCCTGCATTGGAAGCAACCACTTTTATTCTGACCAGCCAGAGGTTGCCCTCCGGTTTTACAGATGGTGAGGCCGAAGCGAGAAGGGACTGGCAGCTACTCTGTGTTCAGGACCCTGAGGAAGACTTAAAGCAGGGTCACCTGCTTTGTGAGGCGCCTCTTGCAGATGGGAGTTTACAACTGCCAGCTTTTCAACAACCTGGGGCTGTGCTGCTTCTATGCCCAGCAGTACGACATGACTCTGACCTCATTCGAGCGCGCCCTTTCCCTGGCCGAGAACGAGGAAGAGGCAGCTGACGTCTGGTACAACCTGGGGCACATTGCAGTGGAGACACAAACCTGGCCCACCAGTGCTTCAGGCTGGCCCTGGTCCACAACAACCACCATGCTGAGGCCTACAACAACCTAGCCGTGCTGGAGATGCGGAAGGGTCACATTGAACAGTTGTTAAACATTTTAATGAACCTCAATTTTTTTTTTATAAATGTGTATTTTAAAAGTCTTTAATCCAAAAACAAAAGTTCTTAAGCATTAGCTATCGTTGAAAACTTAGGTCAGA
PERM_26	PERM_26	NA	PERM_26	A.A.B.(A.B.A.B)	A	A	A	B	(A.B.A.B)	F1	R1	0	0	0	0	0	TRUE	FALSE	FALSE	002F1,003,004,005,007,009,010,011,012,060,013,061,015,016,017R1	2113	PERM_26	CACAGGACCTTTGAGCTCGTTGAGCGCTCTCCCGGACCACCATGGGCTCAGAGATGGAGCCACTGTTCCGGGCCTGGAGCTATTTTAGACGCAGGAAGTTCCAGCTCTGCGCCGATCTATGCACGCAGATGCTGGAGAAGTCCCCTTATGACCAGGCGGCTTGGATTTTGAAAGCGCGAGCGCTGACAGAAATGGTGTACGTAGATGAAATTGACGTGGACCAGGAAGGGATTGCTGAGATGACCCTGGATGAAAATGCTATTGCTCAGGTCCCACGCCCTGGCACATCTTTGAAGCTCCCTGGCACTAACCAGACAGGAGGACCGACTCAAGCTGTCAGGCCAATCACTCAAGCTGGAAGACCCATAACGGGCTTCCTTAGGCCCAGCACACAGAGTGGAAGACCGGGTACAATGGAGCAGGCCATCAGAACACCCAGAACGGCCTACACAGCACGACCTATCACCAGCTCATCTGGAAGATTCGTCAGACTGGGGACTGCTTTATTTGAATATATTTTCCACCATGAAAACGATGTTAAGATGGCTTTGGACTTGGCGTCCCTTTCCACGGAGTATTCTCAGTACAAGGACTGGTGGTGGAAGGTGCAGATTGGAAAATGTTACTACAGGTTAGGAATGTACCGTGAAGCAGAGAAACAGTTCAAATCAGCCCTGAAGCAGCAGGAAATGGTAGATACATTTCTCTATCTGGCAAAAGTTTATATCATATTGGATCAACCTGTGACTGCTTTAAATCTATTCAAACAAGGCTTAGATAAGTTTCCAGGAGAGGTGACCCTGCTTTGTGGAATTGCCAGGATCTACGAGGAAATGAACAACAGTTCGTCCGCAGCAGAATACTACAAAGAGGTTCTCAAACAAGACAATACTCATGTGGAAGCCATTGCCTGCATTGGAAGCAACCACTTTTATTCTGACCAGCCAGAGGTTGCCCTCCGGTTTTACAGATGGTGAGGCCGAAGCGAGAAGGGACTGGCAGCTACTCTGTGTTCAGGACCCTGAGGAAGACTTAAAGCAGGGTCACCTGCTTTGTGAGGCGCCTCTTGCAGATGGGAGTTTACAACTGCCAGCTTTTCAACAACCTGGGGCTGTGCTGCTTCTATGCCCAGCAGTACGACATGACTCTGACCTCATTCGAGCGCGCCCTTTCCCTGGCCGAGAACGAGGAAGAGGCAGCTGACGTCTGGTACAACCTGGGGCACATTGCAGTGGAGACACAAACCTGGCCCACCAGTGCTTCAGGCTGGCCCTGGTCCACAACAACCACCATGCTGAGGCCTACAACAACCTAGCCGTGCTGGAGATGCGGAAGGGTCACATTGAACAGGCACGCGCACTCTTACAAACCGCATCGTCCTTGGCACCCCATATGTATGAGCCACATTTTAATTTTGCAACCGTCTCTGATAAGATTGGAGATCTTCAGAGAAGCTACGTCGCTGCTCAGAAGTCTGAAGCCGCATTTCCAGAGCATGTGGACACTCAGCATTTAATTAAGCAGCTAAAGCAGCACTTCGCTATGCTCTGATCAGGCCTCGGACCAACTGCGTCCTCAGGAAGGGCCAGCCACAGGGGAGAAAACGTGCTGAGTGCATTTGTATCAGTAGTGTGACGCAGACTCAGAAGGCGTCCTGCAAGACCTAAGGACTTTGTTGTTTTATAAGGTAAAACAACACTAAGGTAAAAGTGGGTGCACTTCTGCCATGCCCTCCTCCTCATTAGTCCCCTTTGTCCCCTAGCCACTTCCGTGCCATCTGCATGGACATGGTTTTAGTATCTGGGTAAAACCTAGAAGCCACACATTAGAGAAAAACTATGCGTACCGTAGTATTATTAcaggttagtctctagttaacttcaccgcctcagcctcctcagtgctgtggtacagacacgccaccatgcccggctGGCTTCAGCGTTTCCAAGGACATGAAATCTCCTCTCACACTGCATGGTTGATGTTTGTATATAGTTGTTAAACATTTTAATGAACCTCAATTTTTTTTTTATAAATGTGTATTTTAAAAGTCTTTAATCCAAAAACAAAAGTTCTTAAGCATTAGCTATCGTTGAAAACTTAGGTCAGA
PERM_27	PERM_27	NA	PERM_27	A.A.B.(A.B.B.A)	A	A	A	B	(A.B.B.A)	F1	R1	0	0	0	0	0	TRUE	FALSE	FALSE	002F1,003,004,005,007,009,010,011,012,060,013,014,061,017R1	1472	PERM_27	CACAGGACCTTTGAGCTCGTTGAGCGCTCTCCCGGACCACCATGGGCTCAGAGATGGAGCCACTGTTCCGGGCCTGGAGCTATTTTAGACGCAGGAAGTTCCAGCTCTGCGCCGATCTATGCACGCAGATGCTGGAGAAGTCCCCTTATGACCAGGCGGCTTGGATTTTGAAAGCGCGAGCGCTGACAGAAATGGTGTACGTAGATGAAATTGACGTGGACCAGGAAGGGATTGCTGAGATGACCCTGGATGAAAATGCTATTGCTCAGGTCCCACGCCCTGGCACATCTTTGAAGCTCCCTGGCACTAACCAGACAGGAGGACCGACTCAAGCTGTCAGGCCAATCACTCAAGCTGGAAGACCCATAACGGGCTTCCTTAGGCCCAGCACACAGAGTGGAAGACCGGGTACAATGGAGCAGGCCATCAGAACACCCAGAACGGCCTACACAGCACGACCTATCACCAGCTCATCTGGAAGATTCGTCAGACTGGGGACTGCTTTATTTGAATATATTTTCCACCATGAAAACGATGTTAAGATGGCTTTGGACTTGGCGTCCCTTTCCACGGAGTATTCTCAGTACAAGGACTGGTGGTGGAAGGTGCAGATTGGAAAATGTTACTACAGGTTAGGAATGTACCGTGAAGCAGAGAAACAGTTCAAATCAGCCCTGAAGCAGCAGGAAATGGTAGATACATTTCTCTATCTGGCAAAAGTTTATATCATATTGGATCAACCTGTGACTGCTTTAAATCTATTCAAACAAGGCTTAGATAAGTTTCCAGGAGAGGTGACCCTGCTTTGTGGAATTGCCAGGATCTACGAGGAAATGAACAACAGTTCGTCCGCAGCAGAATACTACAAAGAGGTTCTCAAACAAGACAATACTCATGTGGAAGCCATTGCCTGCATTGGAAGCAACCACTTTTATTCTGACCAGCCAGAGGTTGCCCTCCGGTTTTACAGATGGTGAGGCCGAAGCGAGAAGGGACTGGCAGCTACTCTGTGTTCAGGACCCTGAGGAAGACTTAAAGCAGGGTCACCTGCTTTGTGAGGCGCCTCTTGCAGATGGGAGTTTACAACTGCCAGCTTTTCAACAACCTGGGGCTGTGCTGCTTCTATGCCCAGCAGTACGACATGACTCTGACCTCATTCGAGCGCGCCCTTTCCCTGGCCGAGAACGAGGAAGAGGCAGCTGACGTCTGGTACAACCTGGGGCACATTGCAGTGGGAATAGGAGACACAAACCTGGCCCACCAGTGCTTCAGGCTGGCCCTGGTCCACAACAACCACCATGCTGAGGCCTACAACAACCTAGCCGTGCTGGAGATGCGGAAGGGTCACATTGAACAGTTGTTAAACATTTTAATGAACCTCAATTTTTTTTTTATAAATGTGTATTTTAAAAGTCTTTAATCCAAAAACAAAAGTTCTTAAGCATTAGCTATCGTTGAAAACTTAGGTCAGA
PERM_28	PERM_28	NA	PERM_28	A.A.B.(A.B.B.B)	A	A	A	B	(A.B.B.B)	F1	R1	0	0	0	0	0	TRUE	FALSE	FALSE	002F1,003,004,005,007,009,010,011,012,060,013,014,061,015,016,017R1	2120	PERM_28	CACAGGACCTTTGAGCTCGTTGAGCGCTCTCCCGGACCACCATGGGCTCAGAGATGGAGCCACTGTTCCGGGCCTGGAGCTATTTTAGACGCAGGAAGTTCCAGCTCTGCGCCGATCTATGCACGCAGATGCTGGAGAAGTCCCCTTATGACCAGGCGGCTTGGATTTTGAAAGCGCGAGCGCTGACAGAAATGGTGTACGTAGATGAAATTGACGTGGACCAGGAAGGGATTGCTGAGATGACCCTGGATGAAAATGCTATTGCTCAGGTCCCACGCCCTGGCACATCTTTGAAGCTCCCTGGCACTAACCAGACAGGAGGACCGACTCAAGCTGTCAGGCCAATCACTCAAGCTGGAAGACCCATAACGGGCTTCCTTAGGCCCAGCACACAGAGTGGAAGACCGGGTACAATGGAGCAGGCCATCAGAACACCCAGAACGGCCTACACAGCACGACCTATCACCAGCTCATCTGGAAGATTCGTCAGACTGGGGACTGCTTTATTTGAATATATTTTCCACCATGAAAACGATGTTAAGATGGCTTTGGACTTGGCGTCCCTTTCCACGGAGTATTCTCAGTACAAGGACTGGTGGTGGAAGGTGCAGATTGGAAAATGTTACTACAGGTTAGGAATGTACCGTGAAGCAGAGAAACAGTTCAAATCAGCCCTGAAGCAGCAGGAAATGGTAGATACATTTCTCTATCTGGCAAAAGTTTATATCATATTGGATCAACCTGTGACTGCTTTAAATCTATTCAAACAAGGCTTAGATAAGTTTCCAGGAGAGGTGACCCTGCTTTGTGGAATTGCCAGGATCTACGAGGAAATGAACAACAGTTCGTCCGCAGCAGAATACTACAAAGAGGTTCTCAAACAAGACAATACTCATGTGGAAGCCATTGCCTGCATTGGAAGCAACCACTTTTATTCTGACCAGCCAGAGGTTGCCCTCCGGTTTTACAGATGGTGAGGCCGAAGCGAGAAGGGACTGGCAGCTACTCTGTGTTCAGGACCCTGAGGAAGACTTAAAGCAGGGTCACCTGCTTTGTGAGGCGCCTCTTGCAGATGGGAGTTTACAACTGCCAGCTTTTCAACAACCTGGGGCTGTGCTGCTTCTATGCCCAGCAGTACGACATGACTCTGACCTCATTCGAGCGCGCCCTTTCCCTGGCCGAGAACGAGGAAGAGGCAGCTGACGTCTGGTACAACCTGGGGCACATTGCAGTGGGAATAGGAGACACAAACCTGGCCCACCAGTGCTTCAGGCTGGCCCTGGTCCACAACAACCACCATGCTGAGGCCTACAACAACCTAGCCGTGCTGGAGATGCGGAAGGGTCACATTGAACAGGCACGCGCACTCTTACAAACCGCATCGTCCTTGGCACCCCATATGTATGAGCCACATTTTAATTTTGCAACCGTCTCTGATAAGATTGGAGATCTTCAGAGAAGCTACGTCGCTGCTCAGAAGTCTGAAGCCGCATTTCCAGAGCATGTGGACACTCAGCATTTAATTAAGCAGCTAAAGCAGCACTTCGCTATGCTCTGATCAGGCCTCGGACCAACTGCGTCCTCAGGAAGGGCCAGCCACAGGGGAGAAAACGTGCTGAGTGCATTTGTATCAGTAGTGTGACGCAGACTCAGAAGGCGTCCTGCAAGACCTAAGGACTTTGTTGTTTTATAAGGTAAAACAACACTAAGGTAAAAGTGGGTGCACTTCTGCCATGCCCTCCTCCTCATTAGTCCCCTTTGTCCCCTAGCCACTTCCGTGCCATCTGCATGGACATGGTTTTAGTATCTGGGTAAAACCTAGAAGCCACACATTAGAGAAAAACTATGCGTACCGTAGTATTATTAcaggttagtctctagttaacttcaccgcctcagcctcctcagtgctgtggtacagacacgccaccatgcccggctGGCTTCAGCGTTTCCAAGGACATGAAATCTCCTCTCACACTGCATGGTTGATGTTTGTATATAGTTGTTAAACATTTTAATGAACCTCAATTTTTTTTTTATAAATGTGTATTTTAAAAGTCTTTAATCCAAAAACAAAAGTTCTTAAGCATTAGCTATCGTTGAAAACTTAGGTCAGA
PERM_29	PERM_29	NA	PERM_29	A.A.B.(B.A.A.A)	A	A	A	B	(B.A.A.A)	F1	R1	0	0	0	0	0	TRUE	FALSE	FALSE	002F1,003,004,005,007,009,010,011,059,012,013,061,017R1	1450	PERM_29	CACAGGACCTTTGAGCTCGTTGAGCGCTCTCCCGGACCACCATGGGCTCAGAGATGGAGCCACTGTTCCGGGCCTGGAGCTATTTTAGACGCAGGAAGTTCCAGCTCTGCGCCGATCTATGCACGCAGATGCTGGAGAAGTCCCCTTATGACCAGGCGGCTTGGATTTTGAAAGCGCGAGCGCTGACAGAAATGGTGTACGTAGATGAAATTGACGTGGACCAGGAAGGGATTGCTGAGATGACCCTGGATGAAAATGCTATTGCTCAGGTCCCACGCCCTGGCACATCTTTGAAGCTCCCTGGCACTAACCAGACAGGAGGACCGACTCAAGCTGTCAGGCCAATCACTCAAGCTGGAAGACCCATAACGGGCTTCCTTAGGCCCAGCACACAGAGTGGAAGACCGGGTACAATGGAGCAGGCCATCAGAACACCCAGAACGGCCTACACAGCACGACCTATCACCAGCTCATCTGGAAGATTCGTCAGACTGGGGACTGCTTTATTTGAATATATTTTCCACCATGAAAACGATGTTAAGATGGCTTTGGACTTGGCGTCCCTTTCCACGGAGTATTCTCAGTACAAGGACTGGTGGTGGAAGGTGCAGATTGGAAAATGTTACTACAGGTTAGGAATGTACCGTGAAGCAGAGAAACAGTTCAAATCAGCCCTGAAGCAGCAGGAAATGGTAGATACATTTCTCTATCTGGCAAAAGTTTATATCATATTGGATCAACCTGTGACTGCTTTAAATCTATTCAAACAAGGCTTAGATAAGTTTCCAGGAGAGGTGACCCTGCTTTGTGGAATTGCCAGGATCTACGAGGTATATCTGTGAGTGGATGTACTACTATGAATGGATGTACTCAATGAATAAAATGTAATTTCTGTTTGACAGTGGAAATGAACAACAGTTCGTCCGCAGCAGAATACTACAAAGAGGTTCTCAAACAAGACAATACTCATGTGGAAGCCATTGCCTGCATTGGAAGCAACCACTTTTATTCTGACCAGCCAGAGGTTGCCCTCCGGTTTTACAGGCGCCTCTTGCAGATGGGAGTTTACAACTGCCAGCTTTTCAACAACCTGGGGCTGTGCTGCTTCTATGCCCAGCAGTACGACATGACTCTGACCTCATTCGAGCGCGCCCTTTCCCTGGCCGAGAACGAGGAAGAGGCAGCTGACGTCTGGTACAACCTGGGGCACATTGCAGTGGAGACACAAACCTGGCCCACCAGTGCTTCAGGCTGGCCCTGGTCCACAACAACCACCATGCTGAGGCCTACAACAACCTAGCCGTGCTGGAGATGCGGAAGGGTCACATTGAACAGTTGTTAAACATTTTAATGAACCTCAATTTTTTTTTTATAAATGTGTATTTTAAAAGTCTTTAATCCAAAAACAAAAGTTCTTAAGCATTAGCTATCGTTGAAAACTTAGGTCAGA
PERM_30	PERM_30	NA	PERM_30	A.A.B.(B.A.A.B)	A	A	A	B	(B.A.A.B)	F1	R1	0	0	0	0	0	TRUE	FALSE	FALSE	002F1,003,004,005,007,009,010,011,059,012,013,061,015,016,017R1	2098	PERM_30	CACAGGACCTTTGAGCTCGTTGAGCGCTCTCCCGGACCACCATGGGCTCAGAGATGGAGCCACTGTTCCGGGCCTGGAGCTATTTTAGACGCAGGAAGTTCCAGCTCTGCGCCGATCTATGCACGCAGATGCTGGAGAAGTCCCCTTATGACCAGGCGGCTTGGATTTTGAAAGCGCGAGCGCTGACAGAAATGGTGTACGTAGATGAAATTGACGTGGACCAGGAAGGGATTGCTGAGATGACCCTGGATGAAAATGCTATTGCTCAGGTCCCACGCCCTGGCACATCTTTGAAGCTCCCTGGCACTAACCAGACAGGAGGACCGACTCAAGCTGTCAGGCCAATCACTCAAGCTGGAAGACCCATAACGGGCTTCCTTAGGCCCAGCACACAGAGTGGAAGACCGGGTACAATGGAGCAGGCCATCAGAACACCCAGAACGGCCTACACAGCACGACCTATCACCAGCTCATCTGGAAGATTCGTCAGACTGGGGACTGCTTTATTTGAATATATTTTCCACCATGAAAACGATGTTAAGATGGCTTTGGACTTGGCGTCCCTTTCCACGGAGTATTCTCAGTACAAGGACTGGTGGTGGAAGGTGCAGATTGGAAAATGTTACTACAGGTTAGGAATGTACCGTGAAGCAGAGAAACAGTTCAAATCAGCCCTGAAGCAGCAGGAAATGGTAGATACATTTCTCTATCTGGCAAAAGTTTATATCATATTGGATCAACCTGTGACTGCTTTAAATCTATTCAAACAAGGCTTAGATAAGTTTCCAGGAGAGGTGACCCTGCTTTGTGGAATTGCCAGGATCTACGAGGTATATCTGTGAGTGGATGTACTACTATGAATGGATGTACTCAATGAATAAAATGTAATTTCTGTTTGACAGTGGAAATGAACAACAGTTCGTCCGCAGCAGAATACTACAAAGAGGTTCTCAAACAAGACAATACTCATGTGGAAGCCATTGCCTGCATTGGAAGCAACCACTTTTATTCTGACCAGCCAGAGGTTGCCCTCCGGTTTTACAGGCGCCTCTTGCAGATGGGAGTTTACAACTGCCAGCTTTTCAACAACCTGGGGCTGTGCTGCTTCTATGCCCAGCAGTACGACATGACTCTGACCTCATTCGAGCGCGCCCTTTCCCTGGCCGAGAACGAGGAAGAGGCAGCTGACGTCTGGTACAACCTGGGGCACATTGCAGTGGAGACACAAACCTGGCCCACCAGTGCTTCAGGCTGGCCCTGGTCCACAACAACCACCATGCTGAGGCCTACAACAACCTAGCCGTGCTGGAGATGCGGAAGGGTCACATTGAACAGGCACGCGCACTCTTACAAACCGCATCGTCCTTGGCACCCCATATGTATGAGCCACATTTTAATTTTGCAACCGTCTCTGATAAGATTGGAGATCTTCAGAGAAGCTACGTCGCTGCTCAGAAGTCTGAAGCCGCATTTCCAGAGCATGTGGACACTCAGCATTTAATTAAGCAGCTAAAGCAGCACTTCGCTATGCTCTGATCAGGCCTCGGACCAACTGCGTCCTCAGGAAGGGCCAGCCACAGGGGAGAAAACGTGCTGAGTGCATTTGTATCAGTAGTGTGACGCAGACTCAGAAGGCGTCCTGCAAGACCTAAGGACTTTGTTGTTTTATAAGGTAAAACAACACTAAGGTAAAAGTGGGTGCACTTCTGCCATGCCCTCCTCCTCATTAGTCCCCTTTGTCCCCTAGCCACTTCCGTGCCATCTGCATGGACATGGTTTTAGTATCTGGGTAAAACCTAGAAGCCACACATTAGAGAAAAACTATGCGTACCGTAGTATTATTAcaggttagtctctagttaacttcaccgcctcagcctcctcagtgctgtggtacagacacgccaccatgcccggctGGCTTCAGCGTTTCCAAGGACATGAAATCTCCTCTCACACTGCATGGTTGATGTTTGTATATAGTTGTTAAACATTTTAATGAACCTCAATTTTTTTTTTATAAATGTGTATTTTAAAAGTCTTTAATCCAAAAACAAAAGTTCTTAAGCATTAGCTATCGTTGAAAACTTAGGTCAGA
PERM_31	PERM_31	NA	PERM_31	A.A.B.(B.A.B.A)	A	A	A	B	(B.A.B.A)	F1	R1	0	0	0	0	0	TRUE	FALSE	FALSE	002F1,003,004,005,007,009,010,011,059,012,013,014,061,017R1	1457	PERM_31	CACAGGACCTTTGAGCTCGTTGAGCGCTCTCCCGGACCACCATGGGCTCAGAGATGGAGCCACTGTTCCGGGCCTGGAGCTATTTTAGACGCAGGAAGTTCCAGCTCTGCGCCGATCTATGCACGCAGATGCTGGAGAAGTCCCCTTATGACCAGGCGGCTTGGATTTTGAAAGCGCGAGCGCTGACAGAAATGGTGTACGTAGATGAAATTGACGTGGACCAGGAAGGGATTGCTGAGATGACCCTGGATGAAAATGCTATTGCTCAGGTCCCACGCCCTGGCACATCTTTGAAGCTCCCTGGCACTAACCAGACAGGAGGACCGACTCAAGCTGTCAGGCCAATCACTCAAGCTGGAAGACCCATAACGGGCTTCCTTAGGCCCAGCACACAGAGTGGAAGACCGGGTACAATGGAGCAGGCCATCAGAACACCCAGAACGGCCTACACAGCACGACCTATCACCAGCTCATCTGGAAGATTCGTCAGACTGGGGACTGCTTTATTTGAATATATTTTCCACCATGAAAACGATGTTAAGATGGCTTTGGACTTGGCGTCCCTTTCCACGGAGTATTCTCAGTACAAGGACTGGTGGTGGAAGGTGCAGATTGGAAAATGTTACTACAGGTTAGGAATGTACCGTGAAGCAGAGAAACAGTTCAAATCAGCCCTGAAGCAGCAGGAAATGGTAGATACATTTCTCTATCTGGCAAAAGTTTATATCATATTGGATCAACCTGTGACTGCTTTAAATCTATTCAAACAAGGCTTAGATAAGTTTCCAGGAGAGGTGACCCTGCTTTGTGGAATTGCCAGGATCTACGAGGTATATCTGTGAGTGGATGTACTACTATGAATGGATGTACTCAATGAATAAAATGTAATTTCTGTTTGACAGTGGAAATGAACAACAGTTCGTCCGCAGCAGAATACTACAAAGAGGTTCTCAAACAAGACAATACTCATGTGGAAGCCATTGCCTGCATTGGAAGCAACCACTTTTATTCTGACCAGCCAGAGGTTGCCCTCCGGTTTTACAGGCGCCTCTTGCAGATGGGAGTTTACAACTGCCAGCTTTTCAACAACCTGGGGCTGTGCTGCTTCTATGCCCAGCAGTACGACATGACTCTGACCTCATTCGAGCGCGCCCTTTCCCTGGCCGAGAACGAGGAAGAGGCAGCTGACGTCTGGTACAACCTGGGGCACATTGCAGTGGGAATAGGAGACACAAACCTGGCCCACCAGTGCTTCAGGCTGGCCCTGGTCCACAACAACCACCATGCTGAGGCCTACAACAACCTAGCCGTGCTGGAGATGCGGAAGGGTCACATTGAACAGTTGTTAAACATTTTAATGAACCTCAATTTTTTTTTTATAAATGTGTATTTTAAAAGTCTTTAATCCAAAAACAAAAGTTCTTAAGCATTAGCTATCGTTGAAAACTTAGGTCAGA
PERM_32	PERM_32	NA	PERM_32	A.A.B.(B.A.B.B)	A	A	A	B	(B.A.B.B)	F1	R1	0	0	0	0	0	TRUE	FALSE	FALSE	002F1,003,004,005,007,009,010,011,059,012,013,014,061,015,016,017R1	2105	PERM_32	CACAGGACCTTTGAGCTCGTTGAGCGCTCTCCCGGACCACCATGGGCTCAGAGATGGAGCCACTGTTCCGGGCCTGGAGCTATTTTAGACGCAGGAAGTTCCAGCTCTGCGCCGATCTATGCACGCAGATGCTGGAGAAGTCCCCTTATGACCAGGCGGCTTGGATTTTGAAAGCGCGAGCGCTGACAGAAATGGTGTACGTAGATGAAATTGACGTGGACCAGGAAGGGATTGCTGAGATGACCCTGGATGAAAATGCTATTGCTCAGGTCCCACGCCCTGGCACATCTTTGAAGCTCCCTGGCACTAACCAGACAGGAGGACCGACTCAAGCTGTCAGGCCAATCACTCAAGCTGGAAGACCCATAACGGGCTTCCTTAGGCCCAGCACACAGAGTGGAAGACCGGGTACAATGGAGCAGGCCATCAGAACACCCAGAACGGCCTACACAGCACGACCTATCACCAGCTCATCTGGAAGATTCGTCAGACTGGGGACTGCTTTATTTGAATATATTTTCCACCATGAAAACGATGTTAAGATGGCTTTGGACTTGGCGTCCCTTTCCACGGAGTATTCTCAGTACAAGGACTGGTGGTGGAAGGTGCAGATTGGAAAATGTTACTACAGGTTAGGAATGTACCGTGAAGCAGAGAAACAGTTCAAATCAGCCCTGAAGCAGCAGGAAATGGTAGATACATTTCTCTATCTGGCAAAAGTTTATATCATATTGGATCAACCTGTGACTGCTTTAAATCTATTCAAACAAGGCTTAGATAAGTTTCCAGGAGAGGTGACCCTGCTTTGTGGAATTGCCAGGATCTACGAGGTATATCTGTGAGTGGATGTACTACTATGAATGGATGTACTCAATGAATAAAATGTAATTTCTGTTTGACAGTGGAAATGAACAACAGTTCGTCCGCAGCAGAATACTACAAAGAGGTTCTCAAACAAGACAATACTCATGTGGAAGCCATTGCCTGCATTGGAAGCAACCACTTTTATTCTGACCAGCCAGAGGTTGCCCTCCGGTTTTACAGGCGCCTCTTGCAGATGGGAGTTTACAACTGCCAGCTTTTCAACAACCTGGGGCTGTGCTGCTTCTATGCCCAGCAGTACGACATGACTCTGACCTCATTCGAGCGCGCCCTTTCCCTGGCCGAGAACGAGGAAGAGGCAGCTGACGTCTGGTACAACCTGGGGCACATTGCAGTGGGAATAGGAGACACAAACCTGGCCCACCAGTGCTTCAGGCTGGCCCTGGTCCACAACAACCACCATGCTGAGGCCTACAACAACCTAGCCGTGCTGGAGATGCGGAAGGGTCACATTGAACAGGCACGCGCACTCTTACAAACCGCATCGTCCTTGGCACCCCATATGTATGAGCCACATTTTAATTTTGCAACCGTCTCTGATAAGATTGGAGATCTTCAGAGAAGCTACGTCGCTGCTCAGAAGTCTGAAGCCGCATTTCCAGAGCATGTGGACACTCAGCATTTAATTAAGCAGCTAAAGCAGCACTTCGCTATGCTCTGATCAGGCCTCGGACCAACTGCGTCCTCAGGAAGGGCCAGCCACAGGGGAGAAAACGTGCTGAGTGCATTTGTATCAGTAGTGTGACGCAGACTCAGAAGGCGTCCTGCAAGACCTAAGGACTTTGTTGTTTTATAAGGTAAAACAACACTAAGGTAAAAGTGGGTGCACTTCTGCCATGCCCTCCTCCTCATTAGTCCCCTTTGTCCCCTAGCCACTTCCGTGCCATCTGCATGGACATGGTTTTAGTATCTGGGTAAAACCTAGAAGCCACACATTAGAGAAAAACTATGCGTACCGTAGTATTATTAcaggttagtctctagttaacttcaccgcctcagcctcctcagtgctgtggtacagacacgccaccatgcccggctGGCTTCAGCGTTTCCAAGGACATGAAATCTCCTCTCACACTGCATGGTTGATGTTTGTATATAGTTGTTAAACATTTTAATGAACCTCAATTTTTTTTTTATAAATGTGTATTTTAAAAGTCTTTAATCCAAAAACAAAAGTTCTTAAGCATTAGCTATCGTTGAAAACTTAGGTCAGA
PERM_33	PERM_33	NA	PERM_33	A.A.B.(B.B.A.A)	A	A	A	B	(B.B.A.A)	F1	R1	0	0	0	0	0	TRUE	FALSE	FALSE	002F1,003,004,005,007,009,010,011,059,012,060,013,061,017R1	1539	PERM_33	CACAGGACCTTTGAGCTCGTTGAGCGCTCTCCCGGACCACCATGGGCTCAGAGATGGAGCCACTGTTCCGGGCCTGGAGCTATTTTAGACGCAGGAAGTTCCAGCTCTGCGCCGATCTATGCACGCAGATGCTGGAGAAGTCCCCTTATGACCAGGCGGCTTGGATTTTGAAAGCGCGAGCGCTGACAGAAATGGTGTACGTAGATGAAATTGACGTGGACCAGGAAGGGATTGCTGAGATGACCCTGGATGAAAATGCTATTGCTCAGGTCCCACGCCCTGGCACATCTTTGAAGCTCCCTGGCACTAACCAGACAGGAGGACCGACTCAAGCTGTCAGGCCAATCACTCAAGCTGGAAGACCCATAACGGGCTTCCTTAGGCCCAGCACACAGAGTGGAAGACCGGGTACAATGGAGCAGGCCATCAGAACACCCAGAACGGCCTACACAGCACGACCTATCACCAGCTCATCTGGAAGATTCGTCAGACTGGGGACTGCTTTATTTGAATATATTTTCCACCATGAAAACGATGTTAAGATGGCTTTGGACTTGGCGTCCCTTTCCACGGAGTATTCTCAGTACAAGGACTGGTGGTGGAAGGTGCAGATTGGAAAATGTTACTACAGGTTAGGAATGTACCGTGAAGCAGAGAAACAGTTCAAATCAGCCCTGAAGCAGCAGGAAATGGTAGATACATTTCTCTATCTGGCAAAAGTTTATATCATATTGGATCAACCTGTGACTGCTTTAAATCTATTCAAACAAGGCTTAGATAAGTTTCCAGGAGAGGTGACCCTGCTTTGTGGAATTGCCAGGATCTACGAGGTATATCTGTGAGTGGATGTACTACTATGAATGGATGTACTCAATGAATAAAATGTAATTTCTGTTTGACAGTGGAAATGAACAACAGTTCGTCCGCAGCAGAATACTACAAAGAGGTTCTCAAACAAGACAATACTCATGTGGAAGCCATTGCCTGCATTGGAAGCAACCACTTTTATTCTGACCAGCCAGAGGTTGCCCTCCGGTTTTACAGATGGTGAGGCCGAAGCGAGAAGGGACTGGCAGCTACTCTGTGTTCAGGACCCTGAGGAAGACTTAAAGCAGGGTCACCTGCTTTGTGAGGCGCCTCTTGCAGATGGGAGTTTACAACTGCCAGCTTTTCAACAACCTGGGGCTGTGCTGCTTCTATGCCCAGCAGTACGACATGACTCTGACCTCATTCGAGCGCGCCCTTTCCCTGGCCGAGAACGAGGAAGAGGCAGCTGACGTCTGGTACAACCTGGGGCACATTGCAGTGGAGACACAAACCTGGCCCACCAGTGCTTCAGGCTGGCCCTGGTCCACAACAACCACCATGCTGAGGCCTACAACAACCTAGCCGTGCTGGAGATGCGGAAGGGTCACATTGAACAGTTGTTAAACATTTTAATGAACCTCAATTTTTTTTTTATAAATGTGTATTTTAAAAGTCTTTAATCCAAAAACAAAAGTTCTTAAGCATTAGCTATCGTTGAAAACTTAGGTCAGA
PERM_34	PERM_34	NA	PERM_34	A.A.B.(B.B.A.B)	A	A	A	B	(B.B.A.B)	F1	R1	0	0	0	0	0	TRUE	FALSE	FALSE	002F1,003,004,005,007,009,010,011,059,012,060,013,061,015,016,017R1	2187	PERM_34	CACAGGACCTTTGAGCTCGTTGAGCGCTCTCCCGGACCACCATGGGCTCAGAGATGGAGCCACTGTTCCGGGCCTGGAGCTATTTTAGACGCAGGAAGTTCCAGCTCTGCGCCGATCTATGCACGCAGATGCTGGAGAAGTCCCCTTATGACCAGGCGGCTTGGATTTTGAAAGCGCGAGCGCTGACAGAAATGGTGTACGTAGATGAAATTGACGTGGACCAGGAAGGGATTGCTGAGATGACCCTGGATGAAAATGCTATTGCTCAGGTCCCACGCCCTGGCACATCTTTGAAGCTCCCTGGCACTAACCAGACAGGAGGACCGACTCAAGCTGTCAGGCCAATCACTCAAGCTGGAAGACCCATAACGGGCTTCCTTAGGCCCAGCACACAGAGTGGAAGACCGGGTACAATGGAGCAGGCCATCAGAACACCCAGAACGGCCTACACAGCACGACCTATCACCAGCTCATCTGGAAGATTCGTCAGACTGGGGACTGCTTTATTTGAATATATTTTCCACCATGAAAACGATGTTAAGATGGCTTTGGACTTGGCGTCCCTTTCCACGGAGTATTCTCAGTACAAGGACTGGTGGTGGAAGGTGCAGATTGGAAAATGTTACTACAGGTTAGGAATGTACCGTGAAGCAGAGAAACAGTTCAAATCAGCCCTGAAGCAGCAGGAAATGGTAGATACATTTCTCTATCTGGCAAAAGTTTATATCATATTGGATCAACCTGTGACTGCTTTAAATCTATTCAAACAAGGCTTAGATAAGTTTCCAGGAGAGGTGACCCTGCTTTGTGGAATTGCCAGGATCTACGAGGTATATCTGTGAGTGGATGTACTACTATGAATGGATGTACTCAATGAATAAAATGTAATTTCTGTTTGACAGTGGAAATGAACAACAGTTCGTCCGCAGCAGAATACTACAAAGAGGTTCTCAAACAAGACAATACTCATGTGGAAGCCATTGCCTGCATTGGAAGCAACCACTTTTATTCTGACCAGCCAGAGGTTGCCCTCCGGTTTTACAGATGGTGAGGCCGAAGCGAGAAGGGACTGGCAGCTACTCTGTGTTCAGGACCCTGAGGAAGACTTAAAGCAGGGTCACCTGCTTTGTGAGGCGCCTCTTGCAGATGGGAGTTTACAACTGCCAGCTTTTCAACAACCTGGGGCTGTGCTGCTTCTATGCCCAGCAGTACGACATGACTCTGACCTCATTCGAGCGCGCCCTTTCCCTGGCCGAGAACGAGGAAGAGGCAGCTGACGTCTGGTACAACCTGGGGCACATTGCAGTGGAGACACAAACCTGGCCCACCAGTGCTTCAGGCTGGCCCTGGTCCACAACAACCACCATGCTGAGGCCTACAACAACCTAGCCGTGCTGGAGATGCGGAAGGGTCACATTGAACAGGCACGCGCACTCTTACAAACCGCATCGTCCTTGGCACCCCATATGTATGAGCCACATTTTAATTTTGCAACCGTCTCTGATAAGATTGGAGATCTTCAGAGAAGCTACGTCGCTGCTCAGAAGTCTGAAGCCGCATTTCCAGAGCATGTGGACACTCAGCATTTAATTAAGCAGCTAAAGCAGCACTTCGCTATGCTCTGATCAGGCCTCGGACCAACTGCGTCCTCAGGAAGGGCCAGCCACAGGGGAGAAAACGTGCTGAGTGCATTTGTATCAGTAGTGTGACGCAGACTCAGAAGGCGTCCTGCAAGACCTAAGGACTTTGTTGTTTTATAAGGTAAAACAACACTAAGGTAAAAGTGGGTGCACTTCTGCCATGCCCTCCTCCTCATTAGTCCCCTTTGTCCCCTAGCCACTTCCGTGCCATCTGCATGGACATGGTTTTAGTATCTGGGTAAAACCTAGAAGCCACACATTAGAGAAAAACTATGCGTACCGTAGTATTATTAcaggttagtctctagttaacttcaccgcctcagcctcctcagtgctgtggtacagacacgccaccatgcccggctGGCTTCAGCGTTTCCAAGGACATGAAATCTCCTCTCACACTGCATGGTTGATGTTTGTATATAGTTGTTAAACATTTTAATGAACCTCAATTTTTTTTTTATAAATGTGTATTTTAAAAGTCTTTAATCCAAAAACAAAAGTTCTTAAGCATTAGCTATCGTTGAAAACTTAGGTCAGA
PERM_35	PERM_35	NA	PERM_35	A.A.B.(B.B.B.A)	A	A	A	B	(B.B.B.A)	F1	R1	0	0	0	0	0	TRUE	FALSE	FALSE	002F1,003,004,005,007,009,010,011,059,012,060,013,014,061,017R1	1546	PERM_35	CACAGGACCTTTGAGCTCGTTGAGCGCTCTCCCGGACCACCATGGGCTCAGAGATGGAGCCACTGTTCCGGGCCTGGAGCTATTTTAGACGCAGGAAGTTCCAGCTCTGCGCCGATCTATGCACGCAGATGCTGGAGAAGTCCCCTTATGACCAGGCGGCTTGGATTTTGAAAGCGCGAGCGCTGACAGAAATGGTGTACGTAGATGAAATTGACGTGGACCAGGAAGGGATTGCTGAGATGACCCTGGATGAAAATGCTATTGCTCAGGTCCCACGCCCTGGCACATCTTTGAAGCTCCCTGGCACTAACCAGACAGGAGGACCGACTCAAGCTGTCAGGCCAATCACTCAAGCTGGAAGACCCATAACGGGCTTCCTTAGGCCCAGCACACAGAGTGGAAGACCGGGTACAATGGAGCAGGCCATCAGAACACCCAGAACGGCCTACACAGCACGACCTATCACCAGCTCATCTGGAAGATTCGTCAGACTGGGGACTGCTTTATTTGAATATATTTTCCACCATGAAAACGATGTTAAGATGGCTTTGGACTTGGCGTCCCTTTCCACGGAGTATTCTCAGTACAAGGACTGGTGGTGGAAGGTGCAGATTGGAAAATGTTACTACAGGTTAGGAATGTACCGTGAAGCAGAGAAACAGTTCAAATCAGCCCTGAAGCAGCAGGAAATGGTAGATACATTTCTCTATCTGGCAAAAGTTTATATCATATTGGATCAACCTGTGACTGCTTTAAATCTATTCAAACAAGGCTTAGATAAGTTTCCAGGAGAGGTGACCCTGCTTTGTGGAATTGCCAGGATCTACGAGGTATATCTGTGAGTGGATGTACTACTATGAATGGATGTACTCAATGAATAAAATGTAATTTCTGTTTGACAGTGGAAATGAACAACAGTTCGTCCGCAGCAGAATACTACAAAGAGGTTCTCAAACAAGACAATACTCATGTGGAAGCCATTGCCTGCATTGGAAGCAACCACTTTTATTCTGACCAGCCAGAGGTTGCCCTCCGGTTTTACAGATGGTGAGGCCGAAGCGAGAAGGGACTGGCAGCTACTCTGTGTTCAGGACCCTGAGGAAGACTTAAAGCAGGGTCACCTGCTTTGTGAGGCGCCTCTTGCAGATGGGAGTTTACAACTGCCAGCTTTTCAACAACCTGGGGCTGTGCTGCTTCTATGCCCAGCAGTACGACATGACTCTGACCTCATTCGAGCGCGCCCTTTCCCTGGCCGAGAACGAGGAAGAGGCAGCTGACGTCTGGTACAACCTGGGGCACATTGCAGTGGGAATAGGAGACACAAACCTGGCCCACCAGTGCTTCAGGCTGGCCCTGGTCCACAACAACCACCATGCTGAGGCCTACAACAACCTAGCCGTGCTGGAGATGCGGAAGGGTCACATTGAACAGTTGTTAAACATTTTAATGAACCTCAATTTTTTTTTTATAAATGTGTATTTTAAAAGTCTTTAATCCAAAAACAAAAGTTCTTAAGCATTAGCTATCGTTGAAAACTTAGGTCAGA
PERM_36	PERM_36	NA	PERM_36	A.A.B.(B.B.B.B)	A	A	A	B	(B.B.B.B)	F1	R1	0	0	0	0	0	TRUE	FALSE	FALSE	002F1,003,004,005,007,009,010,011,059,012,060,013,014,061,015,016,017R1	2194	PERM_36	CACAGGACCTTTGAGCTCGTTGAGCGCTCTCCCGGACCACCATGGGCTCAGAGATGGAGCCACTGTTCCGGGCCTGGAGCTATTTTAGACGCAGGAAGTTCCAGCTCTGCGCCGATCTATGCACGCAGATGCTGGAGAAGTCCCCTTATGACCAGGCGGCTTGGATTTTGAAAGCGCGAGCGCTGACAGAAATGGTGTACGTAGATGAAATTGACGTGGACCAGGAAGGGATTGCTGAGATGACCCTGGATGAAAATGCTATTGCTCAGGTCCCACGCCCTGGCACATCTTTGAAGCTCCCTGGCACTAACCAGACAGGAGGACCGACTCAAGCTGTCAGGCCAATCACTCAAGCTGGAAGACCCATAACGGGCTTCCTTAGGCCCAGCACACAGAGTGGAAGACCGGGTACAATGGAGCAGGCCATCAGAACACCCAGAACGGCCTACACAGCACGACCTATCACCAGCTCATCTGGAAGATTCGTCAGACTGGGGACTGCTTTATTTGAATATATTTTCCACCATGAAAACGATGTTAAGATGGCTTTGGACTTGGCGTCCCTTTCCACGGAGTATTCTCAGTACAAGGACTGGTGGTGGAAGGTGCAGATTGGAAAATGTTACTACAGGTTAGGAATGTACCGTGAAGCAGAGAAACAGTTCAAATCAGCCCTGAAGCAGCAGGAAATGGTAGATACATTTCTCTATCTGGCAAAAGTTTATATCATATTGGATCAACCTGTGACTGCTTTAAATCTATTCAAACAAGGCTTAGATAAGTTTCCAGGAGAGGTGACCCTGCTTTGTGGAATTGCCAGGATCTACGAGGTATATCTGTGAGTGGATGTACTACTATGAATGGATGTACTCAATGAATAAAATGTAATTTCTGTTTGACAGTGGAAATGAACAACAGTTCGTCCGCAGCAGAATACTACAAAGAGGTTCTCAAACAAGACAATACTCATGTGGAAGCCATTGCCTGCATTGGAAGCAACCACTTTTATTCTGACCAGCCAGAGGTTGCCCTCCGGTTTTACAGATGGTGAGGCCGAAGCGAGAAGGGACTGGCAGCTACTCTGTGTTCAGGACCCTGAGGAAGACTTAAAGCAGGGTCACCTGCTTTGTGAGGCGCCTCTTGCAGATGGGAGTTTACAACTGCCAGCTTTTCAACAACCTGGGGCTGTGCTGCTTCTATGCCCAGCAGTACGACATGACTCTGACCTCATTCGAGCGCGCCCTTTCCCTGGCCGAGAACGAGGAAGAGGCAGCTGACGTCTGGTACAACCTGGGGCACATTGCAGTGGGAATAGGAGACACAAACCTGGCCCACCAGTGCTTCAGGCTGGCCCTGGTCCACAACAACCACCATGCTGAGGCCTACAACAACCTAGCCGTGCTGGAGATGCGGAAGGGTCACATTGAACAGGCACGCGCACTCTTACAAACCGCATCGTCCTTGGCACCCCATATGTATGAGCCACATTTTAATTTTGCAACCGTCTCTGATAAGATTGGAGATCTTCAGAGAAGCTACGTCGCTGCTCAGAAGTCTGAAGCCGCATTTCCAGAGCATGTGGACACTCAGCATTTAATTAAGCAGCTAAAGCAGCACTTCGCTATGCTCTGATCAGGCCTCGGACCAACTGCGTCCTCAGGAAGGGCCAGCCACAGGGGAGAAAACGTGCTGAGTGCATTTGTATCAGTAGTGTGACGCAGACTCAGAAGGCGTCCTGCAAGACCTAAGGACTTTGTTGTTTTATAAGGTAAAACAACACTAAGGTAAAAGTGGGTGCACTTCTGCCATGCCCTCCTCCTCATTAGTCCCCTTTGTCCCCTAGCCACTTCCGTGCCATCTGCATGGACATGGTTTTAGTATCTGGGTAAAACCTAGAAGCCACACATTAGAGAAAAACTATGCGTACCGTAGTATTATTAcaggttagtctctagttaacttcaccgcctcagcctcctcagtgctgtggtacagacacgccaccatgcccggctGGCTTCAGCGTTTCCAAGGACATGAAATCTCCTCTCACACTGCATGGTTGATGTTTGTATATAGTTGTTAAACATTTTAATGAACCTCAATTTTTTTTTTATAAATGTGTATTTTAAAAGTCTTTAATCCAAAAACAAAAGTTCTTAAGCATTAGCTATCGTTGAAAACTTAGGTCAGA
PERM_37	PERM_37	NA	PERM_37	A.A.C.A	A	A	A	C	A	F1	R8	0	0	0	0	0	TRUE	FALSE	FALSE	002F1,003,004,005,007,008,009,010,057	854	PERM_37	CACAGGACCTTTGAGCTCGTTGAGCGCTCTCCCGGACCACCATGGGCTCAGAGATGGAGCCACTGTTCCGGGCCTGGAGCTATTTTAGACGCAGGAAGTTCCAGCTCTGCGCCGATCTATGCACGCAGATGCTGGAGAAGTCCCCTTATGACCAGGCGGCTTGGATTTTGAAAGCGCGAGCGCTGACAGAAATGGTGTACGTAGATGAAATTGACGTGGACCAGGAAGGGATTGCTGAGATGACCCTGGATGAAAATGCTATTGCTCAGGTCCCACGCCCTGGCACATCTTTGAAGCTCCCTGGCACTAACCAGACAGGAGGACCGACTCAAGCTGTCAGGCCAATCACTCAAGCTGGAAGACCCATAACGGGCTTCCTTAGGCCCAGCACACAGAGTGGAAGACCGGGTACAATGGAGCAGGCCATCAGAACACCCAGAACGGCCTACACAGCACGACCTATCACCAGCTCATCTGGAAGATTCGTCAGACTGGGGACTGCTTTATTTGAATATATTTTCCACCATGAAAACGATGTTAAGATGAAGCAAATCATAATTGAGAATGAATTGTTTTCAAAGGCTTTGGACTTGGCGTCCCTTTCCACGGAGTATTCTCAGTACAAGGACTGGTGGTGGAAGGTGCAGATTGGAAAATGTTACTACAGGTTAGGAATGTACCGTGAAGCAGAGAAACAGTTCAAATCAGCCCTGAAGCAGCAGGAAATGGTAGATACATTTCTCTATCTGGCAAAAaggacccaggcctgagacccaacaaccacttgatggctcacaaccatctgaactccagttccaagaaccttcttctggtctccaaggttaccaggcaca
PERM_38	PERM_38	NA	PERM_38	A.A.C.B	A	A	A	C	B	F1	R8	0	0	0	0	0	TRUE	FALSE	FALSE	002F1,003,004,005,007,008,009,010,056,057	921	PERM_38	CACAGGACCTTTGAGCTCGTTGAGCGCTCTCCCGGACCACCATGGGCTCAGAGATGGAGCCACTGTTCCGGGCCTGGAGCTATTTTAGACGCAGGAAGTTCCAGCTCTGCGCCGATCTATGCACGCAGATGCTGGAGAAGTCCCCTTATGACCAGGCGGCTTGGATTTTGAAAGCGCGAGCGCTGACAGAAATGGTGTACGTAGATGAAATTGACGTGGACCAGGAAGGGATTGCTGAGATGACCCTGGATGAAAATGCTATTGCTCAGGTCCCACGCCCTGGCACATCTTTGAAGCTCCCTGGCACTAACCAGACAGGAGGACCGACTCAAGCTGTCAGGCCAATCACTCAAGCTGGAAGACCCATAACGGGCTTCCTTAGGCCCAGCACACAGAGTGGAAGACCGGGTACAATGGAGCAGGCCATCAGAACACCCAGAACGGCCTACACAGCACGACCTATCACCAGCTCATCTGGAAGATTCGTCAGACTGGGGACTGCTTTATTTGAATATATTTTCCACCATGAAAACGATGTTAAGATGAAGCAAATCATAATTGAGAATGAATTGTTTTCAAAGGCTTTGGACTTGGCGTCCCTTTCCACGGAGTATTCTCAGTACAAGGACTGGTGGTGGAAGGTGCAGATTGGAAAATGTTACTACAGGTTAGGAATGTACCGTGAAGCAGAGAAACAGTTCAAATCAGCCCTGAAGCAGCAGGAAATGGTAGATACATTTCTCTATCTGGCAAAAATGGAAAAAAATCAGCCAGAggtctggagagctggttcagcagttgaagcacttgtctctcttccagaggacccaggcctgagacccaacaaccacttgatggctcacaaccatctgaactccagttccaagaaccttcttctggtctccaaggttaccaggcaca
PERM_39	PERM_39	NA	PERM_39	A.A.C.(A.A.A.A)	A	A	A	C	(A.A.A.A)	F1	R1	0	0	0	0	0	TRUE	FALSE	FALSE	002F1,003,004,005,007,008,009,010,011,012,013,061,017R1	1412	PERM_39	CACAGGACCTTTGAGCTCGTTGAGCGCTCTCCCGGACCACCATGGGCTCAGAGATGGAGCCACTGTTCCGGGCCTGGAGCTATTTTAGACGCAGGAAGTTCCAGCTCTGCGCCGATCTATGCACGCAGATGCTGGAGAAGTCCCCTTATGACCAGGCGGCTTGGATTTTGAAAGCGCGAGCGCTGACAGAAATGGTGTACGTAGATGAAATTGACGTGGACCAGGAAGGGATTGCTGAGATGACCCTGGATGAAAATGCTATTGCTCAGGTCCCACGCCCTGGCACATCTTTGAAGCTCCCTGGCACTAACCAGACAGGAGGACCGACTCAAGCTGTCAGGCCAATCACTCAAGCTGGAAGACCCATAACGGGCTTCCTTAGGCCCAGCACACAGAGTGGAAGACCGGGTACAATGGAGCAGGCCATCAGAACACCCAGAACGGCCTACACAGCACGACCTATCACCAGCTCATCTGGAAGATTCGTCAGACTGGGGACTGCTTTATTTGAATATATTTTCCACCATGAAAACGATGTTAAGATGAAGCAAATCATAATTGAGAATGAATTGTTTTCAAAGGCTTTGGACTTGGCGTCCCTTTCCACGGAGTATTCTCAGTACAAGGACTGGTGGTGGAAGGTGCAGATTGGAAAATGTTACTACAGGTTAGGAATGTACCGTGAAGCAGAGAAACAGTTCAAATCAGCCCTGAAGCAGCAGGAAATGGTAGATACATTTCTCTATCTGGCAAAAGTTTATATCATATTGGATCAACCTGTGACTGCTTTAAATCTATTCAAACAAGGCTTAGATAAGTTTCCAGGAGAGGTGACCCTGCTTTGTGGAATTGCCAGGATCTACGAGGAAATGAACAACAGTTCGTCCGCAGCAGAATACTACAAAGAGGTTCTCAAACAAGACAATACTCATGTGGAAGCCATTGCCTGCATTGGAAGCAACCACTTTTATTCTGACCAGCCAGAGGTTGCCCTCCGGTTTTACAGGCGCCTCTTGCAGATGGGAGTTTACAACTGCCAGCTTTTCAACAACCTGGGGCTGTGCTGCTTCTATGCCCAGCAGTACGACATGACTCTGACCTCATTCGAGCGCGCCCTTTCCCTGGCCGAGAACGAGGAAGAGGCAGCTGACGTCTGGTACAACCTGGGGCACATTGCAGTGGAGACACAAACCTGGCCCACCAGTGCTTCAGGCTGGCCCTGGTCCACAACAACCACCATGCTGAGGCCTACAACAACCTAGCCGTGCTGGAGATGCGGAAGGGTCACATTGAACAGTTGTTAAACATTTTAATGAACCTCAATTTTTTTTTTATAAATGTGTATTTTAAAAGTCTTTAATCCAAAAACAAAAGTTCTTAAGCATTAGCTATCGTTGAAAACTTAGGTCAGA
PERM_40	PERM_40	NA	PERM_40	A.A.C.(A.A.A.B)	A	A	A	C	(A.A.A.B)	F1	R1	0	0	0	0	0	TRUE	FALSE	FALSE	002F1,003,004,005,007,008,009,010,011,012,013,061,015,016,017R1	2060	PERM_40	CACAGGACCTTTGAGCTCGTTGAGCGCTCTCCCGGACCACCATGGGCTCAGAGATGGAGCCACTGTTCCGGGCCTGGAGCTATTTTAGACGCAGGAAGTTCCAGCTCTGCGCCGATCTATGCACGCAGATGCTGGAGAAGTCCCCTTATGACCAGGCGGCTTGGATTTTGAAAGCGCGAGCGCTGACAGAAATGGTGTACGTAGATGAAATTGACGTGGACCAGGAAGGGATTGCTGAGATGACCCTGGATGAAAATGCTATTGCTCAGGTCCCACGCCCTGGCACATCTTTGAAGCTCCCTGGCACTAACCAGACAGGAGGACCGACTCAAGCTGTCAGGCCAATCACTCAAGCTGGAAGACCCATAACGGGCTTCCTTAGGCCCAGCACACAGAGTGGAAGACCGGGTACAATGGAGCAGGCCATCAGAACACCCAGAACGGCCTACACAGCACGACCTATCACCAGCTCATCTGGAAGATTCGTCAGACTGGGGACTGCTTTATTTGAATATATTTTCCACCATGAAAACGATGTTAAGATGAAGCAAATCATAATTGAGAATGAATTGTTTTCAAAGGCTTTGGACTTGGCGTCCCTTTCCACGGAGTATTCTCAGTACAAGGACTGGTGGTGGAAGGTGCAGATTGGAAAATGTTACTACAGGTTAGGAATGTACCGTGAAGCAGAGAAACAGTTCAAATCAGCCCTGAAGCAGCAGGAAATGGTAGATACATTTCTCTATCTGGCAAAAGTTTATATCATATTGGATCAACCTGTGACTGCTTTAAATCTATTCAAACAAGGCTTAGATAAGTTTCCAGGAGAGGTGACCCTGCTTTGTGGAATTGCCAGGATCTACGAGGAAATGAACAACAGTTCGTCCGCAGCAGAATACTACAAAGAGGTTCTCAAACAAGACAATACTCATGTGGAAGCCATTGCCTGCATTGGAAGCAACCACTTTTATTCTGACCAGCCAGAGGTTGCCCTCCGGTTTTACAGGCGCCTCTTGCAGATGGGAGTTTACAACTGCCAGCTTTTCAACAACCTGGGGCTGTGCTGCTTCTATGCCCAGCAGTACGACATGACTCTGACCTCATTCGAGCGCGCCCTTTCCCTGGCCGAGAACGAGGAAGAGGCAGCTGACGTCTGGTACAACCTGGGGCACATTGCAGTGGAGACACAAACCTGGCCCACCAGTGCTTCAGGCTGGCCCTGGTCCACAACAACCACCATGCTGAGGCCTACAACAACCTAGCCGTGCTGGAGATGCGGAAGGGTCACATTGAACAGGCACGCGCACTCTTACAAACCGCATCGTCCTTGGCACCCCATATGTATGAGCCACATTTTAATTTTGCAACCGTCTCTGATAAGATTGGAGATCTTCAGAGAAGCTACGTCGCTGCTCAGAAGTCTGAAGCCGCATTTCCAGAGCATGTGGACACTCAGCATTTAATTAAGCAGCTAAAGCAGCACTTCGCTATGCTCTGATCAGGCCTCGGACCAACTGCGTCCTCAGGAAGGGCCAGCCACAGGGGAGAAAACGTGCTGAGTGCATTTGTATCAGTAGTGTGACGCAGACTCAGAAGGCGTCCTGCAAGACCTAAGGACTTTGTTGTTTTATAAGGTAAAACAACACTAAGGTAAAAGTGGGTGCACTTCTGCCATGCCCTCCTCCTCATTAGTCCCCTTTGTCCCCTAGCCACTTCCGTGCCATCTGCATGGACATGGTTTTAGTATCTGGGTAAAACCTAGAAGCCACACATTAGAGAAAAACTATGCGTACCGTAGTATTATTAcaggttagtctctagttaacttcaccgcctcagcctcctcagtgctgtggtacagacacgccaccatgcccggctGGCTTCAGCGTTTCCAAGGACATGAAATCTCCTCTCACACTGCATGGTTGATGTTTGTATATAGTTGTTAAACATTTTAATGAACCTCAATTTTTTTTTTATAAATGTGTATTTTAAAAGTCTTTAATCCAAAAACAAAAGTTCTTAAGCATTAGCTATCGTTGAAAACTTAGGTCAGA
PERM_41	PERM_41	NA	PERM_41	A.A.C.(A.A.B.A)	A	A	A	C	(A.A.B.A)	F1	R1	0	0	0	0	0	TRUE	FALSE	FALSE	002F1,003,004,005,007,008,009,010,011,012,013,014,061,017R1	1419	PERM_41	CACAGGACCTTTGAGCTCGTTGAGCGCTCTCCCGGACCACCATGGGCTCAGAGATGGAGCCACTGTTCCGGGCCTGGAGCTATTTTAGACGCAGGAAGTTCCAGCTCTGCGCCGATCTATGCACGCAGATGCTGGAGAAGTCCCCTTATGACCAGGCGGCTTGGATTTTGAAAGCGCGAGCGCTGACAGAAATGGTGTACGTAGATGAAATTGACGTGGACCAGGAAGGGATTGCTGAGATGACCCTGGATGAAAATGCTATTGCTCAGGTCCCACGCCCTGGCACATCTTTGAAGCTCCCTGGCACTAACCAGACAGGAGGACCGACTCAAGCTGTCAGGCCAATCACTCAAGCTGGAAGACCCATAACGGGCTTCCTTAGGCCCAGCACACAGAGTGGAAGACCGGGTACAATGGAGCAGGCCATCAGAACACCCAGAACGGCCTACACAGCACGACCTATCACCAGCTCATCTGGAAGATTCGTCAGACTGGGGACTGCTTTATTTGAATATATTTTCCACCATGAAAACGATGTTAAGATGAAGCAAATCATAATTGAGAATGAATTGTTTTCAAAGGCTTTGGACTTGGCGTCCCTTTCCACGGAGTATTCTCAGTACAAGGACTGGTGGTGGAAGGTGCAGATTGGAAAATGTTACTACAGGTTAGGAATGTACCGTGAAGCAGAGAAACAGTTCAAATCAGCCCTGAAGCAGCAGGAAATGGTAGATACATTTCTCTATCTGGCAAAAGTTTATATCATATTGGATCAACCTGTGACTGCTTTAAATCTATTCAAACAAGGCTTAGATAAGTTTCCAGGAGAGGTGACCCTGCTTTGTGGAATTGCCAGGATCTACGAGGAAATGAACAACAGTTCGTCCGCAGCAGAATACTACAAAGAGGTTCTCAAACAAGACAATACTCATGTGGAAGCCATTGCCTGCATTGGAAGCAACCACTTTTATTCTGACCAGCCAGAGGTTGCCCTCCGGTTTTACAGGCGCCTCTTGCAGATGGGAGTTTACAACTGCCAGCTTTTCAACAACCTGGGGCTGTGCTGCTTCTATGCCCAGCAGTACGACATGACTCTGACCTCATTCGAGCGCGCCCTTTCCCTGGCCGAGAACGAGGAAGAGGCAGCTGACGTCTGGTACAACCTGGGGCACATTGCAGTGGGAATAGGAGACACAAACCTGGCCCACCAGTGCTTCAGGCTGGCCCTGGTCCACAACAACCACCATGCTGAGGCCTACAACAACCTAGCCGTGCTGGAGATGCGGAAGGGTCACATTGAACAGTTGTTAAACATTTTAATGAACCTCAATTTTTTTTTTATAAATGTGTATTTTAAAAGTCTTTAATCCAAAAACAAAAGTTCTTAAGCATTAGCTATCGTTGAAAACTTAGGTCAGA
PERM_42	PERM_42	NA	PERM_42	A.A.C.(A.A.B.B)	A	A	A	C	(A.A.B.B)	F1	R1	0	0	0	0	0	TRUE	FALSE	FALSE	002F1,003,004,005,007,008,009,010,011,012,013,014,061,015,016,017R1	2067	PERM_42	CACAGGACCTTTGAGCTCGTTGAGCGCTCTCCCGGACCACCATGGGCTCAGAGATGGAGCCACTGTTCCGGGCCTGGAGCTATTTTAGACGCAGGAAGTTCCAGCTCTGCGCCGATCTATGCACGCAGATGCTGGAGAAGTCCCCTTATGACCAGGCGGCTTGGATTTTGAAAGCGCGAGCGCTGACAGAAATGGTGTACGTAGATGAAATTGACGTGGACCAGGAAGGGATTGCTGAGATGACCCTGGATGAAAATGCTATTGCTCAGGTCCCACGCCCTGGCACATCTTTGAAGCTCCCTGGCACTAACCAGACAGGAGGACCGACTCAAGCTGTCAGGCCAATCACTCAAGCTGGAAGACCCATAACGGGCTTCCTTAGGCCCAGCACACAGAGTGGAAGACCGGGTACAATGGAGCAGGCCATCAGAACACCCAGAACGGCCTACACAGCACGACCTATCACCAGCTCATCTGGAAGATTCGTCAGACTGGGGACTGCTTTATTTGAATATATTTTCCACCATGAAAACGATGTTAAGATGAAGCAAATCATAATTGAGAATGAATTGTTTTCAAAGGCTTTGGACTTGGCGTCCCTTTCCACGGAGTATTCTCAGTACAAGGACTGGTGGTGGAAGGTGCAGATTGGAAAATGTTACTACAGGTTAGGAATGTACCGTGAAGCAGAGAAACAGTTCAAATCAGCCCTGAAGCAGCAGGAAATGGTAGATACATTTCTCTATCTGGCAAAAGTTTATATCATATTGGATCAACCTGTGACTGCTTTAAATCTATTCAAACAAGGCTTAGATAAGTTTCCAGGAGAGGTGACCCTGCTTTGTGGAATTGCCAGGATCTACGAGGAAATGAACAACAGTTCGTCCGCAGCAGAATACTACAAAGAGGTTCTCAAACAAGACAATACTCATGTGGAAGCCATTGCCTGCATTGGAAGCAACCACTTTTATTCTGACCAGCCAGAGGTTGCCCTCCGGTTTTACAGGCGCCTCTTGCAGATGGGAGTTTACAACTGCCAGCTTTTCAACAACCTGGGGCTGTGCTGCTTCTATGCCCAGCAGTACGACATGACTCTGACCTCATTCGAGCGCGCCCTTTCCCTGGCCGAGAACGAGGAAGAGGCAGCTGACGTCTGGTACAACCTGGGGCACATTGCAGTGGGAATAGGAGACACAAACCTGGCCCACCAGTGCTTCAGGCTGGCCCTGGTCCACAACAACCACCATGCTGAGGCCTACAACAACCTAGCCGTGCTGGAGATGCGGAAGGGTCACATTGAACAGGCACGCGCACTCTTACAAACCGCATCGTCCTTGGCACCCCATATGTATGAGCCACATTTTAATTTTGCAACCGTCTCTGATAAGATTGGAGATCTTCAGAGAAGCTACGTCGCTGCTCAGAAGTCTGAAGCCGCATTTCCAGAGCATGTGGACACTCAGCATTTAATTAAGCAGCTAAAGCAGCACTTCGCTATGCTCTGATCAGGCCTCGGACCAACTGCGTCCTCAGGAAGGGCCAGCCACAGGGGAGAAAACGTGCTGAGTGCATTTGTATCAGTAGTGTGACGCAGACTCAGAAGGCGTCCTGCAAGACCTAAGGACTTTGTTGTTTTATAAGGTAAAACAACACTAAGGTAAAAGTGGGTGCACTTCTGCCATGCCCTCCTCCTCATTAGTCCCCTTTGTCCCCTAGCCACTTCCGTGCCATCTGCATGGACATGGTTTTAGTATCTGGGTAAAACCTAGAAGCCACACATTAGAGAAAAACTATGCGTACCGTAGTATTATTAcaggttagtctctagttaacttcaccgcctcagcctcctcagtgctgtggtacagacacgccaccatgcccggctGGCTTCAGCGTTTCCAAGGACATGAAATCTCCTCTCACACTGCATGGTTGATGTTTGTATATAGTTGTTAAACATTTTAATGAACCTCAATTTTTTTTTTATAAATGTGTATTTTAAAAGTCTTTAATCCAAAAACAAAAGTTCTTAAGCATTAGCTATCGTTGAAAACTTAGGTCAGA
PERM_43	PERM_43	NA	PERM_43	A.A.C.(A.B.A.A)	A	A	A	C	(A.B.A.A)	F1	R1	0	0	0	0	0	TRUE	FALSE	FALSE	002F1,003,004,005,007,008,009,010,011,012,060,013,061,017R1	1501	PERM_43	CACAGGACCTTTGAGCTCGTTGAGCGCTCTCCCGGACCACCATGGGCTCAGAGATGGAGCCACTGTTCCGGGCCTGGAGCTATTTTAGACGCAGGAAGTTCCAGCTCTGCGCCGATCTATGCACGCAGATGCTGGAGAAGTCCCCTTATGACCAGGCGGCTTGGATTTTGAAAGCGCGAGCGCTGACAGAAATGGTGTACGTAGATGAAATTGACGTGGACCAGGAAGGGATTGCTGAGATGACCCTGGATGAAAATGCTATTGCTCAGGTCCCACGCCCTGGCACATCTTTGAAGCTCCCTGGCACTAACCAGACAGGAGGACCGACTCAAGCTGTCAGGCCAATCACTCAAGCTGGAAGACCCATAACGGGCTTCCTTAGGCCCAGCACACAGAGTGGAAGACCGGGTACAATGGAGCAGGCCATCAGAACACCCAGAACGGCCTACACAGCACGACCTATCACCAGCTCATCTGGAAGATTCGTCAGACTGGGGACTGCTTTATTTGAATATATTTTCCACCATGAAAACGATGTTAAGATGAAGCAAATCATAATTGAGAATGAATTGTTTTCAAAGGCTTTGGACTTGGCGTCCCTTTCCACGGAGTATTCTCAGTACAAGGACTGGTGGTGGAAGGTGCAGATTGGAAAATGTTACTACAGGTTAGGAATGTACCGTGAAGCAGAGAAACAGTTCAAATCAGCCCTGAAGCAGCAGGAAATGGTAGATACATTTCTCTATCTGGCAAAAGTTTATATCATATTGGATCAACCTGTGACTGCTTTAAATCTATTCAAACAAGGCTTAGATAAGTTTCCAGGAGAGGTGACCCTGCTTTGTGGAATTGCCAGGATCTACGAGGAAATGAACAACAGTTCGTCCGCAGCAGAATACTACAAAGAGGTTCTCAAACAAGACAATACTCATGTGGAAGCCATTGCCTGCATTGGAAGCAACCACTTTTATTCTGACCAGCCAGAGGTTGCCCTCCGGTTTTACAGATGGTGAGGCCGAAGCGAGAAGGGACTGGCAGCTACTCTGTGTTCAGGACCCTGAGGAAGACTTAAAGCAGGGTCACCTGCTTTGTGAGGCGCCTCTTGCAGATGGGAGTTTACAACTGCCAGCTTTTCAACAACCTGGGGCTGTGCTGCTTCTATGCCCAGCAGTACGACATGACTCTGACCTCATTCGAGCGCGCCCTTTCCCTGGCCGAGAACGAGGAAGAGGCAGCTGACGTCTGGTACAACCTGGGGCACATTGCAGTGGAGACACAAACCTGGCCCACCAGTGCTTCAGGCTGGCCCTGGTCCACAACAACCACCATGCTGAGGCCTACAACAACCTAGCCGTGCTGGAGATGCGGAAGGGTCACATTGAACAGTTGTTAAACATTTTAATGAACCTCAATTTTTTTTTTATAAATGTGTATTTTAAAAGTCTTTAATCCAAAAACAAAAGTTCTTAAGCATTAGCTATCGTTGAAAACTTAGGTCAGA
PERM_44	PERM_44	NA	PERM_44	A.A.C.(A.B.A.B)	A	A	A	C	(A.B.A.B)	F1	R1	0	0	0	0	0	TRUE	FALSE	FALSE	002F1,003,004,005,007,008,009,010,011,012,060,013,061,015,016,017R1	2149	PERM_44	CACAGGACCTTTGAGCTCGTTGAGCGCTCTCCCGGACCACCATGGGCTCAGAGATGGAGCCACTGTTCCGGGCCTGGAGCTATTTTAGACGCAGGAAGTTCCAGCTCTGCGCCGATCTATGCACGCAGATGCTGGAGAAGTCCCCTTATGACCAGGCGGCTTGGATTTTGAAAGCGCGAGCGCTGACAGAAATGGTGTACGTAGATGAAATTGACGTGGACCAGGAAGGGATTGCTGAGATGACCCTGGATGAAAATGCTATTGCTCAGGTCCCACGCCCTGGCACATCTTTGAAGCTCCCTGGCACTAACCAGACAGGAGGACCGACTCAAGCTGTCAGGCCAATCACTCAAGCTGGAAGACCCATAACGGGCTTCCTTAGGCCCAGCACACAGAGTGGAAGACCGGGTACAATGGAGCAGGCCATCAGAACACCCAGAACGGCCTACACAGCACGACCTATCACCAGCTCATCTGGAAGATTCGTCAGACTGGGGACTGCTTTATTTGAATATATTTTCCACCATGAAAACGATGTTAAGATGAAGCAAATCATAATTGAGAATGAATTGTTTTCAAAGGCTTTGGACTTGGCGTCCCTTTCCACGGAGTATTCTCAGTACAAGGACTGGTGGTGGAAGGTGCAGATTGGAAAATGTTACTACAGGTTAGGAATGTACCGTGAAGCAGAGAAACAGTTCAAATCAGCCCTGAAGCAGCAGGAAATGGTAGATACATTTCTCTATCTGGCAAAAGTTTATATCATATTGGATCAACCTGTGACTGCTTTAAATCTATTCAAACAAGGCTTAGATAAGTTTCCAGGAGAGGTGACCCTGCTTTGTGGAATTGCCAGGATCTACGAGGAAATGAACAACAGTTCGTCCGCAGCAGAATACTACAAAGAGGTTCTCAAACAAGACAATACTCATGTGGAAGCCATTGCCTGCATTGGAAGCAACCACTTTTATTCTGACCAGCCAGAGGTTGCCCTCCGGTTTTACAGATGGTGAGGCCGAAGCGAGAAGGGACTGGCAGCTACTCTGTGTTCAGGACCCTGAGGAAGACTTAAAGCAGGGTCACCTGCTTTGTGAGGCGCCTCTTGCAGATGGGAGTTTACAACTGCCAGCTTTTCAACAACCTGGGGCTGTGCTGCTTCTATGCCCAGCAGTACGACATGACTCTGACCTCATTCGAGCGCGCCCTTTCCCTGGCCGAGAACGAGGAAGAGGCAGCTGACGTCTGGTACAACCTGGGGCACATTGCAGTGGAGACACAAACCTGGCCCACCAGTGCTTCAGGCTGGCCCTGGTCCACAACAACCACCATGCTGAGGCCTACAACAACCTAGCCGTGCTGGAGATGCGGAAGGGTCACATTGAACAGGCACGCGCACTCTTACAAACCGCATCGTCCTTGGCACCCCATATGTATGAGCCACATTTTAATTTTGCAACCGTCTCTGATAAGATTGGAGATCTTCAGAGAAGCTACGTCGCTGCTCAGAAGTCTGAAGCCGCATTTCCAGAGCATGTGGACACTCAGCATTTAATTAAGCAGCTAAAGCAGCACTTCGCTATGCTCTGATCAGGCCTCGGACCAACTGCGTCCTCAGGAAGGGCCAGCCACAGGGGAGAAAACGTGCTGAGTGCATTTGTATCAGTAGTGTGACGCAGACTCAGAAGGCGTCCTGCAAGACCTAAGGACTTTGTTGTTTTATAAGGTAAAACAACACTAAGGTAAAAGTGGGTGCACTTCTGCCATGCCCTCCTCCTCATTAGTCCCCTTTGTCCCCTAGCCACTTCCGTGCCATCTGCATGGACATGGTTTTAGTATCTGGGTAAAACCTAGAAGCCACACATTAGAGAAAAACTATGCGTACCGTAGTATTATTAcaggttagtctctagttaacttcaccgcctcagcctcctcagtgctgtggtacagacacgccaccatgcccggctGGCTTCAGCGTTTCCAAGGACATGAAATCTCCTCTCACACTGCATGGTTGATGTTTGTATATAGTTGTTAAACATTTTAATGAACCTCAATTTTTTTTTTATAAATGTGTATTTTAAAAGTCTTTAATCCAAAAACAAAAGTTCTTAAGCATTAGCTATCGTTGAAAACTTAGGTCAGA
PERM_45	PERM_45	NA	PERM_45	A.A.C.(A.B.B.A)	A	A	A	C	(A.B.B.A)	F1	R1	0	0	0	0	0	TRUE	FALSE	FALSE	002F1,003,004,005,007,008,009,010,011,012,060,013,014,061,017R1	1508	PERM_45	CACAGGACCTTTGAGCTCGTTGAGCGCTCTCCCGGACCACCATGGGCTCAGAGATGGAGCCACTGTTCCGGGCCTGGAGCTATTTTAGACGCAGGAAGTTCCAGCTCTGCGCCGATCTATGCACGCAGATGCTGGAGAAGTCCCCTTATGACCAGGCGGCTTGGATTTTGAAAGCGCGAGCGCTGACAGAAATGGTGTACGTAGATGAAATTGACGTGGACCAGGAAGGGATTGCTGAGATGACCCTGGATGAAAATGCTATTGCTCAGGTCCCACGCCCTGGCACATCTTTGAAGCTCCCTGGCACTAACCAGACAGGAGGACCGACTCAAGCTGTCAGGCCAATCACTCAAGCTGGAAGACCCATAACGGGCTTCCTTAGGCCCAGCACACAGAGTGGAAGACCGGGTACAATGGAGCAGGCCATCAGAACACCCAGAACGGCCTACACAGCACGACCTATCACCAGCTCATCTGGAAGATTCGTCAGACTGGGGACTGCTTTATTTGAATATATTTTCCACCATGAAAACGATGTTAAGATGAAGCAAATCATAATTGAGAATGAATTGTTTTCAAAGGCTTTGGACTTGGCGTCCCTTTCCACGGAGTATTCTCAGTACAAGGACTGGTGGTGGAAGGTGCAGATTGGAAAATGTTACTACAGGTTAGGAATGTACCGTGAAGCAGAGAAACAGTTCAAATCAGCCCTGAAGCAGCAGGAAATGGTAGATACATTTCTCTATCTGGCAAAAGTTTATATCATATTGGATCAACCTGTGACTGCTTTAAATCTATTCAAACAAGGCTTAGATAAGTTTCCAGGAGAGGTGACCCTGCTTTGTGGAATTGCCAGGATCTACGAGGAAATGAACAACAGTTCGTCCGCAGCAGAATACTACAAAGAGGTTCTCAAACAAGACAATACTCATGTGGAAGCCATTGCCTGCATTGGAAGCAACCACTTTTATTCTGACCAGCCAGAGGTTGCCCTCCGGTTTTACAGATGGTGAGGCCGAAGCGAGAAGGGACTGGCAGCTACTCTGTGTTCAGGACCCTGAGGAAGACTTAAAGCAGGGTCACCTGCTTTGTGAGGCGCCTCTTGCAGATGGGAGTTTACAACTGCCAGCTTTTCAACAACCTGGGGCTGTGCTGCTTCTATGCCCAGCAGTACGACATGACTCTGACCTCATTCGAGCGCGCCCTTTCCCTGGCCGAGAACGAGGAAGAGGCAGCTGACGTCTGGTACAACCTGGGGCACATTGCAGTGGGAATAGGAGACACAAACCTGGCCCACCAGTGCTTCAGGCTGGCCCTGGTCCACAACAACCACCATGCTGAGGCCTACAACAACCTAGCCGTGCTGGAGATGCGGAAGGGTCACATTGAACAGTTGTTAAACATTTTAATGAACCTCAATTTTTTTTTTATAAATGTGTATTTTAAAAGTCTTTAATCCAAAAACAAAAGTTCTTAAGCATTAGCTATCGTTGAAAACTTAGGTCAGA
PERM_46	PERM_46	NA	PERM_46	A.A.C.(A.B.B.B)	A	A	A	C	(A.B.B.B)	F1	R1	0	0	0	0	0	TRUE	FALSE	FALSE	002F1,003,004,005,007,008,009,010,011,012,060,013,014,061,015,016,017R1	2156	PERM_46	CACAGGACCTTTGAGCTCGTTGAGCGCTCTCCCGGACCACCATGGGCTCAGAGATGGAGCCACTGTTCCGGGCCTGGAGCTATTTTAGACGCAGGAAGTTCCAGCTCTGCGCCGATCTATGCACGCAGATGCTGGAGAAGTCCCCTTATGACCAGGCGGCTTGGATTTTGAAAGCGCGAGCGCTGACAGAAATGGTGTACGTAGATGAAATTGACGTGGACCAGGAAGGGATTGCTGAGATGACCCTGGATGAAAATGCTATTGCTCAGGTCCCACGCCCTGGCACATCTTTGAAGCTCCCTGGCACTAACCAGACAGGAGGACCGACTCAAGCTGTCAGGCCAATCACTCAAGCTGGAAGACCCATAACGGGCTTCCTTAGGCCCAGCACACAGAGTGGAAGACCGGGTACAATGGAGCAGGCCATCAGAACACCCAGAACGGCCTACACAGCACGACCTATCACCAGCTCATCTGGAAGATTCGTCAGACTGGGGACTGCTTTATTTGAATATATTTTCCACCATGAAAACGATGTTAAGATGAAGCAAATCATAATTGAGAATGAATTGTTTTCAAAGGCTTTGGACTTGGCGTCCCTTTCCACGGAGTATTCTCAGTACAAGGACTGGTGGTGGAAGGTGCAGATTGGAAAATGTTACTACAGGTTAGGAATGTACCGTGAAGCAGAGAAACAGTTCAAATCAGCCCTGAAGCAGCAGGAAATGGTAGATACATTTCTCTATCTGGCAAAAGTTTATATCATATTGGATCAACCTGTGACTGCTTTAAATCTATTCAAACAAGGCTTAGATAAGTTTCCAGGAGAGGTGACCCTGCTTTGTGGAATTGCCAGGATCTACGAGGAAATGAACAACAGTTCGTCCGCAGCAGAATACTACAAAGAGGTTCTCAAACAAGACAATACTCATGTGGAAGCCATTGCCTGCATTGGAAGCAACCACTTTTATTCTGACCAGCCAGAGGTTGCCCTCCGGTTTTACAGATGGTGAGGCCGAAGCGAGAAGGGACTGGCAGCTACTCTGTGTTCAGGACCCTGAGGAAGACTTAAAGCAGGGTCACCTGCTTTGTGAGGCGCCTCTTGCAGATGGGAGTTTACAACTGCCAGCTTTTCAACAACCTGGGGCTGTGCTGCTTCTATGCCCAGCAGTACGACATGACTCTGACCTCATTCGAGCGCGCCCTTTCCCTGGCCGAGAACGAGGAAGAGGCAGCTGACGTCTGGTACAACCTGGGGCACATTGCAGTGGGAATAGGAGACACAAACCTGGCCCACCAGTGCTTCAGGCTGGCCCTGGTCCACAACAACCACCATGCTGAGGCCTACAACAACCTAGCCGTGCTGGAGATGCGGAAGGGTCACATTGAACAGGCACGCGCACTCTTACAAACCGCATCGTCCTTGGCACCCCATATGTATGAGCCACATTTTAATTTTGCAACCGTCTCTGATAAGATTGGAGATCTTCAGAGAAGCTACGTCGCTGCTCAGAAGTCTGAAGCCGCATTTCCAGAGCATGTGGACACTCAGCATTTAATTAAGCAGCTAAAGCAGCACTTCGCTATGCTCTGATCAGGCCTCGGACCAACTGCGTCCTCAGGAAGGGCCAGCCACAGGGGAGAAAACGTGCTGAGTGCATTTGTATCAGTAGTGTGACGCAGACTCAGAAGGCGTCCTGCAAGACCTAAGGACTTTGTTGTTTTATAAGGTAAAACAACACTAAGGTAAAAGTGGGTGCACTTCTGCCATGCCCTCCTCCTCATTAGTCCCCTTTGTCCCCTAGCCACTTCCGTGCCATCTGCATGGACATGGTTTTAGTATCTGGGTAAAACCTAGAAGCCACACATTAGAGAAAAACTATGCGTACCGTAGTATTATTAcaggttagtctctagttaacttcaccgcctcagcctcctcagtgctgtggtacagacacgccaccatgcccggctGGCTTCAGCGTTTCCAAGGACATGAAATCTCCTCTCACACTGCATGGTTGATGTTTGTATATAGTTGTTAAACATTTTAATGAACCTCAATTTTTTTTTTATAAATGTGTATTTTAAAAGTCTTTAATCCAAAAACAAAAGTTCTTAAGCATTAGCTATCGTTGAAAACTTAGGTCAGA
PERM_47	PERM_47	NA	PERM_47	A.A.C.(B.A.A.A)	A	A	A	C	(B.A.A.A)	F1	R1	0	0	0	0	0	TRUE	FALSE	FALSE	002F1,003,004,005,007,008,009,010,011,059,012,013,061,017R1	1486	PERM_47	CACAGGACCTTTGAGCTCGTTGAGCGCTCTCCCGGACCACCATGGGCTCAGAGATGGAGCCACTGTTCCGGGCCTGGAGCTATTTTAGACGCAGGAAGTTCCAGCTCTGCGCCGATCTATGCACGCAGATGCTGGAGAAGTCCCCTTATGACCAGGCGGCTTGGATTTTGAAAGCGCGAGCGCTGACAGAAATGGTGTACGTAGATGAAATTGACGTGGACCAGGAAGGGATTGCTGAGATGACCCTGGATGAAAATGCTATTGCTCAGGTCCCACGCCCTGGCACATCTTTGAAGCTCCCTGGCACTAACCAGACAGGAGGACCGACTCAAGCTGTCAGGCCAATCACTCAAGCTGGAAGACCCATAACGGGCTTCCTTAGGCCCAGCACACAGAGTGGAAGACCGGGTACAATGGAGCAGGCCATCAGAACACCCAGAACGGCCTACACAGCACGACCTATCACCAGCTCATCTGGAAGATTCGTCAGACTGGGGACTGCTTTATTTGAATATATTTTCCACCATGAAAACGATGTTAAGATGAAGCAAATCATAATTGAGAATGAATTGTTTTCAAAGGCTTTGGACTTGGCGTCCCTTTCCACGGAGTATTCTCAGTACAAGGACTGGTGGTGGAAGGTGCAGATTGGAAAATGTTACTACAGGTTAGGAATGTACCGTGAAGCAGAGAAACAGTTCAAATCAGCCCTGAAGCAGCAGGAAATGGTAGATACATTTCTCTATCTGGCAAAAGTTTATATCATATTGGATCAACCTGTGACTGCTTTAAATCTATTCAAACAAGGCTTAGATAAGTTTCCAGGAGAGGTGACCCTGCTTTGTGGAATTGCCAGGATCTACGAGGTATATCTGTGAGTGGATGTACTACTATGAATGGATGTACTCAATGAATAAAATGTAATTTCTGTTTGACAGTGGAAATGAACAACAGTTCGTCCGCAGCAGAATACTACAAAGAGGTTCTCAAACAAGACAATACTCATGTGGAAGCCATTGCCTGCATTGGAAGCAACCACTTTTATTCTGACCAGCCAGAGGTTGCCCTCCGGTTTTACAGGCGCCTCTTGCAGATGGGAGTTTACAACTGCCAGCTTTTCAACAACCTGGGGCTGTGCTGCTTCTATGCCCAGCAGTACGACATGACTCTGACCTCATTCGAGCGCGCCCTTTCCCTGGCCGAGAACGAGGAAGAGGCAGCTGACGTCTGGTACAACCTGGGGCACATTGCAGTGGAGACACAAACCTGGCCCACCAGTGCTTCAGGCTGGCCCTGGTCCACAACAACCACCATGCTGAGGCCTACAACAACCTAGCCGTGCTGGAGATGCGGAAGGGTCACATTGAACAGTTGTTAAACATTTTAATGAACCTCAATTTTTTTTTTATAAATGTGTATTTTAAAAGTCTTTAATCCAAAAACAAAAGTTCTTAAGCATTAGCTATCGTTGAAAACTTAGGTCAGA
PERM_48	PERM_48	NA	PERM_48	A.A.C.(B.A.A.B)	A	A	A	C	(B.A.A.B)	F1	R1	0	0	0	0	0	TRUE	FALSE	FALSE	002F1,003,004,005,007,008,009,010,011,059,012,013,061,015,016,017R1	2134	PERM_48	CACAGGACCTTTGAGCTCGTTGAGCGCTCTCCCGGACCACCATGGGCTCAGAGATGGAGCCACTGTTCCGGGCCTGGAGCTATTTTAGACGCAGGAAGTTCCAGCTCTGCGCCGATCTATGCACGCAGATGCTGGAGAAGTCCCCTTATGACCAGGCGGCTTGGATTTTGAAAGCGCGAGCGCTGACAGAAATGGTGTACGTAGATGAAATTGACGTGGACCAGGAAGGGATTGCTGAGATGACCCTGGATGAAAATGCTATTGCTCAGGTCCCACGCCCTGGCACATCTTTGAAGCTCCCTGGCACTAACCAGACAGGAGGACCGACTCAAGCTGTCAGGCCAATCACTCAAGCTGGAAGACCCATAACGGGCTTCCTTAGGCCCAGCACACAGAGTGGAAGACCGGGTACAATGGAGCAGGCCATCAGAACACCCAGAACGGCCTACACAGCACGACCTATCACCAGCTCATCTGGAAGATTCGTCAGACTGGGGACTGCTTTATTTGAATATATTTTCCACCATGAAAACGATGTTAAGATGAAGCAAATCATAATTGAGAATGAATTGTTTTCAAAGGCTTTGGACTTGGCGTCCCTTTCCACGGAGTATTCTCAGTACAAGGACTGGTGGTGGAAGGTGCAGATTGGAAAATGTTACTACAGGTTAGGAATGTACCGTGAAGCAGAGAAACAGTTCAAATCAGCCCTGAAGCAGCAGGAAATGGTAGATACATTTCTCTATCTGGCAAAAGTTTATATCATATTGGATCAACCTGTGACTGCTTTAAATCTATTCAAACAAGGCTTAGATAAGTTTCCAGGAGAGGTGACCCTGCTTTGTGGAATTGCCAGGATCTACGAGGTATATCTGTGAGTGGATGTACTACTATGAATGGATGTACTCAATGAATAAAATGTAATTTCTGTTTGACAGTGGAAATGAACAACAGTTCGTCCGCAGCAGAATACTACAAAGAGGTTCTCAAACAAGACAATACTCATGTGGAAGCCATTGCCTGCATTGGAAGCAACCACTTTTATTCTGACCAGCCAGAGGTTGCCCTCCGGTTTTACAGGCGCCTCTTGCAGATGGGAGTTTACAACTGCCAGCTTTTCAACAACCTGGGGCTGTGCTGCTTCTATGCCCAGCAGTACGACATGACTCTGACCTCATTCGAGCGCGCCCTTTCCCTGGCCGAGAACGAGGAAGAGGCAGCTGACGTCTGGTACAACCTGGGGCACATTGCAGTGGAGACACAAACCTGGCCCACCAGTGCTTCAGGCTGGCCCTGGTCCACAACAACCACCATGCTGAGGCCTACAACAACCTAGCCGTGCTGGAGATGCGGAAGGGTCACATTGAACAGGCACGCGCACTCTTACAAACCGCATCGTCCTTGGCACCCCATATGTATGAGCCACATTTTAATTTTGCAACCGTCTCTGATAAGATTGGAGATCTTCAGAGAAGCTACGTCGCTGCTCAGAAGTCTGAAGCCGCATTTCCAGAGCATGTGGACACTCAGCATTTAATTAAGCAGCTAAAGCAGCACTTCGCTATGCTCTGATCAGGCCTCGGACCAACTGCGTCCTCAGGAAGGGCCAGCCACAGGGGAGAAAACGTGCTGAGTGCATTTGTATCAGTAGTGTGACGCAGACTCAGAAGGCGTCCTGCAAGACCTAAGGACTTTGTTGTTTTATAAGGTAAAACAACACTAAGGTAAAAGTGGGTGCACTTCTGCCATGCCCTCCTCCTCATTAGTCCCCTTTGTCCCCTAGCCACTTCCGTGCCATCTGCATGGACATGGTTTTAGTATCTGGGTAAAACCTAGAAGCCACACATTAGAGAAAAACTATGCGTACCGTAGTATTATTAcaggttagtctctagttaacttcaccgcctcagcctcctcagtgctgtggtacagacacgccaccatgcccggctGGCTTCAGCGTTTCCAAGGACATGAAATCTCCTCTCACACTGCATGGTTGATGTTTGTATATAGTTGTTAAACATTTTAATGAACCTCAATTTTTTTTTTATAAATGTGTATTTTAAAAGTCTTTAATCCAAAAACAAAAGTTCTTAAGCATTAGCTATCGTTGAAAACTTAGGTCAGA
PERM_49	PERM_49	NA	PERM_49	A.A.C.(B.A.B.A)	A	A	A	C	(B.A.B.A)	F1	R1	0	0	0	0	0	TRUE	FALSE	FALSE	002F1,003,004,005,007,008,009,010,011,059,012,013,014,061,017R1	1493	PERM_49	CACAGGACCTTTGAGCTCGTTGAGCGCTCTCCCGGACCACCATGGGCTCAGAGATGGAGCCACTGTTCCGGGCCTGGAGCTATTTTAGACGCAGGAAGTTCCAGCTCTGCGCCGATCTATGCACGCAGATGCTGGAGAAGTCCCCTTATGACCAGGCGGCTTGGATTTTGAAAGCGCGAGCGCTGACAGAAATGGTGTACGTAGATGAAATTGACGTGGACCAGGAAGGGATTGCTGAGATGACCCTGGATGAAAATGCTATTGCTCAGGTCCCACGCCCTGGCACATCTTTGAAGCTCCCTGGCACTAACCAGACAGGAGGACCGACTCAAGCTGTCAGGCCAATCACTCAAGCTGGAAGACCCATAACGGGCTTCCTTAGGCCCAGCACACAGAGTGGAAGACCGGGTACAATGGAGCAGGCCATCAGAACACCCAGAACGGCCTACACAGCACGACCTATCACCAGCTCATCTGGAAGATTCGTCAGACTGGGGACTGCTTTATTTGAATATATTTTCCACCATGAAAACGATGTTAAGATGAAGCAAATCATAATTGAGAATGAATTGTTTTCAAAGGCTTTGGACTTGGCGTCCCTTTCCACGGAGTATTCTCAGTACAAGGACTGGTGGTGGAAGGTGCAGATTGGAAAATGTTACTACAGGTTAGGAATGTACCGTGAAGCAGAGAAACAGTTCAAATCAGCCCTGAAGCAGCAGGAAATGGTAGATACATTTCTCTATCTGGCAAAAGTTTATATCATATTGGATCAACCTGTGACTGCTTTAAATCTATTCAAACAAGGCTTAGATAAGTTTCCAGGAGAGGTGACCCTGCTTTGTGGAATTGCCAGGATCTACGAGGTATATCTGTGAGTGGATGTACTACTATGAATGGATGTACTCAATGAATAAAATGTAATTTCTGTTTGACAGTGGAAATGAACAACAGTTCGTCCGCAGCAGAATACTACAAAGAGGTTCTCAAACAAGACAATACTCATGTGGAAGCCATTGCCTGCATTGGAAGCAACCACTTTTATTCTGACCAGCCAGAGGTTGCCCTCCGGTTTTACAGGCGCCTCTTGCAGATGGGAGTTTACAACTGCCAGCTTTTCAACAACCTGGGGCTGTGCTGCTTCTATGCCCAGCAGTACGACATGACTCTGACCTCATTCGAGCGCGCCCTTTCCCTGGCCGAGAACGAGGAAGAGGCAGCTGACGTCTGGTACAACCTGGGGCACATTGCAGTGGGAATAGGAGACACAAACCTGGCCCACCAGTGCTTCAGGCTGGCCCTGGTCCACAACAACCACCATGCTGAGGCCTACAACAACCTAGCCGTGCTGGAGATGCGGAAGGGTCACATTGAACAGTTGTTAAACATTTTAATGAACCTCAATTTTTTTTTTATAAATGTGTATTTTAAAAGTCTTTAATCCAAAAACAAAAGTTCTTAAGCATTAGCTATCGTTGAAAACTTAGGTCAGA
PERM_50	PERM_50	NA	PERM_50	A.A.C.(B.A.B.B)	A	A	A	C	(B.A.B.B)	F1	R1	0	0	0	0	0	TRUE	FALSE	FALSE	002F1,003,004,005,007,008,009,010,011,059,012,013,014,061,015,016,017R1	2141	PERM_50	CACAGGACCTTTGAGCTCGTTGAGCGCTCTCCCGGACCACCATGGGCTCAGAGATGGAGCCACTGTTCCGGGCCTGGAGCTATTTTAGACGCAGGAAGTTCCAGCTCTGCGCCGATCTATGCACGCAGATGCTGGAGAAGTCCCCTTATGACCAGGCGGCTTGGATTTTGAAAGCGCGAGCGCTGACAGAAATGGTGTACGTAGATGAAATTGACGTGGACCAGGAAGGGATTGCTGAGATGACCCTGGATGAAAATGCTATTGCTCAGGTCCCACGCCCTGGCACATCTTTGAAGCTCCCTGGCACTAACCAGACAGGAGGACCGACTCAAGCTGTCAGGCCAATCACTCAAGCTGGAAGACCCATAACGGGCTTCCTTAGGCCCAGCACACAGAGTGGAAGACCGGGTACAATGGAGCAGGCCATCAGAACACCCAGAACGGCCTACACAGCACGACCTATCACCAGCTCATCTGGAAGATTCGTCAGACTGGGGACTGCTTTATTTGAATATATTTTCCACCATGAAAACGATGTTAAGATGAAGCAAATCATAATTGAGAATGAATTGTTTTCAAAGGCTTTGGACTTGGCGTCCCTTTCCACGGAGTATTCTCAGTACAAGGACTGGTGGTGGAAGGTGCAGATTGGAAAATGTTACTACAGGTTAGGAATGTACCGTGAAGCAGAGAAACAGTTCAAATCAGCCCTGAAGCAGCAGGAAATGGTAGATACATTTCTCTATCTGGCAAAAGTTTATATCATATTGGATCAACCTGTGACTGCTTTAAATCTATTCAAACAAGGCTTAGATAAGTTTCCAGGAGAGGTGACCCTGCTTTGTGGAATTGCCAGGATCTACGAGGTATATCTGTGAGTGGATGTACTACTATGAATGGATGTACTCAATGAATAAAATGTAATTTCTGTTTGACAGTGGAAATGAACAACAGTTCGTCCGCAGCAGAATACTACAAAGAGGTTCTCAAACAAGACAATACTCATGTGGAAGCCATTGCCTGCATTGGAAGCAACCACTTTTATTCTGACCAGCCAGAGGTTGCCCTCCGGTTTTACAGGCGCCTCTTGCAGATGGGAGTTTACAACTGCCAGCTTTTCAACAACCTGGGGCTGTGCTGCTTCTATGCCCAGCAGTACGACATGACTCTGACCTCATTCGAGCGCGCCCTTTCCCTGGCCGAGAACGAGGAAGAGGCAGCTGACGTCTGGTACAACCTGGGGCACATTGCAGTGGGAATAGGAGACACAAACCTGGCCCACCAGTGCTTCAGGCTGGCCCTGGTCCACAACAACCACCATGCTGAGGCCTACAACAACCTAGCCGTGCTGGAGATGCGGAAGGGTCACATTGAACAGGCACGCGCACTCTTACAAACCGCATCGTCCTTGGCACCCCATATGTATGAGCCACATTTTAATTTTGCAACCGTCTCTGATAAGATTGGAGATCTTCAGAGAAGCTACGTCGCTGCTCAGAAGTCTGAAGCCGCATTTCCAGAGCATGTGGACACTCAGCATTTAATTAAGCAGCTAAAGCAGCACTTCGCTATGCTCTGATCAGGCCTCGGACCAACTGCGTCCTCAGGAAGGGCCAGCCACAGGGGAGAAAACGTGCTGAGTGCATTTGTATCAGTAGTGTGACGCAGACTCAGAAGGCGTCCTGCAAGACCTAAGGACTTTGTTGTTTTATAAGGTAAAACAACACTAAGGTAAAAGTGGGTGCACTTCTGCCATGCCCTCCTCCTCATTAGTCCCCTTTGTCCCCTAGCCACTTCCGTGCCATCTGCATGGACATGGTTTTAGTATCTGGGTAAAACCTAGAAGCCACACATTAGAGAAAAACTATGCGTACCGTAGTATTATTAcaggttagtctctagttaacttcaccgcctcagcctcctcagtgctgtggtacagacacgccaccatgcccggctGGCTTCAGCGTTTCCAAGGACATGAAATCTCCTCTCACACTGCATGGTTGATGTTTGTATATAGTTGTTAAACATTTTAATGAACCTCAATTTTTTTTTTATAAATGTGTATTTTAAAAGTCTTTAATCCAAAAACAAAAGTTCTTAAGCATTAGCTATCGTTGAAAACTTAGGTCAGA
PERM_51	PERM_51	NA	PERM_51	A.A.C.(B.B.A.A)	A	A	A	C	(B.B.A.A)	F1	R1	0	0	0	0	0	TRUE	FALSE	FALSE	002F1,003,004,005,007,008,009,010,011,059,012,060,013,061,017R1	1575	PERM_51	CACAGGACCTTTGAGCTCGTTGAGCGCTCTCCCGGACCACCATGGGCTCAGAGATGGAGCCACTGTTCCGGGCCTGGAGCTATTTTAGACGCAGGAAGTTCCAGCTCTGCGCCGATCTATGCACGCAGATGCTGGAGAAGTCCCCTTATGACCAGGCGGCTTGGATTTTGAAAGCGCGAGCGCTGACAGAAATGGTGTACGTAGATGAAATTGACGTGGACCAGGAAGGGATTGCTGAGATGACCCTGGATGAAAATGCTATTGCTCAGGTCCCACGCCCTGGCACATCTTTGAAGCTCCCTGGCACTAACCAGACAGGAGGACCGACTCAAGCTGTCAGGCCAATCACTCAAGCTGGAAGACCCATAACGGGCTTCCTTAGGCCCAGCACACAGAGTGGAAGACCGGGTACAATGGAGCAGGCCATCAGAACACCCAGAACGGCCTACACAGCACGACCTATCACCAGCTCATCTGGAAGATTCGTCAGACTGGGGACTGCTTTATTTGAATATATTTTCCACCATGAAAACGATGTTAAGATGAAGCAAATCATAATTGAGAATGAATTGTTTTCAAAGGCTTTGGACTTGGCGTCCCTTTCCACGGAGTATTCTCAGTACAAGGACTGGTGGTGGAAGGTGCAGATTGGAAAATGTTACTACAGGTTAGGAATGTACCGTGAAGCAGAGAAACAGTTCAAATCAGCCCTGAAGCAGCAGGAAATGGTAGATACATTTCTCTATCTGGCAAAAGTTTATATCATATTGGATCAACCTGTGACTGCTTTAAATCTATTCAAACAAGGCTTAGATAAGTTTCCAGGAGAGGTGACCCTGCTTTGTGGAATTGCCAGGATCTACGAGGTATATCTGTGAGTGGATGTACTACTATGAATGGATGTACTCAATGAATAAAATGTAATTTCTGTTTGACAGTGGAAATGAACAACAGTTCGTCCGCAGCAGAATACTACAAAGAGGTTCTCAAACAAGACAATACTCATGTGGAAGCCATTGCCTGCATTGGAAGCAACCACTTTTATTCTGACCAGCCAGAGGTTGCCCTCCGGTTTTACAGATGGTGAGGCCGAAGCGAGAAGGGACTGGCAGCTACTCTGTGTTCAGGACCCTGAGGAAGACTTAAAGCAGGGTCACCTGCTTTGTGAGGCGCCTCTTGCAGATGGGAGTTTACAACTGCCAGCTTTTCAACAACCTGGGGCTGTGCTGCTTCTATGCCCAGCAGTACGACATGACTCTGACCTCATTCGAGCGCGCCCTTTCCCTGGCCGAGAACGAGGAAGAGGCAGCTGACGTCTGGTACAACCTGGGGCACATTGCAGTGGAGACACAAACCTGGCCCACCAGTGCTTCAGGCTGGCCCTGGTCCACAACAACCACCATGCTGAGGCCTACAACAACCTAGCCGTGCTGGAGATGCGGAAGGGTCACATTGAACAGTTGTTAAACATTTTAATGAACCTCAATTTTTTTTTTATAAATGTGTATTTTAAAAGTCTTTAATCCAAAAACAAAAGTTCTTAAGCATTAGCTATCGTTGAAAACTTAGGTCAGA
PERM_52	PERM_52	NA	PERM_52	A.A.C.(B.B.A.B)	A	A	A	C	(B.B.A.B)	F1	R1	0	0	0	0	0	TRUE	FALSE	FALSE	002F1,003,004,005,007,008,009,010,011,059,012,060,013,061,015,016,017R1	2223	PERM_52	CACAGGACCTTTGAGCTCGTTGAGCGCTCTCCCGGACCACCATGGGCTCAGAGATGGAGCCACTGTTCCGGGCCTGGAGCTATTTTAGACGCAGGAAGTTCCAGCTCTGCGCCGATCTATGCACGCAGATGCTGGAGAAGTCCCCTTATGACCAGGCGGCTTGGATTTTGAAAGCGCGAGCGCTGACAGAAATGGTGTACGTAGATGAAATTGACGTGGACCAGGAAGGGATTGCTGAGATGACCCTGGATGAAAATGCTATTGCTCAGGTCCCACGCCCTGGCACATCTTTGAAGCTCCCTGGCACTAACCAGACAGGAGGACCGACTCAAGCTGTCAGGCCAATCACTCAAGCTGGAAGACCCATAACGGGCTTCCTTAGGCCCAGCACACAGAGTGGAAGACCGGGTACAATGGAGCAGGCCATCAGAACACCCAGAACGGCCTACACAGCACGACCTATCACCAGCTCATCTGGAAGATTCGTCAGACTGGGGACTGCTTTATTTGAATATATTTTCCACCATGAAAACGATGTTAAGATGAAGCAAATCATAATTGAGAATGAATTGTTTTCAAAGGCTTTGGACTTGGCGTCCCTTTCCACGGAGTATTCTCAGTACAAGGACTGGTGGTGGAAGGTGCAGATTGGAAAATGTTACTACAGGTTAGGAATGTACCGTGAAGCAGAGAAACAGTTCAAATCAGCCCTGAAGCAGCAGGAAATGGTAGATACATTTCTCTATCTGGCAAAAGTTTATATCATATTGGATCAACCTGTGACTGCTTTAAATCTATTCAAACAAGGCTTAGATAAGTTTCCAGGAGAGGTGACCCTGCTTTGTGGAATTGCCAGGATCTACGAGGTATATCTGTGAGTGGATGTACTACTATGAATGGATGTACTCAATGAATAAAATGTAATTTCTGTTTGACAGTGGAAATGAACAACAGTTCGTCCGCAGCAGAATACTACAAAGAGGTTCTCAAACAAGACAATACTCATGTGGAAGCCATTGCCTGCATTGGAAGCAACCACTTTTATTCTGACCAGCCAGAGGTTGCCCTCCGGTTTTACAGATGGTGAGGCCGAAGCGAGAAGGGACTGGCAGCTACTCTGTGTTCAGGACCCTGAGGAAGACTTAAAGCAGGGTCACCTGCTTTGTGAGGCGCCTCTTGCAGATGGGAGTTTACAACTGCCAGCTTTTCAACAACCTGGGGCTGTGCTGCTTCTATGCCCAGCAGTACGACATGACTCTGACCTCATTCGAGCGCGCCCTTTCCCTGGCCGAGAACGAGGAAGAGGCAGCTGACGTCTGGTACAACCTGGGGCACATTGCAGTGGAGACACAAACCTGGCCCACCAGTGCTTCAGGCTGGCCCTGGTCCACAACAACCACCATGCTGAGGCCTACAACAACCTAGCCGTGCTGGAGATGCGGAAGGGTCACATTGAACAGGCACGCGCACTCTTACAAACCGCATCGTCCTTGGCACCCCATATGTATGAGCCACATTTTAATTTTGCAACCGTCTCTGATAAGATTGGAGATCTTCAGAGAAGCTACGTCGCTGCTCAGAAGTCTGAAGCCGCATTTCCAGAGCATGTGGACACTCAGCATTTAATTAAGCAGCTAAAGCAGCACTTCGCTATGCTCTGATCAGGCCTCGGACCAACTGCGTCCTCAGGAAGGGCCAGCCACAGGGGAGAAAACGTGCTGAGTGCATTTGTATCAGTAGTGTGACGCAGACTCAGAAGGCGTCCTGCAAGACCTAAGGACTTTGTTGTTTTATAAGGTAAAACAACACTAAGGTAAAAGTGGGTGCACTTCTGCCATGCCCTCCTCCTCATTAGTCCCCTTTGTCCCCTAGCCACTTCCGTGCCATCTGCATGGACATGGTTTTAGTATCTGGGTAAAACCTAGAAGCCACACATTAGAGAAAAACTATGCGTACCGTAGTATTATTAcaggttagtctctagttaacttcaccgcctcagcctcctcagtgctgtggtacagacacgccaccatgcccggctGGCTTCAGCGTTTCCAAGGACATGAAATCTCCTCTCACACTGCATGGTTGATGTTTGTATATAGTTGTTAAACATTTTAATGAACCTCAATTTTTTTTTTATAAATGTGTATTTTAAAAGTCTTTAATCCAAAAACAAAAGTTCTTAAGCATTAGCTATCGTTGAAAACTTAGGTCAGA
PERM_53	PERM_53	NA	PERM_53	A.A.C.(B.B.B.A)	A	A	A	C	(B.B.B.A)	F1	R1	0	0	0	0	0	TRUE	FALSE	FALSE	002F1,003,004,005,007,008,009,010,011,059,012,060,013,014,061,017R1	1582	PERM_53	CACAGGACCTTTGAGCTCGTTGAGCGCTCTCCCGGACCACCATGGGCTCAGAGATGGAGCCACTGTTCCGGGCCTGGAGCTATTTTAGACGCAGGAAGTTCCAGCTCTGCGCCGATCTATGCACGCAGATGCTGGAGAAGTCCCCTTATGACCAGGCGGCTTGGATTTTGAAAGCGCGAGCGCTGACAGAAATGGTGTACGTAGATGAAATTGACGTGGACCAGGAAGGGATTGCTGAGATGACCCTGGATGAAAATGCTATTGCTCAGGTCCCACGCCCTGGCACATCTTTGAAGCTCCCTGGCACTAACCAGACAGGAGGACCGACTCAAGCTGTCAGGCCAATCACTCAAGCTGGAAGACCCATAACGGGCTTCCTTAGGCCCAGCACACAGAGTGGAAGACCGGGTACAATGGAGCAGGCCATCAGAACACCCAGAACGGCCTACACAGCACGACCTATCACCAGCTCATCTGGAAGATTCGTCAGACTGGGGACTGCTTTATTTGAATATATTTTCCACCATGAAAACGATGTTAAGATGAAGCAAATCATAATTGAGAATGAATTGTTTTCAAAGGCTTTGGACTTGGCGTCCCTTTCCACGGAGTATTCTCAGTACAAGGACTGGTGGTGGAAGGTGCAGATTGGAAAATGTTACTACAGGTTAGGAATGTACCGTGAAGCAGAGAAACAGTTCAAATCAGCCCTGAAGCAGCAGGAAATGGTAGATACATTTCTCTATCTGGCAAAAGTTTATATCATATTGGATCAACCTGTGACTGCTTTAAATCTATTCAAACAAGGCTTAGATAAGTTTCCAGGAGAGGTGACCCTGCTTTGTGGAATTGCCAGGATCTACGAGGTATATCTGTGAGTGGATGTACTACTATGAATGGATGTACTCAATGAATAAAATGTAATTTCTGTTTGACAGTGGAAATGAACAACAGTTCGTCCGCAGCAGAATACTACAAAGAGGTTCTCAAACAAGACAATACTCATGTGGAAGCCATTGCCTGCATTGGAAGCAACCACTTTTATTCTGACCAGCCAGAGGTTGCCCTCCGGTTTTACAGATGGTGAGGCCGAAGCGAGAAGGGACTGGCAGCTACTCTGTGTTCAGGACCCTGAGGAAGACTTAAAGCAGGGTCACCTGCTTTGTGAGGCGCCTCTTGCAGATGGGAGTTTACAACTGCCAGCTTTTCAACAACCTGGGGCTGTGCTGCTTCTATGCCCAGCAGTACGACATGACTCTGACCTCATTCGAGCGCGCCCTTTCCCTGGCCGAGAACGAGGAAGAGGCAGCTGACGTCTGGTACAACCTGGGGCACATTGCAGTGGGAATAGGAGACACAAACCTGGCCCACCAGTGCTTCAGGCTGGCCCTGGTCCACAACAACCACCATGCTGAGGCCTACAACAACCTAGCCGTGCTGGAGATGCGGAAGGGTCACATTGAACAGTTGTTAAACATTTTAATGAACCTCAATTTTTTTTTTATAAATGTGTATTTTAAAAGTCTTTAATCCAAAAACAAAAGTTCTTAAGCATTAGCTATCGTTGAAAACTTAGGTCAGA
PERM_54	PERM_54	NA	PERM_54	A.A.C.(B.B.B.B)	A	A	A	C	(B.B.B.B)	F1	R1	0	0	0	0	0	TRUE	FALSE	FALSE	002F1,003,004,005,007,008,009,010,011,059,012,060,013,014,061,015,016,017R1	2230	PERM_54	CACAGGACCTTTGAGCTCGTTGAGCGCTCTCCCGGACCACCATGGGCTCAGAGATGGAGCCACTGTTCCGGGCCTGGAGCTATTTTAGACGCAGGAAGTTCCAGCTCTGCGCCGATCTATGCACGCAGATGCTGGAGAAGTCCCCTTATGACCAGGCGGCTTGGATTTTGAAAGCGCGAGCGCTGACAGAAATGGTGTACGTAGATGAAATTGACGTGGACCAGGAAGGGATTGCTGAGATGACCCTGGATGAAAATGCTATTGCTCAGGTCCCACGCCCTGGCACATCTTTGAAGCTCCCTGGCACTAACCAGACAGGAGGACCGACTCAAGCTGTCAGGCCAATCACTCAAGCTGGAAGACCCATAACGGGCTTCCTTAGGCCCAGCACACAGAGTGGAAGACCGGGTACAATGGAGCAGGCCATCAGAACACCCAGAACGGCCTACACAGCACGACCTATCACCAGCTCATCTGGAAGATTCGTCAGACTGGGGACTGCTTTATTTGAATATATTTTCCACCATGAAAACGATGTTAAGATGAAGCAAATCATAATTGAGAATGAATTGTTTTCAAAGGCTTTGGACTTGGCGTCCCTTTCCACGGAGTATTCTCAGTACAAGGACTGGTGGTGGAAGGTGCAGATTGGAAAATGTTACTACAGGTTAGGAATGTACCGTGAAGCAGAGAAACAGTTCAAATCAGCCCTGAAGCAGCAGGAAATGGTAGATACATTTCTCTATCTGGCAAAAGTTTATATCATATTGGATCAACCTGTGACTGCTTTAAATCTATTCAAACAAGGCTTAGATAAGTTTCCAGGAGAGGTGACCCTGCTTTGTGGAATTGCCAGGATCTACGAGGTATATCTGTGAGTGGATGTACTACTATGAATGGATGTACTCAATGAATAAAATGTAATTTCTGTTTGACAGTGGAAATGAACAACAGTTCGTCCGCAGCAGAATACTACAAAGAGGTTCTCAAACAAGACAATACTCATGTGGAAGCCATTGCCTGCATTGGAAGCAACCACTTTTATTCTGACCAGCCAGAGGTTGCCCTCCGGTTTTACAGATGGTGAGGCCGAAGCGAGAAGGGACTGGCAGCTACTCTGTGTTCAGGACCCTGAGGAAGACTTAAAGCAGGGTCACCTGCTTTGTGAGGCGCCTCTTGCAGATGGGAGTTTACAACTGCCAGCTTTTCAACAACCTGGGGCTGTGCTGCTTCTATGCCCAGCAGTACGACATGACTCTGACCTCATTCGAGCGCGCCCTTTCCCTGGCCGAGAACGAGGAAGAGGCAGCTGACGTCTGGTACAACCTGGGGCACATTGCAGTGGGAATAGGAGACACAAACCTGGCCCACCAGTGCTTCAGGCTGGCCCTGGTCCACAACAACCACCATGCTGAGGCCTACAACAACCTAGCCGTGCTGGAGATGCGGAAGGGTCACATTGAACAGGCACGCGCACTCTTACAAACCGCATCGTCCTTGGCACCCCATATGTATGAGCCACATTTTAATTTTGCAACCGTCTCTGATAAGATTGGAGATCTTCAGAGAAGCTACGTCGCTGCTCAGAAGTCTGAAGCCGCATTTCCAGAGCATGTGGACACTCAGCATTTAATTAAGCAGCTAAAGCAGCACTTCGCTATGCTCTGATCAGGCCTCGGACCAACTGCGTCCTCAGGAAGGGCCAGCCACAGGGGAGAAAACGTGCTGAGTGCATTTGTATCAGTAGTGTGACGCAGACTCAGAAGGCGTCCTGCAAGACCTAAGGACTTTGTTGTTTTATAAGGTAAAACAACACTAAGGTAAAAGTGGGTGCACTTCTGCCATGCCCTCCTCCTCATTAGTCCCCTTTGTCCCCTAGCCACTTCCGTGCCATCTGCATGGACATGGTTTTAGTATCTGGGTAAAACCTAGAAGCCACACATTAGAGAAAAACTATGCGTACCGTAGTATTATTAcaggttagtctctagttaacttcaccgcctcagcctcctcagtgctgtggtacagacacgccaccatgcccggctGGCTTCAGCGTTTCCAAGGACATGAAATCTCCTCTCACACTGCATGGTTGATGTTTGTATATAGTTGTTAAACATTTTAATGAACCTCAATTTTTTTTTTATAAATGTGTATTTTAAAAGTCTTTAATCCAAAAACAAAAGTTCTTAAGCATTAGCTATCGTTGAAAACTTAGGTCAGA
PERM_55	PERM_55	10	10	A.B.A.A	A	A	B	A	A	F1	R8	239	111	128	85	26	TRUE	TRUE	FALSE	002F1,003,004,005,006,007,010,057	822	PERM_55	CACAGGACCTTTGAGCTCGTTGAGCGCTCTCCCGGACCACCATGGGCTCAGAGATGGAGCCACTGTTCCGGGCCTGGAGCTATTTTAGACGCAGGAAGTTCCAGCTCTGCGCCGATCTATGCACGCAGATGCTGGAGAAGTCCCCTTATGACCAGGCGGCTTGGATTTTGAAAGCGCGAGCGCTGACAGAAATGGTGTACGTAGATGAAATTGACGTGGACCAGGAAGGGATTGCTGAGATGACCCTGGATGAAAATGCTATTGCTCAGGTCCCACGCCCTGGCACATCTTTGAAGCTCCCTGGCACTAACCAGACAGGAGGACCGACTCAAGCTGTCAGGCCAATCACTCAAGCTGGAAGACCCATAACGGGCTTCCTTAGGCCCAGCACACAGAGTGGAAGACCGGGTACAATGGAGCAGGCCATCAGAACACCCAGAACGGCCTACACAGCACGACCTATCACCAGCTCATCTGGAAGATTCGTCAGACTGGGGACTGCTTCCATGCTTACAAGTCCCGATGGACCATTTATAAATTTATCCAGACTGAATTTAACAAAATATTCCCAGAAACCTAAGTTGGCAAAGGCTTTATTTGAATATATTTTCCACCATGAAAACGATGTTAAGATGGTTAGGAATGTACCGTGAAGCAGAGAAACAGTTCAAATCAGCCCTGAAGCAGCAGGAAATGGTAGATACATTTCTCTATCTGGCAAAAaggacccaggcctgagacccaacaaccacttgatggctcacaaccatctgaactccagttccaagaaccttcttctggtctccaaggttaccaggcaca
PERM_56	PERM_56	11	11	A.B.A.B	A	A	B	A	B	F1	R8	127	70	57	56	14	TRUE	TRUE	FALSE	002F1,003,004,005,006,007,010,056,057	889	PERM_56	CACAGGACCTTTGAGCTCGTTGAGCGCTCTCCCGGACCACCATGGGCTCAGAGATGGAGCCACTGTTCCGGGCCTGGAGCTATTTTAGACGCAGGAAGTTCCAGCTCTGCGCCGATCTATGCACGCAGATGCTGGAGAAGTCCCCTTATGACCAGGCGGCTTGGATTTTGAAAGCGCGAGCGCTGACAGAAATGGTGTACGTAGATGAAATTGACGTGGACCAGGAAGGGATTGCTGAGATGACCCTGGATGAAAATGCTATTGCTCAGGTCCCACGCCCTGGCACATCTTTGAAGCTCCCTGGCACTAACCAGACAGGAGGACCGACTCAAGCTGTCAGGCCAATCACTCAAGCTGGAAGACCCATAACGGGCTTCCTTAGGCCCAGCACACAGAGTGGAAGACCGGGTACAATGGAGCAGGCCATCAGAACACCCAGAACGGCCTACACAGCACGACCTATCACCAGCTCATCTGGAAGATTCGTCAGACTGGGGACTGCTTCCATGCTTACAAGTCCCGATGGACCATTTATAAATTTATCCAGACTGAATTTAACAAAATATTCCCAGAAACCTAAGTTGGCAAAGGCTTTATTTGAATATATTTTCCACCATGAAAACGATGTTAAGATGGTTAGGAATGTACCGTGAAGCAGAGAAACAGTTCAAATCAGCCCTGAAGCAGCAGGAAATGGTAGATACATTTCTCTATCTGGCAAAAATGGAAAAAAATCAGCCAGAggtctggagagctggttcagcagttgaagcacttgtctctcttccagaggacccaggcctgagacccaacaaccacttgatggctcacaaccatctgaactccagttccaagaaccttcttctggtctccaaggttaccaggcaca
PERM_57	PERM_57	NA	PERM_57	A.B.A.(A.A.A.A)	A	A	B	A	(A.A.A.A)	F1	R1	0	0	0	0	0	TRUE	FALSE	FALSE	002F1,003,004,005,006,007,010,011,012,013,061,017R1	1380	PERM_57	CACAGGACCTTTGAGCTCGTTGAGCGCTCTCCCGGACCACCATGGGCTCAGAGATGGAGCCACTGTTCCGGGCCTGGAGCTATTTTAGACGCAGGAAGTTCCAGCTCTGCGCCGATCTATGCACGCAGATGCTGGAGAAGTCCCCTTATGACCAGGCGGCTTGGATTTTGAAAGCGCGAGCGCTGACAGAAATGGTGTACGTAGATGAAATTGACGTGGACCAGGAAGGGATTGCTGAGATGACCCTGGATGAAAATGCTATTGCTCAGGTCCCACGCCCTGGCACATCTTTGAAGCTCCCTGGCACTAACCAGACAGGAGGACCGACTCAAGCTGTCAGGCCAATCACTCAAGCTGGAAGACCCATAACGGGCTTCCTTAGGCCCAGCACACAGAGTGGAAGACCGGGTACAATGGAGCAGGCCATCAGAACACCCAGAACGGCCTACACAGCACGACCTATCACCAGCTCATCTGGAAGATTCGTCAGACTGGGGACTGCTTCCATGCTTACAAGTCCCGATGGACCATTTATAAATTTATCCAGACTGAATTTAACAAAATATTCCCAGAAACCTAAGTTGGCAAAGGCTTTATTTGAATATATTTTCCACCATGAAAACGATGTTAAGATGGTTAGGAATGTACCGTGAAGCAGAGAAACAGTTCAAATCAGCCCTGAAGCAGCAGGAAATGGTAGATACATTTCTCTATCTGGCAAAAGTTTATATCATATTGGATCAACCTGTGACTGCTTTAAATCTATTCAAACAAGGCTTAGATAAGTTTCCAGGAGAGGTGACCCTGCTTTGTGGAATTGCCAGGATCTACGAGGAAATGAACAACAGTTCGTCCGCAGCAGAATACTACAAAGAGGTTCTCAAACAAGACAATACTCATGTGGAAGCCATTGCCTGCATTGGAAGCAACCACTTTTATTCTGACCAGCCAGAGGTTGCCCTCCGGTTTTACAGGCGCCTCTTGCAGATGGGAGTTTACAACTGCCAGCTTTTCAACAACCTGGGGCTGTGCTGCTTCTATGCCCAGCAGTACGACATGACTCTGACCTCATTCGAGCGCGCCCTTTCCCTGGCCGAGAACGAGGAAGAGGCAGCTGACGTCTGGTACAACCTGGGGCACATTGCAGTGGAGACACAAACCTGGCCCACCAGTGCTTCAGGCTGGCCCTGGTCCACAACAACCACCATGCTGAGGCCTACAACAACCTAGCCGTGCTGGAGATGCGGAAGGGTCACATTGAACAGTTGTTAAACATTTTAATGAACCTCAATTTTTTTTTTATAAATGTGTATTTTAAAAGTCTTTAATCCAAAAACAAAAGTTCTTAAGCATTAGCTATCGTTGAAAACTTAGGTCAGA
PERM_58	PERM_58	NA	PERM_58	A.B.A.(A.A.A.B)	A	A	B	A	(A.A.A.B)	F1	R1	0	0	0	0	0	TRUE	FALSE	FALSE	002F1,003,004,005,006,007,010,011,012,013,061,015,016,017R1	2028	PERM_58	CACAGGACCTTTGAGCTCGTTGAGCGCTCTCCCGGACCACCATGGGCTCAGAGATGGAGCCACTGTTCCGGGCCTGGAGCTATTTTAGACGCAGGAAGTTCCAGCTCTGCGCCGATCTATGCACGCAGATGCTGGAGAAGTCCCCTTATGACCAGGCGGCTTGGATTTTGAAAGCGCGAGCGCTGACAGAAATGGTGTACGTAGATGAAATTGACGTGGACCAGGAAGGGATTGCTGAGATGACCCTGGATGAAAATGCTATTGCTCAGGTCCCACGCCCTGGCACATCTTTGAAGCTCCCTGGCACTAACCAGACAGGAGGACCGACTCAAGCTGTCAGGCCAATCACTCAAGCTGGAAGACCCATAACGGGCTTCCTTAGGCCCAGCACACAGAGTGGAAGACCGGGTACAATGGAGCAGGCCATCAGAACACCCAGAACGGCCTACACAGCACGACCTATCACCAGCTCATCTGGAAGATTCGTCAGACTGGGGACTGCTTCCATGCTTACAAGTCCCGATGGACCATTTATAAATTTATCCAGACTGAATTTAACAAAATATTCCCAGAAACCTAAGTTGGCAAAGGCTTTATTTGAATATATTTTCCACCATGAAAACGATGTTAAGATGGTTAGGAATGTACCGTGAAGCAGAGAAACAGTTCAAATCAGCCCTGAAGCAGCAGGAAATGGTAGATACATTTCTCTATCTGGCAAAAGTTTATATCATATTGGATCAACCTGTGACTGCTTTAAATCTATTCAAACAAGGCTTAGATAAGTTTCCAGGAGAGGTGACCCTGCTTTGTGGAATTGCCAGGATCTACGAGGAAATGAACAACAGTTCGTCCGCAGCAGAATACTACAAAGAGGTTCTCAAACAAGACAATACTCATGTGGAAGCCATTGCCTGCATTGGAAGCAACCACTTTTATTCTGACCAGCCAGAGGTTGCCCTCCGGTTTTACAGGCGCCTCTTGCAGATGGGAGTTTACAACTGCCAGCTTTTCAACAACCTGGGGCTGTGCTGCTTCTATGCCCAGCAGTACGACATGACTCTGACCTCATTCGAGCGCGCCCTTTCCCTGGCCGAGAACGAGGAAGAGGCAGCTGACGTCTGGTACAACCTGGGGCACATTGCAGTGGAGACACAAACCTGGCCCACCAGTGCTTCAGGCTGGCCCTGGTCCACAACAACCACCATGCTGAGGCCTACAACAACCTAGCCGTGCTGGAGATGCGGAAGGGTCACATTGAACAGGCACGCGCACTCTTACAAACCGCATCGTCCTTGGCACCCCATATGTATGAGCCACATTTTAATTTTGCAACCGTCTCTGATAAGATTGGAGATCTTCAGAGAAGCTACGTCGCTGCTCAGAAGTCTGAAGCCGCATTTCCAGAGCATGTGGACACTCAGCATTTAATTAAGCAGCTAAAGCAGCACTTCGCTATGCTCTGATCAGGCCTCGGACCAACTGCGTCCTCAGGAAGGGCCAGCCACAGGGGAGAAAACGTGCTGAGTGCATTTGTATCAGTAGTGTGACGCAGACTCAGAAGGCGTCCTGCAAGACCTAAGGACTTTGTTGTTTTATAAGGTAAAACAACACTAAGGTAAAAGTGGGTGCACTTCTGCCATGCCCTCCTCCTCATTAGTCCCCTTTGTCCCCTAGCCACTTCCGTGCCATCTGCATGGACATGGTTTTAGTATCTGGGTAAAACCTAGAAGCCACACATTAGAGAAAAACTATGCGTACCGTAGTATTATTAcaggttagtctctagttaacttcaccgcctcagcctcctcagtgctgtggtacagacacgccaccatgcccggctGGCTTCAGCGTTTCCAAGGACATGAAATCTCCTCTCACACTGCATGGTTGATGTTTGTATATAGTTGTTAAACATTTTAATGAACCTCAATTTTTTTTTTATAAATGTGTATTTTAAAAGTCTTTAATCCAAAAACAAAAGTTCTTAAGCATTAGCTATCGTTGAAAACTTAGGTCAGA
PERM_59	PERM_59	NA	PERM_59	A.B.A.(A.A.B.A)	A	A	B	A	(A.A.B.A)	F1	R1	0	0	0	0	0	TRUE	FALSE	FALSE	002F1,003,004,005,006,007,010,011,012,013,014,061,017R1	1387	PERM_59	CACAGGACCTTTGAGCTCGTTGAGCGCTCTCCCGGACCACCATGGGCTCAGAGATGGAGCCACTGTTCCGGGCCTGGAGCTATTTTAGACGCAGGAAGTTCCAGCTCTGCGCCGATCTATGCACGCAGATGCTGGAGAAGTCCCCTTATGACCAGGCGGCTTGGATTTTGAAAGCGCGAGCGCTGACAGAAATGGTGTACGTAGATGAAATTGACGTGGACCAGGAAGGGATTGCTGAGATGACCCTGGATGAAAATGCTATTGCTCAGGTCCCACGCCCTGGCACATCTTTGAAGCTCCCTGGCACTAACCAGACAGGAGGACCGACTCAAGCTGTCAGGCCAATCACTCAAGCTGGAAGACCCATAACGGGCTTCCTTAGGCCCAGCACACAGAGTGGAAGACCGGGTACAATGGAGCAGGCCATCAGAACACCCAGAACGGCCTACACAGCACGACCTATCACCAGCTCATCTGGAAGATTCGTCAGACTGGGGACTGCTTCCATGCTTACAAGTCCCGATGGACCATTTATAAATTTATCCAGACTGAATTTAACAAAATATTCCCAGAAACCTAAGTTGGCAAAGGCTTTATTTGAATATATTTTCCACCATGAAAACGATGTTAAGATGGTTAGGAATGTACCGTGAAGCAGAGAAACAGTTCAAATCAGCCCTGAAGCAGCAGGAAATGGTAGATACATTTCTCTATCTGGCAAAAGTTTATATCATATTGGATCAACCTGTGACTGCTTTAAATCTATTCAAACAAGGCTTAGATAAGTTTCCAGGAGAGGTGACCCTGCTTTGTGGAATTGCCAGGATCTACGAGGAAATGAACAACAGTTCGTCCGCAGCAGAATACTACAAAGAGGTTCTCAAACAAGACAATACTCATGTGGAAGCCATTGCCTGCATTGGAAGCAACCACTTTTATTCTGACCAGCCAGAGGTTGCCCTCCGGTTTTACAGGCGCCTCTTGCAGATGGGAGTTTACAACTGCCAGCTTTTCAACAACCTGGGGCTGTGCTGCTTCTATGCCCAGCAGTACGACATGACTCTGACCTCATTCGAGCGCGCCCTTTCCCTGGCCGAGAACGAGGAAGAGGCAGCTGACGTCTGGTACAACCTGGGGCACATTGCAGTGGGAATAGGAGACACAAACCTGGCCCACCAGTGCTTCAGGCTGGCCCTGGTCCACAACAACCACCATGCTGAGGCCTACAACAACCTAGCCGTGCTGGAGATGCGGAAGGGTCACATTGAACAGTTGTTAAACATTTTAATGAACCTCAATTTTTTTTTTATAAATGTGTATTTTAAAAGTCTTTAATCCAAAAACAAAAGTTCTTAAGCATTAGCTATCGTTGAAAACTTAGGTCAGA
PERM_60	PERM_60	12	12	A.B.A.(A.A.B.B)	A	A	B	A	(A.A.B.B)	F1	R1	0	0	0	0	0	TRUE	TRUE	FALSE	002F1,003,004,005,006,007,010,011,012,013,014,061,015,016,017R1	2035	PERM_60	CACAGGACCTTTGAGCTCGTTGAGCGCTCTCCCGGACCACCATGGGCTCAGAGATGGAGCCACTGTTCCGGGCCTGGAGCTATTTTAGACGCAGGAAGTTCCAGCTCTGCGCCGATCTATGCACGCAGATGCTGGAGAAGTCCCCTTATGACCAGGCGGCTTGGATTTTGAAAGCGCGAGCGCTGACAGAAATGGTGTACGTAGATGAAATTGACGTGGACCAGGAAGGGATTGCTGAGATGACCCTGGATGAAAATGCTATTGCTCAGGTCCCACGCCCTGGCACATCTTTGAAGCTCCCTGGCACTAACCAGACAGGAGGACCGACTCAAGCTGTCAGGCCAATCACTCAAGCTGGAAGACCCATAACGGGCTTCCTTAGGCCCAGCACACAGAGTGGAAGACCGGGTACAATGGAGCAGGCCATCAGAACACCCAGAACGGCCTACACAGCACGACCTATCACCAGCTCATCTGGAAGATTCGTCAGACTGGGGACTGCTTCCATGCTTACAAGTCCCGATGGACCATTTATAAATTTATCCAGACTGAATTTAACAAAATATTCCCAGAAACCTAAGTTGGCAAAGGCTTTATTTGAATATATTTTCCACCATGAAAACGATGTTAAGATGGTTAGGAATGTACCGTGAAGCAGAGAAACAGTTCAAATCAGCCCTGAAGCAGCAGGAAATGGTAGATACATTTCTCTATCTGGCAAAAGTTTATATCATATTGGATCAACCTGTGACTGCTTTAAATCTATTCAAACAAGGCTTAGATAAGTTTCCAGGAGAGGTGACCCTGCTTTGTGGAATTGCCAGGATCTACGAGGAAATGAACAACAGTTCGTCCGCAGCAGAATACTACAAAGAGGTTCTCAAACAAGACAATACTCATGTGGAAGCCATTGCCTGCATTGGAAGCAACCACTTTTATTCTGACCAGCCAGAGGTTGCCCTCCGGTTTTACAGGCGCCTCTTGCAGATGGGAGTTTACAACTGCCAGCTTTTCAACAACCTGGGGCTGTGCTGCTTCTATGCCCAGCAGTACGACATGACTCTGACCTCATTCGAGCGCGCCCTTTCCCTGGCCGAGAACGAGGAAGAGGCAGCTGACGTCTGGTACAACCTGGGGCACATTGCAGTGGGAATAGGAGACACAAACCTGGCCCACCAGTGCTTCAGGCTGGCCCTGGTCCACAACAACCACCATGCTGAGGCCTACAACAACCTAGCCGTGCTGGAGATGCGGAAGGGTCACATTGAACAGGCACGCGCACTCTTACAAACCGCATCGTCCTTGGCACCCCATATGTATGAGCCACATTTTAATTTTGCAACCGTCTCTGATAAGATTGGAGATCTTCAGAGAAGCTACGTCGCTGCTCAGAAGTCTGAAGCCGCATTTCCAGAGCATGTGGACACTCAGCATTTAATTAAGCAGCTAAAGCAGCACTTCGCTATGCTCTGATCAGGCCTCGGACCAACTGCGTCCTCAGGAAGGGCCAGCCACAGGGGAGAAAACGTGCTGAGTGCATTTGTATCAGTAGTGTGACGCAGACTCAGAAGGCGTCCTGCAAGACCTAAGGACTTTGTTGTTTTATAAGGTAAAACAACACTAAGGTAAAAGTGGGTGCACTTCTGCCATGCCCTCCTCCTCATTAGTCCCCTTTGTCCCCTAGCCACTTCCGTGCCATCTGCATGGACATGGTTTTAGTATCTGGGTAAAACCTAGAAGCCACACATTAGAGAAAAACTATGCGTACCGTAGTATTATTAcaggttagtctctagttaacttcaccgcctcagcctcctcagtgctgtggtacagacacgccaccatgcccggctGGCTTCAGCGTTTCCAAGGACATGAAATCTCCTCTCACACTGCATGGTTGATGTTTGTATATAGTTGTTAAACATTTTAATGAACCTCAATTTTTTTTTTATAAATGTGTATTTTAAAAGTCTTTAATCCAAAAACAAAAGTTCTTAAGCATTAGCTATCGTTGAAAACTTAGGTCAGA
PERM_61	PERM_61	NA	PERM_61	A.B.A.(A.B.A.A)	A	A	B	A	(A.B.A.A)	F1	R1	0	0	0	0	0	TRUE	FALSE	FALSE	002F1,003,004,005,006,007,010,011,012,060,013,061,017R1	1469	PERM_61	CACAGGACCTTTGAGCTCGTTGAGCGCTCTCCCGGACCACCATGGGCTCAGAGATGGAGCCACTGTTCCGGGCCTGGAGCTATTTTAGACGCAGGAAGTTCCAGCTCTGCGCCGATCTATGCACGCAGATGCTGGAGAAGTCCCCTTATGACCAGGCGGCTTGGATTTTGAAAGCGCGAGCGCTGACAGAAATGGTGTACGTAGATGAAATTGACGTGGACCAGGAAGGGATTGCTGAGATGACCCTGGATGAAAATGCTATTGCTCAGGTCCCACGCCCTGGCACATCTTTGAAGCTCCCTGGCACTAACCAGACAGGAGGACCGACTCAAGCTGTCAGGCCAATCACTCAAGCTGGAAGACCCATAACGGGCTTCCTTAGGCCCAGCACACAGAGTGGAAGACCGGGTACAATGGAGCAGGCCATCAGAACACCCAGAACGGCCTACACAGCACGACCTATCACCAGCTCATCTGGAAGATTCGTCAGACTGGGGACTGCTTCCATGCTTACAAGTCCCGATGGACCATTTATAAATTTATCCAGACTGAATTTAACAAAATATTCCCAGAAACCTAAGTTGGCAAAGGCTTTATTTGAATATATTTTCCACCATGAAAACGATGTTAAGATGGTTAGGAATGTACCGTGAAGCAGAGAAACAGTTCAAATCAGCCCTGAAGCAGCAGGAAATGGTAGATACATTTCTCTATCTGGCAAAAGTTTATATCATATTGGATCAACCTGTGACTGCTTTAAATCTATTCAAACAAGGCTTAGATAAGTTTCCAGGAGAGGTGACCCTGCTTTGTGGAATTGCCAGGATCTACGAGGAAATGAACAACAGTTCGTCCGCAGCAGAATACTACAAAGAGGTTCTCAAACAAGACAATACTCATGTGGAAGCCATTGCCTGCATTGGAAGCAACCACTTTTATTCTGACCAGCCAGAGGTTGCCCTCCGGTTTTACAGATGGTGAGGCCGAAGCGAGAAGGGACTGGCAGCTACTCTGTGTTCAGGACCCTGAGGAAGACTTAAAGCAGGGTCACCTGCTTTGTGAGGCGCCTCTTGCAGATGGGAGTTTACAACTGCCAGCTTTTCAACAACCTGGGGCTGTGCTGCTTCTATGCCCAGCAGTACGACATGACTCTGACCTCATTCGAGCGCGCCCTTTCCCTGGCCGAGAACGAGGAAGAGGCAGCTGACGTCTGGTACAACCTGGGGCACATTGCAGTGGAGACACAAACCTGGCCCACCAGTGCTTCAGGCTGGCCCTGGTCCACAACAACCACCATGCTGAGGCCTACAACAACCTAGCCGTGCTGGAGATGCGGAAGGGTCACATTGAACAGTTGTTAAACATTTTAATGAACCTCAATTTTTTTTTTATAAATGTGTATTTTAAAAGTCTTTAATCCAAAAACAAAAGTTCTTAAGCATTAGCTATCGTTGAAAACTTAGGTCAGA
PERM_62	PERM_62	NA	PERM_62	A.B.A.(A.B.A.B)	A	A	B	A	(A.B.A.B)	F1	R1	0	0	0	0	0	TRUE	FALSE	FALSE	002F1,003,004,005,006,007,010,011,012,060,013,061,015,016,017R1	2117	PERM_62	CACAGGACCTTTGAGCTCGTTGAGCGCTCTCCCGGACCACCATGGGCTCAGAGATGGAGCCACTGTTCCGGGCCTGGAGCTATTTTAGACGCAGGAAGTTCCAGCTCTGCGCCGATCTATGCACGCAGATGCTGGAGAAGTCCCCTTATGACCAGGCGGCTTGGATTTTGAAAGCGCGAGCGCTGACAGAAATGGTGTACGTAGATGAAATTGACGTGGACCAGGAAGGGATTGCTGAGATGACCCTGGATGAAAATGCTATTGCTCAGGTCCCACGCCCTGGCACATCTTTGAAGCTCCCTGGCACTAACCAGACAGGAGGACCGACTCAAGCTGTCAGGCCAATCACTCAAGCTGGAAGACCCATAACGGGCTTCCTTAGGCCCAGCACACAGAGTGGAAGACCGGGTACAATGGAGCAGGCCATCAGAACACCCAGAACGGCCTACACAGCACGACCTATCACCAGCTCATCTGGAAGATTCGTCAGACTGGGGACTGCTTCCATGCTTACAAGTCCCGATGGACCATTTATAAATTTATCCAGACTGAATTTAACAAAATATTCCCAGAAACCTAAGTTGGCAAAGGCTTTATTTGAATATATTTTCCACCATGAAAACGATGTTAAGATGGTTAGGAATGTACCGTGAAGCAGAGAAACAGTTCAAATCAGCCCTGAAGCAGCAGGAAATGGTAGATACATTTCTCTATCTGGCAAAAGTTTATATCATATTGGATCAACCTGTGACTGCTTTAAATCTATTCAAACAAGGCTTAGATAAGTTTCCAGGAGAGGTGACCCTGCTTTGTGGAATTGCCAGGATCTACGAGGAAATGAACAACAGTTCGTCCGCAGCAGAATACTACAAAGAGGTTCTCAAACAAGACAATACTCATGTGGAAGCCATTGCCTGCATTGGAAGCAACCACTTTTATTCTGACCAGCCAGAGGTTGCCCTCCGGTTTTACAGATGGTGAGGCCGAAGCGAGAAGGGACTGGCAGCTACTCTGTGTTCAGGACCCTGAGGAAGACTTAAAGCAGGGTCACCTGCTTTGTGAGGCGCCTCTTGCAGATGGGAGTTTACAACTGCCAGCTTTTCAACAACCTGGGGCTGTGCTGCTTCTATGCCCAGCAGTACGACATGACTCTGACCTCATTCGAGCGCGCCCTTTCCCTGGCCGAGAACGAGGAAGAGGCAGCTGACGTCTGGTACAACCTGGGGCACATTGCAGTGGAGACACAAACCTGGCCCACCAGTGCTTCAGGCTGGCCCTGGTCCACAACAACCACCATGCTGAGGCCTACAACAACCTAGCCGTGCTGGAGATGCGGAAGGGTCACATTGAACAGGCACGCGCACTCTTACAAACCGCATCGTCCTTGGCACCCCATATGTATGAGCCACATTTTAATTTTGCAACCGTCTCTGATAAGATTGGAGATCTTCAGAGAAGCTACGTCGCTGCTCAGAAGTCTGAAGCCGCATTTCCAGAGCATGTGGACACTCAGCATTTAATTAAGCAGCTAAAGCAGCACTTCGCTATGCTCTGATCAGGCCTCGGACCAACTGCGTCCTCAGGAAGGGCCAGCCACAGGGGAGAAAACGTGCTGAGTGCATTTGTATCAGTAGTGTGACGCAGACTCAGAAGGCGTCCTGCAAGACCTAAGGACTTTGTTGTTTTATAAGGTAAAACAACACTAAGGTAAAAGTGGGTGCACTTCTGCCATGCCCTCCTCCTCATTAGTCCCCTTTGTCCCCTAGCCACTTCCGTGCCATCTGCATGGACATGGTTTTAGTATCTGGGTAAAACCTAGAAGCCACACATTAGAGAAAAACTATGCGTACCGTAGTATTATTAcaggttagtctctagttaacttcaccgcctcagcctcctcagtgctgtggtacagacacgccaccatgcccggctGGCTTCAGCGTTTCCAAGGACATGAAATCTCCTCTCACACTGCATGGTTGATGTTTGTATATAGTTGTTAAACATTTTAATGAACCTCAATTTTTTTTTTATAAATGTGTATTTTAAAAGTCTTTAATCCAAAAACAAAAGTTCTTAAGCATTAGCTATCGTTGAAAACTTAGGTCAGA
PERM_63	PERM_63	NA	PERM_63	A.B.A.(A.B.B.A)	A	A	B	A	(A.B.B.A)	F1	R1	0	0	0	0	0	TRUE	FALSE	FALSE	002F1,003,004,005,006,007,010,011,012,060,013,014,061,017R1	1476	PERM_63	CACAGGACCTTTGAGCTCGTTGAGCGCTCTCCCGGACCACCATGGGCTCAGAGATGGAGCCACTGTTCCGGGCCTGGAGCTATTTTAGACGCAGGAAGTTCCAGCTCTGCGCCGATCTATGCACGCAGATGCTGGAGAAGTCCCCTTATGACCAGGCGGCTTGGATTTTGAAAGCGCGAGCGCTGACAGAAATGGTGTACGTAGATGAAATTGACGTGGACCAGGAAGGGATTGCTGAGATGACCCTGGATGAAAATGCTATTGCTCAGGTCCCACGCCCTGGCACATCTTTGAAGCTCCCTGGCACTAACCAGACAGGAGGACCGACTCAAGCTGTCAGGCCAATCACTCAAGCTGGAAGACCCATAACGGGCTTCCTTAGGCCCAGCACACAGAGTGGAAGACCGGGTACAATGGAGCAGGCCATCAGAACACCCAGAACGGCCTACACAGCACGACCTATCACCAGCTCATCTGGAAGATTCGTCAGACTGGGGACTGCTTCCATGCTTACAAGTCCCGATGGACCATTTATAAATTTATCCAGACTGAATTTAACAAAATATTCCCAGAAACCTAAGTTGGCAAAGGCTTTATTTGAATATATTTTCCACCATGAAAACGATGTTAAGATGGTTAGGAATGTACCGTGAAGCAGAGAAACAGTTCAAATCAGCCCTGAAGCAGCAGGAAATGGTAGATACATTTCTCTATCTGGCAAAAGTTTATATCATATTGGATCAACCTGTGACTGCTTTAAATCTATTCAAACAAGGCTTAGATAAGTTTCCAGGAGAGGTGACCCTGCTTTGTGGAATTGCCAGGATCTACGAGGAAATGAACAACAGTTCGTCCGCAGCAGAATACTACAAAGAGGTTCTCAAACAAGACAATACTCATGTGGAAGCCATTGCCTGCATTGGAAGCAACCACTTTTATTCTGACCAGCCAGAGGTTGCCCTCCGGTTTTACAGATGGTGAGGCCGAAGCGAGAAGGGACTGGCAGCTACTCTGTGTTCAGGACCCTGAGGAAGACTTAAAGCAGGGTCACCTGCTTTGTGAGGCGCCTCTTGCAGATGGGAGTTTACAACTGCCAGCTTTTCAACAACCTGGGGCTGTGCTGCTTCTATGCCCAGCAGTACGACATGACTCTGACCTCATTCGAGCGCGCCCTTTCCCTGGCCGAGAACGAGGAAGAGGCAGCTGACGTCTGGTACAACCTGGGGCACATTGCAGTGGGAATAGGAGACACAAACCTGGCCCACCAGTGCTTCAGGCTGGCCCTGGTCCACAACAACCACCATGCTGAGGCCTACAACAACCTAGCCGTGCTGGAGATGCGGAAGGGTCACATTGAACAGTTGTTAAACATTTTAATGAACCTCAATTTTTTTTTTATAAATGTGTATTTTAAAAGTCTTTAATCCAAAAACAAAAGTTCTTAAGCATTAGCTATCGTTGAAAACTTAGGTCAGA
PERM_64	PERM_64	NA	PERM_64	A.B.A.(A.B.B.B)	A	A	B	A	(A.B.B.B)	F1	R1	0	0	0	0	0	TRUE	FALSE	FALSE	002F1,003,004,005,006,007,010,011,012,060,013,014,061,015,016,017R1	2124	PERM_64	CACAGGACCTTTGAGCTCGTTGAGCGCTCTCCCGGACCACCATGGGCTCAGAGATGGAGCCACTGTTCCGGGCCTGGAGCTATTTTAGACGCAGGAAGTTCCAGCTCTGCGCCGATCTATGCACGCAGATGCTGGAGAAGTCCCCTTATGACCAGGCGGCTTGGATTTTGAAAGCGCGAGCGCTGACAGAAATGGTGTACGTAGATGAAATTGACGTGGACCAGGAAGGGATTGCTGAGATGACCCTGGATGAAAATGCTATTGCTCAGGTCCCACGCCCTGGCACATCTTTGAAGCTCCCTGGCACTAACCAGACAGGAGGACCGACTCAAGCTGTCAGGCCAATCACTCAAGCTGGAAGACCCATAACGGGCTTCCTTAGGCCCAGCACACAGAGTGGAAGACCGGGTACAATGGAGCAGGCCATCAGAACACCCAGAACGGCCTACACAGCACGACCTATCACCAGCTCATCTGGAAGATTCGTCAGACTGGGGACTGCTTCCATGCTTACAAGTCCCGATGGACCATTTATAAATTTATCCAGACTGAATTTAACAAAATATTCCCAGAAACCTAAGTTGGCAAAGGCTTTATTTGAATATATTTTCCACCATGAAAACGATGTTAAGATGGTTAGGAATGTACCGTGAAGCAGAGAAACAGTTCAAATCAGCCCTGAAGCAGCAGGAAATGGTAGATACATTTCTCTATCTGGCAAAAGTTTATATCATATTGGATCAACCTGTGACTGCTTTAAATCTATTCAAACAAGGCTTAGATAAGTTTCCAGGAGAGGTGACCCTGCTTTGTGGAATTGCCAGGATCTACGAGGAAATGAACAACAGTTCGTCCGCAGCAGAATACTACAAAGAGGTTCTCAAACAAGACAATACTCATGTGGAAGCCATTGCCTGCATTGGAAGCAACCACTTTTATTCTGACCAGCCAGAGGTTGCCCTCCGGTTTTACAGATGGTGAGGCCGAAGCGAGAAGGGACTGGCAGCTACTCTGTGTTCAGGACCCTGAGGAAGACTTAAAGCAGGGTCACCTGCTTTGTGAGGCGCCTCTTGCAGATGGGAGTTTACAACTGCCAGCTTTTCAACAACCTGGGGCTGTGCTGCTTCTATGCCCAGCAGTACGACATGACTCTGACCTCATTCGAGCGCGCCCTTTCCCTGGCCGAGAACGAGGAAGAGGCAGCTGACGTCTGGTACAACCTGGGGCACATTGCAGTGGGAATAGGAGACACAAACCTGGCCCACCAGTGCTTCAGGCTGGCCCTGGTCCACAACAACCACCATGCTGAGGCCTACAACAACCTAGCCGTGCTGGAGATGCGGAAGGGTCACATTGAACAGGCACGCGCACTCTTACAAACCGCATCGTCCTTGGCACCCCATATGTATGAGCCACATTTTAATTTTGCAACCGTCTCTGATAAGATTGGAGATCTTCAGAGAAGCTACGTCGCTGCTCAGAAGTCTGAAGCCGCATTTCCAGAGCATGTGGACACTCAGCATTTAATTAAGCAGCTAAAGCAGCACTTCGCTATGCTCTGATCAGGCCTCGGACCAACTGCGTCCTCAGGAAGGGCCAGCCACAGGGGAGAAAACGTGCTGAGTGCATTTGTATCAGTAGTGTGACGCAGACTCAGAAGGCGTCCTGCAAGACCTAAGGACTTTGTTGTTTTATAAGGTAAAACAACACTAAGGTAAAAGTGGGTGCACTTCTGCCATGCCCTCCTCCTCATTAGTCCCCTTTGTCCCCTAGCCACTTCCGTGCCATCTGCATGGACATGGTTTTAGTATCTGGGTAAAACCTAGAAGCCACACATTAGAGAAAAACTATGCGTACCGTAGTATTATTAcaggttagtctctagttaacttcaccgcctcagcctcctcagtgctgtggtacagacacgccaccatgcccggctGGCTTCAGCGTTTCCAAGGACATGAAATCTCCTCTCACACTGCATGGTTGATGTTTGTATATAGTTGTTAAACATTTTAATGAACCTCAATTTTTTTTTTATAAATGTGTATTTTAAAAGTCTTTAATCCAAAAACAAAAGTTCTTAAGCATTAGCTATCGTTGAAAACTTAGGTCAGA
PERM_65	PERM_65	NA	PERM_65	A.B.A.(B.A.A.A)	A	A	B	A	(B.A.A.A)	F1	R1	0	0	0	0	0	TRUE	FALSE	FALSE	002F1,003,004,005,006,007,010,011,059,012,013,061,017R1	1454	PERM_65	CACAGGACCTTTGAGCTCGTTGAGCGCTCTCCCGGACCACCATGGGCTCAGAGATGGAGCCACTGTTCCGGGCCTGGAGCTATTTTAGACGCAGGAAGTTCCAGCTCTGCGCCGATCTATGCACGCAGATGCTGGAGAAGTCCCCTTATGACCAGGCGGCTTGGATTTTGAAAGCGCGAGCGCTGACAGAAATGGTGTACGTAGATGAAATTGACGTGGACCAGGAAGGGATTGCTGAGATGACCCTGGATGAAAATGCTATTGCTCAGGTCCCACGCCCTGGCACATCTTTGAAGCTCCCTGGCACTAACCAGACAGGAGGACCGACTCAAGCTGTCAGGCCAATCACTCAAGCTGGAAGACCCATAACGGGCTTCCTTAGGCCCAGCACACAGAGTGGAAGACCGGGTACAATGGAGCAGGCCATCAGAACACCCAGAACGGCCTACACAGCACGACCTATCACCAGCTCATCTGGAAGATTCGTCAGACTGGGGACTGCTTCCATGCTTACAAGTCCCGATGGACCATTTATAAATTTATCCAGACTGAATTTAACAAAATATTCCCAGAAACCTAAGTTGGCAAAGGCTTTATTTGAATATATTTTCCACCATGAAAACGATGTTAAGATGGTTAGGAATGTACCGTGAAGCAGAGAAACAGTTCAAATCAGCCCTGAAGCAGCAGGAAATGGTAGATACATTTCTCTATCTGGCAAAAGTTTATATCATATTGGATCAACCTGTGACTGCTTTAAATCTATTCAAACAAGGCTTAGATAAGTTTCCAGGAGAGGTGACCCTGCTTTGTGGAATTGCCAGGATCTACGAGGTATATCTGTGAGTGGATGTACTACTATGAATGGATGTACTCAATGAATAAAATGTAATTTCTGTTTGACAGTGGAAATGAACAACAGTTCGTCCGCAGCAGAATACTACAAAGAGGTTCTCAAACAAGACAATACTCATGTGGAAGCCATTGCCTGCATTGGAAGCAACCACTTTTATTCTGACCAGCCAGAGGTTGCCCTCCGGTTTTACAGGCGCCTCTTGCAGATGGGAGTTTACAACTGCCAGCTTTTCAACAACCTGGGGCTGTGCTGCTTCTATGCCCAGCAGTACGACATGACTCTGACCTCATTCGAGCGCGCCCTTTCCCTGGCCGAGAACGAGGAAGAGGCAGCTGACGTCTGGTACAACCTGGGGCACATTGCAGTGGAGACACAAACCTGGCCCACCAGTGCTTCAGGCTGGCCCTGGTCCACAACAACCACCATGCTGAGGCCTACAACAACCTAGCCGTGCTGGAGATGCGGAAGGGTCACATTGAACAGTTGTTAAACATTTTAATGAACCTCAATTTTTTTTTTATAAATGTGTATTTTAAAAGTCTTTAATCCAAAAACAAAAGTTCTTAAGCATTAGCTATCGTTGAAAACTTAGGTCAGA
PERM_66	PERM_66	NA	PERM_66	A.B.A.(B.A.A.B)	A	A	B	A	(B.A.A.B)	F1	R1	0	0	0	0	0	TRUE	FALSE	FALSE	002F1,003,004,005,006,007,010,011,059,012,013,061,015,016,017R1	2102	PERM_66	CACAGGACCTTTGAGCTCGTTGAGCGCTCTCCCGGACCACCATGGGCTCAGAGATGGAGCCACTGTTCCGGGCCTGGAGCTATTTTAGACGCAGGAAGTTCCAGCTCTGCGCCGATCTATGCACGCAGATGCTGGAGAAGTCCCCTTATGACCAGGCGGCTTGGATTTTGAAAGCGCGAGCGCTGACAGAAATGGTGTACGTAGATGAAATTGACGTGGACCAGGAAGGGATTGCTGAGATGACCCTGGATGAAAATGCTATTGCTCAGGTCCCACGCCCTGGCACATCTTTGAAGCTCCCTGGCACTAACCAGACAGGAGGACCGACTCAAGCTGTCAGGCCAATCACTCAAGCTGGAAGACCCATAACGGGCTTCCTTAGGCCCAGCACACAGAGTGGAAGACCGGGTACAATGGAGCAGGCCATCAGAACACCCAGAACGGCCTACACAGCACGACCTATCACCAGCTCATCTGGAAGATTCGTCAGACTGGGGACTGCTTCCATGCTTACAAGTCCCGATGGACCATTTATAAATTTATCCAGACTGAATTTAACAAAATATTCCCAGAAACCTAAGTTGGCAAAGGCTTTATTTGAATATATTTTCCACCATGAAAACGATGTTAAGATGGTTAGGAATGTACCGTGAAGCAGAGAAACAGTTCAAATCAGCCCTGAAGCAGCAGGAAATGGTAGATACATTTCTCTATCTGGCAAAAGTTTATATCATATTGGATCAACCTGTGACTGCTTTAAATCTATTCAAACAAGGCTTAGATAAGTTTCCAGGAGAGGTGACCCTGCTTTGTGGAATTGCCAGGATCTACGAGGTATATCTGTGAGTGGATGTACTACTATGAATGGATGTACTCAATGAATAAAATGTAATTTCTGTTTGACAGTGGAAATGAACAACAGTTCGTCCGCAGCAGAATACTACAAAGAGGTTCTCAAACAAGACAATACTCATGTGGAAGCCATTGCCTGCATTGGAAGCAACCACTTTTATTCTGACCAGCCAGAGGTTGCCCTCCGGTTTTACAGGCGCCTCTTGCAGATGGGAGTTTACAACTGCCAGCTTTTCAACAACCTGGGGCTGTGCTGCTTCTATGCCCAGCAGTACGACATGACTCTGACCTCATTCGAGCGCGCCCTTTCCCTGGCCGAGAACGAGGAAGAGGCAGCTGACGTCTGGTACAACCTGGGGCACATTGCAGTGGAGACACAAACCTGGCCCACCAGTGCTTCAGGCTGGCCCTGGTCCACAACAACCACCATGCTGAGGCCTACAACAACCTAGCCGTGCTGGAGATGCGGAAGGGTCACATTGAACAGGCACGCGCACTCTTACAAACCGCATCGTCCTTGGCACCCCATATGTATGAGCCACATTTTAATTTTGCAACCGTCTCTGATAAGATTGGAGATCTTCAGAGAAGCTACGTCGCTGCTCAGAAGTCTGAAGCCGCATTTCCAGAGCATGTGGACACTCAGCATTTAATTAAGCAGCTAAAGCAGCACTTCGCTATGCTCTGATCAGGCCTCGGACCAACTGCGTCCTCAGGAAGGGCCAGCCACAGGGGAGAAAACGTGCTGAGTGCATTTGTATCAGTAGTGTGACGCAGACTCAGAAGGCGTCCTGCAAGACCTAAGGACTTTGTTGTTTTATAAGGTAAAACAACACTAAGGTAAAAGTGGGTGCACTTCTGCCATGCCCTCCTCCTCATTAGTCCCCTTTGTCCCCTAGCCACTTCCGTGCCATCTGCATGGACATGGTTTTAGTATCTGGGTAAAACCTAGAAGCCACACATTAGAGAAAAACTATGCGTACCGTAGTATTATTAcaggttagtctctagttaacttcaccgcctcagcctcctcagtgctgtggtacagacacgccaccatgcccggctGGCTTCAGCGTTTCCAAGGACATGAAATCTCCTCTCACACTGCATGGTTGATGTTTGTATATAGTTGTTAAACATTTTAATGAACCTCAATTTTTTTTTTATAAATGTGTATTTTAAAAGTCTTTAATCCAAAAACAAAAGTTCTTAAGCATTAGCTATCGTTGAAAACTTAGGTCAGA
PERM_67	PERM_67	NA	PERM_67	A.B.A.(B.A.B.A)	A	A	B	A	(B.A.B.A)	F1	R1	0	0	0	0	0	TRUE	FALSE	FALSE	002F1,003,004,005,006,007,010,011,059,012,013,014,061,017R1	1461	PERM_67	CACAGGACCTTTGAGCTCGTTGAGCGCTCTCCCGGACCACCATGGGCTCAGAGATGGAGCCACTGTTCCGGGCCTGGAGCTATTTTAGACGCAGGAAGTTCCAGCTCTGCGCCGATCTATGCACGCAGATGCTGGAGAAGTCCCCTTATGACCAGGCGGCTTGGATTTTGAAAGCGCGAGCGCTGACAGAAATGGTGTACGTAGATGAAATTGACGTGGACCAGGAAGGGATTGCTGAGATGACCCTGGATGAAAATGCTATTGCTCAGGTCCCACGCCCTGGCACATCTTTGAAGCTCCCTGGCACTAACCAGACAGGAGGACCGACTCAAGCTGTCAGGCCAATCACTCAAGCTGGAAGACCCATAACGGGCTTCCTTAGGCCCAGCACACAGAGTGGAAGACCGGGTACAATGGAGCAGGCCATCAGAACACCCAGAACGGCCTACACAGCACGACCTATCACCAGCTCATCTGGAAGATTCGTCAGACTGGGGACTGCTTCCATGCTTACAAGTCCCGATGGACCATTTATAAATTTATCCAGACTGAATTTAACAAAATATTCCCAGAAACCTAAGTTGGCAAAGGCTTTATTTGAATATATTTTCCACCATGAAAACGATGTTAAGATGGTTAGGAATGTACCGTGAAGCAGAGAAACAGTTCAAATCAGCCCTGAAGCAGCAGGAAATGGTAGATACATTTCTCTATCTGGCAAAAGTTTATATCATATTGGATCAACCTGTGACTGCTTTAAATCTATTCAAACAAGGCTTAGATAAGTTTCCAGGAGAGGTGACCCTGCTTTGTGGAATTGCCAGGATCTACGAGGTATATCTGTGAGTGGATGTACTACTATGAATGGATGTACTCAATGAATAAAATGTAATTTCTGTTTGACAGTGGAAATGAACAACAGTTCGTCCGCAGCAGAATACTACAAAGAGGTTCTCAAACAAGACAATACTCATGTGGAAGCCATTGCCTGCATTGGAAGCAACCACTTTTATTCTGACCAGCCAGAGGTTGCCCTCCGGTTTTACAGGCGCCTCTTGCAGATGGGAGTTTACAACTGCCAGCTTTTCAACAACCTGGGGCTGTGCTGCTTCTATGCCCAGCAGTACGACATGACTCTGACCTCATTCGAGCGCGCCCTTTCCCTGGCCGAGAACGAGGAAGAGGCAGCTGACGTCTGGTACAACCTGGGGCACATTGCAGTGGGAATAGGAGACACAAACCTGGCCCACCAGTGCTTCAGGCTGGCCCTGGTCCACAACAACCACCATGCTGAGGCCTACAACAACCTAGCCGTGCTGGAGATGCGGAAGGGTCACATTGAACAGTTGTTAAACATTTTAATGAACCTCAATTTTTTTTTTATAAATGTGTATTTTAAAAGTCTTTAATCCAAAAACAAAAGTTCTTAAGCATTAGCTATCGTTGAAAACTTAGGTCAGA
PERM_68	PERM_68	NA	PERM_68	A.B.A.(B.A.B.B)	A	A	B	A	(B.A.B.B)	F1	R1	0	0	0	0	0	TRUE	FALSE	FALSE	002F1,003,004,005,006,007,010,011,059,012,013,014,061,015,016,017R1	2109	PERM_68	CACAGGACCTTTGAGCTCGTTGAGCGCTCTCCCGGACCACCATGGGCTCAGAGATGGAGCCACTGTTCCGGGCCTGGAGCTATTTTAGACGCAGGAAGTTCCAGCTCTGCGCCGATCTATGCACGCAGATGCTGGAGAAGTCCCCTTATGACCAGGCGGCTTGGATTTTGAAAGCGCGAGCGCTGACAGAAATGGTGTACGTAGATGAAATTGACGTGGACCAGGAAGGGATTGCTGAGATGACCCTGGATGAAAATGCTATTGCTCAGGTCCCACGCCCTGGCACATCTTTGAAGCTCCCTGGCACTAACCAGACAGGAGGACCGACTCAAGCTGTCAGGCCAATCACTCAAGCTGGAAGACCCATAACGGGCTTCCTTAGGCCCAGCACACAGAGTGGAAGACCGGGTACAATGGAGCAGGCCATCAGAACACCCAGAACGGCCTACACAGCACGACCTATCACCAGCTCATCTGGAAGATTCGTCAGACTGGGGACTGCTTCCATGCTTACAAGTCCCGATGGACCATTTATAAATTTATCCAGACTGAATTTAACAAAATATTCCCAGAAACCTAAGTTGGCAAAGGCTTTATTTGAATATATTTTCCACCATGAAAACGATGTTAAGATGGTTAGGAATGTACCGTGAAGCAGAGAAACAGTTCAAATCAGCCCTGAAGCAGCAGGAAATGGTAGATACATTTCTCTATCTGGCAAAAGTTTATATCATATTGGATCAACCTGTGACTGCTTTAAATCTATTCAAACAAGGCTTAGATAAGTTTCCAGGAGAGGTGACCCTGCTTTGTGGAATTGCCAGGATCTACGAGGTATATCTGTGAGTGGATGTACTACTATGAATGGATGTACTCAATGAATAAAATGTAATTTCTGTTTGACAGTGGAAATGAACAACAGTTCGTCCGCAGCAGAATACTACAAAGAGGTTCTCAAACAAGACAATACTCATGTGGAAGCCATTGCCTGCATTGGAAGCAACCACTTTTATTCTGACCAGCCAGAGGTTGCCCTCCGGTTTTACAGGCGCCTCTTGCAGATGGGAGTTTACAACTGCCAGCTTTTCAACAACCTGGGGCTGTGCTGCTTCTATGCCCAGCAGTACGACATGACTCTGACCTCATTCGAGCGCGCCCTTTCCCTGGCCGAGAACGAGGAAGAGGCAGCTGACGTCTGGTACAACCTGGGGCACATTGCAGTGGGAATAGGAGACACAAACCTGGCCCACCAGTGCTTCAGGCTGGCCCTGGTCCACAACAACCACCATGCTGAGGCCTACAACAACCTAGCCGTGCTGGAGATGCGGAAGGGTCACATTGAACAGGCACGCGCACTCTTACAAACCGCATCGTCCTTGGCACCCCATATGTATGAGCCACATTTTAATTTTGCAACCGTCTCTGATAAGATTGGAGATCTTCAGAGAAGCTACGTCGCTGCTCAGAAGTCTGAAGCCGCATTTCCAGAGCATGTGGACACTCAGCATTTAATTAAGCAGCTAAAGCAGCACTTCGCTATGCTCTGATCAGGCCTCGGACCAACTGCGTCCTCAGGAAGGGCCAGCCACAGGGGAGAAAACGTGCTGAGTGCATTTGTATCAGTAGTGTGACGCAGACTCAGAAGGCGTCCTGCAAGACCTAAGGACTTTGTTGTTTTATAAGGTAAAACAACACTAAGGTAAAAGTGGGTGCACTTCTGCCATGCCCTCCTCCTCATTAGTCCCCTTTGTCCCCTAGCCACTTCCGTGCCATCTGCATGGACATGGTTTTAGTATCTGGGTAAAACCTAGAAGCCACACATTAGAGAAAAACTATGCGTACCGTAGTATTATTAcaggttagtctctagttaacttcaccgcctcagcctcctcagtgctgtggtacagacacgccaccatgcccggctGGCTTCAGCGTTTCCAAGGACATGAAATCTCCTCTCACACTGCATGGTTGATGTTTGTATATAGTTGTTAAACATTTTAATGAACCTCAATTTTTTTTTTATAAATGTGTATTTTAAAAGTCTTTAATCCAAAAACAAAAGTTCTTAAGCATTAGCTATCGTTGAAAACTTAGGTCAGA
PERM_69	PERM_69	NA	PERM_69	A.B.A.(B.B.A.A)	A	A	B	A	(B.B.A.A)	F1	R1	0	0	0	0	0	TRUE	FALSE	FALSE	002F1,003,004,005,006,007,010,011,059,012,060,013,061,017R1	1543	PERM_69	CACAGGACCTTTGAGCTCGTTGAGCGCTCTCCCGGACCACCATGGGCTCAGAGATGGAGCCACTGTTCCGGGCCTGGAGCTATTTTAGACGCAGGAAGTTCCAGCTCTGCGCCGATCTATGCACGCAGATGCTGGAGAAGTCCCCTTATGACCAGGCGGCTTGGATTTTGAAAGCGCGAGCGCTGACAGAAATGGTGTACGTAGATGAAATTGACGTGGACCAGGAAGGGATTGCTGAGATGACCCTGGATGAAAATGCTATTGCTCAGGTCCCACGCCCTGGCACATCTTTGAAGCTCCCTGGCACTAACCAGACAGGAGGACCGACTCAAGCTGTCAGGCCAATCACTCAAGCTGGAAGACCCATAACGGGCTTCCTTAGGCCCAGCACACAGAGTGGAAGACCGGGTACAATGGAGCAGGCCATCAGAACACCCAGAACGGCCTACACAGCACGACCTATCACCAGCTCATCTGGAAGATTCGTCAGACTGGGGACTGCTTCCATGCTTACAAGTCCCGATGGACCATTTATAAATTTATCCAGACTGAATTTAACAAAATATTCCCAGAAACCTAAGTTGGCAAAGGCTTTATTTGAATATATTTTCCACCATGAAAACGATGTTAAGATGGTTAGGAATGTACCGTGAAGCAGAGAAACAGTTCAAATCAGCCCTGAAGCAGCAGGAAATGGTAGATACATTTCTCTATCTGGCAAAAGTTTATATCATATTGGATCAACCTGTGACTGCTTTAAATCTATTCAAACAAGGCTTAGATAAGTTTCCAGGAGAGGTGACCCTGCTTTGTGGAATTGCCAGGATCTACGAGGTATATCTGTGAGTGGATGTACTACTATGAATGGATGTACTCAATGAATAAAATGTAATTTCTGTTTGACAGTGGAAATGAACAACAGTTCGTCCGCAGCAGAATACTACAAAGAGGTTCTCAAACAAGACAATACTCATGTGGAAGCCATTGCCTGCATTGGAAGCAACCACTTTTATTCTGACCAGCCAGAGGTTGCCCTCCGGTTTTACAGATGGTGAGGCCGAAGCGAGAAGGGACTGGCAGCTACTCTGTGTTCAGGACCCTGAGGAAGACTTAAAGCAGGGTCACCTGCTTTGTGAGGCGCCTCTTGCAGATGGGAGTTTACAACTGCCAGCTTTTCAACAACCTGGGGCTGTGCTGCTTCTATGCCCAGCAGTACGACATGACTCTGACCTCATTCGAGCGCGCCCTTTCCCTGGCCGAGAACGAGGAAGAGGCAGCTGACGTCTGGTACAACCTGGGGCACATTGCAGTGGAGACACAAACCTGGCCCACCAGTGCTTCAGGCTGGCCCTGGTCCACAACAACCACCATGCTGAGGCCTACAACAACCTAGCCGTGCTGGAGATGCGGAAGGGTCACATTGAACAGTTGTTAAACATTTTAATGAACCTCAATTTTTTTTTTATAAATGTGTATTTTAAAAGTCTTTAATCCAAAAACAAAAGTTCTTAAGCATTAGCTATCGTTGAAAACTTAGGTCAGA
PERM_70	PERM_70	NA	PERM_70	A.B.A.(B.B.A.B)	A	A	B	A	(B.B.A.B)	F1	R1	0	0	0	0	0	TRUE	FALSE	FALSE	002F1,003,004,005,006,007,010,011,059,012,060,013,061,015,016,017R1	2191	PERM_70	CACAGGACCTTTGAGCTCGTTGAGCGCTCTCCCGGACCACCATGGGCTCAGAGATGGAGCCACTGTTCCGGGCCTGGAGCTATTTTAGACGCAGGAAGTTCCAGCTCTGCGCCGATCTATGCACGCAGATGCTGGAGAAGTCCCCTTATGACCAGGCGGCTTGGATTTTGAAAGCGCGAGCGCTGACAGAAATGGTGTACGTAGATGAAATTGACGTGGACCAGGAAGGGATTGCTGAGATGACCCTGGATGAAAATGCTATTGCTCAGGTCCCACGCCCTGGCACATCTTTGAAGCTCCCTGGCACTAACCAGACAGGAGGACCGACTCAAGCTGTCAGGCCAATCACTCAAGCTGGAAGACCCATAACGGGCTTCCTTAGGCCCAGCACACAGAGTGGAAGACCGGGTACAATGGAGCAGGCCATCAGAACACCCAGAACGGCCTACACAGCACGACCTATCACCAGCTCATCTGGAAGATTCGTCAGACTGGGGACTGCTTCCATGCTTACAAGTCCCGATGGACCATTTATAAATTTATCCAGACTGAATTTAACAAAATATTCCCAGAAACCTAAGTTGGCAAAGGCTTTATTTGAATATATTTTCCACCATGAAAACGATGTTAAGATGGTTAGGAATGTACCGTGAAGCAGAGAAACAGTTCAAATCAGCCCTGAAGCAGCAGGAAATGGTAGATACATTTCTCTATCTGGCAAAAGTTTATATCATATTGGATCAACCTGTGACTGCTTTAAATCTATTCAAACAAGGCTTAGATAAGTTTCCAGGAGAGGTGACCCTGCTTTGTGGAATTGCCAGGATCTACGAGGTATATCTGTGAGTGGATGTACTACTATGAATGGATGTACTCAATGAATAAAATGTAATTTCTGTTTGACAGTGGAAATGAACAACAGTTCGTCCGCAGCAGAATACTACAAAGAGGTTCTCAAACAAGACAATACTCATGTGGAAGCCATTGCCTGCATTGGAAGCAACCACTTTTATTCTGACCAGCCAGAGGTTGCCCTCCGGTTTTACAGATGGTGAGGCCGAAGCGAGAAGGGACTGGCAGCTACTCTGTGTTCAGGACCCTGAGGAAGACTTAAAGCAGGGTCACCTGCTTTGTGAGGCGCCTCTTGCAGATGGGAGTTTACAACTGCCAGCTTTTCAACAACCTGGGGCTGTGCTGCTTCTATGCCCAGCAGTACGACATGACTCTGACCTCATTCGAGCGCGCCCTTTCCCTGGCCGAGAACGAGGAAGAGGCAGCTGACGTCTGGTACAACCTGGGGCACATTGCAGTGGAGACACAAACCTGGCCCACCAGTGCTTCAGGCTGGCCCTGGTCCACAACAACCACCATGCTGAGGCCTACAACAACCTAGCCGTGCTGGAGATGCGGAAGGGTCACATTGAACAGGCACGCGCACTCTTACAAACCGCATCGTCCTTGGCACCCCATATGTATGAGCCACATTTTAATTTTGCAACCGTCTCTGATAAGATTGGAGATCTTCAGAGAAGCTACGTCGCTGCTCAGAAGTCTGAAGCCGCATTTCCAGAGCATGTGGACACTCAGCATTTAATTAAGCAGCTAAAGCAGCACTTCGCTATGCTCTGATCAGGCCTCGGACCAACTGCGTCCTCAGGAAGGGCCAGCCACAGGGGAGAAAACGTGCTGAGTGCATTTGTATCAGTAGTGTGACGCAGACTCAGAAGGCGTCCTGCAAGACCTAAGGACTTTGTTGTTTTATAAGGTAAAACAACACTAAGGTAAAAGTGGGTGCACTTCTGCCATGCCCTCCTCCTCATTAGTCCCCTTTGTCCCCTAGCCACTTCCGTGCCATCTGCATGGACATGGTTTTAGTATCTGGGTAAAACCTAGAAGCCACACATTAGAGAAAAACTATGCGTACCGTAGTATTATTAcaggttagtctctagttaacttcaccgcctcagcctcctcagtgctgtggtacagacacgccaccatgcccggctGGCTTCAGCGTTTCCAAGGACATGAAATCTCCTCTCACACTGCATGGTTGATGTTTGTATATAGTTGTTAAACATTTTAATGAACCTCAATTTTTTTTTTATAAATGTGTATTTTAAAAGTCTTTAATCCAAAAACAAAAGTTCTTAAGCATTAGCTATCGTTGAAAACTTAGGTCAGA
PERM_71	PERM_71	NA	PERM_71	A.B.A.(B.B.B.A)	A	A	B	A	(B.B.B.A)	F1	R1	0	0	0	0	0	TRUE	FALSE	FALSE	002F1,003,004,005,006,007,010,011,059,012,060,013,014,061,017R1	1550	PERM_71	CACAGGACCTTTGAGCTCGTTGAGCGCTCTCCCGGACCACCATGGGCTCAGAGATGGAGCCACTGTTCCGGGCCTGGAGCTATTTTAGACGCAGGAAGTTCCAGCTCTGCGCCGATCTATGCACGCAGATGCTGGAGAAGTCCCCTTATGACCAGGCGGCTTGGATTTTGAAAGCGCGAGCGCTGACAGAAATGGTGTACGTAGATGAAATTGACGTGGACCAGGAAGGGATTGCTGAGATGACCCTGGATGAAAATGCTATTGCTCAGGTCCCACGCCCTGGCACATCTTTGAAGCTCCCTGGCACTAACCAGACAGGAGGACCGACTCAAGCTGTCAGGCCAATCACTCAAGCTGGAAGACCCATAACGGGCTTCCTTAGGCCCAGCACACAGAGTGGAAGACCGGGTACAATGGAGCAGGCCATCAGAACACCCAGAACGGCCTACACAGCACGACCTATCACCAGCTCATCTGGAAGATTCGTCAGACTGGGGACTGCTTCCATGCTTACAAGTCCCGATGGACCATTTATAAATTTATCCAGACTGAATTTAACAAAATATTCCCAGAAACCTAAGTTGGCAAAGGCTTTATTTGAATATATTTTCCACCATGAAAACGATGTTAAGATGGTTAGGAATGTACCGTGAAGCAGAGAAACAGTTCAAATCAGCCCTGAAGCAGCAGGAAATGGTAGATACATTTCTCTATCTGGCAAAAGTTTATATCATATTGGATCAACCTGTGACTGCTTTAAATCTATTCAAACAAGGCTTAGATAAGTTTCCAGGAGAGGTGACCCTGCTTTGTGGAATTGCCAGGATCTACGAGGTATATCTGTGAGTGGATGTACTACTATGAATGGATGTACTCAATGAATAAAATGTAATTTCTGTTTGACAGTGGAAATGAACAACAGTTCGTCCGCAGCAGAATACTACAAAGAGGTTCTCAAACAAGACAATACTCATGTGGAAGCCATTGCCTGCATTGGAAGCAACCACTTTTATTCTGACCAGCCAGAGGTTGCCCTCCGGTTTTACAGATGGTGAGGCCGAAGCGAGAAGGGACTGGCAGCTACTCTGTGTTCAGGACCCTGAGGAAGACTTAAAGCAGGGTCACCTGCTTTGTGAGGCGCCTCTTGCAGATGGGAGTTTACAACTGCCAGCTTTTCAACAACCTGGGGCTGTGCTGCTTCTATGCCCAGCAGTACGACATGACTCTGACCTCATTCGAGCGCGCCCTTTCCCTGGCCGAGAACGAGGAAGAGGCAGCTGACGTCTGGTACAACCTGGGGCACATTGCAGTGGGAATAGGAGACACAAACCTGGCCCACCAGTGCTTCAGGCTGGCCCTGGTCCACAACAACCACCATGCTGAGGCCTACAACAACCTAGCCGTGCTGGAGATGCGGAAGGGTCACATTGAACAGTTGTTAAACATTTTAATGAACCTCAATTTTTTTTTTATAAATGTGTATTTTAAAAGTCTTTAATCCAAAAACAAAAGTTCTTAAGCATTAGCTATCGTTGAAAACTTAGGTCAGA
PERM_72	PERM_72	NA	PERM_72	A.B.A.(B.B.B.B)	A	A	B	A	(B.B.B.B)	F1	R1	0	0	0	0	0	TRUE	FALSE	FALSE	002F1,003,004,005,006,007,010,011,059,012,060,013,014,061,015,016,017R1	2198	PERM_72	CACAGGACCTTTGAGCTCGTTGAGCGCTCTCCCGGACCACCATGGGCTCAGAGATGGAGCCACTGTTCCGGGCCTGGAGCTATTTTAGACGCAGGAAGTTCCAGCTCTGCGCCGATCTATGCACGCAGATGCTGGAGAAGTCCCCTTATGACCAGGCGGCTTGGATTTTGAAAGCGCGAGCGCTGACAGAAATGGTGTACGTAGATGAAATTGACGTGGACCAGGAAGGGATTGCTGAGATGACCCTGGATGAAAATGCTATTGCTCAGGTCCCACGCCCTGGCACATCTTTGAAGCTCCCTGGCACTAACCAGACAGGAGGACCGACTCAAGCTGTCAGGCCAATCACTCAAGCTGGAAGACCCATAACGGGCTTCCTTAGGCCCAGCACACAGAGTGGAAGACCGGGTACAATGGAGCAGGCCATCAGAACACCCAGAACGGCCTACACAGCACGACCTATCACCAGCTCATCTGGAAGATTCGTCAGACTGGGGACTGCTTCCATGCTTACAAGTCCCGATGGACCATTTATAAATTTATCCAGACTGAATTTAACAAAATATTCCCAGAAACCTAAGTTGGCAAAGGCTTTATTTGAATATATTTTCCACCATGAAAACGATGTTAAGATGGTTAGGAATGTACCGTGAAGCAGAGAAACAGTTCAAATCAGCCCTGAAGCAGCAGGAAATGGTAGATACATTTCTCTATCTGGCAAAAGTTTATATCATATTGGATCAACCTGTGACTGCTTTAAATCTATTCAAACAAGGCTTAGATAAGTTTCCAGGAGAGGTGACCCTGCTTTGTGGAATTGCCAGGATCTACGAGGTATATCTGTGAGTGGATGTACTACTATGAATGGATGTACTCAATGAATAAAATGTAATTTCTGTTTGACAGTGGAAATGAACAACAGTTCGTCCGCAGCAGAATACTACAAAGAGGTTCTCAAACAAGACAATACTCATGTGGAAGCCATTGCCTGCATTGGAAGCAACCACTTTTATTCTGACCAGCCAGAGGTTGCCCTCCGGTTTTACAGATGGTGAGGCCGAAGCGAGAAGGGACTGGCAGCTACTCTGTGTTCAGGACCCTGAGGAAGACTTAAAGCAGGGTCACCTGCTTTGTGAGGCGCCTCTTGCAGATGGGAGTTTACAACTGCCAGCTTTTCAACAACCTGGGGCTGTGCTGCTTCTATGCCCAGCAGTACGACATGACTCTGACCTCATTCGAGCGCGCCCTTTCCCTGGCCGAGAACGAGGAAGAGGCAGCTGACGTCTGGTACAACCTGGGGCACATTGCAGTGGGAATAGGAGACACAAACCTGGCCCACCAGTGCTTCAGGCTGGCCCTGGTCCACAACAACCACCATGCTGAGGCCTACAACAACCTAGCCGTGCTGGAGATGCGGAAGGGTCACATTGAACAGGCACGCGCACTCTTACAAACCGCATCGTCCTTGGCACCCCATATGTATGAGCCACATTTTAATTTTGCAACCGTCTCTGATAAGATTGGAGATCTTCAGAGAAGCTACGTCGCTGCTCAGAAGTCTGAAGCCGCATTTCCAGAGCATGTGGACACTCAGCATTTAATTAAGCAGCTAAAGCAGCACTTCGCTATGCTCTGATCAGGCCTCGGACCAACTGCGTCCTCAGGAAGGGCCAGCCACAGGGGAGAAAACGTGCTGAGTGCATTTGTATCAGTAGTGTGACGCAGACTCAGAAGGCGTCCTGCAAGACCTAAGGACTTTGTTGTTTTATAAGGTAAAACAACACTAAGGTAAAAGTGGGTGCACTTCTGCCATGCCCTCCTCCTCATTAGTCCCCTTTGTCCCCTAGCCACTTCCGTGCCATCTGCATGGACATGGTTTTAGTATCTGGGTAAAACCTAGAAGCCACACATTAGAGAAAAACTATGCGTACCGTAGTATTATTAcaggttagtctctagttaacttcaccgcctcagcctcctcagtgctgtggtacagacacgccaccatgcccggctGGCTTCAGCGTTTCCAAGGACATGAAATCTCCTCTCACACTGCATGGTTGATGTTTGTATATAGTTGTTAAACATTTTAATGAACCTCAATTTTTTTTTTATAAATGTGTATTTTAAAAGTCTTTAATCCAAAAACAAAAGTTCTTAAGCATTAGCTATCGTTGAAAACTTAGGTCAGA
PERM_73	PERM_73	07	07	A.B.B.A	A	A	B	B	A	F1	R8	3522	1422	2100	1095	327	TRUE	TRUE	FALSE	002F1,003,004,005,006,007,009,010,057	908	PERM_73	CACAGGACCTTTGAGCTCGTTGAGCGCTCTCCCGGACCACCATGGGCTCAGAGATGGAGCCACTGTTCCGGGCCTGGAGCTATTTTAGACGCAGGAAGTTCCAGCTCTGCGCCGATCTATGCACGCAGATGCTGGAGAAGTCCCCTTATGACCAGGCGGCTTGGATTTTGAAAGCGCGAGCGCTGACAGAAATGGTGTACGTAGATGAAATTGACGTGGACCAGGAAGGGATTGCTGAGATGACCCTGGATGAAAATGCTATTGCTCAGGTCCCACGCCCTGGCACATCTTTGAAGCTCCCTGGCACTAACCAGACAGGAGGACCGACTCAAGCTGTCAGGCCAATCACTCAAGCTGGAAGACCCATAACGGGCTTCCTTAGGCCCAGCACACAGAGTGGAAGACCGGGTACAATGGAGCAGGCCATCAGAACACCCAGAACGGCCTACACAGCACGACCTATCACCAGCTCATCTGGAAGATTCGTCAGACTGGGGACTGCTTCCATGCTTACAAGTCCCGATGGACCATTTATAAATTTATCCAGACTGAATTTAACAAAATATTCCCAGAAACCTAAGTTGGCAAAGGCTTTATTTGAATATATTTTCCACCATGAAAACGATGTTAAGATGGCTTTGGACTTGGCGTCCCTTTCCACGGAGTATTCTCAGTACAAGGACTGGTGGTGGAAGGTGCAGATTGGAAAATGTTACTACAGGTTAGGAATGTACCGTGAAGCAGAGAAACAGTTCAAATCAGCCCTGAAGCAGCAGGAAATGGTAGATACATTTCTCTATCTGGCAAAAaggacccaggcctgagacccaacaaccacttgatggctcacaaccatctgaactccagttccaagaaccttcttctggtctccaaggttaccaggcaca
PERM_74	PERM_74	08	08	A.B.B.B	A	A	B	B	B	F1	R8	2123	917	1206	690	227	TRUE	TRUE	FALSE	002F1,003,004,005,006,007,009,010,056,057	975	PERM_74	CACAGGACCTTTGAGCTCGTTGAGCGCTCTCCCGGACCACCATGGGCTCAGAGATGGAGCCACTGTTCCGGGCCTGGAGCTATTTTAGACGCAGGAAGTTCCAGCTCTGCGCCGATCTATGCACGCAGATGCTGGAGAAGTCCCCTTATGACCAGGCGGCTTGGATTTTGAAAGCGCGAGCGCTGACAGAAATGGTGTACGTAGATGAAATTGACGTGGACCAGGAAGGGATTGCTGAGATGACCCTGGATGAAAATGCTATTGCTCAGGTCCCACGCCCTGGCACATCTTTGAAGCTCCCTGGCACTAACCAGACAGGAGGACCGACTCAAGCTGTCAGGCCAATCACTCAAGCTGGAAGACCCATAACGGGCTTCCTTAGGCCCAGCACACAGAGTGGAAGACCGGGTACAATGGAGCAGGCCATCAGAACACCCAGAACGGCCTACACAGCACGACCTATCACCAGCTCATCTGGAAGATTCGTCAGACTGGGGACTGCTTCCATGCTTACAAGTCCCGATGGACCATTTATAAATTTATCCAGACTGAATTTAACAAAATATTCCCAGAAACCTAAGTTGGCAAAGGCTTTATTTGAATATATTTTCCACCATGAAAACGATGTTAAGATGGCTTTGGACTTGGCGTCCCTTTCCACGGAGTATTCTCAGTACAAGGACTGGTGGTGGAAGGTGCAGATTGGAAAATGTTACTACAGGTTAGGAATGTACCGTGAAGCAGAGAAACAGTTCAAATCAGCCCTGAAGCAGCAGGAAATGGTAGATACATTTCTCTATCTGGCAAAAATGGAAAAAAATCAGCCAGAggtctggagagctggttcagcagttgaagcacttgtctctcttccagaggacccaggcctgagacccaacaaccacttgatggctcacaaccatctgaactccagttccaagaaccttcttctggtctccaaggttaccaggcaca
PERM_75	PERM_75	NA	PERM_75	A.B.B.(A.A.A.A)	A	A	B	B	(A.A.A.A)	F1	R1	0	0	0	0	0	TRUE	FALSE	FALSE	002F1,003,004,005,006,007,009,010,011,012,013,061,017R1	1466	PERM_75	CACAGGACCTTTGAGCTCGTTGAGCGCTCTCCCGGACCACCATGGGCTCAGAGATGGAGCCACTGTTCCGGGCCTGGAGCTATTTTAGACGCAGGAAGTTCCAGCTCTGCGCCGATCTATGCACGCAGATGCTGGAGAAGTCCCCTTATGACCAGGCGGCTTGGATTTTGAAAGCGCGAGCGCTGACAGAAATGGTGTACGTAGATGAAATTGACGTGGACCAGGAAGGGATTGCTGAGATGACCCTGGATGAAAATGCTATTGCTCAGGTCCCACGCCCTGGCACATCTTTGAAGCTCCCTGGCACTAACCAGACAGGAGGACCGACTCAAGCTGTCAGGCCAATCACTCAAGCTGGAAGACCCATAACGGGCTTCCTTAGGCCCAGCACACAGAGTGGAAGACCGGGTACAATGGAGCAGGCCATCAGAACACCCAGAACGGCCTACACAGCACGACCTATCACCAGCTCATCTGGAAGATTCGTCAGACTGGGGACTGCTTCCATGCTTACAAGTCCCGATGGACCATTTATAAATTTATCCAGACTGAATTTAACAAAATATTCCCAGAAACCTAAGTTGGCAAAGGCTTTATTTGAATATATTTTCCACCATGAAAACGATGTTAAGATGGCTTTGGACTTGGCGTCCCTTTCCACGGAGTATTCTCAGTACAAGGACTGGTGGTGGAAGGTGCAGATTGGAAAATGTTACTACAGGTTAGGAATGTACCGTGAAGCAGAGAAACAGTTCAAATCAGCCCTGAAGCAGCAGGAAATGGTAGATACATTTCTCTATCTGGCAAAAGTTTATATCATATTGGATCAACCTGTGACTGCTTTAAATCTATTCAAACAAGGCTTAGATAAGTTTCCAGGAGAGGTGACCCTGCTTTGTGGAATTGCCAGGATCTACGAGGAAATGAACAACAGTTCGTCCGCAGCAGAATACTACAAAGAGGTTCTCAAACAAGACAATACTCATGTGGAAGCCATTGCCTGCATTGGAAGCAACCACTTTTATTCTGACCAGCCAGAGGTTGCCCTCCGGTTTTACAGGCGCCTCTTGCAGATGGGAGTTTACAACTGCCAGCTTTTCAACAACCTGGGGCTGTGCTGCTTCTATGCCCAGCAGTACGACATGACTCTGACCTCATTCGAGCGCGCCCTTTCCCTGGCCGAGAACGAGGAAGAGGCAGCTGACGTCTGGTACAACCTGGGGCACATTGCAGTGGAGACACAAACCTGGCCCACCAGTGCTTCAGGCTGGCCCTGGTCCACAACAACCACCATGCTGAGGCCTACAACAACCTAGCCGTGCTGGAGATGCGGAAGGGTCACATTGAACAGTTGTTAAACATTTTAATGAACCTCAATTTTTTTTTTATAAATGTGTATTTTAAAAGTCTTTAATCCAAAAACAAAAGTTCTTAAGCATTAGCTATCGTTGAAAACTTAGGTCAGA
PERM_76	PERM_76	NA	PERM_76	A.B.B.(A.A.A.B)	A	A	B	B	(A.A.A.B)	F1	R1	0	0	0	0	0	TRUE	FALSE	FALSE	002F1,003,004,005,006,007,009,010,011,012,013,061,015,016,017R1	2114	PERM_76	CACAGGACCTTTGAGCTCGTTGAGCGCTCTCCCGGACCACCATGGGCTCAGAGATGGAGCCACTGTTCCGGGCCTGGAGCTATTTTAGACGCAGGAAGTTCCAGCTCTGCGCCGATCTATGCACGCAGATGCTGGAGAAGTCCCCTTATGACCAGGCGGCTTGGATTTTGAAAGCGCGAGCGCTGACAGAAATGGTGTACGTAGATGAAATTGACGTGGACCAGGAAGGGATTGCTGAGATGACCCTGGATGAAAATGCTATTGCTCAGGTCCCACGCCCTGGCACATCTTTGAAGCTCCCTGGCACTAACCAGACAGGAGGACCGACTCAAGCTGTCAGGCCAATCACTCAAGCTGGAAGACCCATAACGGGCTTCCTTAGGCCCAGCACACAGAGTGGAAGACCGGGTACAATGGAGCAGGCCATCAGAACACCCAGAACGGCCTACACAGCACGACCTATCACCAGCTCATCTGGAAGATTCGTCAGACTGGGGACTGCTTCCATGCTTACAAGTCCCGATGGACCATTTATAAATTTATCCAGACTGAATTTAACAAAATATTCCCAGAAACCTAAGTTGGCAAAGGCTTTATTTGAATATATTTTCCACCATGAAAACGATGTTAAGATGGCTTTGGACTTGGCGTCCCTTTCCACGGAGTATTCTCAGTACAAGGACTGGTGGTGGAAGGTGCAGATTGGAAAATGTTACTACAGGTTAGGAATGTACCGTGAAGCAGAGAAACAGTTCAAATCAGCCCTGAAGCAGCAGGAAATGGTAGATACATTTCTCTATCTGGCAAAAGTTTATATCATATTGGATCAACCTGTGACTGCTTTAAATCTATTCAAACAAGGCTTAGATAAGTTTCCAGGAGAGGTGACCCTGCTTTGTGGAATTGCCAGGATCTACGAGGAAATGAACAACAGTTCGTCCGCAGCAGAATACTACAAAGAGGTTCTCAAACAAGACAATACTCATGTGGAAGCCATTGCCTGCATTGGAAGCAACCACTTTTATTCTGACCAGCCAGAGGTTGCCCTCCGGTTTTACAGGCGCCTCTTGCAGATGGGAGTTTACAACTGCCAGCTTTTCAACAACCTGGGGCTGTGCTGCTTCTATGCCCAGCAGTACGACATGACTCTGACCTCATTCGAGCGCGCCCTTTCCCTGGCCGAGAACGAGGAAGAGGCAGCTGACGTCTGGTACAACCTGGGGCACATTGCAGTGGAGACACAAACCTGGCCCACCAGTGCTTCAGGCTGGCCCTGGTCCACAACAACCACCATGCTGAGGCCTACAACAACCTAGCCGTGCTGGAGATGCGGAAGGGTCACATTGAACAGGCACGCGCACTCTTACAAACCGCATCGTCCTTGGCACCCCATATGTATGAGCCACATTTTAATTTTGCAACCGTCTCTGATAAGATTGGAGATCTTCAGAGAAGCTACGTCGCTGCTCAGAAGTCTGAAGCCGCATTTCCAGAGCATGTGGACACTCAGCATTTAATTAAGCAGCTAAAGCAGCACTTCGCTATGCTCTGATCAGGCCTCGGACCAACTGCGTCCTCAGGAAGGGCCAGCCACAGGGGAGAAAACGTGCTGAGTGCATTTGTATCAGTAGTGTGACGCAGACTCAGAAGGCGTCCTGCAAGACCTAAGGACTTTGTTGTTTTATAAGGTAAAACAACACTAAGGTAAAAGTGGGTGCACTTCTGCCATGCCCTCCTCCTCATTAGTCCCCTTTGTCCCCTAGCCACTTCCGTGCCATCTGCATGGACATGGTTTTAGTATCTGGGTAAAACCTAGAAGCCACACATTAGAGAAAAACTATGCGTACCGTAGTATTATTAcaggttagtctctagttaacttcaccgcctcagcctcctcagtgctgtggtacagacacgccaccatgcccggctGGCTTCAGCGTTTCCAAGGACATGAAATCTCCTCTCACACTGCATGGTTGATGTTTGTATATAGTTGTTAAACATTTTAATGAACCTCAATTTTTTTTTTATAAATGTGTATTTTAAAAGTCTTTAATCCAAAAACAAAAGTTCTTAAGCATTAGCTATCGTTGAAAACTTAGGTCAGA
PERM_77	PERM_77	NA	PERM_77	A.B.B.(A.A.B.A)	A	A	B	B	(A.A.B.A)	F1	R1	0	0	0	0	0	TRUE	FALSE	FALSE	002F1,003,004,005,006,007,009,010,011,012,013,014,061,017R1	1473	PERM_77	CACAGGACCTTTGAGCTCGTTGAGCGCTCTCCCGGACCACCATGGGCTCAGAGATGGAGCCACTGTTCCGGGCCTGGAGCTATTTTAGACGCAGGAAGTTCCAGCTCTGCGCCGATCTATGCACGCAGATGCTGGAGAAGTCCCCTTATGACCAGGCGGCTTGGATTTTGAAAGCGCGAGCGCTGACAGAAATGGTGTACGTAGATGAAATTGACGTGGACCAGGAAGGGATTGCTGAGATGACCCTGGATGAAAATGCTATTGCTCAGGTCCCACGCCCTGGCACATCTTTGAAGCTCCCTGGCACTAACCAGACAGGAGGACCGACTCAAGCTGTCAGGCCAATCACTCAAGCTGGAAGACCCATAACGGGCTTCCTTAGGCCCAGCACACAGAGTGGAAGACCGGGTACAATGGAGCAGGCCATCAGAACACCCAGAACGGCCTACACAGCACGACCTATCACCAGCTCATCTGGAAGATTCGTCAGACTGGGGACTGCTTCCATGCTTACAAGTCCCGATGGACCATTTATAAATTTATCCAGACTGAATTTAACAAAATATTCCCAGAAACCTAAGTTGGCAAAGGCTTTATTTGAATATATTTTCCACCATGAAAACGATGTTAAGATGGCTTTGGACTTGGCGTCCCTTTCCACGGAGTATTCTCAGTACAAGGACTGGTGGTGGAAGGTGCAGATTGGAAAATGTTACTACAGGTTAGGAATGTACCGTGAAGCAGAGAAACAGTTCAAATCAGCCCTGAAGCAGCAGGAAATGGTAGATACATTTCTCTATCTGGCAAAAGTTTATATCATATTGGATCAACCTGTGACTGCTTTAAATCTATTCAAACAAGGCTTAGATAAGTTTCCAGGAGAGGTGACCCTGCTTTGTGGAATTGCCAGGATCTACGAGGAAATGAACAACAGTTCGTCCGCAGCAGAATACTACAAAGAGGTTCTCAAACAAGACAATACTCATGTGGAAGCCATTGCCTGCATTGGAAGCAACCACTTTTATTCTGACCAGCCAGAGGTTGCCCTCCGGTTTTACAGGCGCCTCTTGCAGATGGGAGTTTACAACTGCCAGCTTTTCAACAACCTGGGGCTGTGCTGCTTCTATGCCCAGCAGTACGACATGACTCTGACCTCATTCGAGCGCGCCCTTTCCCTGGCCGAGAACGAGGAAGAGGCAGCTGACGTCTGGTACAACCTGGGGCACATTGCAGTGGGAATAGGAGACACAAACCTGGCCCACCAGTGCTTCAGGCTGGCCCTGGTCCACAACAACCACCATGCTGAGGCCTACAACAACCTAGCCGTGCTGGAGATGCGGAAGGGTCACATTGAACAGTTGTTAAACATTTTAATGAACCTCAATTTTTTTTTTATAAATGTGTATTTTAAAAGTCTTTAATCCAAAAACAAAAGTTCTTAAGCATTAGCTATCGTTGAAAACTTAGGTCAGA
PERM_78	PERM_78	09	09	A.B.B.(A.A.B.B)	A	A	B	B	(A.A.B.B)	F1	R1	1643	153	1490	94	59	TRUE	TRUE	FALSE	002F1,003,004,005,006,007,009,010,011,012,013,014,061,015,016,017R1	2121	PERM_78	CACAGGACCTTTGAGCTCGTTGAGCGCTCTCCCGGACCACCATGGGCTCAGAGATGGAGCCACTGTTCCGGGCCTGGAGCTATTTTAGACGCAGGAAGTTCCAGCTCTGCGCCGATCTATGCACGCAGATGCTGGAGAAGTCCCCTTATGACCAGGCGGCTTGGATTTTGAAAGCGCGAGCGCTGACAGAAATGGTGTACGTAGATGAAATTGACGTGGACCAGGAAGGGATTGCTGAGATGACCCTGGATGAAAATGCTATTGCTCAGGTCCCACGCCCTGGCACATCTTTGAAGCTCCCTGGCACTAACCAGACAGGAGGACCGACTCAAGCTGTCAGGCCAATCACTCAAGCTGGAAGACCCATAACGGGCTTCCTTAGGCCCAGCACACAGAGTGGAAGACCGGGTACAATGGAGCAGGCCATCAGAACACCCAGAACGGCCTACACAGCACGACCTATCACCAGCTCATCTGGAAGATTCGTCAGACTGGGGACTGCTTCCATGCTTACAAGTCCCGATGGACCATTTATAAATTTATCCAGACTGAATTTAACAAAATATTCCCAGAAACCTAAGTTGGCAAAGGCTTTATTTGAATATATTTTCCACCATGAAAACGATGTTAAGATGGCTTTGGACTTGGCGTCCCTTTCCACGGAGTATTCTCAGTACAAGGACTGGTGGTGGAAGGTGCAGATTGGAAAATGTTACTACAGGTTAGGAATGTACCGTGAAGCAGAGAAACAGTTCAAATCAGCCCTGAAGCAGCAGGAAATGGTAGATACATTTCTCTATCTGGCAAAAGTTTATATCATATTGGATCAACCTGTGACTGCTTTAAATCTATTCAAACAAGGCTTAGATAAGTTTCCAGGAGAGGTGACCCTGCTTTGTGGAATTGCCAGGATCTACGAGGAAATGAACAACAGTTCGTCCGCAGCAGAATACTACAAAGAGGTTCTCAAACAAGACAATACTCATGTGGAAGCCATTGCCTGCATTGGAAGCAACCACTTTTATTCTGACCAGCCAGAGGTTGCCCTCCGGTTTTACAGGCGCCTCTTGCAGATGGGAGTTTACAACTGCCAGCTTTTCAACAACCTGGGGCTGTGCTGCTTCTATGCCCAGCAGTACGACATGACTCTGACCTCATTCGAGCGCGCCCTTTCCCTGGCCGAGAACGAGGAAGAGGCAGCTGACGTCTGGTACAACCTGGGGCACATTGCAGTGGGAATAGGAGACACAAACCTGGCCCACCAGTGCTTCAGGCTGGCCCTGGTCCACAACAACCACCATGCTGAGGCCTACAACAACCTAGCCGTGCTGGAGATGCGGAAGGGTCACATTGAACAGGCACGCGCACTCTTACAAACCGCATCGTCCTTGGCACCCCATATGTATGAGCCACATTTTAATTTTGCAACCGTCTCTGATAAGATTGGAGATCTTCAGAGAAGCTACGTCGCTGCTCAGAAGTCTGAAGCCGCATTTCCAGAGCATGTGGACACTCAGCATTTAATTAAGCAGCTAAAGCAGCACTTCGCTATGCTCTGATCAGGCCTCGGACCAACTGCGTCCTCAGGAAGGGCCAGCCACAGGGGAGAAAACGTGCTGAGTGCATTTGTATCAGTAGTGTGACGCAGACTCAGAAGGCGTCCTGCAAGACCTAAGGACTTTGTTGTTTTATAAGGTAAAACAACACTAAGGTAAAAGTGGGTGCACTTCTGCCATGCCCTCCTCCTCATTAGTCCCCTTTGTCCCCTAGCCACTTCCGTGCCATCTGCATGGACATGGTTTTAGTATCTGGGTAAAACCTAGAAGCCACACATTAGAGAAAAACTATGCGTACCGTAGTATTATTAcaggttagtctctagttaacttcaccgcctcagcctcctcagtgctgtggtacagacacgccaccatgcccggctGGCTTCAGCGTTTCCAAGGACATGAAATCTCCTCTCACACTGCATGGTTGATGTTTGTATATAGTTGTTAAACATTTTAATGAACCTCAATTTTTTTTTTATAAATGTGTATTTTAAAAGTCTTTAATCCAAAAACAAAAGTTCTTAAGCATTAGCTATCGTTGAAAACTTAGGTCAGA
PERM_79	PERM_79	NA	PERM_79	A.B.B.(A.B.A.A)	A	A	B	B	(A.B.A.A)	F1	R1	0	0	0	0	0	TRUE	FALSE	FALSE	002F1,003,004,005,006,007,009,010,011,012,060,013,061,017R1	1555	PERM_79	CACAGGACCTTTGAGCTCGTTGAGCGCTCTCCCGGACCACCATGGGCTCAGAGATGGAGCCACTGTTCCGGGCCTGGAGCTATTTTAGACGCAGGAAGTTCCAGCTCTGCGCCGATCTATGCACGCAGATGCTGGAGAAGTCCCCTTATGACCAGGCGGCTTGGATTTTGAAAGCGCGAGCGCTGACAGAAATGGTGTACGTAGATGAAATTGACGTGGACCAGGAAGGGATTGCTGAGATGACCCTGGATGAAAATGCTATTGCTCAGGTCCCACGCCCTGGCACATCTTTGAAGCTCCCTGGCACTAACCAGACAGGAGGACCGACTCAAGCTGTCAGGCCAATCACTCAAGCTGGAAGACCCATAACGGGCTTCCTTAGGCCCAGCACACAGAGTGGAAGACCGGGTACAATGGAGCAGGCCATCAGAACACCCAGAACGGCCTACACAGCACGACCTATCACCAGCTCATCTGGAAGATTCGTCAGACTGGGGACTGCTTCCATGCTTACAAGTCCCGATGGACCATTTATAAATTTATCCAGACTGAATTTAACAAAATATTCCCAGAAACCTAAGTTGGCAAAGGCTTTATTTGAATATATTTTCCACCATGAAAACGATGTTAAGATGGCTTTGGACTTGGCGTCCCTTTCCACGGAGTATTCTCAGTACAAGGACTGGTGGTGGAAGGTGCAGATTGGAAAATGTTACTACAGGTTAGGAATGTACCGTGAAGCAGAGAAACAGTTCAAATCAGCCCTGAAGCAGCAGGAAATGGTAGATACATTTCTCTATCTGGCAAAAGTTTATATCATATTGGATCAACCTGTGACTGCTTTAAATCTATTCAAACAAGGCTTAGATAAGTTTCCAGGAGAGGTGACCCTGCTTTGTGGAATTGCCAGGATCTACGAGGAAATGAACAACAGTTCGTCCGCAGCAGAATACTACAAAGAGGTTCTCAAACAAGACAATACTCATGTGGAAGCCATTGCCTGCATTGGAAGCAACCACTTTTATTCTGACCAGCCAGAGGTTGCCCTCCGGTTTTACAGATGGTGAGGCCGAAGCGAGAAGGGACTGGCAGCTACTCTGTGTTCAGGACCCTGAGGAAGACTTAAAGCAGGGTCACCTGCTTTGTGAGGCGCCTCTTGCAGATGGGAGTTTACAACTGCCAGCTTTTCAACAACCTGGGGCTGTGCTGCTTCTATGCCCAGCAGTACGACATGACTCTGACCTCATTCGAGCGCGCCCTTTCCCTGGCCGAGAACGAGGAAGAGGCAGCTGACGTCTGGTACAACCTGGGGCACATTGCAGTGGAGACACAAACCTGGCCCACCAGTGCTTCAGGCTGGCCCTGGTCCACAACAACCACCATGCTGAGGCCTACAACAACCTAGCCGTGCTGGAGATGCGGAAGGGTCACATTGAACAGTTGTTAAACATTTTAATGAACCTCAATTTTTTTTTTATAAATGTGTATTTTAAAAGTCTTTAATCCAAAAACAAAAGTTCTTAAGCATTAGCTATCGTTGAAAACTTAGGTCAGA
PERM_80	PERM_80	NA	PERM_80	A.B.B.(A.B.A.B)	A	A	B	B	(A.B.A.B)	F1	R1	0	0	0	0	0	TRUE	FALSE	FALSE	002F1,003,004,005,006,007,009,010,011,012,060,013,061,015,016,017R1	2203	PERM_80	CACAGGACCTTTGAGCTCGTTGAGCGCTCTCCCGGACCACCATGGGCTCAGAGATGGAGCCACTGTTCCGGGCCTGGAGCTATTTTAGACGCAGGAAGTTCCAGCTCTGCGCCGATCTATGCACGCAGATGCTGGAGAAGTCCCCTTATGACCAGGCGGCTTGGATTTTGAAAGCGCGAGCGCTGACAGAAATGGTGTACGTAGATGAAATTGACGTGGACCAGGAAGGGATTGCTGAGATGACCCTGGATGAAAATGCTATTGCTCAGGTCCCACGCCCTGGCACATCTTTGAAGCTCCCTGGCACTAACCAGACAGGAGGACCGACTCAAGCTGTCAGGCCAATCACTCAAGCTGGAAGACCCATAACGGGCTTCCTTAGGCCCAGCACACAGAGTGGAAGACCGGGTACAATGGAGCAGGCCATCAGAACACCCAGAACGGCCTACACAGCACGACCTATCACCAGCTCATCTGGAAGATTCGTCAGACTGGGGACTGCTTCCATGCTTACAAGTCCCGATGGACCATTTATAAATTTATCCAGACTGAATTTAACAAAATATTCCCAGAAACCTAAGTTGGCAAAGGCTTTATTTGAATATATTTTCCACCATGAAAACGATGTTAAGATGGCTTTGGACTTGGCGTCCCTTTCCACGGAGTATTCTCAGTACAAGGACTGGTGGTGGAAGGTGCAGATTGGAAAATGTTACTACAGGTTAGGAATGTACCGTGAAGCAGAGAAACAGTTCAAATCAGCCCTGAAGCAGCAGGAAATGGTAGATACATTTCTCTATCTGGCAAAAGTTTATATCATATTGGATCAACCTGTGACTGCTTTAAATCTATTCAAACAAGGCTTAGATAAGTTTCCAGGAGAGGTGACCCTGCTTTGTGGAATTGCCAGGATCTACGAGGAAATGAACAACAGTTCGTCCGCAGCAGAATACTACAAAGAGGTTCTCAAACAAGACAATACTCATGTGGAAGCCATTGCCTGCATTGGAAGCAACCACTTTTATTCTGACCAGCCAGAGGTTGCCCTCCGGTTTTACAGATGGTGAGGCCGAAGCGAGAAGGGACTGGCAGCTACTCTGTGTTCAGGACCCTGAGGAAGACTTAAAGCAGGGTCACCTGCTTTGTGAGGCGCCTCTTGCAGATGGGAGTTTACAACTGCCAGCTTTTCAACAACCTGGGGCTGTGCTGCTTCTATGCCCAGCAGTACGACATGACTCTGACCTCATTCGAGCGCGCCCTTTCCCTGGCCGAGAACGAGGAAGAGGCAGCTGACGTCTGGTACAACCTGGGGCACATTGCAGTGGAGACACAAACCTGGCCCACCAGTGCTTCAGGCTGGCCCTGGTCCACAACAACCACCATGCTGAGGCCTACAACAACCTAGCCGTGCTGGAGATGCGGAAGGGTCACATTGAACAGGCACGCGCACTCTTACAAACCGCATCGTCCTTGGCACCCCATATGTATGAGCCACATTTTAATTTTGCAACCGTCTCTGATAAGATTGGAGATCTTCAGAGAAGCTACGTCGCTGCTCAGAAGTCTGAAGCCGCATTTCCAGAGCATGTGGACACTCAGCATTTAATTAAGCAGCTAAAGCAGCACTTCGCTATGCTCTGATCAGGCCTCGGACCAACTGCGTCCTCAGGAAGGGCCAGCCACAGGGGAGAAAACGTGCTGAGTGCATTTGTATCAGTAGTGTGACGCAGACTCAGAAGGCGTCCTGCAAGACCTAAGGACTTTGTTGTTTTATAAGGTAAAACAACACTAAGGTAAAAGTGGGTGCACTTCTGCCATGCCCTCCTCCTCATTAGTCCCCTTTGTCCCCTAGCCACTTCCGTGCCATCTGCATGGACATGGTTTTAGTATCTGGGTAAAACCTAGAAGCCACACATTAGAGAAAAACTATGCGTACCGTAGTATTATTAcaggttagtctctagttaacttcaccgcctcagcctcctcagtgctgtggtacagacacgccaccatgcccggctGGCTTCAGCGTTTCCAAGGACATGAAATCTCCTCTCACACTGCATGGTTGATGTTTGTATATAGTTGTTAAACATTTTAATGAACCTCAATTTTTTTTTTATAAATGTGTATTTTAAAAGTCTTTAATCCAAAAACAAAAGTTCTTAAGCATTAGCTATCGTTGAAAACTTAGGTCAGA
PERM_81	PERM_81	NA	PERM_81	A.B.B.(A.B.B.A)	A	A	B	B	(A.B.B.A)	F1	R1	0	0	0	0	0	TRUE	FALSE	FALSE	002F1,003,004,005,006,007,009,010,011,012,060,013,014,061,017R1	1562	PERM_81	CACAGGACCTTTGAGCTCGTTGAGCGCTCTCCCGGACCACCATGGGCTCAGAGATGGAGCCACTGTTCCGGGCCTGGAGCTATTTTAGACGCAGGAAGTTCCAGCTCTGCGCCGATCTATGCACGCAGATGCTGGAGAAGTCCCCTTATGACCAGGCGGCTTGGATTTTGAAAGCGCGAGCGCTGACAGAAATGGTGTACGTAGATGAAATTGACGTGGACCAGGAAGGGATTGCTGAGATGACCCTGGATGAAAATGCTATTGCTCAGGTCCCACGCCCTGGCACATCTTTGAAGCTCCCTGGCACTAACCAGACAGGAGGACCGACTCAAGCTGTCAGGCCAATCACTCAAGCTGGAAGACCCATAACGGGCTTCCTTAGGCCCAGCACACAGAGTGGAAGACCGGGTACAATGGAGCAGGCCATCAGAACACCCAGAACGGCCTACACAGCACGACCTATCACCAGCTCATCTGGAAGATTCGTCAGACTGGGGACTGCTTCCATGCTTACAAGTCCCGATGGACCATTTATAAATTTATCCAGACTGAATTTAACAAAATATTCCCAGAAACCTAAGTTGGCAAAGGCTTTATTTGAATATATTTTCCACCATGAAAACGATGTTAAGATGGCTTTGGACTTGGCGTCCCTTTCCACGGAGTATTCTCAGTACAAGGACTGGTGGTGGAAGGTGCAGATTGGAAAATGTTACTACAGGTTAGGAATGTACCGTGAAGCAGAGAAACAGTTCAAATCAGCCCTGAAGCAGCAGGAAATGGTAGATACATTTCTCTATCTGGCAAAAGTTTATATCATATTGGATCAACCTGTGACTGCTTTAAATCTATTCAAACAAGGCTTAGATAAGTTTCCAGGAGAGGTGACCCTGCTTTGTGGAATTGCCAGGATCTACGAGGAAATGAACAACAGTTCGTCCGCAGCAGAATACTACAAAGAGGTTCTCAAACAAGACAATACTCATGTGGAAGCCATTGCCTGCATTGGAAGCAACCACTTTTATTCTGACCAGCCAGAGGTTGCCCTCCGGTTTTACAGATGGTGAGGCCGAAGCGAGAAGGGACTGGCAGCTACTCTGTGTTCAGGACCCTGAGGAAGACTTAAAGCAGGGTCACCTGCTTTGTGAGGCGCCTCTTGCAGATGGGAGTTTACAACTGCCAGCTTTTCAACAACCTGGGGCTGTGCTGCTTCTATGCCCAGCAGTACGACATGACTCTGACCTCATTCGAGCGCGCCCTTTCCCTGGCCGAGAACGAGGAAGAGGCAGCTGACGTCTGGTACAACCTGGGGCACATTGCAGTGGGAATAGGAGACACAAACCTGGCCCACCAGTGCTTCAGGCTGGCCCTGGTCCACAACAACCACCATGCTGAGGCCTACAACAACCTAGCCGTGCTGGAGATGCGGAAGGGTCACATTGAACAGTTGTTAAACATTTTAATGAACCTCAATTTTTTTTTTATAAATGTGTATTTTAAAAGTCTTTAATCCAAAAACAAAAGTTCTTAAGCATTAGCTATCGTTGAAAACTTAGGTCAGA
PERM_82	PERM_82	NA	PERM_82	A.B.B.(A.B.B.B)	A	A	B	B	(A.B.B.B)	F1	R1	0	0	0	0	0	TRUE	FALSE	FALSE	002F1,003,004,005,006,007,009,010,011,012,060,013,014,061,015,016,017R1	2210	PERM_82	CACAGGACCTTTGAGCTCGTTGAGCGCTCTCCCGGACCACCATGGGCTCAGAGATGGAGCCACTGTTCCGGGCCTGGAGCTATTTTAGACGCAGGAAGTTCCAGCTCTGCGCCGATCTATGCACGCAGATGCTGGAGAAGTCCCCTTATGACCAGGCGGCTTGGATTTTGAAAGCGCGAGCGCTGACAGAAATGGTGTACGTAGATGAAATTGACGTGGACCAGGAAGGGATTGCTGAGATGACCCTGGATGAAAATGCTATTGCTCAGGTCCCACGCCCTGGCACATCTTTGAAGCTCCCTGGCACTAACCAGACAGGAGGACCGACTCAAGCTGTCAGGCCAATCACTCAAGCTGGAAGACCCATAACGGGCTTCCTTAGGCCCAGCACACAGAGTGGAAGACCGGGTACAATGGAGCAGGCCATCAGAACACCCAGAACGGCCTACACAGCACGACCTATCACCAGCTCATCTGGAAGATTCGTCAGACTGGGGACTGCTTCCATGCTTACAAGTCCCGATGGACCATTTATAAATTTATCCAGACTGAATTTAACAAAATATTCCCAGAAACCTAAGTTGGCAAAGGCTTTATTTGAATATATTTTCCACCATGAAAACGATGTTAAGATGGCTTTGGACTTGGCGTCCCTTTCCACGGAGTATTCTCAGTACAAGGACTGGTGGTGGAAGGTGCAGATTGGAAAATGTTACTACAGGTTAGGAATGTACCGTGAAGCAGAGAAACAGTTCAAATCAGCCCTGAAGCAGCAGGAAATGGTAGATACATTTCTCTATCTGGCAAAAGTTTATATCATATTGGATCAACCTGTGACTGCTTTAAATCTATTCAAACAAGGCTTAGATAAGTTTCCAGGAGAGGTGACCCTGCTTTGTGGAATTGCCAGGATCTACGAGGAAATGAACAACAGTTCGTCCGCAGCAGAATACTACAAAGAGGTTCTCAAACAAGACAATACTCATGTGGAAGCCATTGCCTGCATTGGAAGCAACCACTTTTATTCTGACCAGCCAGAGGTTGCCCTCCGGTTTTACAGATGGTGAGGCCGAAGCGAGAAGGGACTGGCAGCTACTCTGTGTTCAGGACCCTGAGGAAGACTTAAAGCAGGGTCACCTGCTTTGTGAGGCGCCTCTTGCAGATGGGAGTTTACAACTGCCAGCTTTTCAACAACCTGGGGCTGTGCTGCTTCTATGCCCAGCAGTACGACATGACTCTGACCTCATTCGAGCGCGCCCTTTCCCTGGCCGAGAACGAGGAAGAGGCAGCTGACGTCTGGTACAACCTGGGGCACATTGCAGTGGGAATAGGAGACACAAACCTGGCCCACCAGTGCTTCAGGCTGGCCCTGGTCCACAACAACCACCATGCTGAGGCCTACAACAACCTAGCCGTGCTGGAGATGCGGAAGGGTCACATTGAACAGGCACGCGCACTCTTACAAACCGCATCGTCCTTGGCACCCCATATGTATGAGCCACATTTTAATTTTGCAACCGTCTCTGATAAGATTGGAGATCTTCAGAGAAGCTACGTCGCTGCTCAGAAGTCTGAAGCCGCATTTCCAGAGCATGTGGACACTCAGCATTTAATTAAGCAGCTAAAGCAGCACTTCGCTATGCTCTGATCAGGCCTCGGACCAACTGCGTCCTCAGGAAGGGCCAGCCACAGGGGAGAAAACGTGCTGAGTGCATTTGTATCAGTAGTGTGACGCAGACTCAGAAGGCGTCCTGCAAGACCTAAGGACTTTGTTGTTTTATAAGGTAAAACAACACTAAGGTAAAAGTGGGTGCACTTCTGCCATGCCCTCCTCCTCATTAGTCCCCTTTGTCCCCTAGCCACTTCCGTGCCATCTGCATGGACATGGTTTTAGTATCTGGGTAAAACCTAGAAGCCACACATTAGAGAAAAACTATGCGTACCGTAGTATTATTAcaggttagtctctagttaacttcaccgcctcagcctcctcagtgctgtggtacagacacgccaccatgcccggctGGCTTCAGCGTTTCCAAGGACATGAAATCTCCTCTCACACTGCATGGTTGATGTTTGTATATAGTTGTTAAACATTTTAATGAACCTCAATTTTTTTTTTATAAATGTGTATTTTAAAAGTCTTTAATCCAAAAACAAAAGTTCTTAAGCATTAGCTATCGTTGAAAACTTAGGTCAGA
PERM_83	PERM_83	NA	PERM_83	A.B.B.(B.A.A.A)	A	A	B	B	(B.A.A.A)	F1	R1	0	0	0	0	0	TRUE	FALSE	FALSE	002F1,003,004,005,006,007,009,010,011,059,012,013,061,017R1	1540	PERM_83	CACAGGACCTTTGAGCTCGTTGAGCGCTCTCCCGGACCACCATGGGCTCAGAGATGGAGCCACTGTTCCGGGCCTGGAGCTATTTTAGACGCAGGAAGTTCCAGCTCTGCGCCGATCTATGCACGCAGATGCTGGAGAAGTCCCCTTATGACCAGGCGGCTTGGATTTTGAAAGCGCGAGCGCTGACAGAAATGGTGTACGTAGATGAAATTGACGTGGACCAGGAAGGGATTGCTGAGATGACCCTGGATGAAAATGCTATTGCTCAGGTCCCACGCCCTGGCACATCTTTGAAGCTCCCTGGCACTAACCAGACAGGAGGACCGACTCAAGCTGTCAGGCCAATCACTCAAGCTGGAAGACCCATAACGGGCTTCCTTAGGCCCAGCACACAGAGTGGAAGACCGGGTACAATGGAGCAGGCCATCAGAACACCCAGAACGGCCTACACAGCACGACCTATCACCAGCTCATCTGGAAGATTCGTCAGACTGGGGACTGCTTCCATGCTTACAAGTCCCGATGGACCATTTATAAATTTATCCAGACTGAATTTAACAAAATATTCCCAGAAACCTAAGTTGGCAAAGGCTTTATTTGAATATATTTTCCACCATGAAAACGATGTTAAGATGGCTTTGGACTTGGCGTCCCTTTCCACGGAGTATTCTCAGTACAAGGACTGGTGGTGGAAGGTGCAGATTGGAAAATGTTACTACAGGTTAGGAATGTACCGTGAAGCAGAGAAACAGTTCAAATCAGCCCTGAAGCAGCAGGAAATGGTAGATACATTTCTCTATCTGGCAAAAGTTTATATCATATTGGATCAACCTGTGACTGCTTTAAATCTATTCAAACAAGGCTTAGATAAGTTTCCAGGAGAGGTGACCCTGCTTTGTGGAATTGCCAGGATCTACGAGGTATATCTGTGAGTGGATGTACTACTATGAATGGATGTACTCAATGAATAAAATGTAATTTCTGTTTGACAGTGGAAATGAACAACAGTTCGTCCGCAGCAGAATACTACAAAGAGGTTCTCAAACAAGACAATACTCATGTGGAAGCCATTGCCTGCATTGGAAGCAACCACTTTTATTCTGACCAGCCAGAGGTTGCCCTCCGGTTTTACAGGCGCCTCTTGCAGATGGGAGTTTACAACTGCCAGCTTTTCAACAACCTGGGGCTGTGCTGCTTCTATGCCCAGCAGTACGACATGACTCTGACCTCATTCGAGCGCGCCCTTTCCCTGGCCGAGAACGAGGAAGAGGCAGCTGACGTCTGGTACAACCTGGGGCACATTGCAGTGGAGACACAAACCTGGCCCACCAGTGCTTCAGGCTGGCCCTGGTCCACAACAACCACCATGCTGAGGCCTACAACAACCTAGCCGTGCTGGAGATGCGGAAGGGTCACATTGAACAGTTGTTAAACATTTTAATGAACCTCAATTTTTTTTTTATAAATGTGTATTTTAAAAGTCTTTAATCCAAAAACAAAAGTTCTTAAGCATTAGCTATCGTTGAAAACTTAGGTCAGA
PERM_84	PERM_84	NA	PERM_84	A.B.B.(B.A.A.B)	A	A	B	B	(B.A.A.B)	F1	R1	0	0	0	0	0	TRUE	FALSE	FALSE	002F1,003,004,005,006,007,009,010,011,059,012,013,061,015,016,017R1	2188	PERM_84	CACAGGACCTTTGAGCTCGTTGAGCGCTCTCCCGGACCACCATGGGCTCAGAGATGGAGCCACTGTTCCGGGCCTGGAGCTATTTTAGACGCAGGAAGTTCCAGCTCTGCGCCGATCTATGCACGCAGATGCTGGAGAAGTCCCCTTATGACCAGGCGGCTTGGATTTTGAAAGCGCGAGCGCTGACAGAAATGGTGTACGTAGATGAAATTGACGTGGACCAGGAAGGGATTGCTGAGATGACCCTGGATGAAAATGCTATTGCTCAGGTCCCACGCCCTGGCACATCTTTGAAGCTCCCTGGCACTAACCAGACAGGAGGACCGACTCAAGCTGTCAGGCCAATCACTCAAGCTGGAAGACCCATAACGGGCTTCCTTAGGCCCAGCACACAGAGTGGAAGACCGGGTACAATGGAGCAGGCCATCAGAACACCCAGAACGGCCTACACAGCACGACCTATCACCAGCTCATCTGGAAGATTCGTCAGACTGGGGACTGCTTCCATGCTTACAAGTCCCGATGGACCATTTATAAATTTATCCAGACTGAATTTAACAAAATATTCCCAGAAACCTAAGTTGGCAAAGGCTTTATTTGAATATATTTTCCACCATGAAAACGATGTTAAGATGGCTTTGGACTTGGCGTCCCTTTCCACGGAGTATTCTCAGTACAAGGACTGGTGGTGGAAGGTGCAGATTGGAAAATGTTACTACAGGTTAGGAATGTACCGTGAAGCAGAGAAACAGTTCAAATCAGCCCTGAAGCAGCAGGAAATGGTAGATACATTTCTCTATCTGGCAAAAGTTTATATCATATTGGATCAACCTGTGACTGCTTTAAATCTATTCAAACAAGGCTTAGATAAGTTTCCAGGAGAGGTGACCCTGCTTTGTGGAATTGCCAGGATCTACGAGGTATATCTGTGAGTGGATGTACTACTATGAATGGATGTACTCAATGAATAAAATGTAATTTCTGTTTGACAGTGGAAATGAACAACAGTTCGTCCGCAGCAGAATACTACAAAGAGGTTCTCAAACAAGACAATACTCATGTGGAAGCCATTGCCTGCATTGGAAGCAACCACTTTTATTCTGACCAGCCAGAGGTTGCCCTCCGGTTTTACAGGCGCCTCTTGCAGATGGGAGTTTACAACTGCCAGCTTTTCAACAACCTGGGGCTGTGCTGCTTCTATGCCCAGCAGTACGACATGACTCTGACCTCATTCGAGCGCGCCCTTTCCCTGGCCGAGAACGAGGAAGAGGCAGCTGACGTCTGGTACAACCTGGGGCACATTGCAGTGGAGACACAAACCTGGCCCACCAGTGCTTCAGGCTGGCCCTGGTCCACAACAACCACCATGCTGAGGCCTACAACAACCTAGCCGTGCTGGAGATGCGGAAGGGTCACATTGAACAGGCACGCGCACTCTTACAAACCGCATCGTCCTTGGCACCCCATATGTATGAGCCACATTTTAATTTTGCAACCGTCTCTGATAAGATTGGAGATCTTCAGAGAAGCTACGTCGCTGCTCAGAAGTCTGAAGCCGCATTTCCAGAGCATGTGGACACTCAGCATTTAATTAAGCAGCTAAAGCAGCACTTCGCTATGCTCTGATCAGGCCTCGGACCAACTGCGTCCTCAGGAAGGGCCAGCCACAGGGGAGAAAACGTGCTGAGTGCATTTGTATCAGTAGTGTGACGCAGACTCAGAAGGCGTCCTGCAAGACCTAAGGACTTTGTTGTTTTATAAGGTAAAACAACACTAAGGTAAAAGTGGGTGCACTTCTGCCATGCCCTCCTCCTCATTAGTCCCCTTTGTCCCCTAGCCACTTCCGTGCCATCTGCATGGACATGGTTTTAGTATCTGGGTAAAACCTAGAAGCCACACATTAGAGAAAAACTATGCGTACCGTAGTATTATTAcaggttagtctctagttaacttcaccgcctcagcctcctcagtgctgtggtacagacacgccaccatgcccggctGGCTTCAGCGTTTCCAAGGACATGAAATCTCCTCTCACACTGCATGGTTGATGTTTGTATATAGTTGTTAAACATTTTAATGAACCTCAATTTTTTTTTTATAAATGTGTATTTTAAAAGTCTTTAATCCAAAAACAAAAGTTCTTAAGCATTAGCTATCGTTGAAAACTTAGGTCAGA
PERM_85	PERM_85	NA	PERM_85	A.B.B.(B.A.B.A)	A	A	B	B	(B.A.B.A)	F1	R1	0	0	0	0	0	TRUE	FALSE	FALSE	002F1,003,004,005,006,007,009,010,011,059,012,013,014,061,017R1	1547	PERM_85	CACAGGACCTTTGAGCTCGTTGAGCGCTCTCCCGGACCACCATGGGCTCAGAGATGGAGCCACTGTTCCGGGCCTGGAGCTATTTTAGACGCAGGAAGTTCCAGCTCTGCGCCGATCTATGCACGCAGATGCTGGAGAAGTCCCCTTATGACCAGGCGGCTTGGATTTTGAAAGCGCGAGCGCTGACAGAAATGGTGTACGTAGATGAAATTGACGTGGACCAGGAAGGGATTGCTGAGATGACCCTGGATGAAAATGCTATTGCTCAGGTCCCACGCCCTGGCACATCTTTGAAGCTCCCTGGCACTAACCAGACAGGAGGACCGACTCAAGCTGTCAGGCCAATCACTCAAGCTGGAAGACCCATAACGGGCTTCCTTAGGCCCAGCACACAGAGTGGAAGACCGGGTACAATGGAGCAGGCCATCAGAACACCCAGAACGGCCTACACAGCACGACCTATCACCAGCTCATCTGGAAGATTCGTCAGACTGGGGACTGCTTCCATGCTTACAAGTCCCGATGGACCATTTATAAATTTATCCAGACTGAATTTAACAAAATATTCCCAGAAACCTAAGTTGGCAAAGGCTTTATTTGAATATATTTTCCACCATGAAAACGATGTTAAGATGGCTTTGGACTTGGCGTCCCTTTCCACGGAGTATTCTCAGTACAAGGACTGGTGGTGGAAGGTGCAGATTGGAAAATGTTACTACAGGTTAGGAATGTACCGTGAAGCAGAGAAACAGTTCAAATCAGCCCTGAAGCAGCAGGAAATGGTAGATACATTTCTCTATCTGGCAAAAGTTTATATCATATTGGATCAACCTGTGACTGCTTTAAATCTATTCAAACAAGGCTTAGATAAGTTTCCAGGAGAGGTGACCCTGCTTTGTGGAATTGCCAGGATCTACGAGGTATATCTGTGAGTGGATGTACTACTATGAATGGATGTACTCAATGAATAAAATGTAATTTCTGTTTGACAGTGGAAATGAACAACAGTTCGTCCGCAGCAGAATACTACAAAGAGGTTCTCAAACAAGACAATACTCATGTGGAAGCCATTGCCTGCATTGGAAGCAACCACTTTTATTCTGACCAGCCAGAGGTTGCCCTCCGGTTTTACAGGCGCCTCTTGCAGATGGGAGTTTACAACTGCCAGCTTTTCAACAACCTGGGGCTGTGCTGCTTCTATGCCCAGCAGTACGACATGACTCTGACCTCATTCGAGCGCGCCCTTTCCCTGGCCGAGAACGAGGAAGAGGCAGCTGACGTCTGGTACAACCTGGGGCACATTGCAGTGGGAATAGGAGACACAAACCTGGCCCACCAGTGCTTCAGGCTGGCCCTGGTCCACAACAACCACCATGCTGAGGCCTACAACAACCTAGCCGTGCTGGAGATGCGGAAGGGTCACATTGAACAGTTGTTAAACATTTTAATGAACCTCAATTTTTTTTTTATAAATGTGTATTTTAAAAGTCTTTAATCCAAAAACAAAAGTTCTTAAGCATTAGCTATCGTTGAAAACTTAGGTCAGA
PERM_86	PERM_86	NA	PERM_86	A.B.B.(B.A.B.B)	A	A	B	B	(B.A.B.B)	F1	R1	0	0	0	0	0	TRUE	FALSE	FALSE	002F1,003,004,005,006,007,009,010,011,059,012,013,014,061,015,016,017R1	2195	PERM_86	CACAGGACCTTTGAGCTCGTTGAGCGCTCTCCCGGACCACCATGGGCTCAGAGATGGAGCCACTGTTCCGGGCCTGGAGCTATTTTAGACGCAGGAAGTTCCAGCTCTGCGCCGATCTATGCACGCAGATGCTGGAGAAGTCCCCTTATGACCAGGCGGCTTGGATTTTGAAAGCGCGAGCGCTGACAGAAATGGTGTACGTAGATGAAATTGACGTGGACCAGGAAGGGATTGCTGAGATGACCCTGGATGAAAATGCTATTGCTCAGGTCCCACGCCCTGGCACATCTTTGAAGCTCCCTGGCACTAACCAGACAGGAGGACCGACTCAAGCTGTCAGGCCAATCACTCAAGCTGGAAGACCCATAACGGGCTTCCTTAGGCCCAGCACACAGAGTGGAAGACCGGGTACAATGGAGCAGGCCATCAGAACACCCAGAACGGCCTACACAGCACGACCTATCACCAGCTCATCTGGAAGATTCGTCAGACTGGGGACTGCTTCCATGCTTACAAGTCCCGATGGACCATTTATAAATTTATCCAGACTGAATTTAACAAAATATTCCCAGAAACCTAAGTTGGCAAAGGCTTTATTTGAATATATTTTCCACCATGAAAACGATGTTAAGATGGCTTTGGACTTGGCGTCCCTTTCCACGGAGTATTCTCAGTACAAGGACTGGTGGTGGAAGGTGCAGATTGGAAAATGTTACTACAGGTTAGGAATGTACCGTGAAGCAGAGAAACAGTTCAAATCAGCCCTGAAGCAGCAGGAAATGGTAGATACATTTCTCTATCTGGCAAAAGTTTATATCATATTGGATCAACCTGTGACTGCTTTAAATCTATTCAAACAAGGCTTAGATAAGTTTCCAGGAGAGGTGACCCTGCTTTGTGGAATTGCCAGGATCTACGAGGTATATCTGTGAGTGGATGTACTACTATGAATGGATGTACTCAATGAATAAAATGTAATTTCTGTTTGACAGTGGAAATGAACAACAGTTCGTCCGCAGCAGAATACTACAAAGAGGTTCTCAAACAAGACAATACTCATGTGGAAGCCATTGCCTGCATTGGAAGCAACCACTTTTATTCTGACCAGCCAGAGGTTGCCCTCCGGTTTTACAGGCGCCTCTTGCAGATGGGAGTTTACAACTGCCAGCTTTTCAACAACCTGGGGCTGTGCTGCTTCTATGCCCAGCAGTACGACATGACTCTGACCTCATTCGAGCGCGCCCTTTCCCTGGCCGAGAACGAGGAAGAGGCAGCTGACGTCTGGTACAACCTGGGGCACATTGCAGTGGGAATAGGAGACACAAACCTGGCCCACCAGTGCTTCAGGCTGGCCCTGGTCCACAACAACCACCATGCTGAGGCCTACAACAACCTAGCCGTGCTGGAGATGCGGAAGGGTCACATTGAACAGGCACGCGCACTCTTACAAACCGCATCGTCCTTGGCACCCCATATGTATGAGCCACATTTTAATTTTGCAACCGTCTCTGATAAGATTGGAGATCTTCAGAGAAGCTACGTCGCTGCTCAGAAGTCTGAAGCCGCATTTCCAGAGCATGTGGACACTCAGCATTTAATTAAGCAGCTAAAGCAGCACTTCGCTATGCTCTGATCAGGCCTCGGACCAACTGCGTCCTCAGGAAGGGCCAGCCACAGGGGAGAAAACGTGCTGAGTGCATTTGTATCAGTAGTGTGACGCAGACTCAGAAGGCGTCCTGCAAGACCTAAGGACTTTGTTGTTTTATAAGGTAAAACAACACTAAGGTAAAAGTGGGTGCACTTCTGCCATGCCCTCCTCCTCATTAGTCCCCTTTGTCCCCTAGCCACTTCCGTGCCATCTGCATGGACATGGTTTTAGTATCTGGGTAAAACCTAGAAGCCACACATTAGAGAAAAACTATGCGTACCGTAGTATTATTAcaggttagtctctagttaacttcaccgcctcagcctcctcagtgctgtggtacagacacgccaccatgcccggctGGCTTCAGCGTTTCCAAGGACATGAAATCTCCTCTCACACTGCATGGTTGATGTTTGTATATAGTTGTTAAACATTTTAATGAACCTCAATTTTTTTTTTATAAATGTGTATTTTAAAAGTCTTTAATCCAAAAACAAAAGTTCTTAAGCATTAGCTATCGTTGAAAACTTAGGTCAGA
PERM_87	PERM_87	NA	PERM_87	A.B.B.(B.B.A.A)	A	A	B	B	(B.B.A.A)	F1	R1	0	0	0	0	0	TRUE	FALSE	FALSE	002F1,003,004,005,006,007,009,010,011,059,012,060,013,061,017R1	1629	PERM_87	CACAGGACCTTTGAGCTCGTTGAGCGCTCTCCCGGACCACCATGGGCTCAGAGATGGAGCCACTGTTCCGGGCCTGGAGCTATTTTAGACGCAGGAAGTTCCAGCTCTGCGCCGATCTATGCACGCAGATGCTGGAGAAGTCCCCTTATGACCAGGCGGCTTGGATTTTGAAAGCGCGAGCGCTGACAGAAATGGTGTACGTAGATGAAATTGACGTGGACCAGGAAGGGATTGCTGAGATGACCCTGGATGAAAATGCTATTGCTCAGGTCCCACGCCCTGGCACATCTTTGAAGCTCCCTGGCACTAACCAGACAGGAGGACCGACTCAAGCTGTCAGGCCAATCACTCAAGCTGGAAGACCCATAACGGGCTTCCTTAGGCCCAGCACACAGAGTGGAAGACCGGGTACAATGGAGCAGGCCATCAGAACACCCAGAACGGCCTACACAGCACGACCTATCACCAGCTCATCTGGAAGATTCGTCAGACTGGGGACTGCTTCCATGCTTACAAGTCCCGATGGACCATTTATAAATTTATCCAGACTGAATTTAACAAAATATTCCCAGAAACCTAAGTTGGCAAAGGCTTTATTTGAATATATTTTCCACCATGAAAACGATGTTAAGATGGCTTTGGACTTGGCGTCCCTTTCCACGGAGTATTCTCAGTACAAGGACTGGTGGTGGAAGGTGCAGATTGGAAAATGTTACTACAGGTTAGGAATGTACCGTGAAGCAGAGAAACAGTTCAAATCAGCCCTGAAGCAGCAGGAAATGGTAGATACATTTCTCTATCTGGCAAAAGTTTATATCATATTGGATCAACCTGTGACTGCTTTAAATCTATTCAAACAAGGCTTAGATAAGTTTCCAGGAGAGGTGACCCTGCTTTGTGGAATTGCCAGGATCTACGAGGTATATCTGTGAGTGGATGTACTACTATGAATGGATGTACTCAATGAATAAAATGTAATTTCTGTTTGACAGTGGAAATGAACAACAGTTCGTCCGCAGCAGAATACTACAAAGAGGTTCTCAAACAAGACAATACTCATGTGGAAGCCATTGCCTGCATTGGAAGCAACCACTTTTATTCTGACCAGCCAGAGGTTGCCCTCCGGTTTTACAGATGGTGAGGCCGAAGCGAGAAGGGACTGGCAGCTACTCTGTGTTCAGGACCCTGAGGAAGACTTAAAGCAGGGTCACCTGCTTTGTGAGGCGCCTCTTGCAGATGGGAGTTTACAACTGCCAGCTTTTCAACAACCTGGGGCTGTGCTGCTTCTATGCCCAGCAGTACGACATGACTCTGACCTCATTCGAGCGCGCCCTTTCCCTGGCCGAGAACGAGGAAGAGGCAGCTGACGTCTGGTACAACCTGGGGCACATTGCAGTGGAGACACAAACCTGGCCCACCAGTGCTTCAGGCTGGCCCTGGTCCACAACAACCACCATGCTGAGGCCTACAACAACCTAGCCGTGCTGGAGATGCGGAAGGGTCACATTGAACAGTTGTTAAACATTTTAATGAACCTCAATTTTTTTTTTATAAATGTGTATTTTAAAAGTCTTTAATCCAAAAACAAAAGTTCTTAAGCATTAGCTATCGTTGAAAACTTAGGTCAGA
PERM_88	PERM_88	NA	PERM_88	A.B.B.(B.B.A.B)	A	A	B	B	(B.B.A.B)	F1	R1	0	0	0	0	0	TRUE	FALSE	FALSE	002F1,003,004,005,006,007,009,010,011,059,012,060,013,061,015,016,017R1	2277	PERM_88	CACAGGACCTTTGAGCTCGTTGAGCGCTCTCCCGGACCACCATGGGCTCAGAGATGGAGCCACTGTTCCGGGCCTGGAGCTATTTTAGACGCAGGAAGTTCCAGCTCTGCGCCGATCTATGCACGCAGATGCTGGAGAAGTCCCCTTATGACCAGGCGGCTTGGATTTTGAAAGCGCGAGCGCTGACAGAAATGGTGTACGTAGATGAAATTGACGTGGACCAGGAAGGGATTGCTGAGATGACCCTGGATGAAAATGCTATTGCTCAGGTCCCACGCCCTGGCACATCTTTGAAGCTCCCTGGCACTAACCAGACAGGAGGACCGACTCAAGCTGTCAGGCCAATCACTCAAGCTGGAAGACCCATAACGGGCTTCCTTAGGCCCAGCACACAGAGTGGAAGACCGGGTACAATGGAGCAGGCCATCAGAACACCCAGAACGGCCTACACAGCACGACCTATCACCAGCTCATCTGGAAGATTCGTCAGACTGGGGACTGCTTCCATGCTTACAAGTCCCGATGGACCATTTATAAATTTATCCAGACTGAATTTAACAAAATATTCCCAGAAACCTAAGTTGGCAAAGGCTTTATTTGAATATATTTTCCACCATGAAAACGATGTTAAGATGGCTTTGGACTTGGCGTCCCTTTCCACGGAGTATTCTCAGTACAAGGACTGGTGGTGGAAGGTGCAGATTGGAAAATGTTACTACAGGTTAGGAATGTACCGTGAAGCAGAGAAACAGTTCAAATCAGCCCTGAAGCAGCAGGAAATGGTAGATACATTTCTCTATCTGGCAAAAGTTTATATCATATTGGATCAACCTGTGACTGCTTTAAATCTATTCAAACAAGGCTTAGATAAGTTTCCAGGAGAGGTGACCCTGCTTTGTGGAATTGCCAGGATCTACGAGGTATATCTGTGAGTGGATGTACTACTATGAATGGATGTACTCAATGAATAAAATGTAATTTCTGTTTGACAGTGGAAATGAACAACAGTTCGTCCGCAGCAGAATACTACAAAGAGGTTCTCAAACAAGACAATACTCATGTGGAAGCCATTGCCTGCATTGGAAGCAACCACTTTTATTCTGACCAGCCAGAGGTTGCCCTCCGGTTTTACAGATGGTGAGGCCGAAGCGAGAAGGGACTGGCAGCTACTCTGTGTTCAGGACCCTGAGGAAGACTTAAAGCAGGGTCACCTGCTTTGTGAGGCGCCTCTTGCAGATGGGAGTTTACAACTGCCAGCTTTTCAACAACCTGGGGCTGTGCTGCTTCTATGCCCAGCAGTACGACATGACTCTGACCTCATTCGAGCGCGCCCTTTCCCTGGCCGAGAACGAGGAAGAGGCAGCTGACGTCTGGTACAACCTGGGGCACATTGCAGTGGAGACACAAACCTGGCCCACCAGTGCTTCAGGCTGGCCCTGGTCCACAACAACCACCATGCTGAGGCCTACAACAACCTAGCCGTGCTGGAGATGCGGAAGGGTCACATTGAACAGGCACGCGCACTCTTACAAACCGCATCGTCCTTGGCACCCCATATGTATGAGCCACATTTTAATTTTGCAACCGTCTCTGATAAGATTGGAGATCTTCAGAGAAGCTACGTCGCTGCTCAGAAGTCTGAAGCCGCATTTCCAGAGCATGTGGACACTCAGCATTTAATTAAGCAGCTAAAGCAGCACTTCGCTATGCTCTGATCAGGCCTCGGACCAACTGCGTCCTCAGGAAGGGCCAGCCACAGGGGAGAAAACGTGCTGAGTGCATTTGTATCAGTAGTGTGACGCAGACTCAGAAGGCGTCCTGCAAGACCTAAGGACTTTGTTGTTTTATAAGGTAAAACAACACTAAGGTAAAAGTGGGTGCACTTCTGCCATGCCCTCCTCCTCATTAGTCCCCTTTGTCCCCTAGCCACTTCCGTGCCATCTGCATGGACATGGTTTTAGTATCTGGGTAAAACCTAGAAGCCACACATTAGAGAAAAACTATGCGTACCGTAGTATTATTAcaggttagtctctagttaacttcaccgcctcagcctcctcagtgctgtggtacagacacgccaccatgcccggctGGCTTCAGCGTTTCCAAGGACATGAAATCTCCTCTCACACTGCATGGTTGATGTTTGTATATAGTTGTTAAACATTTTAATGAACCTCAATTTTTTTTTTATAAATGTGTATTTTAAAAGTCTTTAATCCAAAAACAAAAGTTCTTAAGCATTAGCTATCGTTGAAAACTTAGGTCAGA
PERM_89	PERM_89	NA	PERM_89	A.B.B.(B.B.B.A)	A	A	B	B	(B.B.B.A)	F1	R1	0	0	0	0	0	TRUE	FALSE	FALSE	002F1,003,004,005,006,007,009,010,011,059,012,060,013,014,061,017R1	1636	PERM_89	CACAGGACCTTTGAGCTCGTTGAGCGCTCTCCCGGACCACCATGGGCTCAGAGATGGAGCCACTGTTCCGGGCCTGGAGCTATTTTAGACGCAGGAAGTTCCAGCTCTGCGCCGATCTATGCACGCAGATGCTGGAGAAGTCCCCTTATGACCAGGCGGCTTGGATTTTGAAAGCGCGAGCGCTGACAGAAATGGTGTACGTAGATGAAATTGACGTGGACCAGGAAGGGATTGCTGAGATGACCCTGGATGAAAATGCTATTGCTCAGGTCCCACGCCCTGGCACATCTTTGAAGCTCCCTGGCACTAACCAGACAGGAGGACCGACTCAAGCTGTCAGGCCAATCACTCAAGCTGGAAGACCCATAACGGGCTTCCTTAGGCCCAGCACACAGAGTGGAAGACCGGGTACAATGGAGCAGGCCATCAGAACACCCAGAACGGCCTACACAGCACGACCTATCACCAGCTCATCTGGAAGATTCGTCAGACTGGGGACTGCTTCCATGCTTACAAGTCCCGATGGACCATTTATAAATTTATCCAGACTGAATTTAACAAAATATTCCCAGAAACCTAAGTTGGCAAAGGCTTTATTTGAATATATTTTCCACCATGAAAACGATGTTAAGATGGCTTTGGACTTGGCGTCCCTTTCCACGGAGTATTCTCAGTACAAGGACTGGTGGTGGAAGGTGCAGATTGGAAAATGTTACTACAGGTTAGGAATGTACCGTGAAGCAGAGAAACAGTTCAAATCAGCCCTGAAGCAGCAGGAAATGGTAGATACATTTCTCTATCTGGCAAAAGTTTATATCATATTGGATCAACCTGTGACTGCTTTAAATCTATTCAAACAAGGCTTAGATAAGTTTCCAGGAGAGGTGACCCTGCTTTGTGGAATTGCCAGGATCTACGAGGTATATCTGTGAGTGGATGTACTACTATGAATGGATGTACTCAATGAATAAAATGTAATTTCTGTTTGACAGTGGAAATGAACAACAGTTCGTCCGCAGCAGAATACTACAAAGAGGTTCTCAAACAAGACAATACTCATGTGGAAGCCATTGCCTGCATTGGAAGCAACCACTTTTATTCTGACCAGCCAGAGGTTGCCCTCCGGTTTTACAGATGGTGAGGCCGAAGCGAGAAGGGACTGGCAGCTACTCTGTGTTCAGGACCCTGAGGAAGACTTAAAGCAGGGTCACCTGCTTTGTGAGGCGCCTCTTGCAGATGGGAGTTTACAACTGCCAGCTTTTCAACAACCTGGGGCTGTGCTGCTTCTATGCCCAGCAGTACGACATGACTCTGACCTCATTCGAGCGCGCCCTTTCCCTGGCCGAGAACGAGGAAGAGGCAGCTGACGTCTGGTACAACCTGGGGCACATTGCAGTGGGAATAGGAGACACAAACCTGGCCCACCAGTGCTTCAGGCTGGCCCTGGTCCACAACAACCACCATGCTGAGGCCTACAACAACCTAGCCGTGCTGGAGATGCGGAAGGGTCACATTGAACAGTTGTTAAACATTTTAATGAACCTCAATTTTTTTTTTATAAATGTGTATTTTAAAAGTCTTTAATCCAAAAACAAAAGTTCTTAAGCATTAGCTATCGTTGAAAACTTAGGTCAGA
PERM_90	PERM_90	NA	PERM_90	A.B.B.(B.B.B.B)	A	A	B	B	(B.B.B.B)	F1	R1	0	0	0	0	0	TRUE	FALSE	FALSE	002F1,003,004,005,006,007,009,010,011,059,012,060,013,014,061,015,016,017R1	2284	PERM_90	CACAGGACCTTTGAGCTCGTTGAGCGCTCTCCCGGACCACCATGGGCTCAGAGATGGAGCCACTGTTCCGGGCCTGGAGCTATTTTAGACGCAGGAAGTTCCAGCTCTGCGCCGATCTATGCACGCAGATGCTGGAGAAGTCCCCTTATGACCAGGCGGCTTGGATTTTGAAAGCGCGAGCGCTGACAGAAATGGTGTACGTAGATGAAATTGACGTGGACCAGGAAGGGATTGCTGAGATGACCCTGGATGAAAATGCTATTGCTCAGGTCCCACGCCCTGGCACATCTTTGAAGCTCCCTGGCACTAACCAGACAGGAGGACCGACTCAAGCTGTCAGGCCAATCACTCAAGCTGGAAGACCCATAACGGGCTTCCTTAGGCCCAGCACACAGAGTGGAAGACCGGGTACAATGGAGCAGGCCATCAGAACACCCAGAACGGCCTACACAGCACGACCTATCACCAGCTCATCTGGAAGATTCGTCAGACTGGGGACTGCTTCCATGCTTACAAGTCCCGATGGACCATTTATAAATTTATCCAGACTGAATTTAACAAAATATTCCCAGAAACCTAAGTTGGCAAAGGCTTTATTTGAATATATTTTCCACCATGAAAACGATGTTAAGATGGCTTTGGACTTGGCGTCCCTTTCCACGGAGTATTCTCAGTACAAGGACTGGTGGTGGAAGGTGCAGATTGGAAAATGTTACTACAGGTTAGGAATGTACCGTGAAGCAGAGAAACAGTTCAAATCAGCCCTGAAGCAGCAGGAAATGGTAGATACATTTCTCTATCTGGCAAAAGTTTATATCATATTGGATCAACCTGTGACTGCTTTAAATCTATTCAAACAAGGCTTAGATAAGTTTCCAGGAGAGGTGACCCTGCTTTGTGGAATTGCCAGGATCTACGAGGTATATCTGTGAGTGGATGTACTACTATGAATGGATGTACTCAATGAATAAAATGTAATTTCTGTTTGACAGTGGAAATGAACAACAGTTCGTCCGCAGCAGAATACTACAAAGAGGTTCTCAAACAAGACAATACTCATGTGGAAGCCATTGCCTGCATTGGAAGCAACCACTTTTATTCTGACCAGCCAGAGGTTGCCCTCCGGTTTTACAGATGGTGAGGCCGAAGCGAGAAGGGACTGGCAGCTACTCTGTGTTCAGGACCCTGAGGAAGACTTAAAGCAGGGTCACCTGCTTTGTGAGGCGCCTCTTGCAGATGGGAGTTTACAACTGCCAGCTTTTCAACAACCTGGGGCTGTGCTGCTTCTATGCCCAGCAGTACGACATGACTCTGACCTCATTCGAGCGCGCCCTTTCCCTGGCCGAGAACGAGGAAGAGGCAGCTGACGTCTGGTACAACCTGGGGCACATTGCAGTGGGAATAGGAGACACAAACCTGGCCCACCAGTGCTTCAGGCTGGCCCTGGTCCACAACAACCACCATGCTGAGGCCTACAACAACCTAGCCGTGCTGGAGATGCGGAAGGGTCACATTGAACAGGCACGCGCACTCTTACAAACCGCATCGTCCTTGGCACCCCATATGTATGAGCCACATTTTAATTTTGCAACCGTCTCTGATAAGATTGGAGATCTTCAGAGAAGCTACGTCGCTGCTCAGAAGTCTGAAGCCGCATTTCCAGAGCATGTGGACACTCAGCATTTAATTAAGCAGCTAAAGCAGCACTTCGCTATGCTCTGATCAGGCCTCGGACCAACTGCGTCCTCAGGAAGGGCCAGCCACAGGGGAGAAAACGTGCTGAGTGCATTTGTATCAGTAGTGTGACGCAGACTCAGAAGGCGTCCTGCAAGACCTAAGGACTTTGTTGTTTTATAAGGTAAAACAACACTAAGGTAAAAGTGGGTGCACTTCTGCCATGCCCTCCTCCTCATTAGTCCCCTTTGTCCCCTAGCCACTTCCGTGCCATCTGCATGGACATGGTTTTAGTATCTGGGTAAAACCTAGAAGCCACACATTAGAGAAAAACTATGCGTACCGTAGTATTATTAcaggttagtctctagttaacttcaccgcctcagcctcctcagtgctgtggtacagacacgccaccatgcccggctGGCTTCAGCGTTTCCAAGGACATGAAATCTCCTCTCACACTGCATGGTTGATGTTTGTATATAGTTGTTAAACATTTTAATGAACCTCAATTTTTTTTTTATAAATGTGTATTTTAAAAGTCTTTAATCCAAAAACAAAAGTTCTTAAGCATTAGCTATCGTTGAAAACTTAGGTCAGA
PERM_91	PERM_91	NA	PERM_91	A.B.C.A	A	A	B	C	A	F1	R8	0	0	0	0	0	TRUE	FALSE	FALSE	002F1,003,004,005,006,007,008,009,010,057	944	PERM_91	CACAGGACCTTTGAGCTCGTTGAGCGCTCTCCCGGACCACCATGGGCTCAGAGATGGAGCCACTGTTCCGGGCCTGGAGCTATTTTAGACGCAGGAAGTTCCAGCTCTGCGCCGATCTATGCACGCAGATGCTGGAGAAGTCCCCTTATGACCAGGCGGCTTGGATTTTGAAAGCGCGAGCGCTGACAGAAATGGTGTACGTAGATGAAATTGACGTGGACCAGGAAGGGATTGCTGAGATGACCCTGGATGAAAATGCTATTGCTCAGGTCCCACGCCCTGGCACATCTTTGAAGCTCCCTGGCACTAACCAGACAGGAGGACCGACTCAAGCTGTCAGGCCAATCACTCAAGCTGGAAGACCCATAACGGGCTTCCTTAGGCCCAGCACACAGAGTGGAAGACCGGGTACAATGGAGCAGGCCATCAGAACACCCAGAACGGCCTACACAGCACGACCTATCACCAGCTCATCTGGAAGATTCGTCAGACTGGGGACTGCTTCCATGCTTACAAGTCCCGATGGACCATTTATAAATTTATCCAGACTGAATTTAACAAAATATTCCCAGAAACCTAAGTTGGCAAAGGCTTTATTTGAATATATTTTCCACCATGAAAACGATGTTAAGATGAAGCAAATCATAATTGAGAATGAATTGTTTTCAAAGGCTTTGGACTTGGCGTCCCTTTCCACGGAGTATTCTCAGTACAAGGACTGGTGGTGGAAGGTGCAGATTGGAAAATGTTACTACAGGTTAGGAATGTACCGTGAAGCAGAGAAACAGTTCAAATCAGCCCTGAAGCAGCAGGAAATGGTAGATACATTTCTCTATCTGGCAAAAaggacccaggcctgagacccaacaaccacttgatggctcacaaccatctgaactccagttccaagaaccttcttctggtctccaaggttaccaggcaca
PERM_92	PERM_92	NA	PERM_92	A.B.C.B	A	A	B	C	B	F1	R8	0	0	0	0	0	TRUE	FALSE	FALSE	002F1,003,004,005,006,007,008,009,010,056,057	1011	PERM_92	CACAGGACCTTTGAGCTCGTTGAGCGCTCTCCCGGACCACCATGGGCTCAGAGATGGAGCCACTGTTCCGGGCCTGGAGCTATTTTAGACGCAGGAAGTTCCAGCTCTGCGCCGATCTATGCACGCAGATGCTGGAGAAGTCCCCTTATGACCAGGCGGCTTGGATTTTGAAAGCGCGAGCGCTGACAGAAATGGTGTACGTAGATGAAATTGACGTGGACCAGGAAGGGATTGCTGAGATGACCCTGGATGAAAATGCTATTGCTCAGGTCCCACGCCCTGGCACATCTTTGAAGCTCCCTGGCACTAACCAGACAGGAGGACCGACTCAAGCTGTCAGGCCAATCACTCAAGCTGGAAGACCCATAACGGGCTTCCTTAGGCCCAGCACACAGAGTGGAAGACCGGGTACAATGGAGCAGGCCATCAGAACACCCAGAACGGCCTACACAGCACGACCTATCACCAGCTCATCTGGAAGATTCGTCAGACTGGGGACTGCTTCCATGCTTACAAGTCCCGATGGACCATTTATAAATTTATCCAGACTGAATTTAACAAAATATTCCCAGAAACCTAAGTTGGCAAAGGCTTTATTTGAATATATTTTCCACCATGAAAACGATGTTAAGATGAAGCAAATCATAATTGAGAATGAATTGTTTTCAAAGGCTTTGGACTTGGCGTCCCTTTCCACGGAGTATTCTCAGTACAAGGACTGGTGGTGGAAGGTGCAGATTGGAAAATGTTACTACAGGTTAGGAATGTACCGTGAAGCAGAGAAACAGTTCAAATCAGCCCTGAAGCAGCAGGAAATGGTAGATACATTTCTCTATCTGGCAAAAATGGAAAAAAATCAGCCAGAggtctggagagctggttcagcagttgaagcacttgtctctcttccagaggacccaggcctgagacccaacaaccacttgatggctcacaaccatctgaactccagttccaagaaccttcttctggtctccaaggttaccaggcaca
PERM_93	PERM_93	NA	PERM_93	A.B.C.(A.A.A.A)	A	A	B	C	(A.A.A.A)	F1	R1	0	0	0	0	0	TRUE	FALSE	FALSE	002F1,003,004,005,006,007,008,009,010,011,012,013,061,017R1	1502	PERM_93	CACAGGACCTTTGAGCTCGTTGAGCGCTCTCCCGGACCACCATGGGCTCAGAGATGGAGCCACTGTTCCGGGCCTGGAGCTATTTTAGACGCAGGAAGTTCCAGCTCTGCGCCGATCTATGCACGCAGATGCTGGAGAAGTCCCCTTATGACCAGGCGGCTTGGATTTTGAAAGCGCGAGCGCTGACAGAAATGGTGTACGTAGATGAAATTGACGTGGACCAGGAAGGGATTGCTGAGATGACCCTGGATGAAAATGCTATTGCTCAGGTCCCACGCCCTGGCACATCTTTGAAGCTCCCTGGCACTAACCAGACAGGAGGACCGACTCAAGCTGTCAGGCCAATCACTCAAGCTGGAAGACCCATAACGGGCTTCCTTAGGCCCAGCACACAGAGTGGAAGACCGGGTACAATGGAGCAGGCCATCAGAACACCCAGAACGGCCTACACAGCACGACCTATCACCAGCTCATCTGGAAGATTCGTCAGACTGGGGACTGCTTCCATGCTTACAAGTCCCGATGGACCATTTATAAATTTATCCAGACTGAATTTAACAAAATATTCCCAGAAACCTAAGTTGGCAAAGGCTTTATTTGAATATATTTTCCACCATGAAAACGATGTTAAGATGAAGCAAATCATAATTGAGAATGAATTGTTTTCAAAGGCTTTGGACTTGGCGTCCCTTTCCACGGAGTATTCTCAGTACAAGGACTGGTGGTGGAAGGTGCAGATTGGAAAATGTTACTACAGGTTAGGAATGTACCGTGAAGCAGAGAAACAGTTCAAATCAGCCCTGAAGCAGCAGGAAATGGTAGATACATTTCTCTATCTGGCAAAAGTTTATATCATATTGGATCAACCTGTGACTGCTTTAAATCTATTCAAACAAGGCTTAGATAAGTTTCCAGGAGAGGTGACCCTGCTTTGTGGAATTGCCAGGATCTACGAGGAAATGAACAACAGTTCGTCCGCAGCAGAATACTACAAAGAGGTTCTCAAACAAGACAATACTCATGTGGAAGCCATTGCCTGCATTGGAAGCAACCACTTTTATTCTGACCAGCCAGAGGTTGCCCTCCGGTTTTACAGGCGCCTCTTGCAGATGGGAGTTTACAACTGCCAGCTTTTCAACAACCTGGGGCTGTGCTGCTTCTATGCCCAGCAGTACGACATGACTCTGACCTCATTCGAGCGCGCCCTTTCCCTGGCCGAGAACGAGGAAGAGGCAGCTGACGTCTGGTACAACCTGGGGCACATTGCAGTGGAGACACAAACCTGGCCCACCAGTGCTTCAGGCTGGCCCTGGTCCACAACAACCACCATGCTGAGGCCTACAACAACCTAGCCGTGCTGGAGATGCGGAAGGGTCACATTGAACAGTTGTTAAACATTTTAATGAACCTCAATTTTTTTTTTATAAATGTGTATTTTAAAAGTCTTTAATCCAAAAACAAAAGTTCTTAAGCATTAGCTATCGTTGAAAACTTAGGTCAGA
PERM_94	PERM_94	NA	PERM_94	A.B.C.(A.A.A.B)	A	A	B	C	(A.A.A.B)	F1	R1	0	0	0	0	0	TRUE	FALSE	FALSE	002F1,003,004,005,006,007,008,009,010,011,012,013,061,015,016,017R1	2150	PERM_94	CACAGGACCTTTGAGCTCGTTGAGCGCTCTCCCGGACCACCATGGGCTCAGAGATGGAGCCACTGTTCCGGGCCTGGAGCTATTTTAGACGCAGGAAGTTCCAGCTCTGCGCCGATCTATGCACGCAGATGCTGGAGAAGTCCCCTTATGACCAGGCGGCTTGGATTTTGAAAGCGCGAGCGCTGACAGAAATGGTGTACGTAGATGAAATTGACGTGGACCAGGAAGGGATTGCTGAGATGACCCTGGATGAAAATGCTATTGCTCAGGTCCCACGCCCTGGCACATCTTTGAAGCTCCCTGGCACTAACCAGACAGGAGGACCGACTCAAGCTGTCAGGCCAATCACTCAAGCTGGAAGACCCATAACGGGCTTCCTTAGGCCCAGCACACAGAGTGGAAGACCGGGTACAATGGAGCAGGCCATCAGAACACCCAGAACGGCCTACACAGCACGACCTATCACCAGCTCATCTGGAAGATTCGTCAGACTGGGGACTGCTTCCATGCTTACAAGTCCCGATGGACCATTTATAAATTTATCCAGACTGAATTTAACAAAATATTCCCAGAAACCTAAGTTGGCAAAGGCTTTATTTGAATATATTTTCCACCATGAAAACGATGTTAAGATGAAGCAAATCATAATTGAGAATGAATTGTTTTCAAAGGCTTTGGACTTGGCGTCCCTTTCCACGGAGTATTCTCAGTACAAGGACTGGTGGTGGAAGGTGCAGATTGGAAAATGTTACTACAGGTTAGGAATGTACCGTGAAGCAGAGAAACAGTTCAAATCAGCCCTGAAGCAGCAGGAAATGGTAGATACATTTCTCTATCTGGCAAAAGTTTATATCATATTGGATCAACCTGTGACTGCTTTAAATCTATTCAAACAAGGCTTAGATAAGTTTCCAGGAGAGGTGACCCTGCTTTGTGGAATTGCCAGGATCTACGAGGAAATGAACAACAGTTCGTCCGCAGCAGAATACTACAAAGAGGTTCTCAAACAAGACAATACTCATGTGGAAGCCATTGCCTGCATTGGAAGCAACCACTTTTATTCTGACCAGCCAGAGGTTGCCCTCCGGTTTTACAGGCGCCTCTTGCAGATGGGAGTTTACAACTGCCAGCTTTTCAACAACCTGGGGCTGTGCTGCTTCTATGCCCAGCAGTACGACATGACTCTGACCTCATTCGAGCGCGCCCTTTCCCTGGCCGAGAACGAGGAAGAGGCAGCTGACGTCTGGTACAACCTGGGGCACATTGCAGTGGAGACACAAACCTGGCCCACCAGTGCTTCAGGCTGGCCCTGGTCCACAACAACCACCATGCTGAGGCCTACAACAACCTAGCCGTGCTGGAGATGCGGAAGGGTCACATTGAACAGGCACGCGCACTCTTACAAACCGCATCGTCCTTGGCACCCCATATGTATGAGCCACATTTTAATTTTGCAACCGTCTCTGATAAGATTGGAGATCTTCAGAGAAGCTACGTCGCTGCTCAGAAGTCTGAAGCCGCATTTCCAGAGCATGTGGACACTCAGCATTTAATTAAGCAGCTAAAGCAGCACTTCGCTATGCTCTGATCAGGCCTCGGACCAACTGCGTCCTCAGGAAGGGCCAGCCACAGGGGAGAAAACGTGCTGAGTGCATTTGTATCAGTAGTGTGACGCAGACTCAGAAGGCGTCCTGCAAGACCTAAGGACTTTGTTGTTTTATAAGGTAAAACAACACTAAGGTAAAAGTGGGTGCACTTCTGCCATGCCCTCCTCCTCATTAGTCCCCTTTGTCCCCTAGCCACTTCCGTGCCATCTGCATGGACATGGTTTTAGTATCTGGGTAAAACCTAGAAGCCACACATTAGAGAAAAACTATGCGTACCGTAGTATTATTAcaggttagtctctagttaacttcaccgcctcagcctcctcagtgctgtggtacagacacgccaccatgcccggctGGCTTCAGCGTTTCCAAGGACATGAAATCTCCTCTCACACTGCATGGTTGATGTTTGTATATAGTTGTTAAACATTTTAATGAACCTCAATTTTTTTTTTATAAATGTGTATTTTAAAAGTCTTTAATCCAAAAACAAAAGTTCTTAAGCATTAGCTATCGTTGAAAACTTAGGTCAGA
PERM_95	PERM_95	NA	PERM_95	A.B.C.(A.A.B.A)	A	A	B	C	(A.A.B.A)	F1	R1	0	0	0	0	0	TRUE	FALSE	FALSE	002F1,003,004,005,006,007,008,009,010,011,012,013,014,061,017R1	1509	PERM_95	CACAGGACCTTTGAGCTCGTTGAGCGCTCTCCCGGACCACCATGGGCTCAGAGATGGAGCCACTGTTCCGGGCCTGGAGCTATTTTAGACGCAGGAAGTTCCAGCTCTGCGCCGATCTATGCACGCAGATGCTGGAGAAGTCCCCTTATGACCAGGCGGCTTGGATTTTGAAAGCGCGAGCGCTGACAGAAATGGTGTACGTAGATGAAATTGACGTGGACCAGGAAGGGATTGCTGAGATGACCCTGGATGAAAATGCTATTGCTCAGGTCCCACGCCCTGGCACATCTTTGAAGCTCCCTGGCACTAACCAGACAGGAGGACCGACTCAAGCTGTCAGGCCAATCACTCAAGCTGGAAGACCCATAACGGGCTTCCTTAGGCCCAGCACACAGAGTGGAAGACCGGGTACAATGGAGCAGGCCATCAGAACACCCAGAACGGCCTACACAGCACGACCTATCACCAGCTCATCTGGAAGATTCGTCAGACTGGGGACTGCTTCCATGCTTACAAGTCCCGATGGACCATTTATAAATTTATCCAGACTGAATTTAACAAAATATTCCCAGAAACCTAAGTTGGCAAAGGCTTTATTTGAATATATTTTCCACCATGAAAACGATGTTAAGATGAAGCAAATCATAATTGAGAATGAATTGTTTTCAAAGGCTTTGGACTTGGCGTCCCTTTCCACGGAGTATTCTCAGTACAAGGACTGGTGGTGGAAGGTGCAGATTGGAAAATGTTACTACAGGTTAGGAATGTACCGTGAAGCAGAGAAACAGTTCAAATCAGCCCTGAAGCAGCAGGAAATGGTAGATACATTTCTCTATCTGGCAAAAGTTTATATCATATTGGATCAACCTGTGACTGCTTTAAATCTATTCAAACAAGGCTTAGATAAGTTTCCAGGAGAGGTGACCCTGCTTTGTGGAATTGCCAGGATCTACGAGGAAATGAACAACAGTTCGTCCGCAGCAGAATACTACAAAGAGGTTCTCAAACAAGACAATACTCATGTGGAAGCCATTGCCTGCATTGGAAGCAACCACTTTTATTCTGACCAGCCAGAGGTTGCCCTCCGGTTTTACAGGCGCCTCTTGCAGATGGGAGTTTACAACTGCCAGCTTTTCAACAACCTGGGGCTGTGCTGCTTCTATGCCCAGCAGTACGACATGACTCTGACCTCATTCGAGCGCGCCCTTTCCCTGGCCGAGAACGAGGAAGAGGCAGCTGACGTCTGGTACAACCTGGGGCACATTGCAGTGGGAATAGGAGACACAAACCTGGCCCACCAGTGCTTCAGGCTGGCCCTGGTCCACAACAACCACCATGCTGAGGCCTACAACAACCTAGCCGTGCTGGAGATGCGGAAGGGTCACATTGAACAGTTGTTAAACATTTTAATGAACCTCAATTTTTTTTTTATAAATGTGTATTTTAAAAGTCTTTAATCCAAAAACAAAAGTTCTTAAGCATTAGCTATCGTTGAAAACTTAGGTCAGA
PERM_96	PERM_96	NA	PERM_96	A.B.C.(A.A.B.B)	A	A	B	C	(A.A.B.B)	F1	R1	0	0	0	0	0	TRUE	FALSE	FALSE	002F1,003,004,005,006,007,008,009,010,011,012,013,014,061,015,016,017R1	2157	PERM_96	CACAGGACCTTTGAGCTCGTTGAGCGCTCTCCCGGACCACCATGGGCTCAGAGATGGAGCCACTGTTCCGGGCCTGGAGCTATTTTAGACGCAGGAAGTTCCAGCTCTGCGCCGATCTATGCACGCAGATGCTGGAGAAGTCCCCTTATGACCAGGCGGCTTGGATTTTGAAAGCGCGAGCGCTGACAGAAATGGTGTACGTAGATGAAATTGACGTGGACCAGGAAGGGATTGCTGAGATGACCCTGGATGAAAATGCTATTGCTCAGGTCCCACGCCCTGGCACATCTTTGAAGCTCCCTGGCACTAACCAGACAGGAGGACCGACTCAAGCTGTCAGGCCAATCACTCAAGCTGGAAGACCCATAACGGGCTTCCTTAGGCCCAGCACACAGAGTGGAAGACCGGGTACAATGGAGCAGGCCATCAGAACACCCAGAACGGCCTACACAGCACGACCTATCACCAGCTCATCTGGAAGATTCGTCAGACTGGGGACTGCTTCCATGCTTACAAGTCCCGATGGACCATTTATAAATTTATCCAGACTGAATTTAACAAAATATTCCCAGAAACCTAAGTTGGCAAAGGCTTTATTTGAATATATTTTCCACCATGAAAACGATGTTAAGATGAAGCAAATCATAATTGAGAATGAATTGTTTTCAAAGGCTTTGGACTTGGCGTCCCTTTCCACGGAGTATTCTCAGTACAAGGACTGGTGGTGGAAGGTGCAGATTGGAAAATGTTACTACAGGTTAGGAATGTACCGTGAAGCAGAGAAACAGTTCAAATCAGCCCTGAAGCAGCAGGAAATGGTAGATACATTTCTCTATCTGGCAAAAGTTTATATCATATTGGATCAACCTGTGACTGCTTTAAATCTATTCAAACAAGGCTTAGATAAGTTTCCAGGAGAGGTGACCCTGCTTTGTGGAATTGCCAGGATCTACGAGGAAATGAACAACAGTTCGTCCGCAGCAGAATACTACAAAGAGGTTCTCAAACAAGACAATACTCATGTGGAAGCCATTGCCTGCATTGGAAGCAACCACTTTTATTCTGACCAGCCAGAGGTTGCCCTCCGGTTTTACAGGCGCCTCTTGCAGATGGGAGTTTACAACTGCCAGCTTTTCAACAACCTGGGGCTGTGCTGCTTCTATGCCCAGCAGTACGACATGACTCTGACCTCATTCGAGCGCGCCCTTTCCCTGGCCGAGAACGAGGAAGAGGCAGCTGACGTCTGGTACAACCTGGGGCACATTGCAGTGGGAATAGGAGACACAAACCTGGCCCACCAGTGCTTCAGGCTGGCCCTGGTCCACAACAACCACCATGCTGAGGCCTACAACAACCTAGCCGTGCTGGAGATGCGGAAGGGTCACATTGAACAGGCACGCGCACTCTTACAAACCGCATCGTCCTTGGCACCCCATATGTATGAGCCACATTTTAATTTTGCAACCGTCTCTGATAAGATTGGAGATCTTCAGAGAAGCTACGTCGCTGCTCAGAAGTCTGAAGCCGCATTTCCAGAGCATGTGGACACTCAGCATTTAATTAAGCAGCTAAAGCAGCACTTCGCTATGCTCTGATCAGGCCTCGGACCAACTGCGTCCTCAGGAAGGGCCAGCCACAGGGGAGAAAACGTGCTGAGTGCATTTGTATCAGTAGTGTGACGCAGACTCAGAAGGCGTCCTGCAAGACCTAAGGACTTTGTTGTTTTATAAGGTAAAACAACACTAAGGTAAAAGTGGGTGCACTTCTGCCATGCCCTCCTCCTCATTAGTCCCCTTTGTCCCCTAGCCACTTCCGTGCCATCTGCATGGACATGGTTTTAGTATCTGGGTAAAACCTAGAAGCCACACATTAGAGAAAAACTATGCGTACCGTAGTATTATTAcaggttagtctctagttaacttcaccgcctcagcctcctcagtgctgtggtacagacacgccaccatgcccggctGGCTTCAGCGTTTCCAAGGACATGAAATCTCCTCTCACACTGCATGGTTGATGTTTGTATATAGTTGTTAAACATTTTAATGAACCTCAATTTTTTTTTTATAAATGTGTATTTTAAAAGTCTTTAATCCAAAAACAAAAGTTCTTAAGCATTAGCTATCGTTGAAAACTTAGGTCAGA
PERM_97	PERM_97	NA	PERM_97	A.B.C.(A.B.A.A)	A	A	B	C	(A.B.A.A)	F1	R1	0	0	0	0	0	TRUE	FALSE	FALSE	002F1,003,004,005,006,007,008,009,010,011,012,060,013,061,017R1	1591	PERM_97	CACAGGACCTTTGAGCTCGTTGAGCGCTCTCCCGGACCACCATGGGCTCAGAGATGGAGCCACTGTTCCGGGCCTGGAGCTATTTTAGACGCAGGAAGTTCCAGCTCTGCGCCGATCTATGCACGCAGATGCTGGAGAAGTCCCCTTATGACCAGGCGGCTTGGATTTTGAAAGCGCGAGCGCTGACAGAAATGGTGTACGTAGATGAAATTGACGTGGACCAGGAAGGGATTGCTGAGATGACCCTGGATGAAAATGCTATTGCTCAGGTCCCACGCCCTGGCACATCTTTGAAGCTCCCTGGCACTAACCAGACAGGAGGACCGACTCAAGCTGTCAGGCCAATCACTCAAGCTGGAAGACCCATAACGGGCTTCCTTAGGCCCAGCACACAGAGTGGAAGACCGGGTACAATGGAGCAGGCCATCAGAACACCCAGAACGGCCTACACAGCACGACCTATCACCAGCTCATCTGGAAGATTCGTCAGACTGGGGACTGCTTCCATGCTTACAAGTCCCGATGGACCATTTATAAATTTATCCAGACTGAATTTAACAAAATATTCCCAGAAACCTAAGTTGGCAAAGGCTTTATTTGAATATATTTTCCACCATGAAAACGATGTTAAGATGAAGCAAATCATAATTGAGAATGAATTGTTTTCAAAGGCTTTGGACTTGGCGTCCCTTTCCACGGAGTATTCTCAGTACAAGGACTGGTGGTGGAAGGTGCAGATTGGAAAATGTTACTACAGGTTAGGAATGTACCGTGAAGCAGAGAAACAGTTCAAATCAGCCCTGAAGCAGCAGGAAATGGTAGATACATTTCTCTATCTGGCAAAAGTTTATATCATATTGGATCAACCTGTGACTGCTTTAAATCTATTCAAACAAGGCTTAGATAAGTTTCCAGGAGAGGTGACCCTGCTTTGTGGAATTGCCAGGATCTACGAGGAAATGAACAACAGTTCGTCCGCAGCAGAATACTACAAAGAGGTTCTCAAACAAGACAATACTCATGTGGAAGCCATTGCCTGCATTGGAAGCAACCACTTTTATTCTGACCAGCCAGAGGTTGCCCTCCGGTTTTACAGATGGTGAGGCCGAAGCGAGAAGGGACTGGCAGCTACTCTGTGTTCAGGACCCTGAGGAAGACTTAAAGCAGGGTCACCTGCTTTGTGAGGCGCCTCTTGCAGATGGGAGTTTACAACTGCCAGCTTTTCAACAACCTGGGGCTGTGCTGCTTCTATGCCCAGCAGTACGACATGACTCTGACCTCATTCGAGCGCGCCCTTTCCCTGGCCGAGAACGAGGAAGAGGCAGCTGACGTCTGGTACAACCTGGGGCACATTGCAGTGGAGACACAAACCTGGCCCACCAGTGCTTCAGGCTGGCCCTGGTCCACAACAACCACCATGCTGAGGCCTACAACAACCTAGCCGTGCTGGAGATGCGGAAGGGTCACATTGAACAGTTGTTAAACATTTTAATGAACCTCAATTTTTTTTTTATAAATGTGTATTTTAAAAGTCTTTAATCCAAAAACAAAAGTTCTTAAGCATTAGCTATCGTTGAAAACTTAGGTCAGA
PERM_98	PERM_98	NA	PERM_98	A.B.C.(A.B.A.B)	A	A	B	C	(A.B.A.B)	F1	R1	0	0	0	0	0	TRUE	FALSE	FALSE	002F1,003,004,005,006,007,008,009,010,011,012,060,013,061,015,016,017R1	2239	PERM_98	CACAGGACCTTTGAGCTCGTTGAGCGCTCTCCCGGACCACCATGGGCTCAGAGATGGAGCCACTGTTCCGGGCCTGGAGCTATTTTAGACGCAGGAAGTTCCAGCTCTGCGCCGATCTATGCACGCAGATGCTGGAGAAGTCCCCTTATGACCAGGCGGCTTGGATTTTGAAAGCGCGAGCGCTGACAGAAATGGTGTACGTAGATGAAATTGACGTGGACCAGGAAGGGATTGCTGAGATGACCCTGGATGAAAATGCTATTGCTCAGGTCCCACGCCCTGGCACATCTTTGAAGCTCCCTGGCACTAACCAGACAGGAGGACCGACTCAAGCTGTCAGGCCAATCACTCAAGCTGGAAGACCCATAACGGGCTTCCTTAGGCCCAGCACACAGAGTGGAAGACCGGGTACAATGGAGCAGGCCATCAGAACACCCAGAACGGCCTACACAGCACGACCTATCACCAGCTCATCTGGAAGATTCGTCAGACTGGGGACTGCTTCCATGCTTACAAGTCCCGATGGACCATTTATAAATTTATCCAGACTGAATTTAACAAAATATTCCCAGAAACCTAAGTTGGCAAAGGCTTTATTTGAATATATTTTCCACCATGAAAACGATGTTAAGATGAAGCAAATCATAATTGAGAATGAATTGTTTTCAAAGGCTTTGGACTTGGCGTCCCTTTCCACGGAGTATTCTCAGTACAAGGACTGGTGGTGGAAGGTGCAGATTGGAAAATGTTACTACAGGTTAGGAATGTACCGTGAAGCAGAGAAACAGTTCAAATCAGCCCTGAAGCAGCAGGAAATGGTAGATACATTTCTCTATCTGGCAAAAGTTTATATCATATTGGATCAACCTGTGACTGCTTTAAATCTATTCAAACAAGGCTTAGATAAGTTTCCAGGAGAGGTGACCCTGCTTTGTGGAATTGCCAGGATCTACGAGGAAATGAACAACAGTTCGTCCGCAGCAGAATACTACAAAGAGGTTCTCAAACAAGACAATACTCATGTGGAAGCCATTGCCTGCATTGGAAGCAACCACTTTTATTCTGACCAGCCAGAGGTTGCCCTCCGGTTTTACAGATGGTGAGGCCGAAGCGAGAAGGGACTGGCAGCTACTCTGTGTTCAGGACCCTGAGGAAGACTTAAAGCAGGGTCACCTGCTTTGTGAGGCGCCTCTTGCAGATGGGAGTTTACAACTGCCAGCTTTTCAACAACCTGGGGCTGTGCTGCTTCTATGCCCAGCAGTACGACATGACTCTGACCTCATTCGAGCGCGCCCTTTCCCTGGCCGAGAACGAGGAAGAGGCAGCTGACGTCTGGTACAACCTGGGGCACATTGCAGTGGAGACACAAACCTGGCCCACCAGTGCTTCAGGCTGGCCCTGGTCCACAACAACCACCATGCTGAGGCCTACAACAACCTAGCCGTGCTGGAGATGCGGAAGGGTCACATTGAACAGGCACGCGCACTCTTACAAACCGCATCGTCCTTGGCACCCCATATGTATGAGCCACATTTTAATTTTGCAACCGTCTCTGATAAGATTGGAGATCTTCAGAGAAGCTACGTCGCTGCTCAGAAGTCTGAAGCCGCATTTCCAGAGCATGTGGACACTCAGCATTTAATTAAGCAGCTAAAGCAGCACTTCGCTATGCTCTGATCAGGCCTCGGACCAACTGCGTCCTCAGGAAGGGCCAGCCACAGGGGAGAAAACGTGCTGAGTGCATTTGTATCAGTAGTGTGACGCAGACTCAGAAGGCGTCCTGCAAGACCTAAGGACTTTGTTGTTTTATAAGGTAAAACAACACTAAGGTAAAAGTGGGTGCACTTCTGCCATGCCCTCCTCCTCATTAGTCCCCTTTGTCCCCTAGCCACTTCCGTGCCATCTGCATGGACATGGTTTTAGTATCTGGGTAAAACCTAGAAGCCACACATTAGAGAAAAACTATGCGTACCGTAGTATTATTAcaggttagtctctagttaacttcaccgcctcagcctcctcagtgctgtggtacagacacgccaccatgcccggctGGCTTCAGCGTTTCCAAGGACATGAAATCTCCTCTCACACTGCATGGTTGATGTTTGTATATAGTTGTTAAACATTTTAATGAACCTCAATTTTTTTTTTATAAATGTGTATTTTAAAAGTCTTTAATCCAAAAACAAAAGTTCTTAAGCATTAGCTATCGTTGAAAACTTAGGTCAGA
PERM_99	PERM_99	NA	PERM_99	A.B.C.(A.B.B.A)	A	A	B	C	(A.B.B.A)	F1	R1	0	0	0	0	0	TRUE	FALSE	FALSE	002F1,003,004,005,006,007,008,009,010,011,012,060,013,014,061,017R1	1598	PERM_99	CACAGGACCTTTGAGCTCGTTGAGCGCTCTCCCGGACCACCATGGGCTCAGAGATGGAGCCACTGTTCCGGGCCTGGAGCTATTTTAGACGCAGGAAGTTCCAGCTCTGCGCCGATCTATGCACGCAGATGCTGGAGAAGTCCCCTTATGACCAGGCGGCTTGGATTTTGAAAGCGCGAGCGCTGACAGAAATGGTGTACGTAGATGAAATTGACGTGGACCAGGAAGGGATTGCTGAGATGACCCTGGATGAAAATGCTATTGCTCAGGTCCCACGCCCTGGCACATCTTTGAAGCTCCCTGGCACTAACCAGACAGGAGGACCGACTCAAGCTGTCAGGCCAATCACTCAAGCTGGAAGACCCATAACGGGCTTCCTTAGGCCCAGCACACAGAGTGGAAGACCGGGTACAATGGAGCAGGCCATCAGAACACCCAGAACGGCCTACACAGCACGACCTATCACCAGCTCATCTGGAAGATTCGTCAGACTGGGGACTGCTTCCATGCTTACAAGTCCCGATGGACCATTTATAAATTTATCCAGACTGAATTTAACAAAATATTCCCAGAAACCTAAGTTGGCAAAGGCTTTATTTGAATATATTTTCCACCATGAAAACGATGTTAAGATGAAGCAAATCATAATTGAGAATGAATTGTTTTCAAAGGCTTTGGACTTGGCGTCCCTTTCCACGGAGTATTCTCAGTACAAGGACTGGTGGTGGAAGGTGCAGATTGGAAAATGTTACTACAGGTTAGGAATGTACCGTGAAGCAGAGAAACAGTTCAAATCAGCCCTGAAGCAGCAGGAAATGGTAGATACATTTCTCTATCTGGCAAAAGTTTATATCATATTGGATCAACCTGTGACTGCTTTAAATCTATTCAAACAAGGCTTAGATAAGTTTCCAGGAGAGGTGACCCTGCTTTGTGGAATTGCCAGGATCTACGAGGAAATGAACAACAGTTCGTCCGCAGCAGAATACTACAAAGAGGTTCTCAAACAAGACAATACTCATGTGGAAGCCATTGCCTGCATTGGAAGCAACCACTTTTATTCTGACCAGCCAGAGGTTGCCCTCCGGTTTTACAGATGGTGAGGCCGAAGCGAGAAGGGACTGGCAGCTACTCTGTGTTCAGGACCCTGAGGAAGACTTAAAGCAGGGTCACCTGCTTTGTGAGGCGCCTCTTGCAGATGGGAGTTTACAACTGCCAGCTTTTCAACAACCTGGGGCTGTGCTGCTTCTATGCCCAGCAGTACGACATGACTCTGACCTCATTCGAGCGCGCCCTTTCCCTGGCCGAGAACGAGGAAGAGGCAGCTGACGTCTGGTACAACCTGGGGCACATTGCAGTGGGAATAGGAGACACAAACCTGGCCCACCAGTGCTTCAGGCTGGCCCTGGTCCACAACAACCACCATGCTGAGGCCTACAACAACCTAGCCGTGCTGGAGATGCGGAAGGGTCACATTGAACAGTTGTTAAACATTTTAATGAACCTCAATTTTTTTTTTATAAATGTGTATTTTAAAAGTCTTTAATCCAAAAACAAAAGTTCTTAAGCATTAGCTATCGTTGAAAACTTAGGTCAGA
PERM_100	PERM_100	NA	PERM_100	A.B.C.(A.B.B.B)	A	A	B	C	(A.B.B.B)	F1	R1	0	0	0	0	0	TRUE	FALSE	FALSE	002F1,003,004,005,006,007,008,009,010,011,012,060,013,014,061,015,016,017R1	2246	PERM_100	CACAGGACCTTTGAGCTCGTTGAGCGCTCTCCCGGACCACCATGGGCTCAGAGATGGAGCCACTGTTCCGGGCCTGGAGCTATTTTAGACGCAGGAAGTTCCAGCTCTGCGCCGATCTATGCACGCAGATGCTGGAGAAGTCCCCTTATGACCAGGCGGCTTGGATTTTGAAAGCGCGAGCGCTGACAGAAATGGTGTACGTAGATGAAATTGACGTGGACCAGGAAGGGATTGCTGAGATGACCCTGGATGAAAATGCTATTGCTCAGGTCCCACGCCCTGGCACATCTTTGAAGCTCCCTGGCACTAACCAGACAGGAGGACCGACTCAAGCTGTCAGGCCAATCACTCAAGCTGGAAGACCCATAACGGGCTTCCTTAGGCCCAGCACACAGAGTGGAAGACCGGGTACAATGGAGCAGGCCATCAGAACACCCAGAACGGCCTACACAGCACGACCTATCACCAGCTCATCTGGAAGATTCGTCAGACTGGGGACTGCTTCCATGCTTACAAGTCCCGATGGACCATTTATAAATTTATCCAGACTGAATTTAACAAAATATTCCCAGAAACCTAAGTTGGCAAAGGCTTTATTTGAATATATTTTCCACCATGAAAACGATGTTAAGATGAAGCAAATCATAATTGAGAATGAATTGTTTTCAAAGGCTTTGGACTTGGCGTCCCTTTCCACGGAGTATTCTCAGTACAAGGACTGGTGGTGGAAGGTGCAGATTGGAAAATGTTACTACAGGTTAGGAATGTACCGTGAAGCAGAGAAACAGTTCAAATCAGCCCTGAAGCAGCAGGAAATGGTAGATACATTTCTCTATCTGGCAAAAGTTTATATCATATTGGATCAACCTGTGACTGCTTTAAATCTATTCAAACAAGGCTTAGATAAGTTTCCAGGAGAGGTGACCCTGCTTTGTGGAATTGCCAGGATCTACGAGGAAATGAACAACAGTTCGTCCGCAGCAGAATACTACAAAGAGGTTCTCAAACAAGACAATACTCATGTGGAAGCCATTGCCTGCATTGGAAGCAACCACTTTTATTCTGACCAGCCAGAGGTTGCCCTCCGGTTTTACAGATGGTGAGGCCGAAGCGAGAAGGGACTGGCAGCTACTCTGTGTTCAGGACCCTGAGGAAGACTTAAAGCAGGGTCACCTGCTTTGTGAGGCGCCTCTTGCAGATGGGAGTTTACAACTGCCAGCTTTTCAACAACCTGGGGCTGTGCTGCTTCTATGCCCAGCAGTACGACATGACTCTGACCTCATTCGAGCGCGCCCTTTCCCTGGCCGAGAACGAGGAAGAGGCAGCTGACGTCTGGTACAACCTGGGGCACATTGCAGTGGGAATAGGAGACACAAACCTGGCCCACCAGTGCTTCAGGCTGGCCCTGGTCCACAACAACCACCATGCTGAGGCCTACAACAACCTAGCCGTGCTGGAGATGCGGAAGGGTCACATTGAACAGGCACGCGCACTCTTACAAACCGCATCGTCCTTGGCACCCCATATGTATGAGCCACATTTTAATTTTGCAACCGTCTCTGATAAGATTGGAGATCTTCAGAGAAGCTACGTCGCTGCTCAGAAGTCTGAAGCCGCATTTCCAGAGCATGTGGACACTCAGCATTTAATTAAGCAGCTAAAGCAGCACTTCGCTATGCTCTGATCAGGCCTCGGACCAACTGCGTCCTCAGGAAGGGCCAGCCACAGGGGAGAAAACGTGCTGAGTGCATTTGTATCAGTAGTGTGACGCAGACTCAGAAGGCGTCCTGCAAGACCTAAGGACTTTGTTGTTTTATAAGGTAAAACAACACTAAGGTAAAAGTGGGTGCACTTCTGCCATGCCCTCCTCCTCATTAGTCCCCTTTGTCCCCTAGCCACTTCCGTGCCATCTGCATGGACATGGTTTTAGTATCTGGGTAAAACCTAGAAGCCACACATTAGAGAAAAACTATGCGTACCGTAGTATTATTAcaggttagtctctagttaacttcaccgcctcagcctcctcagtgctgtggtacagacacgccaccatgcccggctGGCTTCAGCGTTTCCAAGGACATGAAATCTCCTCTCACACTGCATGGTTGATGTTTGTATATAGTTGTTAAACATTTTAATGAACCTCAATTTTTTTTTTATAAATGTGTATTTTAAAAGTCTTTAATCCAAAAACAAAAGTTCTTAAGCATTAGCTATCGTTGAAAACTTAGGTCAGA
PERM_101	PERM_101	NA	PERM_101	A.B.C.(B.A.A.A)	A	A	B	C	(B.A.A.A)	F1	R1	0	0	0	0	0	TRUE	FALSE	FALSE	002F1,003,004,005,006,007,008,009,010,011,059,012,013,061,017R1	1576	PERM_101	CACAGGACCTTTGAGCTCGTTGAGCGCTCTCCCGGACCACCATGGGCTCAGAGATGGAGCCACTGTTCCGGGCCTGGAGCTATTTTAGACGCAGGAAGTTCCAGCTCTGCGCCGATCTATGCACGCAGATGCTGGAGAAGTCCCCTTATGACCAGGCGGCTTGGATTTTGAAAGCGCGAGCGCTGACAGAAATGGTGTACGTAGATGAAATTGACGTGGACCAGGAAGGGATTGCTGAGATGACCCTGGATGAAAATGCTATTGCTCAGGTCCCACGCCCTGGCACATCTTTGAAGCTCCCTGGCACTAACCAGACAGGAGGACCGACTCAAGCTGTCAGGCCAATCACTCAAGCTGGAAGACCCATAACGGGCTTCCTTAGGCCCAGCACACAGAGTGGAAGACCGGGTACAATGGAGCAGGCCATCAGAACACCCAGAACGGCCTACACAGCACGACCTATCACCAGCTCATCTGGAAGATTCGTCAGACTGGGGACTGCTTCCATGCTTACAAGTCCCGATGGACCATTTATAAATTTATCCAGACTGAATTTAACAAAATATTCCCAGAAACCTAAGTTGGCAAAGGCTTTATTTGAATATATTTTCCACCATGAAAACGATGTTAAGATGAAGCAAATCATAATTGAGAATGAATTGTTTTCAAAGGCTTTGGACTTGGCGTCCCTTTCCACGGAGTATTCTCAGTACAAGGACTGGTGGTGGAAGGTGCAGATTGGAAAATGTTACTACAGGTTAGGAATGTACCGTGAAGCAGAGAAACAGTTCAAATCAGCCCTGAAGCAGCAGGAAATGGTAGATACATTTCTCTATCTGGCAAAAGTTTATATCATATTGGATCAACCTGTGACTGCTTTAAATCTATTCAAACAAGGCTTAGATAAGTTTCCAGGAGAGGTGACCCTGCTTTGTGGAATTGCCAGGATCTACGAGGTATATCTGTGAGTGGATGTACTACTATGAATGGATGTACTCAATGAATAAAATGTAATTTCTGTTTGACAGTGGAAATGAACAACAGTTCGTCCGCAGCAGAATACTACAAAGAGGTTCTCAAACAAGACAATACTCATGTGGAAGCCATTGCCTGCATTGGAAGCAACCACTTTTATTCTGACCAGCCAGAGGTTGCCCTCCGGTTTTACAGGCGCCTCTTGCAGATGGGAGTTTACAACTGCCAGCTTTTCAACAACCTGGGGCTGTGCTGCTTCTATGCCCAGCAGTACGACATGACTCTGACCTCATTCGAGCGCGCCCTTTCCCTGGCCGAGAACGAGGAAGAGGCAGCTGACGTCTGGTACAACCTGGGGCACATTGCAGTGGAGACACAAACCTGGCCCACCAGTGCTTCAGGCTGGCCCTGGTCCACAACAACCACCATGCTGAGGCCTACAACAACCTAGCCGTGCTGGAGATGCGGAAGGGTCACATTGAACAGTTGTTAAACATTTTAATGAACCTCAATTTTTTTTTTATAAATGTGTATTTTAAAAGTCTTTAATCCAAAAACAAAAGTTCTTAAGCATTAGCTATCGTTGAAAACTTAGGTCAGA
PERM_102	PERM_102	NA	PERM_102	A.B.C.(B.A.A.B)	A	A	B	C	(B.A.A.B)	F1	R1	0	0	0	0	0	TRUE	FALSE	FALSE	002F1,003,004,005,006,007,008,009,010,011,059,012,013,061,015,016,017R1	2224	PERM_102	CACAGGACCTTTGAGCTCGTTGAGCGCTCTCCCGGACCACCATGGGCTCAGAGATGGAGCCACTGTTCCGGGCCTGGAGCTATTTTAGACGCAGGAAGTTCCAGCTCTGCGCCGATCTATGCACGCAGATGCTGGAGAAGTCCCCTTATGACCAGGCGGCTTGGATTTTGAAAGCGCGAGCGCTGACAGAAATGGTGTACGTAGATGAAATTGACGTGGACCAGGAAGGGATTGCTGAGATGACCCTGGATGAAAATGCTATTGCTCAGGTCCCACGCCCTGGCACATCTTTGAAGCTCCCTGGCACTAACCAGACAGGAGGACCGACTCAAGCTGTCAGGCCAATCACTCAAGCTGGAAGACCCATAACGGGCTTCCTTAGGCCCAGCACACAGAGTGGAAGACCGGGTACAATGGAGCAGGCCATCAGAACACCCAGAACGGCCTACACAGCACGACCTATCACCAGCTCATCTGGAAGATTCGTCAGACTGGGGACTGCTTCCATGCTTACAAGTCCCGATGGACCATTTATAAATTTATCCAGACTGAATTTAACAAAATATTCCCAGAAACCTAAGTTGGCAAAGGCTTTATTTGAATATATTTTCCACCATGAAAACGATGTTAAGATGAAGCAAATCATAATTGAGAATGAATTGTTTTCAAAGGCTTTGGACTTGGCGTCCCTTTCCACGGAGTATTCTCAGTACAAGGACTGGTGGTGGAAGGTGCAGATTGGAAAATGTTACTACAGGTTAGGAATGTACCGTGAAGCAGAGAAACAGTTCAAATCAGCCCTGAAGCAGCAGGAAATGGTAGATACATTTCTCTATCTGGCAAAAGTTTATATCATATTGGATCAACCTGTGACTGCTTTAAATCTATTCAAACAAGGCTTAGATAAGTTTCCAGGAGAGGTGACCCTGCTTTGTGGAATTGCCAGGATCTACGAGGTATATCTGTGAGTGGATGTACTACTATGAATGGATGTACTCAATGAATAAAATGTAATTTCTGTTTGACAGTGGAAATGAACAACAGTTCGTCCGCAGCAGAATACTACAAAGAGGTTCTCAAACAAGACAATACTCATGTGGAAGCCATTGCCTGCATTGGAAGCAACCACTTTTATTCTGACCAGCCAGAGGTTGCCCTCCGGTTTTACAGGCGCCTCTTGCAGATGGGAGTTTACAACTGCCAGCTTTTCAACAACCTGGGGCTGTGCTGCTTCTATGCCCAGCAGTACGACATGACTCTGACCTCATTCGAGCGCGCCCTTTCCCTGGCCGAGAACGAGGAAGAGGCAGCTGACGTCTGGTACAACCTGGGGCACATTGCAGTGGAGACACAAACCTGGCCCACCAGTGCTTCAGGCTGGCCCTGGTCCACAACAACCACCATGCTGAGGCCTACAACAACCTAGCCGTGCTGGAGATGCGGAAGGGTCACATTGAACAGGCACGCGCACTCTTACAAACCGCATCGTCCTTGGCACCCCATATGTATGAGCCACATTTTAATTTTGCAACCGTCTCTGATAAGATTGGAGATCTTCAGAGAAGCTACGTCGCTGCTCAGAAGTCTGAAGCCGCATTTCCAGAGCATGTGGACACTCAGCATTTAATTAAGCAGCTAAAGCAGCACTTCGCTATGCTCTGATCAGGCCTCGGACCAACTGCGTCCTCAGGAAGGGCCAGCCACAGGGGAGAAAACGTGCTGAGTGCATTTGTATCAGTAGTGTGACGCAGACTCAGAAGGCGTCCTGCAAGACCTAAGGACTTTGTTGTTTTATAAGGTAAAACAACACTAAGGTAAAAGTGGGTGCACTTCTGCCATGCCCTCCTCCTCATTAGTCCCCTTTGTCCCCTAGCCACTTCCGTGCCATCTGCATGGACATGGTTTTAGTATCTGGGTAAAACCTAGAAGCCACACATTAGAGAAAAACTATGCGTACCGTAGTATTATTAcaggttagtctctagttaacttcaccgcctcagcctcctcagtgctgtggtacagacacgccaccatgcccggctGGCTTCAGCGTTTCCAAGGACATGAAATCTCCTCTCACACTGCATGGTTGATGTTTGTATATAGTTGTTAAACATTTTAATGAACCTCAATTTTTTTTTTATAAATGTGTATTTTAAAAGTCTTTAATCCAAAAACAAAAGTTCTTAAGCATTAGCTATCGTTGAAAACTTAGGTCAGA
PERM_103	PERM_103	NA	PERM_103	A.B.C.(B.A.B.A)	A	A	B	C	(B.A.B.A)	F1	R1	0	0	0	0	0	TRUE	FALSE	FALSE	002F1,003,004,005,006,007,008,009,010,011,059,012,013,014,061,017R1	1583	PERM_103	CACAGGACCTTTGAGCTCGTTGAGCGCTCTCCCGGACCACCATGGGCTCAGAGATGGAGCCACTGTTCCGGGCCTGGAGCTATTTTAGACGCAGGAAGTTCCAGCTCTGCGCCGATCTATGCACGCAGATGCTGGAGAAGTCCCCTTATGACCAGGCGGCTTGGATTTTGAAAGCGCGAGCGCTGACAGAAATGGTGTACGTAGATGAAATTGACGTGGACCAGGAAGGGATTGCTGAGATGACCCTGGATGAAAATGCTATTGCTCAGGTCCCACGCCCTGGCACATCTTTGAAGCTCCCTGGCACTAACCAGACAGGAGGACCGACTCAAGCTGTCAGGCCAATCACTCAAGCTGGAAGACCCATAACGGGCTTCCTTAGGCCCAGCACACAGAGTGGAAGACCGGGTACAATGGAGCAGGCCATCAGAACACCCAGAACGGCCTACACAGCACGACCTATCACCAGCTCATCTGGAAGATTCGTCAGACTGGGGACTGCTTCCATGCTTACAAGTCCCGATGGACCATTTATAAATTTATCCAGACTGAATTTAACAAAATATTCCCAGAAACCTAAGTTGGCAAAGGCTTTATTTGAATATATTTTCCACCATGAAAACGATGTTAAGATGAAGCAAATCATAATTGAGAATGAATTGTTTTCAAAGGCTTTGGACTTGGCGTCCCTTTCCACGGAGTATTCTCAGTACAAGGACTGGTGGTGGAAGGTGCAGATTGGAAAATGTTACTACAGGTTAGGAATGTACCGTGAAGCAGAGAAACAGTTCAAATCAGCCCTGAAGCAGCAGGAAATGGTAGATACATTTCTCTATCTGGCAAAAGTTTATATCATATTGGATCAACCTGTGACTGCTTTAAATCTATTCAAACAAGGCTTAGATAAGTTTCCAGGAGAGGTGACCCTGCTTTGTGGAATTGCCAGGATCTACGAGGTATATCTGTGAGTGGATGTACTACTATGAATGGATGTACTCAATGAATAAAATGTAATTTCTGTTTGACAGTGGAAATGAACAACAGTTCGTCCGCAGCAGAATACTACAAAGAGGTTCTCAAACAAGACAATACTCATGTGGAAGCCATTGCCTGCATTGGAAGCAACCACTTTTATTCTGACCAGCCAGAGGTTGCCCTCCGGTTTTACAGGCGCCTCTTGCAGATGGGAGTTTACAACTGCCAGCTTTTCAACAACCTGGGGCTGTGCTGCTTCTATGCCCAGCAGTACGACATGACTCTGACCTCATTCGAGCGCGCCCTTTCCCTGGCCGAGAACGAGGAAGAGGCAGCTGACGTCTGGTACAACCTGGGGCACATTGCAGTGGGAATAGGAGACACAAACCTGGCCCACCAGTGCTTCAGGCTGGCCCTGGTCCACAACAACCACCATGCTGAGGCCTACAACAACCTAGCCGTGCTGGAGATGCGGAAGGGTCACATTGAACAGTTGTTAAACATTTTAATGAACCTCAATTTTTTTTTTATAAATGTGTATTTTAAAAGTCTTTAATCCAAAAACAAAAGTTCTTAAGCATTAGCTATCGTTGAAAACTTAGGTCAGA
PERM_104	PERM_104	NA	PERM_104	A.B.C.(B.A.B.B)	A	A	B	C	(B.A.B.B)	F1	R1	0	0	0	0	0	TRUE	FALSE	FALSE	002F1,003,004,005,006,007,008,009,010,011,059,012,013,014,061,015,016,017R1	2231	PERM_104	CACAGGACCTTTGAGCTCGTTGAGCGCTCTCCCGGACCACCATGGGCTCAGAGATGGAGCCACTGTTCCGGGCCTGGAGCTATTTTAGACGCAGGAAGTTCCAGCTCTGCGCCGATCTATGCACGCAGATGCTGGAGAAGTCCCCTTATGACCAGGCGGCTTGGATTTTGAAAGCGCGAGCGCTGACAGAAATGGTGTACGTAGATGAAATTGACGTGGACCAGGAAGGGATTGCTGAGATGACCCTGGATGAAAATGCTATTGCTCAGGTCCCACGCCCTGGCACATCTTTGAAGCTCCCTGGCACTAACCAGACAGGAGGACCGACTCAAGCTGTCAGGCCAATCACTCAAGCTGGAAGACCCATAACGGGCTTCCTTAGGCCCAGCACACAGAGTGGAAGACCGGGTACAATGGAGCAGGCCATCAGAACACCCAGAACGGCCTACACAGCACGACCTATCACCAGCTCATCTGGAAGATTCGTCAGACTGGGGACTGCTTCCATGCTTACAAGTCCCGATGGACCATTTATAAATTTATCCAGACTGAATTTAACAAAATATTCCCAGAAACCTAAGTTGGCAAAGGCTTTATTTGAATATATTTTCCACCATGAAAACGATGTTAAGATGAAGCAAATCATAATTGAGAATGAATTGTTTTCAAAGGCTTTGGACTTGGCGTCCCTTTCCACGGAGTATTCTCAGTACAAGGACTGGTGGTGGAAGGTGCAGATTGGAAAATGTTACTACAGGTTAGGAATGTACCGTGAAGCAGAGAAACAGTTCAAATCAGCCCTGAAGCAGCAGGAAATGGTAGATACATTTCTCTATCTGGCAAAAGTTTATATCATATTGGATCAACCTGTGACTGCTTTAAATCTATTCAAACAAGGCTTAGATAAGTTTCCAGGAGAGGTGACCCTGCTTTGTGGAATTGCCAGGATCTACGAGGTATATCTGTGAGTGGATGTACTACTATGAATGGATGTACTCAATGAATAAAATGTAATTTCTGTTTGACAGTGGAAATGAACAACAGTTCGTCCGCAGCAGAATACTACAAAGAGGTTCTCAAACAAGACAATACTCATGTGGAAGCCATTGCCTGCATTGGAAGCAACCACTTTTATTCTGACCAGCCAGAGGTTGCCCTCCGGTTTTACAGGCGCCTCTTGCAGATGGGAGTTTACAACTGCCAGCTTTTCAACAACCTGGGGCTGTGCTGCTTCTATGCCCAGCAGTACGACATGACTCTGACCTCATTCGAGCGCGCCCTTTCCCTGGCCGAGAACGAGGAAGAGGCAGCTGACGTCTGGTACAACCTGGGGCACATTGCAGTGGGAATAGGAGACACAAACCTGGCCCACCAGTGCTTCAGGCTGGCCCTGGTCCACAACAACCACCATGCTGAGGCCTACAACAACCTAGCCGTGCTGGAGATGCGGAAGGGTCACATTGAACAGGCACGCGCACTCTTACAAACCGCATCGTCCTTGGCACCCCATATGTATGAGCCACATTTTAATTTTGCAACCGTCTCTGATAAGATTGGAGATCTTCAGAGAAGCTACGTCGCTGCTCAGAAGTCTGAAGCCGCATTTCCAGAGCATGTGGACACTCAGCATTTAATTAAGCAGCTAAAGCAGCACTTCGCTATGCTCTGATCAGGCCTCGGACCAACTGCGTCCTCAGGAAGGGCCAGCCACAGGGGAGAAAACGTGCTGAGTGCATTTGTATCAGTAGTGTGACGCAGACTCAGAAGGCGTCCTGCAAGACCTAAGGACTTTGTTGTTTTATAAGGTAAAACAACACTAAGGTAAAAGTGGGTGCACTTCTGCCATGCCCTCCTCCTCATTAGTCCCCTTTGTCCCCTAGCCACTTCCGTGCCATCTGCATGGACATGGTTTTAGTATCTGGGTAAAACCTAGAAGCCACACATTAGAGAAAAACTATGCGTACCGTAGTATTATTAcaggttagtctctagttaacttcaccgcctcagcctcctcagtgctgtggtacagacacgccaccatgcccggctGGCTTCAGCGTTTCCAAGGACATGAAATCTCCTCTCACACTGCATGGTTGATGTTTGTATATAGTTGTTAAACATTTTAATGAACCTCAATTTTTTTTTTATAAATGTGTATTTTAAAAGTCTTTAATCCAAAAACAAAAGTTCTTAAGCATTAGCTATCGTTGAAAACTTAGGTCAGA
PERM_105	PERM_105	NA	PERM_105	A.B.C.(B.B.A.A)	A	A	B	C	(B.B.A.A)	F1	R1	0	0	0	0	0	TRUE	FALSE	FALSE	002F1,003,004,005,006,007,008,009,010,011,059,012,060,013,061,017R1	1665	PERM_105	CACAGGACCTTTGAGCTCGTTGAGCGCTCTCCCGGACCACCATGGGCTCAGAGATGGAGCCACTGTTCCGGGCCTGGAGCTATTTTAGACGCAGGAAGTTCCAGCTCTGCGCCGATCTATGCACGCAGATGCTGGAGAAGTCCCCTTATGACCAGGCGGCTTGGATTTTGAAAGCGCGAGCGCTGACAGAAATGGTGTACGTAGATGAAATTGACGTGGACCAGGAAGGGATTGCTGAGATGACCCTGGATGAAAATGCTATTGCTCAGGTCCCACGCCCTGGCACATCTTTGAAGCTCCCTGGCACTAACCAGACAGGAGGACCGACTCAAGCTGTCAGGCCAATCACTCAAGCTGGAAGACCCATAACGGGCTTCCTTAGGCCCAGCACACAGAGTGGAAGACCGGGTACAATGGAGCAGGCCATCAGAACACCCAGAACGGCCTACACAGCACGACCTATCACCAGCTCATCTGGAAGATTCGTCAGACTGGGGACTGCTTCCATGCTTACAAGTCCCGATGGACCATTTATAAATTTATCCAGACTGAATTTAACAAAATATTCCCAGAAACCTAAGTTGGCAAAGGCTTTATTTGAATATATTTTCCACCATGAAAACGATGTTAAGATGAAGCAAATCATAATTGAGAATGAATTGTTTTCAAAGGCTTTGGACTTGGCGTCCCTTTCCACGGAGTATTCTCAGTACAAGGACTGGTGGTGGAAGGTGCAGATTGGAAAATGTTACTACAGGTTAGGAATGTACCGTGAAGCAGAGAAACAGTTCAAATCAGCCCTGAAGCAGCAGGAAATGGTAGATACATTTCTCTATCTGGCAAAAGTTTATATCATATTGGATCAACCTGTGACTGCTTTAAATCTATTCAAACAAGGCTTAGATAAGTTTCCAGGAGAGGTGACCCTGCTTTGTGGAATTGCCAGGATCTACGAGGTATATCTGTGAGTGGATGTACTACTATGAATGGATGTACTCAATGAATAAAATGTAATTTCTGTTTGACAGTGGAAATGAACAACAGTTCGTCCGCAGCAGAATACTACAAAGAGGTTCTCAAACAAGACAATACTCATGTGGAAGCCATTGCCTGCATTGGAAGCAACCACTTTTATTCTGACCAGCCAGAGGTTGCCCTCCGGTTTTACAGATGGTGAGGCCGAAGCGAGAAGGGACTGGCAGCTACTCTGTGTTCAGGACCCTGAGGAAGACTTAAAGCAGGGTCACCTGCTTTGTGAGGCGCCTCTTGCAGATGGGAGTTTACAACTGCCAGCTTTTCAACAACCTGGGGCTGTGCTGCTTCTATGCCCAGCAGTACGACATGACTCTGACCTCATTCGAGCGCGCCCTTTCCCTGGCCGAGAACGAGGAAGAGGCAGCTGACGTCTGGTACAACCTGGGGCACATTGCAGTGGAGACACAAACCTGGCCCACCAGTGCTTCAGGCTGGCCCTGGTCCACAACAACCACCATGCTGAGGCCTACAACAACCTAGCCGTGCTGGAGATGCGGAAGGGTCACATTGAACAGTTGTTAAACATTTTAATGAACCTCAATTTTTTTTTTATAAATGTGTATTTTAAAAGTCTTTAATCCAAAAACAAAAGTTCTTAAGCATTAGCTATCGTTGAAAACTTAGGTCAGA
PERM_106	PERM_106	NA	PERM_106	A.B.C.(B.B.A.B)	A	A	B	C	(B.B.A.B)	F1	R1	0	0	0	0	0	TRUE	FALSE	FALSE	002F1,003,004,005,006,007,008,009,010,011,059,012,060,013,061,015,016,017R1	2313	PERM_106	CACAGGACCTTTGAGCTCGTTGAGCGCTCTCCCGGACCACCATGGGCTCAGAGATGGAGCCACTGTTCCGGGCCTGGAGCTATTTTAGACGCAGGAAGTTCCAGCTCTGCGCCGATCTATGCACGCAGATGCTGGAGAAGTCCCCTTATGACCAGGCGGCTTGGATTTTGAAAGCGCGAGCGCTGACAGAAATGGTGTACGTAGATGAAATTGACGTGGACCAGGAAGGGATTGCTGAGATGACCCTGGATGAAAATGCTATTGCTCAGGTCCCACGCCCTGGCACATCTTTGAAGCTCCCTGGCACTAACCAGACAGGAGGACCGACTCAAGCTGTCAGGCCAATCACTCAAGCTGGAAGACCCATAACGGGCTTCCTTAGGCCCAGCACACAGAGTGGAAGACCGGGTACAATGGAGCAGGCCATCAGAACACCCAGAACGGCCTACACAGCACGACCTATCACCAGCTCATCTGGAAGATTCGTCAGACTGGGGACTGCTTCCATGCTTACAAGTCCCGATGGACCATTTATAAATTTATCCAGACTGAATTTAACAAAATATTCCCAGAAACCTAAGTTGGCAAAGGCTTTATTTGAATATATTTTCCACCATGAAAACGATGTTAAGATGAAGCAAATCATAATTGAGAATGAATTGTTTTCAAAGGCTTTGGACTTGGCGTCCCTTTCCACGGAGTATTCTCAGTACAAGGACTGGTGGTGGAAGGTGCAGATTGGAAAATGTTACTACAGGTTAGGAATGTACCGTGAAGCAGAGAAACAGTTCAAATCAGCCCTGAAGCAGCAGGAAATGGTAGATACATTTCTCTATCTGGCAAAAGTTTATATCATATTGGATCAACCTGTGACTGCTTTAAATCTATTCAAACAAGGCTTAGATAAGTTTCCAGGAGAGGTGACCCTGCTTTGTGGAATTGCCAGGATCTACGAGGTATATCTGTGAGTGGATGTACTACTATGAATGGATGTACTCAATGAATAAAATGTAATTTCTGTTTGACAGTGGAAATGAACAACAGTTCGTCCGCAGCAGAATACTACAAAGAGGTTCTCAAACAAGACAATACTCATGTGGAAGCCATTGCCTGCATTGGAAGCAACCACTTTTATTCTGACCAGCCAGAGGTTGCCCTCCGGTTTTACAGATGGTGAGGCCGAAGCGAGAAGGGACTGGCAGCTACTCTGTGTTCAGGACCCTGAGGAAGACTTAAAGCAGGGTCACCTGCTTTGTGAGGCGCCTCTTGCAGATGGGAGTTTACAACTGCCAGCTTTTCAACAACCTGGGGCTGTGCTGCTTCTATGCCCAGCAGTACGACATGACTCTGACCTCATTCGAGCGCGCCCTTTCCCTGGCCGAGAACGAGGAAGAGGCAGCTGACGTCTGGTACAACCTGGGGCACATTGCAGTGGAGACACAAACCTGGCCCACCAGTGCTTCAGGCTGGCCCTGGTCCACAACAACCACCATGCTGAGGCCTACAACAACCTAGCCGTGCTGGAGATGCGGAAGGGTCACATTGAACAGGCACGCGCACTCTTACAAACCGCATCGTCCTTGGCACCCCATATGTATGAGCCACATTTTAATTTTGCAACCGTCTCTGATAAGATTGGAGATCTTCAGAGAAGCTACGTCGCTGCTCAGAAGTCTGAAGCCGCATTTCCAGAGCATGTGGACACTCAGCATTTAATTAAGCAGCTAAAGCAGCACTTCGCTATGCTCTGATCAGGCCTCGGACCAACTGCGTCCTCAGGAAGGGCCAGCCACAGGGGAGAAAACGTGCTGAGTGCATTTGTATCAGTAGTGTGACGCAGACTCAGAAGGCGTCCTGCAAGACCTAAGGACTTTGTTGTTTTATAAGGTAAAACAACACTAAGGTAAAAGTGGGTGCACTTCTGCCATGCCCTCCTCCTCATTAGTCCCCTTTGTCCCCTAGCCACTTCCGTGCCATCTGCATGGACATGGTTTTAGTATCTGGGTAAAACCTAGAAGCCACACATTAGAGAAAAACTATGCGTACCGTAGTATTATTAcaggttagtctctagttaacttcaccgcctcagcctcctcagtgctgtggtacagacacgccaccatgcccggctGGCTTCAGCGTTTCCAAGGACATGAAATCTCCTCTCACACTGCATGGTTGATGTTTGTATATAGTTGTTAAACATTTTAATGAACCTCAATTTTTTTTTTATAAATGTGTATTTTAAAAGTCTTTAATCCAAAAACAAAAGTTCTTAAGCATTAGCTATCGTTGAAAACTTAGGTCAGA
PERM_107	PERM_107	NA	PERM_107	A.B.C.(B.B.B.A)	A	A	B	C	(B.B.B.A)	F1	R1	0	0	0	0	0	TRUE	FALSE	FALSE	002F1,003,004,005,006,007,008,009,010,011,059,012,060,013,014,061,017R1	1672	PERM_107	CACAGGACCTTTGAGCTCGTTGAGCGCTCTCCCGGACCACCATGGGCTCAGAGATGGAGCCACTGTTCCGGGCCTGGAGCTATTTTAGACGCAGGAAGTTCCAGCTCTGCGCCGATCTATGCACGCAGATGCTGGAGAAGTCCCCTTATGACCAGGCGGCTTGGATTTTGAAAGCGCGAGCGCTGACAGAAATGGTGTACGTAGATGAAATTGACGTGGACCAGGAAGGGATTGCTGAGATGACCCTGGATGAAAATGCTATTGCTCAGGTCCCACGCCCTGGCACATCTTTGAAGCTCCCTGGCACTAACCAGACAGGAGGACCGACTCAAGCTGTCAGGCCAATCACTCAAGCTGGAAGACCCATAACGGGCTTCCTTAGGCCCAGCACACAGAGTGGAAGACCGGGTACAATGGAGCAGGCCATCAGAACACCCAGAACGGCCTACACAGCACGACCTATCACCAGCTCATCTGGAAGATTCGTCAGACTGGGGACTGCTTCCATGCTTACAAGTCCCGATGGACCATTTATAAATTTATCCAGACTGAATTTAACAAAATATTCCCAGAAACCTAAGTTGGCAAAGGCTTTATTTGAATATATTTTCCACCATGAAAACGATGTTAAGATGAAGCAAATCATAATTGAGAATGAATTGTTTTCAAAGGCTTTGGACTTGGCGTCCCTTTCCACGGAGTATTCTCAGTACAAGGACTGGTGGTGGAAGGTGCAGATTGGAAAATGTTACTACAGGTTAGGAATGTACCGTGAAGCAGAGAAACAGTTCAAATCAGCCCTGAAGCAGCAGGAAATGGTAGATACATTTCTCTATCTGGCAAAAGTTTATATCATATTGGATCAACCTGTGACTGCTTTAAATCTATTCAAACAAGGCTTAGATAAGTTTCCAGGAGAGGTGACCCTGCTTTGTGGAATTGCCAGGATCTACGAGGTATATCTGTGAGTGGATGTACTACTATGAATGGATGTACTCAATGAATAAAATGTAATTTCTGTTTGACAGTGGAAATGAACAACAGTTCGTCCGCAGCAGAATACTACAAAGAGGTTCTCAAACAAGACAATACTCATGTGGAAGCCATTGCCTGCATTGGAAGCAACCACTTTTATTCTGACCAGCCAGAGGTTGCCCTCCGGTTTTACAGATGGTGAGGCCGAAGCGAGAAGGGACTGGCAGCTACTCTGTGTTCAGGACCCTGAGGAAGACTTAAAGCAGGGTCACCTGCTTTGTGAGGCGCCTCTTGCAGATGGGAGTTTACAACTGCCAGCTTTTCAACAACCTGGGGCTGTGCTGCTTCTATGCCCAGCAGTACGACATGACTCTGACCTCATTCGAGCGCGCCCTTTCCCTGGCCGAGAACGAGGAAGAGGCAGCTGACGTCTGGTACAACCTGGGGCACATTGCAGTGGGAATAGGAGACACAAACCTGGCCCACCAGTGCTTCAGGCTGGCCCTGGTCCACAACAACCACCATGCTGAGGCCTACAACAACCTAGCCGTGCTGGAGATGCGGAAGGGTCACATTGAACAGTTGTTAAACATTTTAATGAACCTCAATTTTTTTTTTATAAATGTGTATTTTAAAAGTCTTTAATCCAAAAACAAAAGTTCTTAAGCATTAGCTATCGTTGAAAACTTAGGTCAGA
PERM_108	PERM_108	NA	PERM_108	A.B.C.(B.B.B.B)	A	A	B	C	(B.B.B.B)	F1	R1	0	0	0	0	0	TRUE	FALSE	FALSE	002F1,003,004,005,006,007,008,009,010,011,059,012,060,013,014,061,015,016,017R1	2320	PERM_108	CACAGGACCTTTGAGCTCGTTGAGCGCTCTCCCGGACCACCATGGGCTCAGAGATGGAGCCACTGTTCCGGGCCTGGAGCTATTTTAGACGCAGGAAGTTCCAGCTCTGCGCCGATCTATGCACGCAGATGCTGGAGAAGTCCCCTTATGACCAGGCGGCTTGGATTTTGAAAGCGCGAGCGCTGACAGAAATGGTGTACGTAGATGAAATTGACGTGGACCAGGAAGGGATTGCTGAGATGACCCTGGATGAAAATGCTATTGCTCAGGTCCCACGCCCTGGCACATCTTTGAAGCTCCCTGGCACTAACCAGACAGGAGGACCGACTCAAGCTGTCAGGCCAATCACTCAAGCTGGAAGACCCATAACGGGCTTCCTTAGGCCCAGCACACAGAGTGGAAGACCGGGTACAATGGAGCAGGCCATCAGAACACCCAGAACGGCCTACACAGCACGACCTATCACCAGCTCATCTGGAAGATTCGTCAGACTGGGGACTGCTTCCATGCTTACAAGTCCCGATGGACCATTTATAAATTTATCCAGACTGAATTTAACAAAATATTCCCAGAAACCTAAGTTGGCAAAGGCTTTATTTGAATATATTTTCCACCATGAAAACGATGTTAAGATGAAGCAAATCATAATTGAGAATGAATTGTTTTCAAAGGCTTTGGACTTGGCGTCCCTTTCCACGGAGTATTCTCAGTACAAGGACTGGTGGTGGAAGGTGCAGATTGGAAAATGTTACTACAGGTTAGGAATGTACCGTGAAGCAGAGAAACAGTTCAAATCAGCCCTGAAGCAGCAGGAAATGGTAGATACATTTCTCTATCTGGCAAAAGTTTATATCATATTGGATCAACCTGTGACTGCTTTAAATCTATTCAAACAAGGCTTAGATAAGTTTCCAGGAGAGGTGACCCTGCTTTGTGGAATTGCCAGGATCTACGAGGTATATCTGTGAGTGGATGTACTACTATGAATGGATGTACTCAATGAATAAAATGTAATTTCTGTTTGACAGTGGAAATGAACAACAGTTCGTCCGCAGCAGAATACTACAAAGAGGTTCTCAAACAAGACAATACTCATGTGGAAGCCATTGCCTGCATTGGAAGCAACCACTTTTATTCTGACCAGCCAGAGGTTGCCCTCCGGTTTTACAGATGGTGAGGCCGAAGCGAGAAGGGACTGGCAGCTACTCTGTGTTCAGGACCCTGAGGAAGACTTAAAGCAGGGTCACCTGCTTTGTGAGGCGCCTCTTGCAGATGGGAGTTTACAACTGCCAGCTTTTCAACAACCTGGGGCTGTGCTGCTTCTATGCCCAGCAGTACGACATGACTCTGACCTCATTCGAGCGCGCCCTTTCCCTGGCCGAGAACGAGGAAGAGGCAGCTGACGTCTGGTACAACCTGGGGCACATTGCAGTGGGAATAGGAGACACAAACCTGGCCCACCAGTGCTTCAGGCTGGCCCTGGTCCACAACAACCACCATGCTGAGGCCTACAACAACCTAGCCGTGCTGGAGATGCGGAAGGGTCACATTGAACAGGCACGCGCACTCTTACAAACCGCATCGTCCTTGGCACCCCATATGTATGAGCCACATTTTAATTTTGCAACCGTCTCTGATAAGATTGGAGATCTTCAGAGAAGCTACGTCGCTGCTCAGAAGTCTGAAGCCGCATTTCCAGAGCATGTGGACACTCAGCATTTAATTAAGCAGCTAAAGCAGCACTTCGCTATGCTCTGATCAGGCCTCGGACCAACTGCGTCCTCAGGAAGGGCCAGCCACAGGGGAGAAAACGTGCTGAGTGCATTTGTATCAGTAGTGTGACGCAGACTCAGAAGGCGTCCTGCAAGACCTAAGGACTTTGTTGTTTTATAAGGTAAAACAACACTAAGGTAAAAGTGGGTGCACTTCTGCCATGCCCTCCTCCTCATTAGTCCCCTTTGTCCCCTAGCCACTTCCGTGCCATCTGCATGGACATGGTTTTAGTATCTGGGTAAAACCTAGAAGCCACACATTAGAGAAAAACTATGCGTACCGTAGTATTATTAcaggttagtctctagttaacttcaccgcctcagcctcctcagtgctgtggtacagacacgccaccatgcccggctGGCTTCAGCGTTTCCAAGGACATGAAATCTCCTCTCACACTGCATGGTTGATGTTTGTATATAGTTGTTAAACATTTTAATGAACCTCAATTTTTTTTTTATAAATGTGTATTTTAAAAGTCTTTAATCCAAAAACAAAAGTTCTTAAGCATTAGCTATCGTTGAAAACTTAGGTCAGA
PERM_109	PERM_109	NA	PERM_109	A.C.A.A	A	A	C	A	A	F1	R8	0	0	0	0	0	TRUE	FALSE	FALSE	002F1,003,004,005,058,006,007,010,057	881	PERM_109	CACAGGACCTTTGAGCTCGTTGAGCGCTCTCCCGGACCACCATGGGCTCAGAGATGGAGCCACTGTTCCGGGCCTGGAGCTATTTTAGACGCAGGAAGTTCCAGCTCTGCGCCGATCTATGCACGCAGATGCTGGAGAAGTCCCCTTATGACCAGGCGGCTTGGATTTTGAAAGCGCGAGCGCTGACAGAAATGGTGTACGTAGATGAAATTGACGTGGACCAGGAAGGGATTGCTGAGATGACCCTGGATGAAAATGCTATTGCTCAGGTCCCACGCCCTGGCACATCTTTGAAGCTCCCTGGCACTAACCAGACAGGAGGACCGACTCAAGCTGTCAGGCCAATCACTCAAGCTGGAAGACCCATAACGGGCTTCCTTAGGCCCAGCACACAGAGTGGAAGACCGGGTACAATGGAGCAGGCCATCAGAACACCCAGAACGGCCTACACAGCACGACCTATCACCAGCTCATCTGGAAGATTCGTCAGACTGGGGACTGTGAGTCCTGTCAATTTCCCCAGAGCCTTGTACTAGCCAAGTGACTTCATGCTTCACTGGCTTCCATGCTTACAAGTCCCGATGGACCATTTATAAATTTATCCAGACTGAATTTAACAAAATATTCCCAGAAACCTAAGTTGGCAAAGGCTTTATTTGAATATATTTTCCACCATGAAAACGATGTTAAGATGGTTAGGAATGTACCGTGAAGCAGAGAAACAGTTCAAATCAGCCCTGAAGCAGCAGGAAATGGTAGATACATTTCTCTATCTGGCAAAAaggacccaggcctgagacccaacaaccacttgatggctcacaaccatctgaactccagttccaagaaccttcttctggtctccaaggttaccaggcaca
PERM_110	PERM_110	NA	PERM_110	A.C.A.B	A	A	C	A	B	F1	R8	0	0	0	0	0	TRUE	FALSE	FALSE	002F1,003,004,005,058,006,007,010,056,057	948	PERM_110	CACAGGACCTTTGAGCTCGTTGAGCGCTCTCCCGGACCACCATGGGCTCAGAGATGGAGCCACTGTTCCGGGCCTGGAGCTATTTTAGACGCAGGAAGTTCCAGCTCTGCGCCGATCTATGCACGCAGATGCTGGAGAAGTCCCCTTATGACCAGGCGGCTTGGATTTTGAAAGCGCGAGCGCTGACAGAAATGGTGTACGTAGATGAAATTGACGTGGACCAGGAAGGGATTGCTGAGATGACCCTGGATGAAAATGCTATTGCTCAGGTCCCACGCCCTGGCACATCTTTGAAGCTCCCTGGCACTAACCAGACAGGAGGACCGACTCAAGCTGTCAGGCCAATCACTCAAGCTGGAAGACCCATAACGGGCTTCCTTAGGCCCAGCACACAGAGTGGAAGACCGGGTACAATGGAGCAGGCCATCAGAACACCCAGAACGGCCTACACAGCACGACCTATCACCAGCTCATCTGGAAGATTCGTCAGACTGGGGACTGTGAGTCCTGTCAATTTCCCCAGAGCCTTGTACTAGCCAAGTGACTTCATGCTTCACTGGCTTCCATGCTTACAAGTCCCGATGGACCATTTATAAATTTATCCAGACTGAATTTAACAAAATATTCCCAGAAACCTAAGTTGGCAAAGGCTTTATTTGAATATATTTTCCACCATGAAAACGATGTTAAGATGGTTAGGAATGTACCGTGAAGCAGAGAAACAGTTCAAATCAGCCCTGAAGCAGCAGGAAATGGTAGATACATTTCTCTATCTGGCAAAAATGGAAAAAAATCAGCCAGAggtctggagagctggttcagcagttgaagcacttgtctctcttccagaggacccaggcctgagacccaacaaccacttgatggctcacaaccatctgaactccagttccaagaaccttcttctggtctccaaggttaccaggcaca
PERM_111	PERM_111	NA	PERM_111	A.C.A.(A.A.A.A)	A	A	C	A	(A.A.A.A)	F1	R1	0	0	0	0	0	TRUE	FALSE	FALSE	002F1,003,004,005,058,006,007,010,011,012,013,061,017R1	1439	PERM_111	CACAGGACCTTTGAGCTCGTTGAGCGCTCTCCCGGACCACCATGGGCTCAGAGATGGAGCCACTGTTCCGGGCCTGGAGCTATTTTAGACGCAGGAAGTTCCAGCTCTGCGCCGATCTATGCACGCAGATGCTGGAGAAGTCCCCTTATGACCAGGCGGCTTGGATTTTGAAAGCGCGAGCGCTGACAGAAATGGTGTACGTAGATGAAATTGACGTGGACCAGGAAGGGATTGCTGAGATGACCCTGGATGAAAATGCTATTGCTCAGGTCCCACGCCCTGGCACATCTTTGAAGCTCCCTGGCACTAACCAGACAGGAGGACCGACTCAAGCTGTCAGGCCAATCACTCAAGCTGGAAGACCCATAACGGGCTTCCTTAGGCCCAGCACACAGAGTGGAAGACCGGGTACAATGGAGCAGGCCATCAGAACACCCAGAACGGCCTACACAGCACGACCTATCACCAGCTCATCTGGAAGATTCGTCAGACTGGGGACTGTGAGTCCTGTCAATTTCCCCAGAGCCTTGTACTAGCCAAGTGACTTCATGCTTCACTGGCTTCCATGCTTACAAGTCCCGATGGACCATTTATAAATTTATCCAGACTGAATTTAACAAAATATTCCCAGAAACCTAAGTTGGCAAAGGCTTTATTTGAATATATTTTCCACCATGAAAACGATGTTAAGATGGTTAGGAATGTACCGTGAAGCAGAGAAACAGTTCAAATCAGCCCTGAAGCAGCAGGAAATGGTAGATACATTTCTCTATCTGGCAAAAGTTTATATCATATTGGATCAACCTGTGACTGCTTTAAATCTATTCAAACAAGGCTTAGATAAGTTTCCAGGAGAGGTGACCCTGCTTTGTGGAATTGCCAGGATCTACGAGGAAATGAACAACAGTTCGTCCGCAGCAGAATACTACAAAGAGGTTCTCAAACAAGACAATACTCATGTGGAAGCCATTGCCTGCATTGGAAGCAACCACTTTTATTCTGACCAGCCAGAGGTTGCCCTCCGGTTTTACAGGCGCCTCTTGCAGATGGGAGTTTACAACTGCCAGCTTTTCAACAACCTGGGGCTGTGCTGCTTCTATGCCCAGCAGTACGACATGACTCTGACCTCATTCGAGCGCGCCCTTTCCCTGGCCGAGAACGAGGAAGAGGCAGCTGACGTCTGGTACAACCTGGGGCACATTGCAGTGGAGACACAAACCTGGCCCACCAGTGCTTCAGGCTGGCCCTGGTCCACAACAACCACCATGCTGAGGCCTACAACAACCTAGCCGTGCTGGAGATGCGGAAGGGTCACATTGAACAGTTGTTAAACATTTTAATGAACCTCAATTTTTTTTTTATAAATGTGTATTTTAAAAGTCTTTAATCCAAAAACAAAAGTTCTTAAGCATTAGCTATCGTTGAAAACTTAGGTCAGA
PERM_112	PERM_112	NA	PERM_112	A.C.A.(A.A.A.B)	A	A	C	A	(A.A.A.B)	F1	R1	0	0	0	0	0	TRUE	FALSE	FALSE	002F1,003,004,005,058,006,007,010,011,012,013,061,015,016,017R1	2087	PERM_112	CACAGGACCTTTGAGCTCGTTGAGCGCTCTCCCGGACCACCATGGGCTCAGAGATGGAGCCACTGTTCCGGGCCTGGAGCTATTTTAGACGCAGGAAGTTCCAGCTCTGCGCCGATCTATGCACGCAGATGCTGGAGAAGTCCCCTTATGACCAGGCGGCTTGGATTTTGAAAGCGCGAGCGCTGACAGAAATGGTGTACGTAGATGAAATTGACGTGGACCAGGAAGGGATTGCTGAGATGACCCTGGATGAAAATGCTATTGCTCAGGTCCCACGCCCTGGCACATCTTTGAAGCTCCCTGGCACTAACCAGACAGGAGGACCGACTCAAGCTGTCAGGCCAATCACTCAAGCTGGAAGACCCATAACGGGCTTCCTTAGGCCCAGCACACAGAGTGGAAGACCGGGTACAATGGAGCAGGCCATCAGAACACCCAGAACGGCCTACACAGCACGACCTATCACCAGCTCATCTGGAAGATTCGTCAGACTGGGGACTGTGAGTCCTGTCAATTTCCCCAGAGCCTTGTACTAGCCAAGTGACTTCATGCTTCACTGGCTTCCATGCTTACAAGTCCCGATGGACCATTTATAAATTTATCCAGACTGAATTTAACAAAATATTCCCAGAAACCTAAGTTGGCAAAGGCTTTATTTGAATATATTTTCCACCATGAAAACGATGTTAAGATGGTTAGGAATGTACCGTGAAGCAGAGAAACAGTTCAAATCAGCCCTGAAGCAGCAGGAAATGGTAGATACATTTCTCTATCTGGCAAAAGTTTATATCATATTGGATCAACCTGTGACTGCTTTAAATCTATTCAAACAAGGCTTAGATAAGTTTCCAGGAGAGGTGACCCTGCTTTGTGGAATTGCCAGGATCTACGAGGAAATGAACAACAGTTCGTCCGCAGCAGAATACTACAAAGAGGTTCTCAAACAAGACAATACTCATGTGGAAGCCATTGCCTGCATTGGAAGCAACCACTTTTATTCTGACCAGCCAGAGGTTGCCCTCCGGTTTTACAGGCGCCTCTTGCAGATGGGAGTTTACAACTGCCAGCTTTTCAACAACCTGGGGCTGTGCTGCTTCTATGCCCAGCAGTACGACATGACTCTGACCTCATTCGAGCGCGCCCTTTCCCTGGCCGAGAACGAGGAAGAGGCAGCTGACGTCTGGTACAACCTGGGGCACATTGCAGTGGAGACACAAACCTGGCCCACCAGTGCTTCAGGCTGGCCCTGGTCCACAACAACCACCATGCTGAGGCCTACAACAACCTAGCCGTGCTGGAGATGCGGAAGGGTCACATTGAACAGGCACGCGCACTCTTACAAACCGCATCGTCCTTGGCACCCCATATGTATGAGCCACATTTTAATTTTGCAACCGTCTCTGATAAGATTGGAGATCTTCAGAGAAGCTACGTCGCTGCTCAGAAGTCTGAAGCCGCATTTCCAGAGCATGTGGACACTCAGCATTTAATTAAGCAGCTAAAGCAGCACTTCGCTATGCTCTGATCAGGCCTCGGACCAACTGCGTCCTCAGGAAGGGCCAGCCACAGGGGAGAAAACGTGCTGAGTGCATTTGTATCAGTAGTGTGACGCAGACTCAGAAGGCGTCCTGCAAGACCTAAGGACTTTGTTGTTTTATAAGGTAAAACAACACTAAGGTAAAAGTGGGTGCACTTCTGCCATGCCCTCCTCCTCATTAGTCCCCTTTGTCCCCTAGCCACTTCCGTGCCATCTGCATGGACATGGTTTTAGTATCTGGGTAAAACCTAGAAGCCACACATTAGAGAAAAACTATGCGTACCGTAGTATTATTAcaggttagtctctagttaacttcaccgcctcagcctcctcagtgctgtggtacagacacgccaccatgcccggctGGCTTCAGCGTTTCCAAGGACATGAAATCTCCTCTCACACTGCATGGTTGATGTTTGTATATAGTTGTTAAACATTTTAATGAACCTCAATTTTTTTTTTATAAATGTGTATTTTAAAAGTCTTTAATCCAAAAACAAAAGTTCTTAAGCATTAGCTATCGTTGAAAACTTAGGTCAGA
PERM_113	PERM_113	NA	PERM_113	A.C.A.(A.A.B.A)	A	A	C	A	(A.A.B.A)	F1	R1	0	0	0	0	0	TRUE	FALSE	FALSE	002F1,003,004,005,058,006,007,010,011,012,013,014,061,017R1	1446	PERM_113	CACAGGACCTTTGAGCTCGTTGAGCGCTCTCCCGGACCACCATGGGCTCAGAGATGGAGCCACTGTTCCGGGCCTGGAGCTATTTTAGACGCAGGAAGTTCCAGCTCTGCGCCGATCTATGCACGCAGATGCTGGAGAAGTCCCCTTATGACCAGGCGGCTTGGATTTTGAAAGCGCGAGCGCTGACAGAAATGGTGTACGTAGATGAAATTGACGTGGACCAGGAAGGGATTGCTGAGATGACCCTGGATGAAAATGCTATTGCTCAGGTCCCACGCCCTGGCACATCTTTGAAGCTCCCTGGCACTAACCAGACAGGAGGACCGACTCAAGCTGTCAGGCCAATCACTCAAGCTGGAAGACCCATAACGGGCTTCCTTAGGCCCAGCACACAGAGTGGAAGACCGGGTACAATGGAGCAGGCCATCAGAACACCCAGAACGGCCTACACAGCACGACCTATCACCAGCTCATCTGGAAGATTCGTCAGACTGGGGACTGTGAGTCCTGTCAATTTCCCCAGAGCCTTGTACTAGCCAAGTGACTTCATGCTTCACTGGCTTCCATGCTTACAAGTCCCGATGGACCATTTATAAATTTATCCAGACTGAATTTAACAAAATATTCCCAGAAACCTAAGTTGGCAAAGGCTTTATTTGAATATATTTTCCACCATGAAAACGATGTTAAGATGGTTAGGAATGTACCGTGAAGCAGAGAAACAGTTCAAATCAGCCCTGAAGCAGCAGGAAATGGTAGATACATTTCTCTATCTGGCAAAAGTTTATATCATATTGGATCAACCTGTGACTGCTTTAAATCTATTCAAACAAGGCTTAGATAAGTTTCCAGGAGAGGTGACCCTGCTTTGTGGAATTGCCAGGATCTACGAGGAAATGAACAACAGTTCGTCCGCAGCAGAATACTACAAAGAGGTTCTCAAACAAGACAATACTCATGTGGAAGCCATTGCCTGCATTGGAAGCAACCACTTTTATTCTGACCAGCCAGAGGTTGCCCTCCGGTTTTACAGGCGCCTCTTGCAGATGGGAGTTTACAACTGCCAGCTTTTCAACAACCTGGGGCTGTGCTGCTTCTATGCCCAGCAGTACGACATGACTCTGACCTCATTCGAGCGCGCCCTTTCCCTGGCCGAGAACGAGGAAGAGGCAGCTGACGTCTGGTACAACCTGGGGCACATTGCAGTGGGAATAGGAGACACAAACCTGGCCCACCAGTGCTTCAGGCTGGCCCTGGTCCACAACAACCACCATGCTGAGGCCTACAACAACCTAGCCGTGCTGGAGATGCGGAAGGGTCACATTGAACAGTTGTTAAACATTTTAATGAACCTCAATTTTTTTTTTATAAATGTGTATTTTAAAAGTCTTTAATCCAAAAACAAAAGTTCTTAAGCATTAGCTATCGTTGAAAACTTAGGTCAGA
PERM_114	PERM_114	NA	PERM_114	A.C.A.(A.A.B.B)	A	A	C	A	(A.A.B.B)	F1	R1	0	0	0	0	0	TRUE	FALSE	FALSE	002F1,003,004,005,058,006,007,010,011,012,013,014,061,015,016,017R1	2094	PERM_114	CACAGGACCTTTGAGCTCGTTGAGCGCTCTCCCGGACCACCATGGGCTCAGAGATGGAGCCACTGTTCCGGGCCTGGAGCTATTTTAGACGCAGGAAGTTCCAGCTCTGCGCCGATCTATGCACGCAGATGCTGGAGAAGTCCCCTTATGACCAGGCGGCTTGGATTTTGAAAGCGCGAGCGCTGACAGAAATGGTGTACGTAGATGAAATTGACGTGGACCAGGAAGGGATTGCTGAGATGACCCTGGATGAAAATGCTATTGCTCAGGTCCCACGCCCTGGCACATCTTTGAAGCTCCCTGGCACTAACCAGACAGGAGGACCGACTCAAGCTGTCAGGCCAATCACTCAAGCTGGAAGACCCATAACGGGCTTCCTTAGGCCCAGCACACAGAGTGGAAGACCGGGTACAATGGAGCAGGCCATCAGAACACCCAGAACGGCCTACACAGCACGACCTATCACCAGCTCATCTGGAAGATTCGTCAGACTGGGGACTGTGAGTCCTGTCAATTTCCCCAGAGCCTTGTACTAGCCAAGTGACTTCATGCTTCACTGGCTTCCATGCTTACAAGTCCCGATGGACCATTTATAAATTTATCCAGACTGAATTTAACAAAATATTCCCAGAAACCTAAGTTGGCAAAGGCTTTATTTGAATATATTTTCCACCATGAAAACGATGTTAAGATGGTTAGGAATGTACCGTGAAGCAGAGAAACAGTTCAAATCAGCCCTGAAGCAGCAGGAAATGGTAGATACATTTCTCTATCTGGCAAAAGTTTATATCATATTGGATCAACCTGTGACTGCTTTAAATCTATTCAAACAAGGCTTAGATAAGTTTCCAGGAGAGGTGACCCTGCTTTGTGGAATTGCCAGGATCTACGAGGAAATGAACAACAGTTCGTCCGCAGCAGAATACTACAAAGAGGTTCTCAAACAAGACAATACTCATGTGGAAGCCATTGCCTGCATTGGAAGCAACCACTTTTATTCTGACCAGCCAGAGGTTGCCCTCCGGTTTTACAGGCGCCTCTTGCAGATGGGAGTTTACAACTGCCAGCTTTTCAACAACCTGGGGCTGTGCTGCTTCTATGCCCAGCAGTACGACATGACTCTGACCTCATTCGAGCGCGCCCTTTCCCTGGCCGAGAACGAGGAAGAGGCAGCTGACGTCTGGTACAACCTGGGGCACATTGCAGTGGGAATAGGAGACACAAACCTGGCCCACCAGTGCTTCAGGCTGGCCCTGGTCCACAACAACCACCATGCTGAGGCCTACAACAACCTAGCCGTGCTGGAGATGCGGAAGGGTCACATTGAACAGGCACGCGCACTCTTACAAACCGCATCGTCCTTGGCACCCCATATGTATGAGCCACATTTTAATTTTGCAACCGTCTCTGATAAGATTGGAGATCTTCAGAGAAGCTACGTCGCTGCTCAGAAGTCTGAAGCCGCATTTCCAGAGCATGTGGACACTCAGCATTTAATTAAGCAGCTAAAGCAGCACTTCGCTATGCTCTGATCAGGCCTCGGACCAACTGCGTCCTCAGGAAGGGCCAGCCACAGGGGAGAAAACGTGCTGAGTGCATTTGTATCAGTAGTGTGACGCAGACTCAGAAGGCGTCCTGCAAGACCTAAGGACTTTGTTGTTTTATAAGGTAAAACAACACTAAGGTAAAAGTGGGTGCACTTCTGCCATGCCCTCCTCCTCATTAGTCCCCTTTGTCCCCTAGCCACTTCCGTGCCATCTGCATGGACATGGTTTTAGTATCTGGGTAAAACCTAGAAGCCACACATTAGAGAAAAACTATGCGTACCGTAGTATTATTAcaggttagtctctagttaacttcaccgcctcagcctcctcagtgctgtggtacagacacgccaccatgcccggctGGCTTCAGCGTTTCCAAGGACATGAAATCTCCTCTCACACTGCATGGTTGATGTTTGTATATAGTTGTTAAACATTTTAATGAACCTCAATTTTTTTTTTATAAATGTGTATTTTAAAAGTCTTTAATCCAAAAACAAAAGTTCTTAAGCATTAGCTATCGTTGAAAACTTAGGTCAGA
PERM_115	PERM_115	NA	PERM_115	A.C.A.(A.B.A.A)	A	A	C	A	(A.B.A.A)	F1	R1	0	0	0	0	0	TRUE	FALSE	FALSE	002F1,003,004,005,058,006,007,010,011,012,060,013,061,017R1	1528	PERM_115	CACAGGACCTTTGAGCTCGTTGAGCGCTCTCCCGGACCACCATGGGCTCAGAGATGGAGCCACTGTTCCGGGCCTGGAGCTATTTTAGACGCAGGAAGTTCCAGCTCTGCGCCGATCTATGCACGCAGATGCTGGAGAAGTCCCCTTATGACCAGGCGGCTTGGATTTTGAAAGCGCGAGCGCTGACAGAAATGGTGTACGTAGATGAAATTGACGTGGACCAGGAAGGGATTGCTGAGATGACCCTGGATGAAAATGCTATTGCTCAGGTCCCACGCCCTGGCACATCTTTGAAGCTCCCTGGCACTAACCAGACAGGAGGACCGACTCAAGCTGTCAGGCCAATCACTCAAGCTGGAAGACCCATAACGGGCTTCCTTAGGCCCAGCACACAGAGTGGAAGACCGGGTACAATGGAGCAGGCCATCAGAACACCCAGAACGGCCTACACAGCACGACCTATCACCAGCTCATCTGGAAGATTCGTCAGACTGGGGACTGTGAGTCCTGTCAATTTCCCCAGAGCCTTGTACTAGCCAAGTGACTTCATGCTTCACTGGCTTCCATGCTTACAAGTCCCGATGGACCATTTATAAATTTATCCAGACTGAATTTAACAAAATATTCCCAGAAACCTAAGTTGGCAAAGGCTTTATTTGAATATATTTTCCACCATGAAAACGATGTTAAGATGGTTAGGAATGTACCGTGAAGCAGAGAAACAGTTCAAATCAGCCCTGAAGCAGCAGGAAATGGTAGATACATTTCTCTATCTGGCAAAAGTTTATATCATATTGGATCAACCTGTGACTGCTTTAAATCTATTCAAACAAGGCTTAGATAAGTTTCCAGGAGAGGTGACCCTGCTTTGTGGAATTGCCAGGATCTACGAGGAAATGAACAACAGTTCGTCCGCAGCAGAATACTACAAAGAGGTTCTCAAACAAGACAATACTCATGTGGAAGCCATTGCCTGCATTGGAAGCAACCACTTTTATTCTGACCAGCCAGAGGTTGCCCTCCGGTTTTACAGATGGTGAGGCCGAAGCGAGAAGGGACTGGCAGCTACTCTGTGTTCAGGACCCTGAGGAAGACTTAAAGCAGGGTCACCTGCTTTGTGAGGCGCCTCTTGCAGATGGGAGTTTACAACTGCCAGCTTTTCAACAACCTGGGGCTGTGCTGCTTCTATGCCCAGCAGTACGACATGACTCTGACCTCATTCGAGCGCGCCCTTTCCCTGGCCGAGAACGAGGAAGAGGCAGCTGACGTCTGGTACAACCTGGGGCACATTGCAGTGGAGACACAAACCTGGCCCACCAGTGCTTCAGGCTGGCCCTGGTCCACAACAACCACCATGCTGAGGCCTACAACAACCTAGCCGTGCTGGAGATGCGGAAGGGTCACATTGAACAGTTGTTAAACATTTTAATGAACCTCAATTTTTTTTTTATAAATGTGTATTTTAAAAGTCTTTAATCCAAAAACAAAAGTTCTTAAGCATTAGCTATCGTTGAAAACTTAGGTCAGA
PERM_116	PERM_116	NA	PERM_116	A.C.A.(A.B.A.B)	A	A	C	A	(A.B.A.B)	F1	R1	0	0	0	0	0	TRUE	FALSE	FALSE	002F1,003,004,005,058,006,007,010,011,012,060,013,061,015,016,017R1	2176	PERM_116	CACAGGACCTTTGAGCTCGTTGAGCGCTCTCCCGGACCACCATGGGCTCAGAGATGGAGCCACTGTTCCGGGCCTGGAGCTATTTTAGACGCAGGAAGTTCCAGCTCTGCGCCGATCTATGCACGCAGATGCTGGAGAAGTCCCCTTATGACCAGGCGGCTTGGATTTTGAAAGCGCGAGCGCTGACAGAAATGGTGTACGTAGATGAAATTGACGTGGACCAGGAAGGGATTGCTGAGATGACCCTGGATGAAAATGCTATTGCTCAGGTCCCACGCCCTGGCACATCTTTGAAGCTCCCTGGCACTAACCAGACAGGAGGACCGACTCAAGCTGTCAGGCCAATCACTCAAGCTGGAAGACCCATAACGGGCTTCCTTAGGCCCAGCACACAGAGTGGAAGACCGGGTACAATGGAGCAGGCCATCAGAACACCCAGAACGGCCTACACAGCACGACCTATCACCAGCTCATCTGGAAGATTCGTCAGACTGGGGACTGTGAGTCCTGTCAATTTCCCCAGAGCCTTGTACTAGCCAAGTGACTTCATGCTTCACTGGCTTCCATGCTTACAAGTCCCGATGGACCATTTATAAATTTATCCAGACTGAATTTAACAAAATATTCCCAGAAACCTAAGTTGGCAAAGGCTTTATTTGAATATATTTTCCACCATGAAAACGATGTTAAGATGGTTAGGAATGTACCGTGAAGCAGAGAAACAGTTCAAATCAGCCCTGAAGCAGCAGGAAATGGTAGATACATTTCTCTATCTGGCAAAAGTTTATATCATATTGGATCAACCTGTGACTGCTTTAAATCTATTCAAACAAGGCTTAGATAAGTTTCCAGGAGAGGTGACCCTGCTTTGTGGAATTGCCAGGATCTACGAGGAAATGAACAACAGTTCGTCCGCAGCAGAATACTACAAAGAGGTTCTCAAACAAGACAATACTCATGTGGAAGCCATTGCCTGCATTGGAAGCAACCACTTTTATTCTGACCAGCCAGAGGTTGCCCTCCGGTTTTACAGATGGTGAGGCCGAAGCGAGAAGGGACTGGCAGCTACTCTGTGTTCAGGACCCTGAGGAAGACTTAAAGCAGGGTCACCTGCTTTGTGAGGCGCCTCTTGCAGATGGGAGTTTACAACTGCCAGCTTTTCAACAACCTGGGGCTGTGCTGCTTCTATGCCCAGCAGTACGACATGACTCTGACCTCATTCGAGCGCGCCCTTTCCCTGGCCGAGAACGAGGAAGAGGCAGCTGACGTCTGGTACAACCTGGGGCACATTGCAGTGGAGACACAAACCTGGCCCACCAGTGCTTCAGGCTGGCCCTGGTCCACAACAACCACCATGCTGAGGCCTACAACAACCTAGCCGTGCTGGAGATGCGGAAGGGTCACATTGAACAGGCACGCGCACTCTTACAAACCGCATCGTCCTTGGCACCCCATATGTATGAGCCACATTTTAATTTTGCAACCGTCTCTGATAAGATTGGAGATCTTCAGAGAAGCTACGTCGCTGCTCAGAAGTCTGAAGCCGCATTTCCAGAGCATGTGGACACTCAGCATTTAATTAAGCAGCTAAAGCAGCACTTCGCTATGCTCTGATCAGGCCTCGGACCAACTGCGTCCTCAGGAAGGGCCAGCCACAGGGGAGAAAACGTGCTGAGTGCATTTGTATCAGTAGTGTGACGCAGACTCAGAAGGCGTCCTGCAAGACCTAAGGACTTTGTTGTTTTATAAGGTAAAACAACACTAAGGTAAAAGTGGGTGCACTTCTGCCATGCCCTCCTCCTCATTAGTCCCCTTTGTCCCCTAGCCACTTCCGTGCCATCTGCATGGACATGGTTTTAGTATCTGGGTAAAACCTAGAAGCCACACATTAGAGAAAAACTATGCGTACCGTAGTATTATTAcaggttagtctctagttaacttcaccgcctcagcctcctcagtgctgtggtacagacacgccaccatgcccggctGGCTTCAGCGTTTCCAAGGACATGAAATCTCCTCTCACACTGCATGGTTGATGTTTGTATATAGTTGTTAAACATTTTAATGAACCTCAATTTTTTTTTTATAAATGTGTATTTTAAAAGTCTTTAATCCAAAAACAAAAGTTCTTAAGCATTAGCTATCGTTGAAAACTTAGGTCAGA
PERM_117	PERM_117	NA	PERM_117	A.C.A.(A.B.B.A)	A	A	C	A	(A.B.B.A)	F1	R1	0	0	0	0	0	TRUE	FALSE	FALSE	002F1,003,004,005,058,006,007,010,011,012,060,013,014,061,017R1	1535	PERM_117	CACAGGACCTTTGAGCTCGTTGAGCGCTCTCCCGGACCACCATGGGCTCAGAGATGGAGCCACTGTTCCGGGCCTGGAGCTATTTTAGACGCAGGAAGTTCCAGCTCTGCGCCGATCTATGCACGCAGATGCTGGAGAAGTCCCCTTATGACCAGGCGGCTTGGATTTTGAAAGCGCGAGCGCTGACAGAAATGGTGTACGTAGATGAAATTGACGTGGACCAGGAAGGGATTGCTGAGATGACCCTGGATGAAAATGCTATTGCTCAGGTCCCACGCCCTGGCACATCTTTGAAGCTCCCTGGCACTAACCAGACAGGAGGACCGACTCAAGCTGTCAGGCCAATCACTCAAGCTGGAAGACCCATAACGGGCTTCCTTAGGCCCAGCACACAGAGTGGAAGACCGGGTACAATGGAGCAGGCCATCAGAACACCCAGAACGGCCTACACAGCACGACCTATCACCAGCTCATCTGGAAGATTCGTCAGACTGGGGACTGTGAGTCCTGTCAATTTCCCCAGAGCCTTGTACTAGCCAAGTGACTTCATGCTTCACTGGCTTCCATGCTTACAAGTCCCGATGGACCATTTATAAATTTATCCAGACTGAATTTAACAAAATATTCCCAGAAACCTAAGTTGGCAAAGGCTTTATTTGAATATATTTTCCACCATGAAAACGATGTTAAGATGGTTAGGAATGTACCGTGAAGCAGAGAAACAGTTCAAATCAGCCCTGAAGCAGCAGGAAATGGTAGATACATTTCTCTATCTGGCAAAAGTTTATATCATATTGGATCAACCTGTGACTGCTTTAAATCTATTCAAACAAGGCTTAGATAAGTTTCCAGGAGAGGTGACCCTGCTTTGTGGAATTGCCAGGATCTACGAGGAAATGAACAACAGTTCGTCCGCAGCAGAATACTACAAAGAGGTTCTCAAACAAGACAATACTCATGTGGAAGCCATTGCCTGCATTGGAAGCAACCACTTTTATTCTGACCAGCCAGAGGTTGCCCTCCGGTTTTACAGATGGTGAGGCCGAAGCGAGAAGGGACTGGCAGCTACTCTGTGTTCAGGACCCTGAGGAAGACTTAAAGCAGGGTCACCTGCTTTGTGAGGCGCCTCTTGCAGATGGGAGTTTACAACTGCCAGCTTTTCAACAACCTGGGGCTGTGCTGCTTCTATGCCCAGCAGTACGACATGACTCTGACCTCATTCGAGCGCGCCCTTTCCCTGGCCGAGAACGAGGAAGAGGCAGCTGACGTCTGGTACAACCTGGGGCACATTGCAGTGGGAATAGGAGACACAAACCTGGCCCACCAGTGCTTCAGGCTGGCCCTGGTCCACAACAACCACCATGCTGAGGCCTACAACAACCTAGCCGTGCTGGAGATGCGGAAGGGTCACATTGAACAGTTGTTAAACATTTTAATGAACCTCAATTTTTTTTTTATAAATGTGTATTTTAAAAGTCTTTAATCCAAAAACAAAAGTTCTTAAGCATTAGCTATCGTTGAAAACTTAGGTCAGA
PERM_118	PERM_118	NA	PERM_118	A.C.A.(A.B.B.B)	A	A	C	A	(A.B.B.B)	F1	R1	0	0	0	0	0	TRUE	FALSE	FALSE	002F1,003,004,005,058,006,007,010,011,012,060,013,014,061,015,016,017R1	2183	PERM_118	CACAGGACCTTTGAGCTCGTTGAGCGCTCTCCCGGACCACCATGGGCTCAGAGATGGAGCCACTGTTCCGGGCCTGGAGCTATTTTAGACGCAGGAAGTTCCAGCTCTGCGCCGATCTATGCACGCAGATGCTGGAGAAGTCCCCTTATGACCAGGCGGCTTGGATTTTGAAAGCGCGAGCGCTGACAGAAATGGTGTACGTAGATGAAATTGACGTGGACCAGGAAGGGATTGCTGAGATGACCCTGGATGAAAATGCTATTGCTCAGGTCCCACGCCCTGGCACATCTTTGAAGCTCCCTGGCACTAACCAGACAGGAGGACCGACTCAAGCTGTCAGGCCAATCACTCAAGCTGGAAGACCCATAACGGGCTTCCTTAGGCCCAGCACACAGAGTGGAAGACCGGGTACAATGGAGCAGGCCATCAGAACACCCAGAACGGCCTACACAGCACGACCTATCACCAGCTCATCTGGAAGATTCGTCAGACTGGGGACTGTGAGTCCTGTCAATTTCCCCAGAGCCTTGTACTAGCCAAGTGACTTCATGCTTCACTGGCTTCCATGCTTACAAGTCCCGATGGACCATTTATAAATTTATCCAGACTGAATTTAACAAAATATTCCCAGAAACCTAAGTTGGCAAAGGCTTTATTTGAATATATTTTCCACCATGAAAACGATGTTAAGATGGTTAGGAATGTACCGTGAAGCAGAGAAACAGTTCAAATCAGCCCTGAAGCAGCAGGAAATGGTAGATACATTTCTCTATCTGGCAAAAGTTTATATCATATTGGATCAACCTGTGACTGCTTTAAATCTATTCAAACAAGGCTTAGATAAGTTTCCAGGAGAGGTGACCCTGCTTTGTGGAATTGCCAGGATCTACGAGGAAATGAACAACAGTTCGTCCGCAGCAGAATACTACAAAGAGGTTCTCAAACAAGACAATACTCATGTGGAAGCCATTGCCTGCATTGGAAGCAACCACTTTTATTCTGACCAGCCAGAGGTTGCCCTCCGGTTTTACAGATGGTGAGGCCGAAGCGAGAAGGGACTGGCAGCTACTCTGTGTTCAGGACCCTGAGGAAGACTTAAAGCAGGGTCACCTGCTTTGTGAGGCGCCTCTTGCAGATGGGAGTTTACAACTGCCAGCTTTTCAACAACCTGGGGCTGTGCTGCTTCTATGCCCAGCAGTACGACATGACTCTGACCTCATTCGAGCGCGCCCTTTCCCTGGCCGAGAACGAGGAAGAGGCAGCTGACGTCTGGTACAACCTGGGGCACATTGCAGTGGGAATAGGAGACACAAACCTGGCCCACCAGTGCTTCAGGCTGGCCCTGGTCCACAACAACCACCATGCTGAGGCCTACAACAACCTAGCCGTGCTGGAGATGCGGAAGGGTCACATTGAACAGGCACGCGCACTCTTACAAACCGCATCGTCCTTGGCACCCCATATGTATGAGCCACATTTTAATTTTGCAACCGTCTCTGATAAGATTGGAGATCTTCAGAGAAGCTACGTCGCTGCTCAGAAGTCTGAAGCCGCATTTCCAGAGCATGTGGACACTCAGCATTTAATTAAGCAGCTAAAGCAGCACTTCGCTATGCTCTGATCAGGCCTCGGACCAACTGCGTCCTCAGGAAGGGCCAGCCACAGGGGAGAAAACGTGCTGAGTGCATTTGTATCAGTAGTGTGACGCAGACTCAGAAGGCGTCCTGCAAGACCTAAGGACTTTGTTGTTTTATAAGGTAAAACAACACTAAGGTAAAAGTGGGTGCACTTCTGCCATGCCCTCCTCCTCATTAGTCCCCTTTGTCCCCTAGCCACTTCCGTGCCATCTGCATGGACATGGTTTTAGTATCTGGGTAAAACCTAGAAGCCACACATTAGAGAAAAACTATGCGTACCGTAGTATTATTAcaggttagtctctagttaacttcaccgcctcagcctcctcagtgctgtggtacagacacgccaccatgcccggctGGCTTCAGCGTTTCCAAGGACATGAAATCTCCTCTCACACTGCATGGTTGATGTTTGTATATAGTTGTTAAACATTTTAATGAACCTCAATTTTTTTTTTATAAATGTGTATTTTAAAAGTCTTTAATCCAAAAACAAAAGTTCTTAAGCATTAGCTATCGTTGAAAACTTAGGTCAGA
PERM_119	PERM_119	NA	PERM_119	A.C.A.(B.A.A.A)	A	A	C	A	(B.A.A.A)	F1	R1	0	0	0	0	0	TRUE	FALSE	FALSE	002F1,003,004,005,058,006,007,010,011,059,012,013,061,017R1	1513	PERM_119	CACAGGACCTTTGAGCTCGTTGAGCGCTCTCCCGGACCACCATGGGCTCAGAGATGGAGCCACTGTTCCGGGCCTGGAGCTATTTTAGACGCAGGAAGTTCCAGCTCTGCGCCGATCTATGCACGCAGATGCTGGAGAAGTCCCCTTATGACCAGGCGGCTTGGATTTTGAAAGCGCGAGCGCTGACAGAAATGGTGTACGTAGATGAAATTGACGTGGACCAGGAAGGGATTGCTGAGATGACCCTGGATGAAAATGCTATTGCTCAGGTCCCACGCCCTGGCACATCTTTGAAGCTCCCTGGCACTAACCAGACAGGAGGACCGACTCAAGCTGTCAGGCCAATCACTCAAGCTGGAAGACCCATAACGGGCTTCCTTAGGCCCAGCACACAGAGTGGAAGACCGGGTACAATGGAGCAGGCCATCAGAACACCCAGAACGGCCTACACAGCACGACCTATCACCAGCTCATCTGGAAGATTCGTCAGACTGGGGACTGTGAGTCCTGTCAATTTCCCCAGAGCCTTGTACTAGCCAAGTGACTTCATGCTTCACTGGCTTCCATGCTTACAAGTCCCGATGGACCATTTATAAATTTATCCAGACTGAATTTAACAAAATATTCCCAGAAACCTAAGTTGGCAAAGGCTTTATTTGAATATATTTTCCACCATGAAAACGATGTTAAGATGGTTAGGAATGTACCGTGAAGCAGAGAAACAGTTCAAATCAGCCCTGAAGCAGCAGGAAATGGTAGATACATTTCTCTATCTGGCAAAAGTTTATATCATATTGGATCAACCTGTGACTGCTTTAAATCTATTCAAACAAGGCTTAGATAAGTTTCCAGGAGAGGTGACCCTGCTTTGTGGAATTGCCAGGATCTACGAGGTATATCTGTGAGTGGATGTACTACTATGAATGGATGTACTCAATGAATAAAATGTAATTTCTGTTTGACAGTGGAAATGAACAACAGTTCGTCCGCAGCAGAATACTACAAAGAGGTTCTCAAACAAGACAATACTCATGTGGAAGCCATTGCCTGCATTGGAAGCAACCACTTTTATTCTGACCAGCCAGAGGTTGCCCTCCGGTTTTACAGGCGCCTCTTGCAGATGGGAGTTTACAACTGCCAGCTTTTCAACAACCTGGGGCTGTGCTGCTTCTATGCCCAGCAGTACGACATGACTCTGACCTCATTCGAGCGCGCCCTTTCCCTGGCCGAGAACGAGGAAGAGGCAGCTGACGTCTGGTACAACCTGGGGCACATTGCAGTGGAGACACAAACCTGGCCCACCAGTGCTTCAGGCTGGCCCTGGTCCACAACAACCACCATGCTGAGGCCTACAACAACCTAGCCGTGCTGGAGATGCGGAAGGGTCACATTGAACAGTTGTTAAACATTTTAATGAACCTCAATTTTTTTTTTATAAATGTGTATTTTAAAAGTCTTTAATCCAAAAACAAAAGTTCTTAAGCATTAGCTATCGTTGAAAACTTAGGTCAGA
PERM_120	PERM_120	NA	PERM_120	A.C.A.(B.A.A.B)	A	A	C	A	(B.A.A.B)	F1	R1	0	0	0	0	0	TRUE	FALSE	FALSE	002F1,003,004,005,058,006,007,010,011,059,012,013,061,015,016,017R1	2161	PERM_120	CACAGGACCTTTGAGCTCGTTGAGCGCTCTCCCGGACCACCATGGGCTCAGAGATGGAGCCACTGTTCCGGGCCTGGAGCTATTTTAGACGCAGGAAGTTCCAGCTCTGCGCCGATCTATGCACGCAGATGCTGGAGAAGTCCCCTTATGACCAGGCGGCTTGGATTTTGAAAGCGCGAGCGCTGACAGAAATGGTGTACGTAGATGAAATTGACGTGGACCAGGAAGGGATTGCTGAGATGACCCTGGATGAAAATGCTATTGCTCAGGTCCCACGCCCTGGCACATCTTTGAAGCTCCCTGGCACTAACCAGACAGGAGGACCGACTCAAGCTGTCAGGCCAATCACTCAAGCTGGAAGACCCATAACGGGCTTCCTTAGGCCCAGCACACAGAGTGGAAGACCGGGTACAATGGAGCAGGCCATCAGAACACCCAGAACGGCCTACACAGCACGACCTATCACCAGCTCATCTGGAAGATTCGTCAGACTGGGGACTGTGAGTCCTGTCAATTTCCCCAGAGCCTTGTACTAGCCAAGTGACTTCATGCTTCACTGGCTTCCATGCTTACAAGTCCCGATGGACCATTTATAAATTTATCCAGACTGAATTTAACAAAATATTCCCAGAAACCTAAGTTGGCAAAGGCTTTATTTGAATATATTTTCCACCATGAAAACGATGTTAAGATGGTTAGGAATGTACCGTGAAGCAGAGAAACAGTTCAAATCAGCCCTGAAGCAGCAGGAAATGGTAGATACATTTCTCTATCTGGCAAAAGTTTATATCATATTGGATCAACCTGTGACTGCTTTAAATCTATTCAAACAAGGCTTAGATAAGTTTCCAGGAGAGGTGACCCTGCTTTGTGGAATTGCCAGGATCTACGAGGTATATCTGTGAGTGGATGTACTACTATGAATGGATGTACTCAATGAATAAAATGTAATTTCTGTTTGACAGTGGAAATGAACAACAGTTCGTCCGCAGCAGAATACTACAAAGAGGTTCTCAAACAAGACAATACTCATGTGGAAGCCATTGCCTGCATTGGAAGCAACCACTTTTATTCTGACCAGCCAGAGGTTGCCCTCCGGTTTTACAGGCGCCTCTTGCAGATGGGAGTTTACAACTGCCAGCTTTTCAACAACCTGGGGCTGTGCTGCTTCTATGCCCAGCAGTACGACATGACTCTGACCTCATTCGAGCGCGCCCTTTCCCTGGCCGAGAACGAGGAAGAGGCAGCTGACGTCTGGTACAACCTGGGGCACATTGCAGTGGAGACACAAACCTGGCCCACCAGTGCTTCAGGCTGGCCCTGGTCCACAACAACCACCATGCTGAGGCCTACAACAACCTAGCCGTGCTGGAGATGCGGAAGGGTCACATTGAACAGGCACGCGCACTCTTACAAACCGCATCGTCCTTGGCACCCCATATGTATGAGCCACATTTTAATTTTGCAACCGTCTCTGATAAGATTGGAGATCTTCAGAGAAGCTACGTCGCTGCTCAGAAGTCTGAAGCCGCATTTCCAGAGCATGTGGACACTCAGCATTTAATTAAGCAGCTAAAGCAGCACTTCGCTATGCTCTGATCAGGCCTCGGACCAACTGCGTCCTCAGGAAGGGCCAGCCACAGGGGAGAAAACGTGCTGAGTGCATTTGTATCAGTAGTGTGACGCAGACTCAGAAGGCGTCCTGCAAGACCTAAGGACTTTGTTGTTTTATAAGGTAAAACAACACTAAGGTAAAAGTGGGTGCACTTCTGCCATGCCCTCCTCCTCATTAGTCCCCTTTGTCCCCTAGCCACTTCCGTGCCATCTGCATGGACATGGTTTTAGTATCTGGGTAAAACCTAGAAGCCACACATTAGAGAAAAACTATGCGTACCGTAGTATTATTAcaggttagtctctagttaacttcaccgcctcagcctcctcagtgctgtggtacagacacgccaccatgcccggctGGCTTCAGCGTTTCCAAGGACATGAAATCTCCTCTCACACTGCATGGTTGATGTTTGTATATAGTTGTTAAACATTTTAATGAACCTCAATTTTTTTTTTATAAATGTGTATTTTAAAAGTCTTTAATCCAAAAACAAAAGTTCTTAAGCATTAGCTATCGTTGAAAACTTAGGTCAGA
PERM_121	PERM_121	NA	PERM_121	A.C.A.(B.A.B.A)	A	A	C	A	(B.A.B.A)	F1	R1	0	0	0	0	0	TRUE	FALSE	FALSE	002F1,003,004,005,058,006,007,010,011,059,012,013,014,061,017R1	1520	PERM_121	CACAGGACCTTTGAGCTCGTTGAGCGCTCTCCCGGACCACCATGGGCTCAGAGATGGAGCCACTGTTCCGGGCCTGGAGCTATTTTAGACGCAGGAAGTTCCAGCTCTGCGCCGATCTATGCACGCAGATGCTGGAGAAGTCCCCTTATGACCAGGCGGCTTGGATTTTGAAAGCGCGAGCGCTGACAGAAATGGTGTACGTAGATGAAATTGACGTGGACCAGGAAGGGATTGCTGAGATGACCCTGGATGAAAATGCTATTGCTCAGGTCCCACGCCCTGGCACATCTTTGAAGCTCCCTGGCACTAACCAGACAGGAGGACCGACTCAAGCTGTCAGGCCAATCACTCAAGCTGGAAGACCCATAACGGGCTTCCTTAGGCCCAGCACACAGAGTGGAAGACCGGGTACAATGGAGCAGGCCATCAGAACACCCAGAACGGCCTACACAGCACGACCTATCACCAGCTCATCTGGAAGATTCGTCAGACTGGGGACTGTGAGTCCTGTCAATTTCCCCAGAGCCTTGTACTAGCCAAGTGACTTCATGCTTCACTGGCTTCCATGCTTACAAGTCCCGATGGACCATTTATAAATTTATCCAGACTGAATTTAACAAAATATTCCCAGAAACCTAAGTTGGCAAAGGCTTTATTTGAATATATTTTCCACCATGAAAACGATGTTAAGATGGTTAGGAATGTACCGTGAAGCAGAGAAACAGTTCAAATCAGCCCTGAAGCAGCAGGAAATGGTAGATACATTTCTCTATCTGGCAAAAGTTTATATCATATTGGATCAACCTGTGACTGCTTTAAATCTATTCAAACAAGGCTTAGATAAGTTTCCAGGAGAGGTGACCCTGCTTTGTGGAATTGCCAGGATCTACGAGGTATATCTGTGAGTGGATGTACTACTATGAATGGATGTACTCAATGAATAAAATGTAATTTCTGTTTGACAGTGGAAATGAACAACAGTTCGTCCGCAGCAGAATACTACAAAGAGGTTCTCAAACAAGACAATACTCATGTGGAAGCCATTGCCTGCATTGGAAGCAACCACTTTTATTCTGACCAGCCAGAGGTTGCCCTCCGGTTTTACAGGCGCCTCTTGCAGATGGGAGTTTACAACTGCCAGCTTTTCAACAACCTGGGGCTGTGCTGCTTCTATGCCCAGCAGTACGACATGACTCTGACCTCATTCGAGCGCGCCCTTTCCCTGGCCGAGAACGAGGAAGAGGCAGCTGACGTCTGGTACAACCTGGGGCACATTGCAGTGGGAATAGGAGACACAAACCTGGCCCACCAGTGCTTCAGGCTGGCCCTGGTCCACAACAACCACCATGCTGAGGCCTACAACAACCTAGCCGTGCTGGAGATGCGGAAGGGTCACATTGAACAGTTGTTAAACATTTTAATGAACCTCAATTTTTTTTTTATAAATGTGTATTTTAAAAGTCTTTAATCCAAAAACAAAAGTTCTTAAGCATTAGCTATCGTTGAAAACTTAGGTCAGA
PERM_122	PERM_122	NA	PERM_122	A.C.A.(B.A.B.B)	A	A	C	A	(B.A.B.B)	F1	R1	0	0	0	0	0	TRUE	FALSE	FALSE	002F1,003,004,005,058,006,007,010,011,059,012,013,014,061,015,016,017R1	2168	PERM_122	CACAGGACCTTTGAGCTCGTTGAGCGCTCTCCCGGACCACCATGGGCTCAGAGATGGAGCCACTGTTCCGGGCCTGGAGCTATTTTAGACGCAGGAAGTTCCAGCTCTGCGCCGATCTATGCACGCAGATGCTGGAGAAGTCCCCTTATGACCAGGCGGCTTGGATTTTGAAAGCGCGAGCGCTGACAGAAATGGTGTACGTAGATGAAATTGACGTGGACCAGGAAGGGATTGCTGAGATGACCCTGGATGAAAATGCTATTGCTCAGGTCCCACGCCCTGGCACATCTTTGAAGCTCCCTGGCACTAACCAGACAGGAGGACCGACTCAAGCTGTCAGGCCAATCACTCAAGCTGGAAGACCCATAACGGGCTTCCTTAGGCCCAGCACACAGAGTGGAAGACCGGGTACAATGGAGCAGGCCATCAGAACACCCAGAACGGCCTACACAGCACGACCTATCACCAGCTCATCTGGAAGATTCGTCAGACTGGGGACTGTGAGTCCTGTCAATTTCCCCAGAGCCTTGTACTAGCCAAGTGACTTCATGCTTCACTGGCTTCCATGCTTACAAGTCCCGATGGACCATTTATAAATTTATCCAGACTGAATTTAACAAAATATTCCCAGAAACCTAAGTTGGCAAAGGCTTTATTTGAATATATTTTCCACCATGAAAACGATGTTAAGATGGTTAGGAATGTACCGTGAAGCAGAGAAACAGTTCAAATCAGCCCTGAAGCAGCAGGAAATGGTAGATACATTTCTCTATCTGGCAAAAGTTTATATCATATTGGATCAACCTGTGACTGCTTTAAATCTATTCAAACAAGGCTTAGATAAGTTTCCAGGAGAGGTGACCCTGCTTTGTGGAATTGCCAGGATCTACGAGGTATATCTGTGAGTGGATGTACTACTATGAATGGATGTACTCAATGAATAAAATGTAATTTCTGTTTGACAGTGGAAATGAACAACAGTTCGTCCGCAGCAGAATACTACAAAGAGGTTCTCAAACAAGACAATACTCATGTGGAAGCCATTGCCTGCATTGGAAGCAACCACTTTTATTCTGACCAGCCAGAGGTTGCCCTCCGGTTTTACAGGCGCCTCTTGCAGATGGGAGTTTACAACTGCCAGCTTTTCAACAACCTGGGGCTGTGCTGCTTCTATGCCCAGCAGTACGACATGACTCTGACCTCATTCGAGCGCGCCCTTTCCCTGGCCGAGAACGAGGAAGAGGCAGCTGACGTCTGGTACAACCTGGGGCACATTGCAGTGGGAATAGGAGACACAAACCTGGCCCACCAGTGCTTCAGGCTGGCCCTGGTCCACAACAACCACCATGCTGAGGCCTACAACAACCTAGCCGTGCTGGAGATGCGGAAGGGTCACATTGAACAGGCACGCGCACTCTTACAAACCGCATCGTCCTTGGCACCCCATATGTATGAGCCACATTTTAATTTTGCAACCGTCTCTGATAAGATTGGAGATCTTCAGAGAAGCTACGTCGCTGCTCAGAAGTCTGAAGCCGCATTTCCAGAGCATGTGGACACTCAGCATTTAATTAAGCAGCTAAAGCAGCACTTCGCTATGCTCTGATCAGGCCTCGGACCAACTGCGTCCTCAGGAAGGGCCAGCCACAGGGGAGAAAACGTGCTGAGTGCATTTGTATCAGTAGTGTGACGCAGACTCAGAAGGCGTCCTGCAAGACCTAAGGACTTTGTTGTTTTATAAGGTAAAACAACACTAAGGTAAAAGTGGGTGCACTTCTGCCATGCCCTCCTCCTCATTAGTCCCCTTTGTCCCCTAGCCACTTCCGTGCCATCTGCATGGACATGGTTTTAGTATCTGGGTAAAACCTAGAAGCCACACATTAGAGAAAAACTATGCGTACCGTAGTATTATTAcaggttagtctctagttaacttcaccgcctcagcctcctcagtgctgtggtacagacacgccaccatgcccggctGGCTTCAGCGTTTCCAAGGACATGAAATCTCCTCTCACACTGCATGGTTGATGTTTGTATATAGTTGTTAAACATTTTAATGAACCTCAATTTTTTTTTTATAAATGTGTATTTTAAAAGTCTTTAATCCAAAAACAAAAGTTCTTAAGCATTAGCTATCGTTGAAAACTTAGGTCAGA
PERM_123	PERM_123	NA	PERM_123	A.C.A.(B.B.A.A)	A	A	C	A	(B.B.A.A)	F1	R1	0	0	0	0	0	TRUE	FALSE	FALSE	002F1,003,004,005,058,006,007,010,011,059,012,060,013,061,017R1	1602	PERM_123	CACAGGACCTTTGAGCTCGTTGAGCGCTCTCCCGGACCACCATGGGCTCAGAGATGGAGCCACTGTTCCGGGCCTGGAGCTATTTTAGACGCAGGAAGTTCCAGCTCTGCGCCGATCTATGCACGCAGATGCTGGAGAAGTCCCCTTATGACCAGGCGGCTTGGATTTTGAAAGCGCGAGCGCTGACAGAAATGGTGTACGTAGATGAAATTGACGTGGACCAGGAAGGGATTGCTGAGATGACCCTGGATGAAAATGCTATTGCTCAGGTCCCACGCCCTGGCACATCTTTGAAGCTCCCTGGCACTAACCAGACAGGAGGACCGACTCAAGCTGTCAGGCCAATCACTCAAGCTGGAAGACCCATAACGGGCTTCCTTAGGCCCAGCACACAGAGTGGAAGACCGGGTACAATGGAGCAGGCCATCAGAACACCCAGAACGGCCTACACAGCACGACCTATCACCAGCTCATCTGGAAGATTCGTCAGACTGGGGACTGTGAGTCCTGTCAATTTCCCCAGAGCCTTGTACTAGCCAAGTGACTTCATGCTTCACTGGCTTCCATGCTTACAAGTCCCGATGGACCATTTATAAATTTATCCAGACTGAATTTAACAAAATATTCCCAGAAACCTAAGTTGGCAAAGGCTTTATTTGAATATATTTTCCACCATGAAAACGATGTTAAGATGGTTAGGAATGTACCGTGAAGCAGAGAAACAGTTCAAATCAGCCCTGAAGCAGCAGGAAATGGTAGATACATTTCTCTATCTGGCAAAAGTTTATATCATATTGGATCAACCTGTGACTGCTTTAAATCTATTCAAACAAGGCTTAGATAAGTTTCCAGGAGAGGTGACCCTGCTTTGTGGAATTGCCAGGATCTACGAGGTATATCTGTGAGTGGATGTACTACTATGAATGGATGTACTCAATGAATAAAATGTAATTTCTGTTTGACAGTGGAAATGAACAACAGTTCGTCCGCAGCAGAATACTACAAAGAGGTTCTCAAACAAGACAATACTCATGTGGAAGCCATTGCCTGCATTGGAAGCAACCACTTTTATTCTGACCAGCCAGAGGTTGCCCTCCGGTTTTACAGATGGTGAGGCCGAAGCGAGAAGGGACTGGCAGCTACTCTGTGTTCAGGACCCTGAGGAAGACTTAAAGCAGGGTCACCTGCTTTGTGAGGCGCCTCTTGCAGATGGGAGTTTACAACTGCCAGCTTTTCAACAACCTGGGGCTGTGCTGCTTCTATGCCCAGCAGTACGACATGACTCTGACCTCATTCGAGCGCGCCCTTTCCCTGGCCGAGAACGAGGAAGAGGCAGCTGACGTCTGGTACAACCTGGGGCACATTGCAGTGGAGACACAAACCTGGCCCACCAGTGCTTCAGGCTGGCCCTGGTCCACAACAACCACCATGCTGAGGCCTACAACAACCTAGCCGTGCTGGAGATGCGGAAGGGTCACATTGAACAGTTGTTAAACATTTTAATGAACCTCAATTTTTTTTTTATAAATGTGTATTTTAAAAGTCTTTAATCCAAAAACAAAAGTTCTTAAGCATTAGCTATCGTTGAAAACTTAGGTCAGA
PERM_124	PERM_124	NA	PERM_124	A.C.A.(B.B.A.B)	A	A	C	A	(B.B.A.B)	F1	R1	0	0	0	0	0	TRUE	FALSE	FALSE	002F1,003,004,005,058,006,007,010,011,059,012,060,013,061,015,016,017R1	2250	PERM_124	CACAGGACCTTTGAGCTCGTTGAGCGCTCTCCCGGACCACCATGGGCTCAGAGATGGAGCCACTGTTCCGGGCCTGGAGCTATTTTAGACGCAGGAAGTTCCAGCTCTGCGCCGATCTATGCACGCAGATGCTGGAGAAGTCCCCTTATGACCAGGCGGCTTGGATTTTGAAAGCGCGAGCGCTGACAGAAATGGTGTACGTAGATGAAATTGACGTGGACCAGGAAGGGATTGCTGAGATGACCCTGGATGAAAATGCTATTGCTCAGGTCCCACGCCCTGGCACATCTTTGAAGCTCCCTGGCACTAACCAGACAGGAGGACCGACTCAAGCTGTCAGGCCAATCACTCAAGCTGGAAGACCCATAACGGGCTTCCTTAGGCCCAGCACACAGAGTGGAAGACCGGGTACAATGGAGCAGGCCATCAGAACACCCAGAACGGCCTACACAGCACGACCTATCACCAGCTCATCTGGAAGATTCGTCAGACTGGGGACTGTGAGTCCTGTCAATTTCCCCAGAGCCTTGTACTAGCCAAGTGACTTCATGCTTCACTGGCTTCCATGCTTACAAGTCCCGATGGACCATTTATAAATTTATCCAGACTGAATTTAACAAAATATTCCCAGAAACCTAAGTTGGCAAAGGCTTTATTTGAATATATTTTCCACCATGAAAACGATGTTAAGATGGTTAGGAATGTACCGTGAAGCAGAGAAACAGTTCAAATCAGCCCTGAAGCAGCAGGAAATGGTAGATACATTTCTCTATCTGGCAAAAGTTTATATCATATTGGATCAACCTGTGACTGCTTTAAATCTATTCAAACAAGGCTTAGATAAGTTTCCAGGAGAGGTGACCCTGCTTTGTGGAATTGCCAGGATCTACGAGGTATATCTGTGAGTGGATGTACTACTATGAATGGATGTACTCAATGAATAAAATGTAATTTCTGTTTGACAGTGGAAATGAACAACAGTTCGTCCGCAGCAGAATACTACAAAGAGGTTCTCAAACAAGACAATACTCATGTGGAAGCCATTGCCTGCATTGGAAGCAACCACTTTTATTCTGACCAGCCAGAGGTTGCCCTCCGGTTTTACAGATGGTGAGGCCGAAGCGAGAAGGGACTGGCAGCTACTCTGTGTTCAGGACCCTGAGGAAGACTTAAAGCAGGGTCACCTGCTTTGTGAGGCGCCTCTTGCAGATGGGAGTTTACAACTGCCAGCTTTTCAACAACCTGGGGCTGTGCTGCTTCTATGCCCAGCAGTACGACATGACTCTGACCTCATTCGAGCGCGCCCTTTCCCTGGCCGAGAACGAGGAAGAGGCAGCTGACGTCTGGTACAACCTGGGGCACATTGCAGTGGAGACACAAACCTGGCCCACCAGTGCTTCAGGCTGGCCCTGGTCCACAACAACCACCATGCTGAGGCCTACAACAACCTAGCCGTGCTGGAGATGCGGAAGGGTCACATTGAACAGGCACGCGCACTCTTACAAACCGCATCGTCCTTGGCACCCCATATGTATGAGCCACATTTTAATTTTGCAACCGTCTCTGATAAGATTGGAGATCTTCAGAGAAGCTACGTCGCTGCTCAGAAGTCTGAAGCCGCATTTCCAGAGCATGTGGACACTCAGCATTTAATTAAGCAGCTAAAGCAGCACTTCGCTATGCTCTGATCAGGCCTCGGACCAACTGCGTCCTCAGGAAGGGCCAGCCACAGGGGAGAAAACGTGCTGAGTGCATTTGTATCAGTAGTGTGACGCAGACTCAGAAGGCGTCCTGCAAGACCTAAGGACTTTGTTGTTTTATAAGGTAAAACAACACTAAGGTAAAAGTGGGTGCACTTCTGCCATGCCCTCCTCCTCATTAGTCCCCTTTGTCCCCTAGCCACTTCCGTGCCATCTGCATGGACATGGTTTTAGTATCTGGGTAAAACCTAGAAGCCACACATTAGAGAAAAACTATGCGTACCGTAGTATTATTAcaggttagtctctagttaacttcaccgcctcagcctcctcagtgctgtggtacagacacgccaccatgcccggctGGCTTCAGCGTTTCCAAGGACATGAAATCTCCTCTCACACTGCATGGTTGATGTTTGTATATAGTTGTTAAACATTTTAATGAACCTCAATTTTTTTTTTATAAATGTGTATTTTAAAAGTCTTTAATCCAAAAACAAAAGTTCTTAAGCATTAGCTATCGTTGAAAACTTAGGTCAGA
PERM_125	PERM_125	NA	PERM_125	A.C.A.(B.B.B.A)	A	A	C	A	(B.B.B.A)	F1	R1	0	0	0	0	0	TRUE	FALSE	FALSE	002F1,003,004,005,058,006,007,010,011,059,012,060,013,014,061,017R1	1609	PERM_125	CACAGGACCTTTGAGCTCGTTGAGCGCTCTCCCGGACCACCATGGGCTCAGAGATGGAGCCACTGTTCCGGGCCTGGAGCTATTTTAGACGCAGGAAGTTCCAGCTCTGCGCCGATCTATGCACGCAGATGCTGGAGAAGTCCCCTTATGACCAGGCGGCTTGGATTTTGAAAGCGCGAGCGCTGACAGAAATGGTGTACGTAGATGAAATTGACGTGGACCAGGAAGGGATTGCTGAGATGACCCTGGATGAAAATGCTATTGCTCAGGTCCCACGCCCTGGCACATCTTTGAAGCTCCCTGGCACTAACCAGACAGGAGGACCGACTCAAGCTGTCAGGCCAATCACTCAAGCTGGAAGACCCATAACGGGCTTCCTTAGGCCCAGCACACAGAGTGGAAGACCGGGTACAATGGAGCAGGCCATCAGAACACCCAGAACGGCCTACACAGCACGACCTATCACCAGCTCATCTGGAAGATTCGTCAGACTGGGGACTGTGAGTCCTGTCAATTTCCCCAGAGCCTTGTACTAGCCAAGTGACTTCATGCTTCACTGGCTTCCATGCTTACAAGTCCCGATGGACCATTTATAAATTTATCCAGACTGAATTTAACAAAATATTCCCAGAAACCTAAGTTGGCAAAGGCTTTATTTGAATATATTTTCCACCATGAAAACGATGTTAAGATGGTTAGGAATGTACCGTGAAGCAGAGAAACAGTTCAAATCAGCCCTGAAGCAGCAGGAAATGGTAGATACATTTCTCTATCTGGCAAAAGTTTATATCATATTGGATCAACCTGTGACTGCTTTAAATCTATTCAAACAAGGCTTAGATAAGTTTCCAGGAGAGGTGACCCTGCTTTGTGGAATTGCCAGGATCTACGAGGTATATCTGTGAGTGGATGTACTACTATGAATGGATGTACTCAATGAATAAAATGTAATTTCTGTTTGACAGTGGAAATGAACAACAGTTCGTCCGCAGCAGAATACTACAAAGAGGTTCTCAAACAAGACAATACTCATGTGGAAGCCATTGCCTGCATTGGAAGCAACCACTTTTATTCTGACCAGCCAGAGGTTGCCCTCCGGTTTTACAGATGGTGAGGCCGAAGCGAGAAGGGACTGGCAGCTACTCTGTGTTCAGGACCCTGAGGAAGACTTAAAGCAGGGTCACCTGCTTTGTGAGGCGCCTCTTGCAGATGGGAGTTTACAACTGCCAGCTTTTCAACAACCTGGGGCTGTGCTGCTTCTATGCCCAGCAGTACGACATGACTCTGACCTCATTCGAGCGCGCCCTTTCCCTGGCCGAGAACGAGGAAGAGGCAGCTGACGTCTGGTACAACCTGGGGCACATTGCAGTGGGAATAGGAGACACAAACCTGGCCCACCAGTGCTTCAGGCTGGCCCTGGTCCACAACAACCACCATGCTGAGGCCTACAACAACCTAGCCGTGCTGGAGATGCGGAAGGGTCACATTGAACAGTTGTTAAACATTTTAATGAACCTCAATTTTTTTTTTATAAATGTGTATTTTAAAAGTCTTTAATCCAAAAACAAAAGTTCTTAAGCATTAGCTATCGTTGAAAACTTAGGTCAGA
PERM_126	PERM_126	NA	PERM_126	A.C.A.(B.B.B.B)	A	A	C	A	(B.B.B.B)	F1	R1	0	0	0	0	0	TRUE	FALSE	FALSE	002F1,003,004,005,058,006,007,010,011,059,012,060,013,014,061,015,016,017R1	2257	PERM_126	CACAGGACCTTTGAGCTCGTTGAGCGCTCTCCCGGACCACCATGGGCTCAGAGATGGAGCCACTGTTCCGGGCCTGGAGCTATTTTAGACGCAGGAAGTTCCAGCTCTGCGCCGATCTATGCACGCAGATGCTGGAGAAGTCCCCTTATGACCAGGCGGCTTGGATTTTGAAAGCGCGAGCGCTGACAGAAATGGTGTACGTAGATGAAATTGACGTGGACCAGGAAGGGATTGCTGAGATGACCCTGGATGAAAATGCTATTGCTCAGGTCCCACGCCCTGGCACATCTTTGAAGCTCCCTGGCACTAACCAGACAGGAGGACCGACTCAAGCTGTCAGGCCAATCACTCAAGCTGGAAGACCCATAACGGGCTTCCTTAGGCCCAGCACACAGAGTGGAAGACCGGGTACAATGGAGCAGGCCATCAGAACACCCAGAACGGCCTACACAGCACGACCTATCACCAGCTCATCTGGAAGATTCGTCAGACTGGGGACTGTGAGTCCTGTCAATTTCCCCAGAGCCTTGTACTAGCCAAGTGACTTCATGCTTCACTGGCTTCCATGCTTACAAGTCCCGATGGACCATTTATAAATTTATCCAGACTGAATTTAACAAAATATTCCCAGAAACCTAAGTTGGCAAAGGCTTTATTTGAATATATTTTCCACCATGAAAACGATGTTAAGATGGTTAGGAATGTACCGTGAAGCAGAGAAACAGTTCAAATCAGCCCTGAAGCAGCAGGAAATGGTAGATACATTTCTCTATCTGGCAAAAGTTTATATCATATTGGATCAACCTGTGACTGCTTTAAATCTATTCAAACAAGGCTTAGATAAGTTTCCAGGAGAGGTGACCCTGCTTTGTGGAATTGCCAGGATCTACGAGGTATATCTGTGAGTGGATGTACTACTATGAATGGATGTACTCAATGAATAAAATGTAATTTCTGTTTGACAGTGGAAATGAACAACAGTTCGTCCGCAGCAGAATACTACAAAGAGGTTCTCAAACAAGACAATACTCATGTGGAAGCCATTGCCTGCATTGGAAGCAACCACTTTTATTCTGACCAGCCAGAGGTTGCCCTCCGGTTTTACAGATGGTGAGGCCGAAGCGAGAAGGGACTGGCAGCTACTCTGTGTTCAGGACCCTGAGGAAGACTTAAAGCAGGGTCACCTGCTTTGTGAGGCGCCTCTTGCAGATGGGAGTTTACAACTGCCAGCTTTTCAACAACCTGGGGCTGTGCTGCTTCTATGCCCAGCAGTACGACATGACTCTGACCTCATTCGAGCGCGCCCTTTCCCTGGCCGAGAACGAGGAAGAGGCAGCTGACGTCTGGTACAACCTGGGGCACATTGCAGTGGGAATAGGAGACACAAACCTGGCCCACCAGTGCTTCAGGCTGGCCCTGGTCCACAACAACCACCATGCTGAGGCCTACAACAACCTAGCCGTGCTGGAGATGCGGAAGGGTCACATTGAACAGGCACGCGCACTCTTACAAACCGCATCGTCCTTGGCACCCCATATGTATGAGCCACATTTTAATTTTGCAACCGTCTCTGATAAGATTGGAGATCTTCAGAGAAGCTACGTCGCTGCTCAGAAGTCTGAAGCCGCATTTCCAGAGCATGTGGACACTCAGCATTTAATTAAGCAGCTAAAGCAGCACTTCGCTATGCTCTGATCAGGCCTCGGACCAACTGCGTCCTCAGGAAGGGCCAGCCACAGGGGAGAAAACGTGCTGAGTGCATTTGTATCAGTAGTGTGACGCAGACTCAGAAGGCGTCCTGCAAGACCTAAGGACTTTGTTGTTTTATAAGGTAAAACAACACTAAGGTAAAAGTGGGTGCACTTCTGCCATGCCCTCCTCCTCATTAGTCCCCTTTGTCCCCTAGCCACTTCCGTGCCATCTGCATGGACATGGTTTTAGTATCTGGGTAAAACCTAGAAGCCACACATTAGAGAAAAACTATGCGTACCGTAGTATTATTAcaggttagtctctagttaacttcaccgcctcagcctcctcagtgctgtggtacagacacgccaccatgcccggctGGCTTCAGCGTTTCCAAGGACATGAAATCTCCTCTCACACTGCATGGTTGATGTTTGTATATAGTTGTTAAACATTTTAATGAACCTCAATTTTTTTTTTATAAATGTGTATTTTAAAAGTCTTTAATCCAAAAACAAAAGTTCTTAAGCATTAGCTATCGTTGAAAACTTAGGTCAGA
PERM_127	PERM_127	NA	PERM_127	A.C.B.A	A	A	C	B	A	F1	R8	2	1	1	1	0	TRUE	FALSE	FALSE	002F1,003,004,005,058,006,007,009,010,057	967	PERM_127	CACAGGACCTTTGAGCTCGTTGAGCGCTCTCCCGGACCACCATGGGCTCAGAGATGGAGCCACTGTTCCGGGCCTGGAGCTATTTTAGACGCAGGAAGTTCCAGCTCTGCGCCGATCTATGCACGCAGATGCTGGAGAAGTCCCCTTATGACCAGGCGGCTTGGATTTTGAAAGCGCGAGCGCTGACAGAAATGGTGTACGTAGATGAAATTGACGTGGACCAGGAAGGGATTGCTGAGATGACCCTGGATGAAAATGCTATTGCTCAGGTCCCACGCCCTGGCACATCTTTGAAGCTCCCTGGCACTAACCAGACAGGAGGACCGACTCAAGCTGTCAGGCCAATCACTCAAGCTGGAAGACCCATAACGGGCTTCCTTAGGCCCAGCACACAGAGTGGAAGACCGGGTACAATGGAGCAGGCCATCAGAACACCCAGAACGGCCTACACAGCACGACCTATCACCAGCTCATCTGGAAGATTCGTCAGACTGGGGACTGTGAGTCCTGTCAATTTCCCCAGAGCCTTGTACTAGCCAAGTGACTTCATGCTTCACTGGCTTCCATGCTTACAAGTCCCGATGGACCATTTATAAATTTATCCAGACTGAATTTAACAAAATATTCCCAGAAACCTAAGTTGGCAAAGGCTTTATTTGAATATATTTTCCACCATGAAAACGATGTTAAGATGGCTTTGGACTTGGCGTCCCTTTCCACGGAGTATTCTCAGTACAAGGACTGGTGGTGGAAGGTGCAGATTGGAAAATGTTACTACAGGTTAGGAATGTACCGTGAAGCAGAGAAACAGTTCAAATCAGCCCTGAAGCAGCAGGAAATGGTAGATACATTTCTCTATCTGGCAAAAaggacccaggcctgagacccaacaaccacttgatggctcacaaccatctgaactccagttccaagaaccttcttctggtctccaaggttaccaggcaca
PERM_128	PERM_128	NA	PERM_128	A.C.B.B	A	A	C	B	B	F1	R8	0	0	0	0	0	TRUE	FALSE	FALSE	002F1,003,004,005,058,006,007,009,010,056,057	1034	PERM_128	CACAGGACCTTTGAGCTCGTTGAGCGCTCTCCCGGACCACCATGGGCTCAGAGATGGAGCCACTGTTCCGGGCCTGGAGCTATTTTAGACGCAGGAAGTTCCAGCTCTGCGCCGATCTATGCACGCAGATGCTGGAGAAGTCCCCTTATGACCAGGCGGCTTGGATTTTGAAAGCGCGAGCGCTGACAGAAATGGTGTACGTAGATGAAATTGACGTGGACCAGGAAGGGATTGCTGAGATGACCCTGGATGAAAATGCTATTGCTCAGGTCCCACGCCCTGGCACATCTTTGAAGCTCCCTGGCACTAACCAGACAGGAGGACCGACTCAAGCTGTCAGGCCAATCACTCAAGCTGGAAGACCCATAACGGGCTTCCTTAGGCCCAGCACACAGAGTGGAAGACCGGGTACAATGGAGCAGGCCATCAGAACACCCAGAACGGCCTACACAGCACGACCTATCACCAGCTCATCTGGAAGATTCGTCAGACTGGGGACTGTGAGTCCTGTCAATTTCCCCAGAGCCTTGTACTAGCCAAGTGACTTCATGCTTCACTGGCTTCCATGCTTACAAGTCCCGATGGACCATTTATAAATTTATCCAGACTGAATTTAACAAAATATTCCCAGAAACCTAAGTTGGCAAAGGCTTTATTTGAATATATTTTCCACCATGAAAACGATGTTAAGATGGCTTTGGACTTGGCGTCCCTTTCCACGGAGTATTCTCAGTACAAGGACTGGTGGTGGAAGGTGCAGATTGGAAAATGTTACTACAGGTTAGGAATGTACCGTGAAGCAGAGAAACAGTTCAAATCAGCCCTGAAGCAGCAGGAAATGGTAGATACATTTCTCTATCTGGCAAAAATGGAAAAAAATCAGCCAGAggtctggagagctggttcagcagttgaagcacttgtctctcttccagaggacccaggcctgagacccaacaaccacttgatggctcacaaccatctgaactccagttccaagaaccttcttctggtctccaaggttaccaggcaca
PERM_129	PERM_129	NA	PERM_129	A.C.B.(A.A.A.A)	A	A	C	B	(A.A.A.A)	F1	R1	0	0	0	0	0	TRUE	FALSE	FALSE	002F1,003,004,005,058,006,007,009,010,011,012,013,061,017R1	1525	PERM_129	CACAGGACCTTTGAGCTCGTTGAGCGCTCTCCCGGACCACCATGGGCTCAGAGATGGAGCCACTGTTCCGGGCCTGGAGCTATTTTAGACGCAGGAAGTTCCAGCTCTGCGCCGATCTATGCACGCAGATGCTGGAGAAGTCCCCTTATGACCAGGCGGCTTGGATTTTGAAAGCGCGAGCGCTGACAGAAATGGTGTACGTAGATGAAATTGACGTGGACCAGGAAGGGATTGCTGAGATGACCCTGGATGAAAATGCTATTGCTCAGGTCCCACGCCCTGGCACATCTTTGAAGCTCCCTGGCACTAACCAGACAGGAGGACCGACTCAAGCTGTCAGGCCAATCACTCAAGCTGGAAGACCCATAACGGGCTTCCTTAGGCCCAGCACACAGAGTGGAAGACCGGGTACAATGGAGCAGGCCATCAGAACACCCAGAACGGCCTACACAGCACGACCTATCACCAGCTCATCTGGAAGATTCGTCAGACTGGGGACTGTGAGTCCTGTCAATTTCCCCAGAGCCTTGTACTAGCCAAGTGACTTCATGCTTCACTGGCTTCCATGCTTACAAGTCCCGATGGACCATTTATAAATTTATCCAGACTGAATTTAACAAAATATTCCCAGAAACCTAAGTTGGCAAAGGCTTTATTTGAATATATTTTCCACCATGAAAACGATGTTAAGATGGCTTTGGACTTGGCGTCCCTTTCCACGGAGTATTCTCAGTACAAGGACTGGTGGTGGAAGGTGCAGATTGGAAAATGTTACTACAGGTTAGGAATGTACCGTGAAGCAGAGAAACAGTTCAAATCAGCCCTGAAGCAGCAGGAAATGGTAGATACATTTCTCTATCTGGCAAAAGTTTATATCATATTGGATCAACCTGTGACTGCTTTAAATCTATTCAAACAAGGCTTAGATAAGTTTCCAGGAGAGGTGACCCTGCTTTGTGGAATTGCCAGGATCTACGAGGAAATGAACAACAGTTCGTCCGCAGCAGAATACTACAAAGAGGTTCTCAAACAAGACAATACTCATGTGGAAGCCATTGCCTGCATTGGAAGCAACCACTTTTATTCTGACCAGCCAGAGGTTGCCCTCCGGTTTTACAGGCGCCTCTTGCAGATGGGAGTTTACAACTGCCAGCTTTTCAACAACCTGGGGCTGTGCTGCTTCTATGCCCAGCAGTACGACATGACTCTGACCTCATTCGAGCGCGCCCTTTCCCTGGCCGAGAACGAGGAAGAGGCAGCTGACGTCTGGTACAACCTGGGGCACATTGCAGTGGAGACACAAACCTGGCCCACCAGTGCTTCAGGCTGGCCCTGGTCCACAACAACCACCATGCTGAGGCCTACAACAACCTAGCCGTGCTGGAGATGCGGAAGGGTCACATTGAACAGTTGTTAAACATTTTAATGAACCTCAATTTTTTTTTTATAAATGTGTATTTTAAAAGTCTTTAATCCAAAAACAAAAGTTCTTAAGCATTAGCTATCGTTGAAAACTTAGGTCAGA
PERM_130	PERM_130	NA	PERM_130	A.C.B.(A.A.A.B)	A	A	C	B	(A.A.A.B)	F1	R1	0	0	0	0	0	TRUE	FALSE	FALSE	002F1,003,004,005,058,006,007,009,010,011,012,013,061,015,016,017R1	2173	PERM_130	CACAGGACCTTTGAGCTCGTTGAGCGCTCTCCCGGACCACCATGGGCTCAGAGATGGAGCCACTGTTCCGGGCCTGGAGCTATTTTAGACGCAGGAAGTTCCAGCTCTGCGCCGATCTATGCACGCAGATGCTGGAGAAGTCCCCTTATGACCAGGCGGCTTGGATTTTGAAAGCGCGAGCGCTGACAGAAATGGTGTACGTAGATGAAATTGACGTGGACCAGGAAGGGATTGCTGAGATGACCCTGGATGAAAATGCTATTGCTCAGGTCCCACGCCCTGGCACATCTTTGAAGCTCCCTGGCACTAACCAGACAGGAGGACCGACTCAAGCTGTCAGGCCAATCACTCAAGCTGGAAGACCCATAACGGGCTTCCTTAGGCCCAGCACACAGAGTGGAAGACCGGGTACAATGGAGCAGGCCATCAGAACACCCAGAACGGCCTACACAGCACGACCTATCACCAGCTCATCTGGAAGATTCGTCAGACTGGGGACTGTGAGTCCTGTCAATTTCCCCAGAGCCTTGTACTAGCCAAGTGACTTCATGCTTCACTGGCTTCCATGCTTACAAGTCCCGATGGACCATTTATAAATTTATCCAGACTGAATTTAACAAAATATTCCCAGAAACCTAAGTTGGCAAAGGCTTTATTTGAATATATTTTCCACCATGAAAACGATGTTAAGATGGCTTTGGACTTGGCGTCCCTTTCCACGGAGTATTCTCAGTACAAGGACTGGTGGTGGAAGGTGCAGATTGGAAAATGTTACTACAGGTTAGGAATGTACCGTGAAGCAGAGAAACAGTTCAAATCAGCCCTGAAGCAGCAGGAAATGGTAGATACATTTCTCTATCTGGCAAAAGTTTATATCATATTGGATCAACCTGTGACTGCTTTAAATCTATTCAAACAAGGCTTAGATAAGTTTCCAGGAGAGGTGACCCTGCTTTGTGGAATTGCCAGGATCTACGAGGAAATGAACAACAGTTCGTCCGCAGCAGAATACTACAAAGAGGTTCTCAAACAAGACAATACTCATGTGGAAGCCATTGCCTGCATTGGAAGCAACCACTTTTATTCTGACCAGCCAGAGGTTGCCCTCCGGTTTTACAGGCGCCTCTTGCAGATGGGAGTTTACAACTGCCAGCTTTTCAACAACCTGGGGCTGTGCTGCTTCTATGCCCAGCAGTACGACATGACTCTGACCTCATTCGAGCGCGCCCTTTCCCTGGCCGAGAACGAGGAAGAGGCAGCTGACGTCTGGTACAACCTGGGGCACATTGCAGTGGAGACACAAACCTGGCCCACCAGTGCTTCAGGCTGGCCCTGGTCCACAACAACCACCATGCTGAGGCCTACAACAACCTAGCCGTGCTGGAGATGCGGAAGGGTCACATTGAACAGGCACGCGCACTCTTACAAACCGCATCGTCCTTGGCACCCCATATGTATGAGCCACATTTTAATTTTGCAACCGTCTCTGATAAGATTGGAGATCTTCAGAGAAGCTACGTCGCTGCTCAGAAGTCTGAAGCCGCATTTCCAGAGCATGTGGACACTCAGCATTTAATTAAGCAGCTAAAGCAGCACTTCGCTATGCTCTGATCAGGCCTCGGACCAACTGCGTCCTCAGGAAGGGCCAGCCACAGGGGAGAAAACGTGCTGAGTGCATTTGTATCAGTAGTGTGACGCAGACTCAGAAGGCGTCCTGCAAGACCTAAGGACTTTGTTGTTTTATAAGGTAAAACAACACTAAGGTAAAAGTGGGTGCACTTCTGCCATGCCCTCCTCCTCATTAGTCCCCTTTGTCCCCTAGCCACTTCCGTGCCATCTGCATGGACATGGTTTTAGTATCTGGGTAAAACCTAGAAGCCACACATTAGAGAAAAACTATGCGTACCGTAGTATTATTAcaggttagtctctagttaacttcaccgcctcagcctcctcagtgctgtggtacagacacgccaccatgcccggctGGCTTCAGCGTTTCCAAGGACATGAAATCTCCTCTCACACTGCATGGTTGATGTTTGTATATAGTTGTTAAACATTTTAATGAACCTCAATTTTTTTTTTATAAATGTGTATTTTAAAAGTCTTTAATCCAAAAACAAAAGTTCTTAAGCATTAGCTATCGTTGAAAACTTAGGTCAGA
PERM_131	PERM_131	NA	PERM_131	A.C.B.(A.A.B.A)	A	A	C	B	(A.A.B.A)	F1	R1	0	0	0	0	0	TRUE	FALSE	FALSE	002F1,003,004,005,058,006,007,009,010,011,012,013,014,061,017R1	1532	PERM_131	CACAGGACCTTTGAGCTCGTTGAGCGCTCTCCCGGACCACCATGGGCTCAGAGATGGAGCCACTGTTCCGGGCCTGGAGCTATTTTAGACGCAGGAAGTTCCAGCTCTGCGCCGATCTATGCACGCAGATGCTGGAGAAGTCCCCTTATGACCAGGCGGCTTGGATTTTGAAAGCGCGAGCGCTGACAGAAATGGTGTACGTAGATGAAATTGACGTGGACCAGGAAGGGATTGCTGAGATGACCCTGGATGAAAATGCTATTGCTCAGGTCCCACGCCCTGGCACATCTTTGAAGCTCCCTGGCACTAACCAGACAGGAGGACCGACTCAAGCTGTCAGGCCAATCACTCAAGCTGGAAGACCCATAACGGGCTTCCTTAGGCCCAGCACACAGAGTGGAAGACCGGGTACAATGGAGCAGGCCATCAGAACACCCAGAACGGCCTACACAGCACGACCTATCACCAGCTCATCTGGAAGATTCGTCAGACTGGGGACTGTGAGTCCTGTCAATTTCCCCAGAGCCTTGTACTAGCCAAGTGACTTCATGCTTCACTGGCTTCCATGCTTACAAGTCCCGATGGACCATTTATAAATTTATCCAGACTGAATTTAACAAAATATTCCCAGAAACCTAAGTTGGCAAAGGCTTTATTTGAATATATTTTCCACCATGAAAACGATGTTAAGATGGCTTTGGACTTGGCGTCCCTTTCCACGGAGTATTCTCAGTACAAGGACTGGTGGTGGAAGGTGCAGATTGGAAAATGTTACTACAGGTTAGGAATGTACCGTGAAGCAGAGAAACAGTTCAAATCAGCCCTGAAGCAGCAGGAAATGGTAGATACATTTCTCTATCTGGCAAAAGTTTATATCATATTGGATCAACCTGTGACTGCTTTAAATCTATTCAAACAAGGCTTAGATAAGTTTCCAGGAGAGGTGACCCTGCTTTGTGGAATTGCCAGGATCTACGAGGAAATGAACAACAGTTCGTCCGCAGCAGAATACTACAAAGAGGTTCTCAAACAAGACAATACTCATGTGGAAGCCATTGCCTGCATTGGAAGCAACCACTTTTATTCTGACCAGCCAGAGGTTGCCCTCCGGTTTTACAGGCGCCTCTTGCAGATGGGAGTTTACAACTGCCAGCTTTTCAACAACCTGGGGCTGTGCTGCTTCTATGCCCAGCAGTACGACATGACTCTGACCTCATTCGAGCGCGCCCTTTCCCTGGCCGAGAACGAGGAAGAGGCAGCTGACGTCTGGTACAACCTGGGGCACATTGCAGTGGGAATAGGAGACACAAACCTGGCCCACCAGTGCTTCAGGCTGGCCCTGGTCCACAACAACCACCATGCTGAGGCCTACAACAACCTAGCCGTGCTGGAGATGCGGAAGGGTCACATTGAACAGTTGTTAAACATTTTAATGAACCTCAATTTTTTTTTTATAAATGTGTATTTTAAAAGTCTTTAATCCAAAAACAAAAGTTCTTAAGCATTAGCTATCGTTGAAAACTTAGGTCAGA
PERM_132	PERM_132	NA	PERM_132	A.C.B.(A.A.B.B)	A	A	C	B	(A.A.B.B)	F1	R1	0	0	0	0	0	TRUE	FALSE	FALSE	002F1,003,004,005,058,006,007,009,010,011,012,013,014,061,015,016,017R1	2180	PERM_132	CACAGGACCTTTGAGCTCGTTGAGCGCTCTCCCGGACCACCATGGGCTCAGAGATGGAGCCACTGTTCCGGGCCTGGAGCTATTTTAGACGCAGGAAGTTCCAGCTCTGCGCCGATCTATGCACGCAGATGCTGGAGAAGTCCCCTTATGACCAGGCGGCTTGGATTTTGAAAGCGCGAGCGCTGACAGAAATGGTGTACGTAGATGAAATTGACGTGGACCAGGAAGGGATTGCTGAGATGACCCTGGATGAAAATGCTATTGCTCAGGTCCCACGCCCTGGCACATCTTTGAAGCTCCCTGGCACTAACCAGACAGGAGGACCGACTCAAGCTGTCAGGCCAATCACTCAAGCTGGAAGACCCATAACGGGCTTCCTTAGGCCCAGCACACAGAGTGGAAGACCGGGTACAATGGAGCAGGCCATCAGAACACCCAGAACGGCCTACACAGCACGACCTATCACCAGCTCATCTGGAAGATTCGTCAGACTGGGGACTGTGAGTCCTGTCAATTTCCCCAGAGCCTTGTACTAGCCAAGTGACTTCATGCTTCACTGGCTTCCATGCTTACAAGTCCCGATGGACCATTTATAAATTTATCCAGACTGAATTTAACAAAATATTCCCAGAAACCTAAGTTGGCAAAGGCTTTATTTGAATATATTTTCCACCATGAAAACGATGTTAAGATGGCTTTGGACTTGGCGTCCCTTTCCACGGAGTATTCTCAGTACAAGGACTGGTGGTGGAAGGTGCAGATTGGAAAATGTTACTACAGGTTAGGAATGTACCGTGAAGCAGAGAAACAGTTCAAATCAGCCCTGAAGCAGCAGGAAATGGTAGATACATTTCTCTATCTGGCAAAAGTTTATATCATATTGGATCAACCTGTGACTGCTTTAAATCTATTCAAACAAGGCTTAGATAAGTTTCCAGGAGAGGTGACCCTGCTTTGTGGAATTGCCAGGATCTACGAGGAAATGAACAACAGTTCGTCCGCAGCAGAATACTACAAAGAGGTTCTCAAACAAGACAATACTCATGTGGAAGCCATTGCCTGCATTGGAAGCAACCACTTTTATTCTGACCAGCCAGAGGTTGCCCTCCGGTTTTACAGGCGCCTCTTGCAGATGGGAGTTTACAACTGCCAGCTTTTCAACAACCTGGGGCTGTGCTGCTTCTATGCCCAGCAGTACGACATGACTCTGACCTCATTCGAGCGCGCCCTTTCCCTGGCCGAGAACGAGGAAGAGGCAGCTGACGTCTGGTACAACCTGGGGCACATTGCAGTGGGAATAGGAGACACAAACCTGGCCCACCAGTGCTTCAGGCTGGCCCTGGTCCACAACAACCACCATGCTGAGGCCTACAACAACCTAGCCGTGCTGGAGATGCGGAAGGGTCACATTGAACAGGCACGCGCACTCTTACAAACCGCATCGTCCTTGGCACCCCATATGTATGAGCCACATTTTAATTTTGCAACCGTCTCTGATAAGATTGGAGATCTTCAGAGAAGCTACGTCGCTGCTCAGAAGTCTGAAGCCGCATTTCCAGAGCATGTGGACACTCAGCATTTAATTAAGCAGCTAAAGCAGCACTTCGCTATGCTCTGATCAGGCCTCGGACCAACTGCGTCCTCAGGAAGGGCCAGCCACAGGGGAGAAAACGTGCTGAGTGCATTTGTATCAGTAGTGTGACGCAGACTCAGAAGGCGTCCTGCAAGACCTAAGGACTTTGTTGTTTTATAAGGTAAAACAACACTAAGGTAAAAGTGGGTGCACTTCTGCCATGCCCTCCTCCTCATTAGTCCCCTTTGTCCCCTAGCCACTTCCGTGCCATCTGCATGGACATGGTTTTAGTATCTGGGTAAAACCTAGAAGCCACACATTAGAGAAAAACTATGCGTACCGTAGTATTATTAcaggttagtctctagttaacttcaccgcctcagcctcctcagtgctgtggtacagacacgccaccatgcccggctGGCTTCAGCGTTTCCAAGGACATGAAATCTCCTCTCACACTGCATGGTTGATGTTTGTATATAGTTGTTAAACATTTTAATGAACCTCAATTTTTTTTTTATAAATGTGTATTTTAAAAGTCTTTAATCCAAAAACAAAAGTTCTTAAGCATTAGCTATCGTTGAAAACTTAGGTCAGA
PERM_133	PERM_133	NA	PERM_133	A.C.B.(A.B.A.A)	A	A	C	B	(A.B.A.A)	F1	R1	0	0	0	0	0	TRUE	FALSE	FALSE	002F1,003,004,005,058,006,007,009,010,011,012,060,013,061,017R1	1614	PERM_133	CACAGGACCTTTGAGCTCGTTGAGCGCTCTCCCGGACCACCATGGGCTCAGAGATGGAGCCACTGTTCCGGGCCTGGAGCTATTTTAGACGCAGGAAGTTCCAGCTCTGCGCCGATCTATGCACGCAGATGCTGGAGAAGTCCCCTTATGACCAGGCGGCTTGGATTTTGAAAGCGCGAGCGCTGACAGAAATGGTGTACGTAGATGAAATTGACGTGGACCAGGAAGGGATTGCTGAGATGACCCTGGATGAAAATGCTATTGCTCAGGTCCCACGCCCTGGCACATCTTTGAAGCTCCCTGGCACTAACCAGACAGGAGGACCGACTCAAGCTGTCAGGCCAATCACTCAAGCTGGAAGACCCATAACGGGCTTCCTTAGGCCCAGCACACAGAGTGGAAGACCGGGTACAATGGAGCAGGCCATCAGAACACCCAGAACGGCCTACACAGCACGACCTATCACCAGCTCATCTGGAAGATTCGTCAGACTGGGGACTGTGAGTCCTGTCAATTTCCCCAGAGCCTTGTACTAGCCAAGTGACTTCATGCTTCACTGGCTTCCATGCTTACAAGTCCCGATGGACCATTTATAAATTTATCCAGACTGAATTTAACAAAATATTCCCAGAAACCTAAGTTGGCAAAGGCTTTATTTGAATATATTTTCCACCATGAAAACGATGTTAAGATGGCTTTGGACTTGGCGTCCCTTTCCACGGAGTATTCTCAGTACAAGGACTGGTGGTGGAAGGTGCAGATTGGAAAATGTTACTACAGGTTAGGAATGTACCGTGAAGCAGAGAAACAGTTCAAATCAGCCCTGAAGCAGCAGGAAATGGTAGATACATTTCTCTATCTGGCAAAAGTTTATATCATATTGGATCAACCTGTGACTGCTTTAAATCTATTCAAACAAGGCTTAGATAAGTTTCCAGGAGAGGTGACCCTGCTTTGTGGAATTGCCAGGATCTACGAGGAAATGAACAACAGTTCGTCCGCAGCAGAATACTACAAAGAGGTTCTCAAACAAGACAATACTCATGTGGAAGCCATTGCCTGCATTGGAAGCAACCACTTTTATTCTGACCAGCCAGAGGTTGCCCTCCGGTTTTACAGATGGTGAGGCCGAAGCGAGAAGGGACTGGCAGCTACTCTGTGTTCAGGACCCTGAGGAAGACTTAAAGCAGGGTCACCTGCTTTGTGAGGCGCCTCTTGCAGATGGGAGTTTACAACTGCCAGCTTTTCAACAACCTGGGGCTGTGCTGCTTCTATGCCCAGCAGTACGACATGACTCTGACCTCATTCGAGCGCGCCCTTTCCCTGGCCGAGAACGAGGAAGAGGCAGCTGACGTCTGGTACAACCTGGGGCACATTGCAGTGGAGACACAAACCTGGCCCACCAGTGCTTCAGGCTGGCCCTGGTCCACAACAACCACCATGCTGAGGCCTACAACAACCTAGCCGTGCTGGAGATGCGGAAGGGTCACATTGAACAGTTGTTAAACATTTTAATGAACCTCAATTTTTTTTTTATAAATGTGTATTTTAAAAGTCTTTAATCCAAAAACAAAAGTTCTTAAGCATTAGCTATCGTTGAAAACTTAGGTCAGA
PERM_134	PERM_134	NA	PERM_134	A.C.B.(A.B.A.B)	A	A	C	B	(A.B.A.B)	F1	R1	0	0	0	0	0	TRUE	FALSE	FALSE	002F1,003,004,005,058,006,007,009,010,011,012,060,013,061,015,016,017R1	2262	PERM_134	CACAGGACCTTTGAGCTCGTTGAGCGCTCTCCCGGACCACCATGGGCTCAGAGATGGAGCCACTGTTCCGGGCCTGGAGCTATTTTAGACGCAGGAAGTTCCAGCTCTGCGCCGATCTATGCACGCAGATGCTGGAGAAGTCCCCTTATGACCAGGCGGCTTGGATTTTGAAAGCGCGAGCGCTGACAGAAATGGTGTACGTAGATGAAATTGACGTGGACCAGGAAGGGATTGCTGAGATGACCCTGGATGAAAATGCTATTGCTCAGGTCCCACGCCCTGGCACATCTTTGAAGCTCCCTGGCACTAACCAGACAGGAGGACCGACTCAAGCTGTCAGGCCAATCACTCAAGCTGGAAGACCCATAACGGGCTTCCTTAGGCCCAGCACACAGAGTGGAAGACCGGGTACAATGGAGCAGGCCATCAGAACACCCAGAACGGCCTACACAGCACGACCTATCACCAGCTCATCTGGAAGATTCGTCAGACTGGGGACTGTGAGTCCTGTCAATTTCCCCAGAGCCTTGTACTAGCCAAGTGACTTCATGCTTCACTGGCTTCCATGCTTACAAGTCCCGATGGACCATTTATAAATTTATCCAGACTGAATTTAACAAAATATTCCCAGAAACCTAAGTTGGCAAAGGCTTTATTTGAATATATTTTCCACCATGAAAACGATGTTAAGATGGCTTTGGACTTGGCGTCCCTTTCCACGGAGTATTCTCAGTACAAGGACTGGTGGTGGAAGGTGCAGATTGGAAAATGTTACTACAGGTTAGGAATGTACCGTGAAGCAGAGAAACAGTTCAAATCAGCCCTGAAGCAGCAGGAAATGGTAGATACATTTCTCTATCTGGCAAAAGTTTATATCATATTGGATCAACCTGTGACTGCTTTAAATCTATTCAAACAAGGCTTAGATAAGTTTCCAGGAGAGGTGACCCTGCTTTGTGGAATTGCCAGGATCTACGAGGAAATGAACAACAGTTCGTCCGCAGCAGAATACTACAAAGAGGTTCTCAAACAAGACAATACTCATGTGGAAGCCATTGCCTGCATTGGAAGCAACCACTTTTATTCTGACCAGCCAGAGGTTGCCCTCCGGTTTTACAGATGGTGAGGCCGAAGCGAGAAGGGACTGGCAGCTACTCTGTGTTCAGGACCCTGAGGAAGACTTAAAGCAGGGTCACCTGCTTTGTGAGGCGCCTCTTGCAGATGGGAGTTTACAACTGCCAGCTTTTCAACAACCTGGGGCTGTGCTGCTTCTATGCCCAGCAGTACGACATGACTCTGACCTCATTCGAGCGCGCCCTTTCCCTGGCCGAGAACGAGGAAGAGGCAGCTGACGTCTGGTACAACCTGGGGCACATTGCAGTGGAGACACAAACCTGGCCCACCAGTGCTTCAGGCTGGCCCTGGTCCACAACAACCACCATGCTGAGGCCTACAACAACCTAGCCGTGCTGGAGATGCGGAAGGGTCACATTGAACAGGCACGCGCACTCTTACAAACCGCATCGTCCTTGGCACCCCATATGTATGAGCCACATTTTAATTTTGCAACCGTCTCTGATAAGATTGGAGATCTTCAGAGAAGCTACGTCGCTGCTCAGAAGTCTGAAGCCGCATTTCCAGAGCATGTGGACACTCAGCATTTAATTAAGCAGCTAAAGCAGCACTTCGCTATGCTCTGATCAGGCCTCGGACCAACTGCGTCCTCAGGAAGGGCCAGCCACAGGGGAGAAAACGTGCTGAGTGCATTTGTATCAGTAGTGTGACGCAGACTCAGAAGGCGTCCTGCAAGACCTAAGGACTTTGTTGTTTTATAAGGTAAAACAACACTAAGGTAAAAGTGGGTGCACTTCTGCCATGCCCTCCTCCTCATTAGTCCCCTTTGTCCCCTAGCCACTTCCGTGCCATCTGCATGGACATGGTTTTAGTATCTGGGTAAAACCTAGAAGCCACACATTAGAGAAAAACTATGCGTACCGTAGTATTATTAcaggttagtctctagttaacttcaccgcctcagcctcctcagtgctgtggtacagacacgccaccatgcccggctGGCTTCAGCGTTTCCAAGGACATGAAATCTCCTCTCACACTGCATGGTTGATGTTTGTATATAGTTGTTAAACATTTTAATGAACCTCAATTTTTTTTTTATAAATGTGTATTTTAAAAGTCTTTAATCCAAAAACAAAAGTTCTTAAGCATTAGCTATCGTTGAAAACTTAGGTCAGA
PERM_135	PERM_135	NA	PERM_135	A.C.B.(A.B.B.A)	A	A	C	B	(A.B.B.A)	F1	R1	0	0	0	0	0	TRUE	FALSE	FALSE	002F1,003,004,005,058,006,007,009,010,011,012,060,013,014,061,017R1	1621	PERM_135	CACAGGACCTTTGAGCTCGTTGAGCGCTCTCCCGGACCACCATGGGCTCAGAGATGGAGCCACTGTTCCGGGCCTGGAGCTATTTTAGACGCAGGAAGTTCCAGCTCTGCGCCGATCTATGCACGCAGATGCTGGAGAAGTCCCCTTATGACCAGGCGGCTTGGATTTTGAAAGCGCGAGCGCTGACAGAAATGGTGTACGTAGATGAAATTGACGTGGACCAGGAAGGGATTGCTGAGATGACCCTGGATGAAAATGCTATTGCTCAGGTCCCACGCCCTGGCACATCTTTGAAGCTCCCTGGCACTAACCAGACAGGAGGACCGACTCAAGCTGTCAGGCCAATCACTCAAGCTGGAAGACCCATAACGGGCTTCCTTAGGCCCAGCACACAGAGTGGAAGACCGGGTACAATGGAGCAGGCCATCAGAACACCCAGAACGGCCTACACAGCACGACCTATCACCAGCTCATCTGGAAGATTCGTCAGACTGGGGACTGTGAGTCCTGTCAATTTCCCCAGAGCCTTGTACTAGCCAAGTGACTTCATGCTTCACTGGCTTCCATGCTTACAAGTCCCGATGGACCATTTATAAATTTATCCAGACTGAATTTAACAAAATATTCCCAGAAACCTAAGTTGGCAAAGGCTTTATTTGAATATATTTTCCACCATGAAAACGATGTTAAGATGGCTTTGGACTTGGCGTCCCTTTCCACGGAGTATTCTCAGTACAAGGACTGGTGGTGGAAGGTGCAGATTGGAAAATGTTACTACAGGTTAGGAATGTACCGTGAAGCAGAGAAACAGTTCAAATCAGCCCTGAAGCAGCAGGAAATGGTAGATACATTTCTCTATCTGGCAAAAGTTTATATCATATTGGATCAACCTGTGACTGCTTTAAATCTATTCAAACAAGGCTTAGATAAGTTTCCAGGAGAGGTGACCCTGCTTTGTGGAATTGCCAGGATCTACGAGGAAATGAACAACAGTTCGTCCGCAGCAGAATACTACAAAGAGGTTCTCAAACAAGACAATACTCATGTGGAAGCCATTGCCTGCATTGGAAGCAACCACTTTTATTCTGACCAGCCAGAGGTTGCCCTCCGGTTTTACAGATGGTGAGGCCGAAGCGAGAAGGGACTGGCAGCTACTCTGTGTTCAGGACCCTGAGGAAGACTTAAAGCAGGGTCACCTGCTTTGTGAGGCGCCTCTTGCAGATGGGAGTTTACAACTGCCAGCTTTTCAACAACCTGGGGCTGTGCTGCTTCTATGCCCAGCAGTACGACATGACTCTGACCTCATTCGAGCGCGCCCTTTCCCTGGCCGAGAACGAGGAAGAGGCAGCTGACGTCTGGTACAACCTGGGGCACATTGCAGTGGGAATAGGAGACACAAACCTGGCCCACCAGTGCTTCAGGCTGGCCCTGGTCCACAACAACCACCATGCTGAGGCCTACAACAACCTAGCCGTGCTGGAGATGCGGAAGGGTCACATTGAACAGTTGTTAAACATTTTAATGAACCTCAATTTTTTTTTTATAAATGTGTATTTTAAAAGTCTTTAATCCAAAAACAAAAGTTCTTAAGCATTAGCTATCGTTGAAAACTTAGGTCAGA
PERM_136	PERM_136	NA	PERM_136	A.C.B.(A.B.B.B)	A	A	C	B	(A.B.B.B)	F1	R1	0	0	0	0	0	TRUE	FALSE	FALSE	002F1,003,004,005,058,006,007,009,010,011,012,060,013,014,061,015,016,017R1	2269	PERM_136	CACAGGACCTTTGAGCTCGTTGAGCGCTCTCCCGGACCACCATGGGCTCAGAGATGGAGCCACTGTTCCGGGCCTGGAGCTATTTTAGACGCAGGAAGTTCCAGCTCTGCGCCGATCTATGCACGCAGATGCTGGAGAAGTCCCCTTATGACCAGGCGGCTTGGATTTTGAAAGCGCGAGCGCTGACAGAAATGGTGTACGTAGATGAAATTGACGTGGACCAGGAAGGGATTGCTGAGATGACCCTGGATGAAAATGCTATTGCTCAGGTCCCACGCCCTGGCACATCTTTGAAGCTCCCTGGCACTAACCAGACAGGAGGACCGACTCAAGCTGTCAGGCCAATCACTCAAGCTGGAAGACCCATAACGGGCTTCCTTAGGCCCAGCACACAGAGTGGAAGACCGGGTACAATGGAGCAGGCCATCAGAACACCCAGAACGGCCTACACAGCACGACCTATCACCAGCTCATCTGGAAGATTCGTCAGACTGGGGACTGTGAGTCCTGTCAATTTCCCCAGAGCCTTGTACTAGCCAAGTGACTTCATGCTTCACTGGCTTCCATGCTTACAAGTCCCGATGGACCATTTATAAATTTATCCAGACTGAATTTAACAAAATATTCCCAGAAACCTAAGTTGGCAAAGGCTTTATTTGAATATATTTTCCACCATGAAAACGATGTTAAGATGGCTTTGGACTTGGCGTCCCTTTCCACGGAGTATTCTCAGTACAAGGACTGGTGGTGGAAGGTGCAGATTGGAAAATGTTACTACAGGTTAGGAATGTACCGTGAAGCAGAGAAACAGTTCAAATCAGCCCTGAAGCAGCAGGAAATGGTAGATACATTTCTCTATCTGGCAAAAGTTTATATCATATTGGATCAACCTGTGACTGCTTTAAATCTATTCAAACAAGGCTTAGATAAGTTTCCAGGAGAGGTGACCCTGCTTTGTGGAATTGCCAGGATCTACGAGGAAATGAACAACAGTTCGTCCGCAGCAGAATACTACAAAGAGGTTCTCAAACAAGACAATACTCATGTGGAAGCCATTGCCTGCATTGGAAGCAACCACTTTTATTCTGACCAGCCAGAGGTTGCCCTCCGGTTTTACAGATGGTGAGGCCGAAGCGAGAAGGGACTGGCAGCTACTCTGTGTTCAGGACCCTGAGGAAGACTTAAAGCAGGGTCACCTGCTTTGTGAGGCGCCTCTTGCAGATGGGAGTTTACAACTGCCAGCTTTTCAACAACCTGGGGCTGTGCTGCTTCTATGCCCAGCAGTACGACATGACTCTGACCTCATTCGAGCGCGCCCTTTCCCTGGCCGAGAACGAGGAAGAGGCAGCTGACGTCTGGTACAACCTGGGGCACATTGCAGTGGGAATAGGAGACACAAACCTGGCCCACCAGTGCTTCAGGCTGGCCCTGGTCCACAACAACCACCATGCTGAGGCCTACAACAACCTAGCCGTGCTGGAGATGCGGAAGGGTCACATTGAACAGGCACGCGCACTCTTACAAACCGCATCGTCCTTGGCACCCCATATGTATGAGCCACATTTTAATTTTGCAACCGTCTCTGATAAGATTGGAGATCTTCAGAGAAGCTACGTCGCTGCTCAGAAGTCTGAAGCCGCATTTCCAGAGCATGTGGACACTCAGCATTTAATTAAGCAGCTAAAGCAGCACTTCGCTATGCTCTGATCAGGCCTCGGACCAACTGCGTCCTCAGGAAGGGCCAGCCACAGGGGAGAAAACGTGCTGAGTGCATTTGTATCAGTAGTGTGACGCAGACTCAGAAGGCGTCCTGCAAGACCTAAGGACTTTGTTGTTTTATAAGGTAAAACAACACTAAGGTAAAAGTGGGTGCACTTCTGCCATGCCCTCCTCCTCATTAGTCCCCTTTGTCCCCTAGCCACTTCCGTGCCATCTGCATGGACATGGTTTTAGTATCTGGGTAAAACCTAGAAGCCACACATTAGAGAAAAACTATGCGTACCGTAGTATTATTAcaggttagtctctagttaacttcaccgcctcagcctcctcagtgctgtggtacagacacgccaccatgcccggctGGCTTCAGCGTTTCCAAGGACATGAAATCTCCTCTCACACTGCATGGTTGATGTTTGTATATAGTTGTTAAACATTTTAATGAACCTCAATTTTTTTTTTATAAATGTGTATTTTAAAAGTCTTTAATCCAAAAACAAAAGTTCTTAAGCATTAGCTATCGTTGAAAACTTAGGTCAGA
PERM_137	PERM_137	NA	PERM_137	A.C.B.(B.A.A.A)	A	A	C	B	(B.A.A.A)	F1	R1	0	0	0	0	0	TRUE	FALSE	FALSE	002F1,003,004,005,058,006,007,009,010,011,059,012,013,061,017R1	1599	PERM_137	CACAGGACCTTTGAGCTCGTTGAGCGCTCTCCCGGACCACCATGGGCTCAGAGATGGAGCCACTGTTCCGGGCCTGGAGCTATTTTAGACGCAGGAAGTTCCAGCTCTGCGCCGATCTATGCACGCAGATGCTGGAGAAGTCCCCTTATGACCAGGCGGCTTGGATTTTGAAAGCGCGAGCGCTGACAGAAATGGTGTACGTAGATGAAATTGACGTGGACCAGGAAGGGATTGCTGAGATGACCCTGGATGAAAATGCTATTGCTCAGGTCCCACGCCCTGGCACATCTTTGAAGCTCCCTGGCACTAACCAGACAGGAGGACCGACTCAAGCTGTCAGGCCAATCACTCAAGCTGGAAGACCCATAACGGGCTTCCTTAGGCCCAGCACACAGAGTGGAAGACCGGGTACAATGGAGCAGGCCATCAGAACACCCAGAACGGCCTACACAGCACGACCTATCACCAGCTCATCTGGAAGATTCGTCAGACTGGGGACTGTGAGTCCTGTCAATTTCCCCAGAGCCTTGTACTAGCCAAGTGACTTCATGCTTCACTGGCTTCCATGCTTACAAGTCCCGATGGACCATTTATAAATTTATCCAGACTGAATTTAACAAAATATTCCCAGAAACCTAAGTTGGCAAAGGCTTTATTTGAATATATTTTCCACCATGAAAACGATGTTAAGATGGCTTTGGACTTGGCGTCCCTTTCCACGGAGTATTCTCAGTACAAGGACTGGTGGTGGAAGGTGCAGATTGGAAAATGTTACTACAGGTTAGGAATGTACCGTGAAGCAGAGAAACAGTTCAAATCAGCCCTGAAGCAGCAGGAAATGGTAGATACATTTCTCTATCTGGCAAAAGTTTATATCATATTGGATCAACCTGTGACTGCTTTAAATCTATTCAAACAAGGCTTAGATAAGTTTCCAGGAGAGGTGACCCTGCTTTGTGGAATTGCCAGGATCTACGAGGTATATCTGTGAGTGGATGTACTACTATGAATGGATGTACTCAATGAATAAAATGTAATTTCTGTTTGACAGTGGAAATGAACAACAGTTCGTCCGCAGCAGAATACTACAAAGAGGTTCTCAAACAAGACAATACTCATGTGGAAGCCATTGCCTGCATTGGAAGCAACCACTTTTATTCTGACCAGCCAGAGGTTGCCCTCCGGTTTTACAGGCGCCTCTTGCAGATGGGAGTTTACAACTGCCAGCTTTTCAACAACCTGGGGCTGTGCTGCTTCTATGCCCAGCAGTACGACATGACTCTGACCTCATTCGAGCGCGCCCTTTCCCTGGCCGAGAACGAGGAAGAGGCAGCTGACGTCTGGTACAACCTGGGGCACATTGCAGTGGAGACACAAACCTGGCCCACCAGTGCTTCAGGCTGGCCCTGGTCCACAACAACCACCATGCTGAGGCCTACAACAACCTAGCCGTGCTGGAGATGCGGAAGGGTCACATTGAACAGTTGTTAAACATTTTAATGAACCTCAATTTTTTTTTTATAAATGTGTATTTTAAAAGTCTTTAATCCAAAAACAAAAGTTCTTAAGCATTAGCTATCGTTGAAAACTTAGGTCAGA
PERM_138	PERM_138	NA	PERM_138	A.C.B.(B.A.A.B)	A	A	C	B	(B.A.A.B)	F1	R1	0	0	0	0	0	TRUE	FALSE	FALSE	002F1,003,004,005,058,006,007,009,010,011,059,012,013,061,015,016,017R1	2247	PERM_138	CACAGGACCTTTGAGCTCGTTGAGCGCTCTCCCGGACCACCATGGGCTCAGAGATGGAGCCACTGTTCCGGGCCTGGAGCTATTTTAGACGCAGGAAGTTCCAGCTCTGCGCCGATCTATGCACGCAGATGCTGGAGAAGTCCCCTTATGACCAGGCGGCTTGGATTTTGAAAGCGCGAGCGCTGACAGAAATGGTGTACGTAGATGAAATTGACGTGGACCAGGAAGGGATTGCTGAGATGACCCTGGATGAAAATGCTATTGCTCAGGTCCCACGCCCTGGCACATCTTTGAAGCTCCCTGGCACTAACCAGACAGGAGGACCGACTCAAGCTGTCAGGCCAATCACTCAAGCTGGAAGACCCATAACGGGCTTCCTTAGGCCCAGCACACAGAGTGGAAGACCGGGTACAATGGAGCAGGCCATCAGAACACCCAGAACGGCCTACACAGCACGACCTATCACCAGCTCATCTGGAAGATTCGTCAGACTGGGGACTGTGAGTCCTGTCAATTTCCCCAGAGCCTTGTACTAGCCAAGTGACTTCATGCTTCACTGGCTTCCATGCTTACAAGTCCCGATGGACCATTTATAAATTTATCCAGACTGAATTTAACAAAATATTCCCAGAAACCTAAGTTGGCAAAGGCTTTATTTGAATATATTTTCCACCATGAAAACGATGTTAAGATGGCTTTGGACTTGGCGTCCCTTTCCACGGAGTATTCTCAGTACAAGGACTGGTGGTGGAAGGTGCAGATTGGAAAATGTTACTACAGGTTAGGAATGTACCGTGAAGCAGAGAAACAGTTCAAATCAGCCCTGAAGCAGCAGGAAATGGTAGATACATTTCTCTATCTGGCAAAAGTTTATATCATATTGGATCAACCTGTGACTGCTTTAAATCTATTCAAACAAGGCTTAGATAAGTTTCCAGGAGAGGTGACCCTGCTTTGTGGAATTGCCAGGATCTACGAGGTATATCTGTGAGTGGATGTACTACTATGAATGGATGTACTCAATGAATAAAATGTAATTTCTGTTTGACAGTGGAAATGAACAACAGTTCGTCCGCAGCAGAATACTACAAAGAGGTTCTCAAACAAGACAATACTCATGTGGAAGCCATTGCCTGCATTGGAAGCAACCACTTTTATTCTGACCAGCCAGAGGTTGCCCTCCGGTTTTACAGGCGCCTCTTGCAGATGGGAGTTTACAACTGCCAGCTTTTCAACAACCTGGGGCTGTGCTGCTTCTATGCCCAGCAGTACGACATGACTCTGACCTCATTCGAGCGCGCCCTTTCCCTGGCCGAGAACGAGGAAGAGGCAGCTGACGTCTGGTACAACCTGGGGCACATTGCAGTGGAGACACAAACCTGGCCCACCAGTGCTTCAGGCTGGCCCTGGTCCACAACAACCACCATGCTGAGGCCTACAACAACCTAGCCGTGCTGGAGATGCGGAAGGGTCACATTGAACAGGCACGCGCACTCTTACAAACCGCATCGTCCTTGGCACCCCATATGTATGAGCCACATTTTAATTTTGCAACCGTCTCTGATAAGATTGGAGATCTTCAGAGAAGCTACGTCGCTGCTCAGAAGTCTGAAGCCGCATTTCCAGAGCATGTGGACACTCAGCATTTAATTAAGCAGCTAAAGCAGCACTTCGCTATGCTCTGATCAGGCCTCGGACCAACTGCGTCCTCAGGAAGGGCCAGCCACAGGGGAGAAAACGTGCTGAGTGCATTTGTATCAGTAGTGTGACGCAGACTCAGAAGGCGTCCTGCAAGACCTAAGGACTTTGTTGTTTTATAAGGTAAAACAACACTAAGGTAAAAGTGGGTGCACTTCTGCCATGCCCTCCTCCTCATTAGTCCCCTTTGTCCCCTAGCCACTTCCGTGCCATCTGCATGGACATGGTTTTAGTATCTGGGTAAAACCTAGAAGCCACACATTAGAGAAAAACTATGCGTACCGTAGTATTATTAcaggttagtctctagttaacttcaccgcctcagcctcctcagtgctgtggtacagacacgccaccatgcccggctGGCTTCAGCGTTTCCAAGGACATGAAATCTCCTCTCACACTGCATGGTTGATGTTTGTATATAGTTGTTAAACATTTTAATGAACCTCAATTTTTTTTTTATAAATGTGTATTTTAAAAGTCTTTAATCCAAAAACAAAAGTTCTTAAGCATTAGCTATCGTTGAAAACTTAGGTCAGA
PERM_139	PERM_139	NA	PERM_139	A.C.B.(B.A.B.A)	A	A	C	B	(B.A.B.A)	F1	R1	0	0	0	0	0	TRUE	FALSE	FALSE	002F1,003,004,005,058,006,007,009,010,011,059,012,013,014,061,017R1	1606	PERM_139	CACAGGACCTTTGAGCTCGTTGAGCGCTCTCCCGGACCACCATGGGCTCAGAGATGGAGCCACTGTTCCGGGCCTGGAGCTATTTTAGACGCAGGAAGTTCCAGCTCTGCGCCGATCTATGCACGCAGATGCTGGAGAAGTCCCCTTATGACCAGGCGGCTTGGATTTTGAAAGCGCGAGCGCTGACAGAAATGGTGTACGTAGATGAAATTGACGTGGACCAGGAAGGGATTGCTGAGATGACCCTGGATGAAAATGCTATTGCTCAGGTCCCACGCCCTGGCACATCTTTGAAGCTCCCTGGCACTAACCAGACAGGAGGACCGACTCAAGCTGTCAGGCCAATCACTCAAGCTGGAAGACCCATAACGGGCTTCCTTAGGCCCAGCACACAGAGTGGAAGACCGGGTACAATGGAGCAGGCCATCAGAACACCCAGAACGGCCTACACAGCACGACCTATCACCAGCTCATCTGGAAGATTCGTCAGACTGGGGACTGTGAGTCCTGTCAATTTCCCCAGAGCCTTGTACTAGCCAAGTGACTTCATGCTTCACTGGCTTCCATGCTTACAAGTCCCGATGGACCATTTATAAATTTATCCAGACTGAATTTAACAAAATATTCCCAGAAACCTAAGTTGGCAAAGGCTTTATTTGAATATATTTTCCACCATGAAAACGATGTTAAGATGGCTTTGGACTTGGCGTCCCTTTCCACGGAGTATTCTCAGTACAAGGACTGGTGGTGGAAGGTGCAGATTGGAAAATGTTACTACAGGTTAGGAATGTACCGTGAAGCAGAGAAACAGTTCAAATCAGCCCTGAAGCAGCAGGAAATGGTAGATACATTTCTCTATCTGGCAAAAGTTTATATCATATTGGATCAACCTGTGACTGCTTTAAATCTATTCAAACAAGGCTTAGATAAGTTTCCAGGAGAGGTGACCCTGCTTTGTGGAATTGCCAGGATCTACGAGGTATATCTGTGAGTGGATGTACTACTATGAATGGATGTACTCAATGAATAAAATGTAATTTCTGTTTGACAGTGGAAATGAACAACAGTTCGTCCGCAGCAGAATACTACAAAGAGGTTCTCAAACAAGACAATACTCATGTGGAAGCCATTGCCTGCATTGGAAGCAACCACTTTTATTCTGACCAGCCAGAGGTTGCCCTCCGGTTTTACAGGCGCCTCTTGCAGATGGGAGTTTACAACTGCCAGCTTTTCAACAACCTGGGGCTGTGCTGCTTCTATGCCCAGCAGTACGACATGACTCTGACCTCATTCGAGCGCGCCCTTTCCCTGGCCGAGAACGAGGAAGAGGCAGCTGACGTCTGGTACAACCTGGGGCACATTGCAGTGGGAATAGGAGACACAAACCTGGCCCACCAGTGCTTCAGGCTGGCCCTGGTCCACAACAACCACCATGCTGAGGCCTACAACAACCTAGCCGTGCTGGAGATGCGGAAGGGTCACATTGAACAGTTGTTAAACATTTTAATGAACCTCAATTTTTTTTTTATAAATGTGTATTTTAAAAGTCTTTAATCCAAAAACAAAAGTTCTTAAGCATTAGCTATCGTTGAAAACTTAGGTCAGA
PERM_140	PERM_140	NA	PERM_140	A.C.B.(B.A.B.B)	A	A	C	B	(B.A.B.B)	F1	R1	0	0	0	0	0	TRUE	FALSE	FALSE	002F1,003,004,005,058,006,007,009,010,011,059,012,013,014,061,015,016,017R1	2254	PERM_140	CACAGGACCTTTGAGCTCGTTGAGCGCTCTCCCGGACCACCATGGGCTCAGAGATGGAGCCACTGTTCCGGGCCTGGAGCTATTTTAGACGCAGGAAGTTCCAGCTCTGCGCCGATCTATGCACGCAGATGCTGGAGAAGTCCCCTTATGACCAGGCGGCTTGGATTTTGAAAGCGCGAGCGCTGACAGAAATGGTGTACGTAGATGAAATTGACGTGGACCAGGAAGGGATTGCTGAGATGACCCTGGATGAAAATGCTATTGCTCAGGTCCCACGCCCTGGCACATCTTTGAAGCTCCCTGGCACTAACCAGACAGGAGGACCGACTCAAGCTGTCAGGCCAATCACTCAAGCTGGAAGACCCATAACGGGCTTCCTTAGGCCCAGCACACAGAGTGGAAGACCGGGTACAATGGAGCAGGCCATCAGAACACCCAGAACGGCCTACACAGCACGACCTATCACCAGCTCATCTGGAAGATTCGTCAGACTGGGGACTGTGAGTCCTGTCAATTTCCCCAGAGCCTTGTACTAGCCAAGTGACTTCATGCTTCACTGGCTTCCATGCTTACAAGTCCCGATGGACCATTTATAAATTTATCCAGACTGAATTTAACAAAATATTCCCAGAAACCTAAGTTGGCAAAGGCTTTATTTGAATATATTTTCCACCATGAAAACGATGTTAAGATGGCTTTGGACTTGGCGTCCCTTTCCACGGAGTATTCTCAGTACAAGGACTGGTGGTGGAAGGTGCAGATTGGAAAATGTTACTACAGGTTAGGAATGTACCGTGAAGCAGAGAAACAGTTCAAATCAGCCCTGAAGCAGCAGGAAATGGTAGATACATTTCTCTATCTGGCAAAAGTTTATATCATATTGGATCAACCTGTGACTGCTTTAAATCTATTCAAACAAGGCTTAGATAAGTTTCCAGGAGAGGTGACCCTGCTTTGTGGAATTGCCAGGATCTACGAGGTATATCTGTGAGTGGATGTACTACTATGAATGGATGTACTCAATGAATAAAATGTAATTTCTGTTTGACAGTGGAAATGAACAACAGTTCGTCCGCAGCAGAATACTACAAAGAGGTTCTCAAACAAGACAATACTCATGTGGAAGCCATTGCCTGCATTGGAAGCAACCACTTTTATTCTGACCAGCCAGAGGTTGCCCTCCGGTTTTACAGGCGCCTCTTGCAGATGGGAGTTTACAACTGCCAGCTTTTCAACAACCTGGGGCTGTGCTGCTTCTATGCCCAGCAGTACGACATGACTCTGACCTCATTCGAGCGCGCCCTTTCCCTGGCCGAGAACGAGGAAGAGGCAGCTGACGTCTGGTACAACCTGGGGCACATTGCAGTGGGAATAGGAGACACAAACCTGGCCCACCAGTGCTTCAGGCTGGCCCTGGTCCACAACAACCACCATGCTGAGGCCTACAACAACCTAGCCGTGCTGGAGATGCGGAAGGGTCACATTGAACAGGCACGCGCACTCTTACAAACCGCATCGTCCTTGGCACCCCATATGTATGAGCCACATTTTAATTTTGCAACCGTCTCTGATAAGATTGGAGATCTTCAGAGAAGCTACGTCGCTGCTCAGAAGTCTGAAGCCGCATTTCCAGAGCATGTGGACACTCAGCATTTAATTAAGCAGCTAAAGCAGCACTTCGCTATGCTCTGATCAGGCCTCGGACCAACTGCGTCCTCAGGAAGGGCCAGCCACAGGGGAGAAAACGTGCTGAGTGCATTTGTATCAGTAGTGTGACGCAGACTCAGAAGGCGTCCTGCAAGACCTAAGGACTTTGTTGTTTTATAAGGTAAAACAACACTAAGGTAAAAGTGGGTGCACTTCTGCCATGCCCTCCTCCTCATTAGTCCCCTTTGTCCCCTAGCCACTTCCGTGCCATCTGCATGGACATGGTTTTAGTATCTGGGTAAAACCTAGAAGCCACACATTAGAGAAAAACTATGCGTACCGTAGTATTATTAcaggttagtctctagttaacttcaccgcctcagcctcctcagtgctgtggtacagacacgccaccatgcccggctGGCTTCAGCGTTTCCAAGGACATGAAATCTCCTCTCACACTGCATGGTTGATGTTTGTATATAGTTGTTAAACATTTTAATGAACCTCAATTTTTTTTTTATAAATGTGTATTTTAAAAGTCTTTAATCCAAAAACAAAAGTTCTTAAGCATTAGCTATCGTTGAAAACTTAGGTCAGA
PERM_141	PERM_141	NA	PERM_141	A.C.B.(B.B.A.A)	A	A	C	B	(B.B.A.A)	F1	R1	0	0	0	0	0	TRUE	FALSE	FALSE	002F1,003,004,005,058,006,007,009,010,011,059,012,060,013,061,017R1	1688	PERM_141	CACAGGACCTTTGAGCTCGTTGAGCGCTCTCCCGGACCACCATGGGCTCAGAGATGGAGCCACTGTTCCGGGCCTGGAGCTATTTTAGACGCAGGAAGTTCCAGCTCTGCGCCGATCTATGCACGCAGATGCTGGAGAAGTCCCCTTATGACCAGGCGGCTTGGATTTTGAAAGCGCGAGCGCTGACAGAAATGGTGTACGTAGATGAAATTGACGTGGACCAGGAAGGGATTGCTGAGATGACCCTGGATGAAAATGCTATTGCTCAGGTCCCACGCCCTGGCACATCTTTGAAGCTCCCTGGCACTAACCAGACAGGAGGACCGACTCAAGCTGTCAGGCCAATCACTCAAGCTGGAAGACCCATAACGGGCTTCCTTAGGCCCAGCACACAGAGTGGAAGACCGGGTACAATGGAGCAGGCCATCAGAACACCCAGAACGGCCTACACAGCACGACCTATCACCAGCTCATCTGGAAGATTCGTCAGACTGGGGACTGTGAGTCCTGTCAATTTCCCCAGAGCCTTGTACTAGCCAAGTGACTTCATGCTTCACTGGCTTCCATGCTTACAAGTCCCGATGGACCATTTATAAATTTATCCAGACTGAATTTAACAAAATATTCCCAGAAACCTAAGTTGGCAAAGGCTTTATTTGAATATATTTTCCACCATGAAAACGATGTTAAGATGGCTTTGGACTTGGCGTCCCTTTCCACGGAGTATTCTCAGTACAAGGACTGGTGGTGGAAGGTGCAGATTGGAAAATGTTACTACAGGTTAGGAATGTACCGTGAAGCAGAGAAACAGTTCAAATCAGCCCTGAAGCAGCAGGAAATGGTAGATACATTTCTCTATCTGGCAAAAGTTTATATCATATTGGATCAACCTGTGACTGCTTTAAATCTATTCAAACAAGGCTTAGATAAGTTTCCAGGAGAGGTGACCCTGCTTTGTGGAATTGCCAGGATCTACGAGGTATATCTGTGAGTGGATGTACTACTATGAATGGATGTACTCAATGAATAAAATGTAATTTCTGTTTGACAGTGGAAATGAACAACAGTTCGTCCGCAGCAGAATACTACAAAGAGGTTCTCAAACAAGACAATACTCATGTGGAAGCCATTGCCTGCATTGGAAGCAACCACTTTTATTCTGACCAGCCAGAGGTTGCCCTCCGGTTTTACAGATGGTGAGGCCGAAGCGAGAAGGGACTGGCAGCTACTCTGTGTTCAGGACCCTGAGGAAGACTTAAAGCAGGGTCACCTGCTTTGTGAGGCGCCTCTTGCAGATGGGAGTTTACAACTGCCAGCTTTTCAACAACCTGGGGCTGTGCTGCTTCTATGCCCAGCAGTACGACATGACTCTGACCTCATTCGAGCGCGCCCTTTCCCTGGCCGAGAACGAGGAAGAGGCAGCTGACGTCTGGTACAACCTGGGGCACATTGCAGTGGAGACACAAACCTGGCCCACCAGTGCTTCAGGCTGGCCCTGGTCCACAACAACCACCATGCTGAGGCCTACAACAACCTAGCCGTGCTGGAGATGCGGAAGGGTCACATTGAACAGTTGTTAAACATTTTAATGAACCTCAATTTTTTTTTTATAAATGTGTATTTTAAAAGTCTTTAATCCAAAAACAAAAGTTCTTAAGCATTAGCTATCGTTGAAAACTTAGGTCAGA
PERM_142	PERM_142	NA	PERM_142	A.C.B.(B.B.A.B)	A	A	C	B	(B.B.A.B)	F1	R1	0	0	0	0	0	TRUE	FALSE	FALSE	002F1,003,004,005,058,006,007,009,010,011,059,012,060,013,061,015,016,017R1	2336	PERM_142	CACAGGACCTTTGAGCTCGTTGAGCGCTCTCCCGGACCACCATGGGCTCAGAGATGGAGCCACTGTTCCGGGCCTGGAGCTATTTTAGACGCAGGAAGTTCCAGCTCTGCGCCGATCTATGCACGCAGATGCTGGAGAAGTCCCCTTATGACCAGGCGGCTTGGATTTTGAAAGCGCGAGCGCTGACAGAAATGGTGTACGTAGATGAAATTGACGTGGACCAGGAAGGGATTGCTGAGATGACCCTGGATGAAAATGCTATTGCTCAGGTCCCACGCCCTGGCACATCTTTGAAGCTCCCTGGCACTAACCAGACAGGAGGACCGACTCAAGCTGTCAGGCCAATCACTCAAGCTGGAAGACCCATAACGGGCTTCCTTAGGCCCAGCACACAGAGTGGAAGACCGGGTACAATGGAGCAGGCCATCAGAACACCCAGAACGGCCTACACAGCACGACCTATCACCAGCTCATCTGGAAGATTCGTCAGACTGGGGACTGTGAGTCCTGTCAATTTCCCCAGAGCCTTGTACTAGCCAAGTGACTTCATGCTTCACTGGCTTCCATGCTTACAAGTCCCGATGGACCATTTATAAATTTATCCAGACTGAATTTAACAAAATATTCCCAGAAACCTAAGTTGGCAAAGGCTTTATTTGAATATATTTTCCACCATGAAAACGATGTTAAGATGGCTTTGGACTTGGCGTCCCTTTCCACGGAGTATTCTCAGTACAAGGACTGGTGGTGGAAGGTGCAGATTGGAAAATGTTACTACAGGTTAGGAATGTACCGTGAAGCAGAGAAACAGTTCAAATCAGCCCTGAAGCAGCAGGAAATGGTAGATACATTTCTCTATCTGGCAAAAGTTTATATCATATTGGATCAACCTGTGACTGCTTTAAATCTATTCAAACAAGGCTTAGATAAGTTTCCAGGAGAGGTGACCCTGCTTTGTGGAATTGCCAGGATCTACGAGGTATATCTGTGAGTGGATGTACTACTATGAATGGATGTACTCAATGAATAAAATGTAATTTCTGTTTGACAGTGGAAATGAACAACAGTTCGTCCGCAGCAGAATACTACAAAGAGGTTCTCAAACAAGACAATACTCATGTGGAAGCCATTGCCTGCATTGGAAGCAACCACTTTTATTCTGACCAGCCAGAGGTTGCCCTCCGGTTTTACAGATGGTGAGGCCGAAGCGAGAAGGGACTGGCAGCTACTCTGTGTTCAGGACCCTGAGGAAGACTTAAAGCAGGGTCACCTGCTTTGTGAGGCGCCTCTTGCAGATGGGAGTTTACAACTGCCAGCTTTTCAACAACCTGGGGCTGTGCTGCTTCTATGCCCAGCAGTACGACATGACTCTGACCTCATTCGAGCGCGCCCTTTCCCTGGCCGAGAACGAGGAAGAGGCAGCTGACGTCTGGTACAACCTGGGGCACATTGCAGTGGAGACACAAACCTGGCCCACCAGTGCTTCAGGCTGGCCCTGGTCCACAACAACCACCATGCTGAGGCCTACAACAACCTAGCCGTGCTGGAGATGCGGAAGGGTCACATTGAACAGGCACGCGCACTCTTACAAACCGCATCGTCCTTGGCACCCCATATGTATGAGCCACATTTTAATTTTGCAACCGTCTCTGATAAGATTGGAGATCTTCAGAGAAGCTACGTCGCTGCTCAGAAGTCTGAAGCCGCATTTCCAGAGCATGTGGACACTCAGCATTTAATTAAGCAGCTAAAGCAGCACTTCGCTATGCTCTGATCAGGCCTCGGACCAACTGCGTCCTCAGGAAGGGCCAGCCACAGGGGAGAAAACGTGCTGAGTGCATTTGTATCAGTAGTGTGACGCAGACTCAGAAGGCGTCCTGCAAGACCTAAGGACTTTGTTGTTTTATAAGGTAAAACAACACTAAGGTAAAAGTGGGTGCACTTCTGCCATGCCCTCCTCCTCATTAGTCCCCTTTGTCCCCTAGCCACTTCCGTGCCATCTGCATGGACATGGTTTTAGTATCTGGGTAAAACCTAGAAGCCACACATTAGAGAAAAACTATGCGTACCGTAGTATTATTAcaggttagtctctagttaacttcaccgcctcagcctcctcagtgctgtggtacagacacgccaccatgcccggctGGCTTCAGCGTTTCCAAGGACATGAAATCTCCTCTCACACTGCATGGTTGATGTTTGTATATAGTTGTTAAACATTTTAATGAACCTCAATTTTTTTTTTATAAATGTGTATTTTAAAAGTCTTTAATCCAAAAACAAAAGTTCTTAAGCATTAGCTATCGTTGAAAACTTAGGTCAGA
PERM_143	PERM_143	NA	PERM_143	A.C.B.(B.B.B.A)	A	A	C	B	(B.B.B.A)	F1	R1	0	0	0	0	0	TRUE	FALSE	FALSE	002F1,003,004,005,058,006,007,009,010,011,059,012,060,013,014,061,017R1	1695	PERM_143	CACAGGACCTTTGAGCTCGTTGAGCGCTCTCCCGGACCACCATGGGCTCAGAGATGGAGCCACTGTTCCGGGCCTGGAGCTATTTTAGACGCAGGAAGTTCCAGCTCTGCGCCGATCTATGCACGCAGATGCTGGAGAAGTCCCCTTATGACCAGGCGGCTTGGATTTTGAAAGCGCGAGCGCTGACAGAAATGGTGTACGTAGATGAAATTGACGTGGACCAGGAAGGGATTGCTGAGATGACCCTGGATGAAAATGCTATTGCTCAGGTCCCACGCCCTGGCACATCTTTGAAGCTCCCTGGCACTAACCAGACAGGAGGACCGACTCAAGCTGTCAGGCCAATCACTCAAGCTGGAAGACCCATAACGGGCTTCCTTAGGCCCAGCACACAGAGTGGAAGACCGGGTACAATGGAGCAGGCCATCAGAACACCCAGAACGGCCTACACAGCACGACCTATCACCAGCTCATCTGGAAGATTCGTCAGACTGGGGACTGTGAGTCCTGTCAATTTCCCCAGAGCCTTGTACTAGCCAAGTGACTTCATGCTTCACTGGCTTCCATGCTTACAAGTCCCGATGGACCATTTATAAATTTATCCAGACTGAATTTAACAAAATATTCCCAGAAACCTAAGTTGGCAAAGGCTTTATTTGAATATATTTTCCACCATGAAAACGATGTTAAGATGGCTTTGGACTTGGCGTCCCTTTCCACGGAGTATTCTCAGTACAAGGACTGGTGGTGGAAGGTGCAGATTGGAAAATGTTACTACAGGTTAGGAATGTACCGTGAAGCAGAGAAACAGTTCAAATCAGCCCTGAAGCAGCAGGAAATGGTAGATACATTTCTCTATCTGGCAAAAGTTTATATCATATTGGATCAACCTGTGACTGCTTTAAATCTATTCAAACAAGGCTTAGATAAGTTTCCAGGAGAGGTGACCCTGCTTTGTGGAATTGCCAGGATCTACGAGGTATATCTGTGAGTGGATGTACTACTATGAATGGATGTACTCAATGAATAAAATGTAATTTCTGTTTGACAGTGGAAATGAACAACAGTTCGTCCGCAGCAGAATACTACAAAGAGGTTCTCAAACAAGACAATACTCATGTGGAAGCCATTGCCTGCATTGGAAGCAACCACTTTTATTCTGACCAGCCAGAGGTTGCCCTCCGGTTTTACAGATGGTGAGGCCGAAGCGAGAAGGGACTGGCAGCTACTCTGTGTTCAGGACCCTGAGGAAGACTTAAAGCAGGGTCACCTGCTTTGTGAGGCGCCTCTTGCAGATGGGAGTTTACAACTGCCAGCTTTTCAACAACCTGGGGCTGTGCTGCTTCTATGCCCAGCAGTACGACATGACTCTGACCTCATTCGAGCGCGCCCTTTCCCTGGCCGAGAACGAGGAAGAGGCAGCTGACGTCTGGTACAACCTGGGGCACATTGCAGTGGGAATAGGAGACACAAACCTGGCCCACCAGTGCTTCAGGCTGGCCCTGGTCCACAACAACCACCATGCTGAGGCCTACAACAACCTAGCCGTGCTGGAGATGCGGAAGGGTCACATTGAACAGTTGTTAAACATTTTAATGAACCTCAATTTTTTTTTTATAAATGTGTATTTTAAAAGTCTTTAATCCAAAAACAAAAGTTCTTAAGCATTAGCTATCGTTGAAAACTTAGGTCAGA
PERM_144	PERM_144	NA	PERM_144	A.C.B.(B.B.B.B)	A	A	C	B	(B.B.B.B)	F1	R1	0	0	0	0	0	TRUE	FALSE	FALSE	002F1,003,004,005,058,006,007,009,010,011,059,012,060,013,014,061,015,016,017R1	2343	PERM_144	CACAGGACCTTTGAGCTCGTTGAGCGCTCTCCCGGACCACCATGGGCTCAGAGATGGAGCCACTGTTCCGGGCCTGGAGCTATTTTAGACGCAGGAAGTTCCAGCTCTGCGCCGATCTATGCACGCAGATGCTGGAGAAGTCCCCTTATGACCAGGCGGCTTGGATTTTGAAAGCGCGAGCGCTGACAGAAATGGTGTACGTAGATGAAATTGACGTGGACCAGGAAGGGATTGCTGAGATGACCCTGGATGAAAATGCTATTGCTCAGGTCCCACGCCCTGGCACATCTTTGAAGCTCCCTGGCACTAACCAGACAGGAGGACCGACTCAAGCTGTCAGGCCAATCACTCAAGCTGGAAGACCCATAACGGGCTTCCTTAGGCCCAGCACACAGAGTGGAAGACCGGGTACAATGGAGCAGGCCATCAGAACACCCAGAACGGCCTACACAGCACGACCTATCACCAGCTCATCTGGAAGATTCGTCAGACTGGGGACTGTGAGTCCTGTCAATTTCCCCAGAGCCTTGTACTAGCCAAGTGACTTCATGCTTCACTGGCTTCCATGCTTACAAGTCCCGATGGACCATTTATAAATTTATCCAGACTGAATTTAACAAAATATTCCCAGAAACCTAAGTTGGCAAAGGCTTTATTTGAATATATTTTCCACCATGAAAACGATGTTAAGATGGCTTTGGACTTGGCGTCCCTTTCCACGGAGTATTCTCAGTACAAGGACTGGTGGTGGAAGGTGCAGATTGGAAAATGTTACTACAGGTTAGGAATGTACCGTGAAGCAGAGAAACAGTTCAAATCAGCCCTGAAGCAGCAGGAAATGGTAGATACATTTCTCTATCTGGCAAAAGTTTATATCATATTGGATCAACCTGTGACTGCTTTAAATCTATTCAAACAAGGCTTAGATAAGTTTCCAGGAGAGGTGACCCTGCTTTGTGGAATTGCCAGGATCTACGAGGTATATCTGTGAGTGGATGTACTACTATGAATGGATGTACTCAATGAATAAAATGTAATTTCTGTTTGACAGTGGAAATGAACAACAGTTCGTCCGCAGCAGAATACTACAAAGAGGTTCTCAAACAAGACAATACTCATGTGGAAGCCATTGCCTGCATTGGAAGCAACCACTTTTATTCTGACCAGCCAGAGGTTGCCCTCCGGTTTTACAGATGGTGAGGCCGAAGCGAGAAGGGACTGGCAGCTACTCTGTGTTCAGGACCCTGAGGAAGACTTAAAGCAGGGTCACCTGCTTTGTGAGGCGCCTCTTGCAGATGGGAGTTTACAACTGCCAGCTTTTCAACAACCTGGGGCTGTGCTGCTTCTATGCCCAGCAGTACGACATGACTCTGACCTCATTCGAGCGCGCCCTTTCCCTGGCCGAGAACGAGGAAGAGGCAGCTGACGTCTGGTACAACCTGGGGCACATTGCAGTGGGAATAGGAGACACAAACCTGGCCCACCAGTGCTTCAGGCTGGCCCTGGTCCACAACAACCACCATGCTGAGGCCTACAACAACCTAGCCGTGCTGGAGATGCGGAAGGGTCACATTGAACAGGCACGCGCACTCTTACAAACCGCATCGTCCTTGGCACCCCATATGTATGAGCCACATTTTAATTTTGCAACCGTCTCTGATAAGATTGGAGATCTTCAGAGAAGCTACGTCGCTGCTCAGAAGTCTGAAGCCGCATTTCCAGAGCATGTGGACACTCAGCATTTAATTAAGCAGCTAAAGCAGCACTTCGCTATGCTCTGATCAGGCCTCGGACCAACTGCGTCCTCAGGAAGGGCCAGCCACAGGGGAGAAAACGTGCTGAGTGCATTTGTATCAGTAGTGTGACGCAGACTCAGAAGGCGTCCTGCAAGACCTAAGGACTTTGTTGTTTTATAAGGTAAAACAACACTAAGGTAAAAGTGGGTGCACTTCTGCCATGCCCTCCTCCTCATTAGTCCCCTTTGTCCCCTAGCCACTTCCGTGCCATCTGCATGGACATGGTTTTAGTATCTGGGTAAAACCTAGAAGCCACACATTAGAGAAAAACTATGCGTACCGTAGTATTATTAcaggttagtctctagttaacttcaccgcctcagcctcctcagtgctgtggtacagacacgccaccatgcccggctGGCTTCAGCGTTTCCAAGGACATGAAATCTCCTCTCACACTGCATGGTTGATGTTTGTATATAGTTGTTAAACATTTTAATGAACCTCAATTTTTTTTTTATAAATGTGTATTTTAAAAGTCTTTAATCCAAAAACAAAAGTTCTTAAGCATTAGCTATCGTTGAAAACTTAGGTCAGA
PERM_145	PERM_145	NA	PERM_145	A.C.C.A	A	A	C	C	A	F1	R8	0	0	0	0	0	TRUE	FALSE	FALSE	002F1,003,004,005,058,006,007,008,009,010,057	1003	PERM_145	CACAGGACCTTTGAGCTCGTTGAGCGCTCTCCCGGACCACCATGGGCTCAGAGATGGAGCCACTGTTCCGGGCCTGGAGCTATTTTAGACGCAGGAAGTTCCAGCTCTGCGCCGATCTATGCACGCAGATGCTGGAGAAGTCCCCTTATGACCAGGCGGCTTGGATTTTGAAAGCGCGAGCGCTGACAGAAATGGTGTACGTAGATGAAATTGACGTGGACCAGGAAGGGATTGCTGAGATGACCCTGGATGAAAATGCTATTGCTCAGGTCCCACGCCCTGGCACATCTTTGAAGCTCCCTGGCACTAACCAGACAGGAGGACCGACTCAAGCTGTCAGGCCAATCACTCAAGCTGGAAGACCCATAACGGGCTTCCTTAGGCCCAGCACACAGAGTGGAAGACCGGGTACAATGGAGCAGGCCATCAGAACACCCAGAACGGCCTACACAGCACGACCTATCACCAGCTCATCTGGAAGATTCGTCAGACTGGGGACTGTGAGTCCTGTCAATTTCCCCAGAGCCTTGTACTAGCCAAGTGACTTCATGCTTCACTGGCTTCCATGCTTACAAGTCCCGATGGACCATTTATAAATTTATCCAGACTGAATTTAACAAAATATTCCCAGAAACCTAAGTTGGCAAAGGCTTTATTTGAATATATTTTCCACCATGAAAACGATGTTAAGATGAAGCAAATCATAATTGAGAATGAATTGTTTTCAAAGGCTTTGGACTTGGCGTCCCTTTCCACGGAGTATTCTCAGTACAAGGACTGGTGGTGGAAGGTGCAGATTGGAAAATGTTACTACAGGTTAGGAATGTACCGTGAAGCAGAGAAACAGTTCAAATCAGCCCTGAAGCAGCAGGAAATGGTAGATACATTTCTCTATCTGGCAAAAaggacccaggcctgagacccaacaaccacttgatggctcacaaccatctgaactccagttccaagaaccttcttctggtctccaaggttaccaggcaca
PERM_146	PERM_146	NA	PERM_146	A.C.C.B	A	A	C	C	B	F1	R8	0	0	0	0	0	TRUE	FALSE	FALSE	002F1,003,004,005,058,006,007,008,009,010,056,057	1070	PERM_146	CACAGGACCTTTGAGCTCGTTGAGCGCTCTCCCGGACCACCATGGGCTCAGAGATGGAGCCACTGTTCCGGGCCTGGAGCTATTTTAGACGCAGGAAGTTCCAGCTCTGCGCCGATCTATGCACGCAGATGCTGGAGAAGTCCCCTTATGACCAGGCGGCTTGGATTTTGAAAGCGCGAGCGCTGACAGAAATGGTGTACGTAGATGAAATTGACGTGGACCAGGAAGGGATTGCTGAGATGACCCTGGATGAAAATGCTATTGCTCAGGTCCCACGCCCTGGCACATCTTTGAAGCTCCCTGGCACTAACCAGACAGGAGGACCGACTCAAGCTGTCAGGCCAATCACTCAAGCTGGAAGACCCATAACGGGCTTCCTTAGGCCCAGCACACAGAGTGGAAGACCGGGTACAATGGAGCAGGCCATCAGAACACCCAGAACGGCCTACACAGCACGACCTATCACCAGCTCATCTGGAAGATTCGTCAGACTGGGGACTGTGAGTCCTGTCAATTTCCCCAGAGCCTTGTACTAGCCAAGTGACTTCATGCTTCACTGGCTTCCATGCTTACAAGTCCCGATGGACCATTTATAAATTTATCCAGACTGAATTTAACAAAATATTCCCAGAAACCTAAGTTGGCAAAGGCTTTATTTGAATATATTTTCCACCATGAAAACGATGTTAAGATGAAGCAAATCATAATTGAGAATGAATTGTTTTCAAAGGCTTTGGACTTGGCGTCCCTTTCCACGGAGTATTCTCAGTACAAGGACTGGTGGTGGAAGGTGCAGATTGGAAAATGTTACTACAGGTTAGGAATGTACCGTGAAGCAGAGAAACAGTTCAAATCAGCCCTGAAGCAGCAGGAAATGGTAGATACATTTCTCTATCTGGCAAAAATGGAAAAAAATCAGCCAGAggtctggagagctggttcagcagttgaagcacttgtctctcttccagaggacccaggcctgagacccaacaaccacttgatggctcacaaccatctgaactccagttccaagaaccttcttctggtctccaaggttaccaggcaca
PERM_147	PERM_147	NA	PERM_147	A.C.C.(A.A.A.A)	A	A	C	C	(A.A.A.A)	F1	R1	0	0	0	0	0	TRUE	FALSE	FALSE	002F1,003,004,005,058,006,007,008,009,010,011,012,013,061,017R1	1561	PERM_147	CACAGGACCTTTGAGCTCGTTGAGCGCTCTCCCGGACCACCATGGGCTCAGAGATGGAGCCACTGTTCCGGGCCTGGAGCTATTTTAGACGCAGGAAGTTCCAGCTCTGCGCCGATCTATGCACGCAGATGCTGGAGAAGTCCCCTTATGACCAGGCGGCTTGGATTTTGAAAGCGCGAGCGCTGACAGAAATGGTGTACGTAGATGAAATTGACGTGGACCAGGAAGGGATTGCTGAGATGACCCTGGATGAAAATGCTATTGCTCAGGTCCCACGCCCTGGCACATCTTTGAAGCTCCCTGGCACTAACCAGACAGGAGGACCGACTCAAGCTGTCAGGCCAATCACTCAAGCTGGAAGACCCATAACGGGCTTCCTTAGGCCCAGCACACAGAGTGGAAGACCGGGTACAATGGAGCAGGCCATCAGAACACCCAGAACGGCCTACACAGCACGACCTATCACCAGCTCATCTGGAAGATTCGTCAGACTGGGGACTGTGAGTCCTGTCAATTTCCCCAGAGCCTTGTACTAGCCAAGTGACTTCATGCTTCACTGGCTTCCATGCTTACAAGTCCCGATGGACCATTTATAAATTTATCCAGACTGAATTTAACAAAATATTCCCAGAAACCTAAGTTGGCAAAGGCTTTATTTGAATATATTTTCCACCATGAAAACGATGTTAAGATGAAGCAAATCATAATTGAGAATGAATTGTTTTCAAAGGCTTTGGACTTGGCGTCCCTTTCCACGGAGTATTCTCAGTACAAGGACTGGTGGTGGAAGGTGCAGATTGGAAAATGTTACTACAGGTTAGGAATGTACCGTGAAGCAGAGAAACAGTTCAAATCAGCCCTGAAGCAGCAGGAAATGGTAGATACATTTCTCTATCTGGCAAAAGTTTATATCATATTGGATCAACCTGTGACTGCTTTAAATCTATTCAAACAAGGCTTAGATAAGTTTCCAGGAGAGGTGACCCTGCTTTGTGGAATTGCCAGGATCTACGAGGAAATGAACAACAGTTCGTCCGCAGCAGAATACTACAAAGAGGTTCTCAAACAAGACAATACTCATGTGGAAGCCATTGCCTGCATTGGAAGCAACCACTTTTATTCTGACCAGCCAGAGGTTGCCCTCCGGTTTTACAGGCGCCTCTTGCAGATGGGAGTTTACAACTGCCAGCTTTTCAACAACCTGGGGCTGTGCTGCTTCTATGCCCAGCAGTACGACATGACTCTGACCTCATTCGAGCGCGCCCTTTCCCTGGCCGAGAACGAGGAAGAGGCAGCTGACGTCTGGTACAACCTGGGGCACATTGCAGTGGAGACACAAACCTGGCCCACCAGTGCTTCAGGCTGGCCCTGGTCCACAACAACCACCATGCTGAGGCCTACAACAACCTAGCCGTGCTGGAGATGCGGAAGGGTCACATTGAACAGTTGTTAAACATTTTAATGAACCTCAATTTTTTTTTTATAAATGTGTATTTTAAAAGTCTTTAATCCAAAAACAAAAGTTCTTAAGCATTAGCTATCGTTGAAAACTTAGGTCAGA
PERM_148	PERM_148	NA	PERM_148	A.C.C.(A.A.A.B)	A	A	C	C	(A.A.A.B)	F1	R1	0	0	0	0	0	TRUE	FALSE	FALSE	002F1,003,004,005,058,006,007,008,009,010,011,012,013,061,015,016,017R1	2209	PERM_148	CACAGGACCTTTGAGCTCGTTGAGCGCTCTCCCGGACCACCATGGGCTCAGAGATGGAGCCACTGTTCCGGGCCTGGAGCTATTTTAGACGCAGGAAGTTCCAGCTCTGCGCCGATCTATGCACGCAGATGCTGGAGAAGTCCCCTTATGACCAGGCGGCTTGGATTTTGAAAGCGCGAGCGCTGACAGAAATGGTGTACGTAGATGAAATTGACGTGGACCAGGAAGGGATTGCTGAGATGACCCTGGATGAAAATGCTATTGCTCAGGTCCCACGCCCTGGCACATCTTTGAAGCTCCCTGGCACTAACCAGACAGGAGGACCGACTCAAGCTGTCAGGCCAATCACTCAAGCTGGAAGACCCATAACGGGCTTCCTTAGGCCCAGCACACAGAGTGGAAGACCGGGTACAATGGAGCAGGCCATCAGAACACCCAGAACGGCCTACACAGCACGACCTATCACCAGCTCATCTGGAAGATTCGTCAGACTGGGGACTGTGAGTCCTGTCAATTTCCCCAGAGCCTTGTACTAGCCAAGTGACTTCATGCTTCACTGGCTTCCATGCTTACAAGTCCCGATGGACCATTTATAAATTTATCCAGACTGAATTTAACAAAATATTCCCAGAAACCTAAGTTGGCAAAGGCTTTATTTGAATATATTTTCCACCATGAAAACGATGTTAAGATGAAGCAAATCATAATTGAGAATGAATTGTTTTCAAAGGCTTTGGACTTGGCGTCCCTTTCCACGGAGTATTCTCAGTACAAGGACTGGTGGTGGAAGGTGCAGATTGGAAAATGTTACTACAGGTTAGGAATGTACCGTGAAGCAGAGAAACAGTTCAAATCAGCCCTGAAGCAGCAGGAAATGGTAGATACATTTCTCTATCTGGCAAAAGTTTATATCATATTGGATCAACCTGTGACTGCTTTAAATCTATTCAAACAAGGCTTAGATAAGTTTCCAGGAGAGGTGACCCTGCTTTGTGGAATTGCCAGGATCTACGAGGAAATGAACAACAGTTCGTCCGCAGCAGAATACTACAAAGAGGTTCTCAAACAAGACAATACTCATGTGGAAGCCATTGCCTGCATTGGAAGCAACCACTTTTATTCTGACCAGCCAGAGGTTGCCCTCCGGTTTTACAGGCGCCTCTTGCAGATGGGAGTTTACAACTGCCAGCTTTTCAACAACCTGGGGCTGTGCTGCTTCTATGCCCAGCAGTACGACATGACTCTGACCTCATTCGAGCGCGCCCTTTCCCTGGCCGAGAACGAGGAAGAGGCAGCTGACGTCTGGTACAACCTGGGGCACATTGCAGTGGAGACACAAACCTGGCCCACCAGTGCTTCAGGCTGGCCCTGGTCCACAACAACCACCATGCTGAGGCCTACAACAACCTAGCCGTGCTGGAGATGCGGAAGGGTCACATTGAACAGGCACGCGCACTCTTACAAACCGCATCGTCCTTGGCACCCCATATGTATGAGCCACATTTTAATTTTGCAACCGTCTCTGATAAGATTGGAGATCTTCAGAGAAGCTACGTCGCTGCTCAGAAGTCTGAAGCCGCATTTCCAGAGCATGTGGACACTCAGCATTTAATTAAGCAGCTAAAGCAGCACTTCGCTATGCTCTGATCAGGCCTCGGACCAACTGCGTCCTCAGGAAGGGCCAGCCACAGGGGAGAAAACGTGCTGAGTGCATTTGTATCAGTAGTGTGACGCAGACTCAGAAGGCGTCCTGCAAGACCTAAGGACTTTGTTGTTTTATAAGGTAAAACAACACTAAGGTAAAAGTGGGTGCACTTCTGCCATGCCCTCCTCCTCATTAGTCCCCTTTGTCCCCTAGCCACTTCCGTGCCATCTGCATGGACATGGTTTTAGTATCTGGGTAAAACCTAGAAGCCACACATTAGAGAAAAACTATGCGTACCGTAGTATTATTAcaggttagtctctagttaacttcaccgcctcagcctcctcagtgctgtggtacagacacgccaccatgcccggctGGCTTCAGCGTTTCCAAGGACATGAAATCTCCTCTCACACTGCATGGTTGATGTTTGTATATAGTTGTTAAACATTTTAATGAACCTCAATTTTTTTTTTATAAATGTGTATTTTAAAAGTCTTTAATCCAAAAACAAAAGTTCTTAAGCATTAGCTATCGTTGAAAACTTAGGTCAGA
PERM_149	PERM_149	NA	PERM_149	A.C.C.(A.A.B.A)	A	A	C	C	(A.A.B.A)	F1	R1	0	0	0	0	0	TRUE	FALSE	FALSE	002F1,003,004,005,058,006,007,008,009,010,011,012,013,014,061,017R1	1568	PERM_149	CACAGGACCTTTGAGCTCGTTGAGCGCTCTCCCGGACCACCATGGGCTCAGAGATGGAGCCACTGTTCCGGGCCTGGAGCTATTTTAGACGCAGGAAGTTCCAGCTCTGCGCCGATCTATGCACGCAGATGCTGGAGAAGTCCCCTTATGACCAGGCGGCTTGGATTTTGAAAGCGCGAGCGCTGACAGAAATGGTGTACGTAGATGAAATTGACGTGGACCAGGAAGGGATTGCTGAGATGACCCTGGATGAAAATGCTATTGCTCAGGTCCCACGCCCTGGCACATCTTTGAAGCTCCCTGGCACTAACCAGACAGGAGGACCGACTCAAGCTGTCAGGCCAATCACTCAAGCTGGAAGACCCATAACGGGCTTCCTTAGGCCCAGCACACAGAGTGGAAGACCGGGTACAATGGAGCAGGCCATCAGAACACCCAGAACGGCCTACACAGCACGACCTATCACCAGCTCATCTGGAAGATTCGTCAGACTGGGGACTGTGAGTCCTGTCAATTTCCCCAGAGCCTTGTACTAGCCAAGTGACTTCATGCTTCACTGGCTTCCATGCTTACAAGTCCCGATGGACCATTTATAAATTTATCCAGACTGAATTTAACAAAATATTCCCAGAAACCTAAGTTGGCAAAGGCTTTATTTGAATATATTTTCCACCATGAAAACGATGTTAAGATGAAGCAAATCATAATTGAGAATGAATTGTTTTCAAAGGCTTTGGACTTGGCGTCCCTTTCCACGGAGTATTCTCAGTACAAGGACTGGTGGTGGAAGGTGCAGATTGGAAAATGTTACTACAGGTTAGGAATGTACCGTGAAGCAGAGAAACAGTTCAAATCAGCCCTGAAGCAGCAGGAAATGGTAGATACATTTCTCTATCTGGCAAAAGTTTATATCATATTGGATCAACCTGTGACTGCTTTAAATCTATTCAAACAAGGCTTAGATAAGTTTCCAGGAGAGGTGACCCTGCTTTGTGGAATTGCCAGGATCTACGAGGAAATGAACAACAGTTCGTCCGCAGCAGAATACTACAAAGAGGTTCTCAAACAAGACAATACTCATGTGGAAGCCATTGCCTGCATTGGAAGCAACCACTTTTATTCTGACCAGCCAGAGGTTGCCCTCCGGTTTTACAGGCGCCTCTTGCAGATGGGAGTTTACAACTGCCAGCTTTTCAACAACCTGGGGCTGTGCTGCTTCTATGCCCAGCAGTACGACATGACTCTGACCTCATTCGAGCGCGCCCTTTCCCTGGCCGAGAACGAGGAAGAGGCAGCTGACGTCTGGTACAACCTGGGGCACATTGCAGTGGGAATAGGAGACACAAACCTGGCCCACCAGTGCTTCAGGCTGGCCCTGGTCCACAACAACCACCATGCTGAGGCCTACAACAACCTAGCCGTGCTGGAGATGCGGAAGGGTCACATTGAACAGTTGTTAAACATTTTAATGAACCTCAATTTTTTTTTTATAAATGTGTATTTTAAAAGTCTTTAATCCAAAAACAAAAGTTCTTAAGCATTAGCTATCGTTGAAAACTTAGGTCAGA
PERM_150	PERM_150	NA	PERM_150	A.C.C.(A.A.B.B)	A	A	C	C	(A.A.B.B)	F1	R1	0	0	0	0	0	TRUE	FALSE	FALSE	002F1,003,004,005,058,006,007,008,009,010,011,012,013,014,061,015,016,017R1	2216	PERM_150	CACAGGACCTTTGAGCTCGTTGAGCGCTCTCCCGGACCACCATGGGCTCAGAGATGGAGCCACTGTTCCGGGCCTGGAGCTATTTTAGACGCAGGAAGTTCCAGCTCTGCGCCGATCTATGCACGCAGATGCTGGAGAAGTCCCCTTATGACCAGGCGGCTTGGATTTTGAAAGCGCGAGCGCTGACAGAAATGGTGTACGTAGATGAAATTGACGTGGACCAGGAAGGGATTGCTGAGATGACCCTGGATGAAAATGCTATTGCTCAGGTCCCACGCCCTGGCACATCTTTGAAGCTCCCTGGCACTAACCAGACAGGAGGACCGACTCAAGCTGTCAGGCCAATCACTCAAGCTGGAAGACCCATAACGGGCTTCCTTAGGCCCAGCACACAGAGTGGAAGACCGGGTACAATGGAGCAGGCCATCAGAACACCCAGAACGGCCTACACAGCACGACCTATCACCAGCTCATCTGGAAGATTCGTCAGACTGGGGACTGTGAGTCCTGTCAATTTCCCCAGAGCCTTGTACTAGCCAAGTGACTTCATGCTTCACTGGCTTCCATGCTTACAAGTCCCGATGGACCATTTATAAATTTATCCAGACTGAATTTAACAAAATATTCCCAGAAACCTAAGTTGGCAAAGGCTTTATTTGAATATATTTTCCACCATGAAAACGATGTTAAGATGAAGCAAATCATAATTGAGAATGAATTGTTTTCAAAGGCTTTGGACTTGGCGTCCCTTTCCACGGAGTATTCTCAGTACAAGGACTGGTGGTGGAAGGTGCAGATTGGAAAATGTTACTACAGGTTAGGAATGTACCGTGAAGCAGAGAAACAGTTCAAATCAGCCCTGAAGCAGCAGGAAATGGTAGATACATTTCTCTATCTGGCAAAAGTTTATATCATATTGGATCAACCTGTGACTGCTTTAAATCTATTCAAACAAGGCTTAGATAAGTTTCCAGGAGAGGTGACCCTGCTTTGTGGAATTGCCAGGATCTACGAGGAAATGAACAACAGTTCGTCCGCAGCAGAATACTACAAAGAGGTTCTCAAACAAGACAATACTCATGTGGAAGCCATTGCCTGCATTGGAAGCAACCACTTTTATTCTGACCAGCCAGAGGTTGCCCTCCGGTTTTACAGGCGCCTCTTGCAGATGGGAGTTTACAACTGCCAGCTTTTCAACAACCTGGGGCTGTGCTGCTTCTATGCCCAGCAGTACGACATGACTCTGACCTCATTCGAGCGCGCCCTTTCCCTGGCCGAGAACGAGGAAGAGGCAGCTGACGTCTGGTACAACCTGGGGCACATTGCAGTGGGAATAGGAGACACAAACCTGGCCCACCAGTGCTTCAGGCTGGCCCTGGTCCACAACAACCACCATGCTGAGGCCTACAACAACCTAGCCGTGCTGGAGATGCGGAAGGGTCACATTGAACAGGCACGCGCACTCTTACAAACCGCATCGTCCTTGGCACCCCATATGTATGAGCCACATTTTAATTTTGCAACCGTCTCTGATAAGATTGGAGATCTTCAGAGAAGCTACGTCGCTGCTCAGAAGTCTGAAGCCGCATTTCCAGAGCATGTGGACACTCAGCATTTAATTAAGCAGCTAAAGCAGCACTTCGCTATGCTCTGATCAGGCCTCGGACCAACTGCGTCCTCAGGAAGGGCCAGCCACAGGGGAGAAAACGTGCTGAGTGCATTTGTATCAGTAGTGTGACGCAGACTCAGAAGGCGTCCTGCAAGACCTAAGGACTTTGTTGTTTTATAAGGTAAAACAACACTAAGGTAAAAGTGGGTGCACTTCTGCCATGCCCTCCTCCTCATTAGTCCCCTTTGTCCCCTAGCCACTTCCGTGCCATCTGCATGGACATGGTTTTAGTATCTGGGTAAAACCTAGAAGCCACACATTAGAGAAAAACTATGCGTACCGTAGTATTATTAcaggttagtctctagttaacttcaccgcctcagcctcctcagtgctgtggtacagacacgccaccatgcccggctGGCTTCAGCGTTTCCAAGGACATGAAATCTCCTCTCACACTGCATGGTTGATGTTTGTATATAGTTGTTAAACATTTTAATGAACCTCAATTTTTTTTTTATAAATGTGTATTTTAAAAGTCTTTAATCCAAAAACAAAAGTTCTTAAGCATTAGCTATCGTTGAAAACTTAGGTCAGA
PERM_151	PERM_151	NA	PERM_151	A.C.C.(A.B.A.A)	A	A	C	C	(A.B.A.A)	F1	R1	0	0	0	0	0	TRUE	FALSE	FALSE	002F1,003,004,005,058,006,007,008,009,010,011,012,060,013,061,017R1	1650	PERM_151	CACAGGACCTTTGAGCTCGTTGAGCGCTCTCCCGGACCACCATGGGCTCAGAGATGGAGCCACTGTTCCGGGCCTGGAGCTATTTTAGACGCAGGAAGTTCCAGCTCTGCGCCGATCTATGCACGCAGATGCTGGAGAAGTCCCCTTATGACCAGGCGGCTTGGATTTTGAAAGCGCGAGCGCTGACAGAAATGGTGTACGTAGATGAAATTGACGTGGACCAGGAAGGGATTGCTGAGATGACCCTGGATGAAAATGCTATTGCTCAGGTCCCACGCCCTGGCACATCTTTGAAGCTCCCTGGCACTAACCAGACAGGAGGACCGACTCAAGCTGTCAGGCCAATCACTCAAGCTGGAAGACCCATAACGGGCTTCCTTAGGCCCAGCACACAGAGTGGAAGACCGGGTACAATGGAGCAGGCCATCAGAACACCCAGAACGGCCTACACAGCACGACCTATCACCAGCTCATCTGGAAGATTCGTCAGACTGGGGACTGTGAGTCCTGTCAATTTCCCCAGAGCCTTGTACTAGCCAAGTGACTTCATGCTTCACTGGCTTCCATGCTTACAAGTCCCGATGGACCATTTATAAATTTATCCAGACTGAATTTAACAAAATATTCCCAGAAACCTAAGTTGGCAAAGGCTTTATTTGAATATATTTTCCACCATGAAAACGATGTTAAGATGAAGCAAATCATAATTGAGAATGAATTGTTTTCAAAGGCTTTGGACTTGGCGTCCCTTTCCACGGAGTATTCTCAGTACAAGGACTGGTGGTGGAAGGTGCAGATTGGAAAATGTTACTACAGGTTAGGAATGTACCGTGAAGCAGAGAAACAGTTCAAATCAGCCCTGAAGCAGCAGGAAATGGTAGATACATTTCTCTATCTGGCAAAAGTTTATATCATATTGGATCAACCTGTGACTGCTTTAAATCTATTCAAACAAGGCTTAGATAAGTTTCCAGGAGAGGTGACCCTGCTTTGTGGAATTGCCAGGATCTACGAGGAAATGAACAACAGTTCGTCCGCAGCAGAATACTACAAAGAGGTTCTCAAACAAGACAATACTCATGTGGAAGCCATTGCCTGCATTGGAAGCAACCACTTTTATTCTGACCAGCCAGAGGTTGCCCTCCGGTTTTACAGATGGTGAGGCCGAAGCGAGAAGGGACTGGCAGCTACTCTGTGTTCAGGACCCTGAGGAAGACTTAAAGCAGGGTCACCTGCTTTGTGAGGCGCCTCTTGCAGATGGGAGTTTACAACTGCCAGCTTTTCAACAACCTGGGGCTGTGCTGCTTCTATGCCCAGCAGTACGACATGACTCTGACCTCATTCGAGCGCGCCCTTTCCCTGGCCGAGAACGAGGAAGAGGCAGCTGACGTCTGGTACAACCTGGGGCACATTGCAGTGGAGACACAAACCTGGCCCACCAGTGCTTCAGGCTGGCCCTGGTCCACAACAACCACCATGCTGAGGCCTACAACAACCTAGCCGTGCTGGAGATGCGGAAGGGTCACATTGAACAGTTGTTAAACATTTTAATGAACCTCAATTTTTTTTTTATAAATGTGTATTTTAAAAGTCTTTAATCCAAAAACAAAAGTTCTTAAGCATTAGCTATCGTTGAAAACTTAGGTCAGA
PERM_152	PERM_152	NA	PERM_152	A.C.C.(A.B.A.B)	A	A	C	C	(A.B.A.B)	F1	R1	0	0	0	0	0	TRUE	FALSE	FALSE	002F1,003,004,005,058,006,007,008,009,010,011,012,060,013,061,015,016,017R1	2298	PERM_152	CACAGGACCTTTGAGCTCGTTGAGCGCTCTCCCGGACCACCATGGGCTCAGAGATGGAGCCACTGTTCCGGGCCTGGAGCTATTTTAGACGCAGGAAGTTCCAGCTCTGCGCCGATCTATGCACGCAGATGCTGGAGAAGTCCCCTTATGACCAGGCGGCTTGGATTTTGAAAGCGCGAGCGCTGACAGAAATGGTGTACGTAGATGAAATTGACGTGGACCAGGAAGGGATTGCTGAGATGACCCTGGATGAAAATGCTATTGCTCAGGTCCCACGCCCTGGCACATCTTTGAAGCTCCCTGGCACTAACCAGACAGGAGGACCGACTCAAGCTGTCAGGCCAATCACTCAAGCTGGAAGACCCATAACGGGCTTCCTTAGGCCCAGCACACAGAGTGGAAGACCGGGTACAATGGAGCAGGCCATCAGAACACCCAGAACGGCCTACACAGCACGACCTATCACCAGCTCATCTGGAAGATTCGTCAGACTGGGGACTGTGAGTCCTGTCAATTTCCCCAGAGCCTTGTACTAGCCAAGTGACTTCATGCTTCACTGGCTTCCATGCTTACAAGTCCCGATGGACCATTTATAAATTTATCCAGACTGAATTTAACAAAATATTCCCAGAAACCTAAGTTGGCAAAGGCTTTATTTGAATATATTTTCCACCATGAAAACGATGTTAAGATGAAGCAAATCATAATTGAGAATGAATTGTTTTCAAAGGCTTTGGACTTGGCGTCCCTTTCCACGGAGTATTCTCAGTACAAGGACTGGTGGTGGAAGGTGCAGATTGGAAAATGTTACTACAGGTTAGGAATGTACCGTGAAGCAGAGAAACAGTTCAAATCAGCCCTGAAGCAGCAGGAAATGGTAGATACATTTCTCTATCTGGCAAAAGTTTATATCATATTGGATCAACCTGTGACTGCTTTAAATCTATTCAAACAAGGCTTAGATAAGTTTCCAGGAGAGGTGACCCTGCTTTGTGGAATTGCCAGGATCTACGAGGAAATGAACAACAGTTCGTCCGCAGCAGAATACTACAAAGAGGTTCTCAAACAAGACAATACTCATGTGGAAGCCATTGCCTGCATTGGAAGCAACCACTTTTATTCTGACCAGCCAGAGGTTGCCCTCCGGTTTTACAGATGGTGAGGCCGAAGCGAGAAGGGACTGGCAGCTACTCTGTGTTCAGGACCCTGAGGAAGACTTAAAGCAGGGTCACCTGCTTTGTGAGGCGCCTCTTGCAGATGGGAGTTTACAACTGCCAGCTTTTCAACAACCTGGGGCTGTGCTGCTTCTATGCCCAGCAGTACGACATGACTCTGACCTCATTCGAGCGCGCCCTTTCCCTGGCCGAGAACGAGGAAGAGGCAGCTGACGTCTGGTACAACCTGGGGCACATTGCAGTGGAGACACAAACCTGGCCCACCAGTGCTTCAGGCTGGCCCTGGTCCACAACAACCACCATGCTGAGGCCTACAACAACCTAGCCGTGCTGGAGATGCGGAAGGGTCACATTGAACAGGCACGCGCACTCTTACAAACCGCATCGTCCTTGGCACCCCATATGTATGAGCCACATTTTAATTTTGCAACCGTCTCTGATAAGATTGGAGATCTTCAGAGAAGCTACGTCGCTGCTCAGAAGTCTGAAGCCGCATTTCCAGAGCATGTGGACACTCAGCATTTAATTAAGCAGCTAAAGCAGCACTTCGCTATGCTCTGATCAGGCCTCGGACCAACTGCGTCCTCAGGAAGGGCCAGCCACAGGGGAGAAAACGTGCTGAGTGCATTTGTATCAGTAGTGTGACGCAGACTCAGAAGGCGTCCTGCAAGACCTAAGGACTTTGTTGTTTTATAAGGTAAAACAACACTAAGGTAAAAGTGGGTGCACTTCTGCCATGCCCTCCTCCTCATTAGTCCCCTTTGTCCCCTAGCCACTTCCGTGCCATCTGCATGGACATGGTTTTAGTATCTGGGTAAAACCTAGAAGCCACACATTAGAGAAAAACTATGCGTACCGTAGTATTATTAcaggttagtctctagttaacttcaccgcctcagcctcctcagtgctgtggtacagacacgccaccatgcccggctGGCTTCAGCGTTTCCAAGGACATGAAATCTCCTCTCACACTGCATGGTTGATGTTTGTATATAGTTGTTAAACATTTTAATGAACCTCAATTTTTTTTTTATAAATGTGTATTTTAAAAGTCTTTAATCCAAAAACAAAAGTTCTTAAGCATTAGCTATCGTTGAAAACTTAGGTCAGA
PERM_153	PERM_153	NA	PERM_153	A.C.C.(A.B.B.A)	A	A	C	C	(A.B.B.A)	F1	R1	0	0	0	0	0	TRUE	FALSE	FALSE	002F1,003,004,005,058,006,007,008,009,010,011,012,060,013,014,061,017R1	1657	PERM_153	CACAGGACCTTTGAGCTCGTTGAGCGCTCTCCCGGACCACCATGGGCTCAGAGATGGAGCCACTGTTCCGGGCCTGGAGCTATTTTAGACGCAGGAAGTTCCAGCTCTGCGCCGATCTATGCACGCAGATGCTGGAGAAGTCCCCTTATGACCAGGCGGCTTGGATTTTGAAAGCGCGAGCGCTGACAGAAATGGTGTACGTAGATGAAATTGACGTGGACCAGGAAGGGATTGCTGAGATGACCCTGGATGAAAATGCTATTGCTCAGGTCCCACGCCCTGGCACATCTTTGAAGCTCCCTGGCACTAACCAGACAGGAGGACCGACTCAAGCTGTCAGGCCAATCACTCAAGCTGGAAGACCCATAACGGGCTTCCTTAGGCCCAGCACACAGAGTGGAAGACCGGGTACAATGGAGCAGGCCATCAGAACACCCAGAACGGCCTACACAGCACGACCTATCACCAGCTCATCTGGAAGATTCGTCAGACTGGGGACTGTGAGTCCTGTCAATTTCCCCAGAGCCTTGTACTAGCCAAGTGACTTCATGCTTCACTGGCTTCCATGCTTACAAGTCCCGATGGACCATTTATAAATTTATCCAGACTGAATTTAACAAAATATTCCCAGAAACCTAAGTTGGCAAAGGCTTTATTTGAATATATTTTCCACCATGAAAACGATGTTAAGATGAAGCAAATCATAATTGAGAATGAATTGTTTTCAAAGGCTTTGGACTTGGCGTCCCTTTCCACGGAGTATTCTCAGTACAAGGACTGGTGGTGGAAGGTGCAGATTGGAAAATGTTACTACAGGTTAGGAATGTACCGTGAAGCAGAGAAACAGTTCAAATCAGCCCTGAAGCAGCAGGAAATGGTAGATACATTTCTCTATCTGGCAAAAGTTTATATCATATTGGATCAACCTGTGACTGCTTTAAATCTATTCAAACAAGGCTTAGATAAGTTTCCAGGAGAGGTGACCCTGCTTTGTGGAATTGCCAGGATCTACGAGGAAATGAACAACAGTTCGTCCGCAGCAGAATACTACAAAGAGGTTCTCAAACAAGACAATACTCATGTGGAAGCCATTGCCTGCATTGGAAGCAACCACTTTTATTCTGACCAGCCAGAGGTTGCCCTCCGGTTTTACAGATGGTGAGGCCGAAGCGAGAAGGGACTGGCAGCTACTCTGTGTTCAGGACCCTGAGGAAGACTTAAAGCAGGGTCACCTGCTTTGTGAGGCGCCTCTTGCAGATGGGAGTTTACAACTGCCAGCTTTTCAACAACCTGGGGCTGTGCTGCTTCTATGCCCAGCAGTACGACATGACTCTGACCTCATTCGAGCGCGCCCTTTCCCTGGCCGAGAACGAGGAAGAGGCAGCTGACGTCTGGTACAACCTGGGGCACATTGCAGTGGGAATAGGAGACACAAACCTGGCCCACCAGTGCTTCAGGCTGGCCCTGGTCCACAACAACCACCATGCTGAGGCCTACAACAACCTAGCCGTGCTGGAGATGCGGAAGGGTCACATTGAACAGTTGTTAAACATTTTAATGAACCTCAATTTTTTTTTTATAAATGTGTATTTTAAAAGTCTTTAATCCAAAAACAAAAGTTCTTAAGCATTAGCTATCGTTGAAAACTTAGGTCAGA
PERM_154	PERM_154	NA	PERM_154	A.C.C.(A.B.B.B)	A	A	C	C	(A.B.B.B)	F1	R1	0	0	0	0	0	TRUE	FALSE	FALSE	002F1,003,004,005,058,006,007,008,009,010,011,012,060,013,014,061,015,016,017R1	2305	PERM_154	CACAGGACCTTTGAGCTCGTTGAGCGCTCTCCCGGACCACCATGGGCTCAGAGATGGAGCCACTGTTCCGGGCCTGGAGCTATTTTAGACGCAGGAAGTTCCAGCTCTGCGCCGATCTATGCACGCAGATGCTGGAGAAGTCCCCTTATGACCAGGCGGCTTGGATTTTGAAAGCGCGAGCGCTGACAGAAATGGTGTACGTAGATGAAATTGACGTGGACCAGGAAGGGATTGCTGAGATGACCCTGGATGAAAATGCTATTGCTCAGGTCCCACGCCCTGGCACATCTTTGAAGCTCCCTGGCACTAACCAGACAGGAGGACCGACTCAAGCTGTCAGGCCAATCACTCAAGCTGGAAGACCCATAACGGGCTTCCTTAGGCCCAGCACACAGAGTGGAAGACCGGGTACAATGGAGCAGGCCATCAGAACACCCAGAACGGCCTACACAGCACGACCTATCACCAGCTCATCTGGAAGATTCGTCAGACTGGGGACTGTGAGTCCTGTCAATTTCCCCAGAGCCTTGTACTAGCCAAGTGACTTCATGCTTCACTGGCTTCCATGCTTACAAGTCCCGATGGACCATTTATAAATTTATCCAGACTGAATTTAACAAAATATTCCCAGAAACCTAAGTTGGCAAAGGCTTTATTTGAATATATTTTCCACCATGAAAACGATGTTAAGATGAAGCAAATCATAATTGAGAATGAATTGTTTTCAAAGGCTTTGGACTTGGCGTCCCTTTCCACGGAGTATTCTCAGTACAAGGACTGGTGGTGGAAGGTGCAGATTGGAAAATGTTACTACAGGTTAGGAATGTACCGTGAAGCAGAGAAACAGTTCAAATCAGCCCTGAAGCAGCAGGAAATGGTAGATACATTTCTCTATCTGGCAAAAGTTTATATCATATTGGATCAACCTGTGACTGCTTTAAATCTATTCAAACAAGGCTTAGATAAGTTTCCAGGAGAGGTGACCCTGCTTTGTGGAATTGCCAGGATCTACGAGGAAATGAACAACAGTTCGTCCGCAGCAGAATACTACAAAGAGGTTCTCAAACAAGACAATACTCATGTGGAAGCCATTGCCTGCATTGGAAGCAACCACTTTTATTCTGACCAGCCAGAGGTTGCCCTCCGGTTTTACAGATGGTGAGGCCGAAGCGAGAAGGGACTGGCAGCTACTCTGTGTTCAGGACCCTGAGGAAGACTTAAAGCAGGGTCACCTGCTTTGTGAGGCGCCTCTTGCAGATGGGAGTTTACAACTGCCAGCTTTTCAACAACCTGGGGCTGTGCTGCTTCTATGCCCAGCAGTACGACATGACTCTGACCTCATTCGAGCGCGCCCTTTCCCTGGCCGAGAACGAGGAAGAGGCAGCTGACGTCTGGTACAACCTGGGGCACATTGCAGTGGGAATAGGAGACACAAACCTGGCCCACCAGTGCTTCAGGCTGGCCCTGGTCCACAACAACCACCATGCTGAGGCCTACAACAACCTAGCCGTGCTGGAGATGCGGAAGGGTCACATTGAACAGGCACGCGCACTCTTACAAACCGCATCGTCCTTGGCACCCCATATGTATGAGCCACATTTTAATTTTGCAACCGTCTCTGATAAGATTGGAGATCTTCAGAGAAGCTACGTCGCTGCTCAGAAGTCTGAAGCCGCATTTCCAGAGCATGTGGACACTCAGCATTTAATTAAGCAGCTAAAGCAGCACTTCGCTATGCTCTGATCAGGCCTCGGACCAACTGCGTCCTCAGGAAGGGCCAGCCACAGGGGAGAAAACGTGCTGAGTGCATTTGTATCAGTAGTGTGACGCAGACTCAGAAGGCGTCCTGCAAGACCTAAGGACTTTGTTGTTTTATAAGGTAAAACAACACTAAGGTAAAAGTGGGTGCACTTCTGCCATGCCCTCCTCCTCATTAGTCCCCTTTGTCCCCTAGCCACTTCCGTGCCATCTGCATGGACATGGTTTTAGTATCTGGGTAAAACCTAGAAGCCACACATTAGAGAAAAACTATGCGTACCGTAGTATTATTAcaggttagtctctagttaacttcaccgcctcagcctcctcagtgctgtggtacagacacgccaccatgcccggctGGCTTCAGCGTTTCCAAGGACATGAAATCTCCTCTCACACTGCATGGTTGATGTTTGTATATAGTTGTTAAACATTTTAATGAACCTCAATTTTTTTTTTATAAATGTGTATTTTAAAAGTCTTTAATCCAAAAACAAAAGTTCTTAAGCATTAGCTATCGTTGAAAACTTAGGTCAGA
PERM_155	PERM_155	NA	PERM_155	A.C.C.(B.A.A.A)	A	A	C	C	(B.A.A.A)	F1	R1	0	0	0	0	0	TRUE	FALSE	FALSE	002F1,003,004,005,058,006,007,008,009,010,011,059,012,013,061,017R1	1635	PERM_155	CACAGGACCTTTGAGCTCGTTGAGCGCTCTCCCGGACCACCATGGGCTCAGAGATGGAGCCACTGTTCCGGGCCTGGAGCTATTTTAGACGCAGGAAGTTCCAGCTCTGCGCCGATCTATGCACGCAGATGCTGGAGAAGTCCCCTTATGACCAGGCGGCTTGGATTTTGAAAGCGCGAGCGCTGACAGAAATGGTGTACGTAGATGAAATTGACGTGGACCAGGAAGGGATTGCTGAGATGACCCTGGATGAAAATGCTATTGCTCAGGTCCCACGCCCTGGCACATCTTTGAAGCTCCCTGGCACTAACCAGACAGGAGGACCGACTCAAGCTGTCAGGCCAATCACTCAAGCTGGAAGACCCATAACGGGCTTCCTTAGGCCCAGCACACAGAGTGGAAGACCGGGTACAATGGAGCAGGCCATCAGAACACCCAGAACGGCCTACACAGCACGACCTATCACCAGCTCATCTGGAAGATTCGTCAGACTGGGGACTGTGAGTCCTGTCAATTTCCCCAGAGCCTTGTACTAGCCAAGTGACTTCATGCTTCACTGGCTTCCATGCTTACAAGTCCCGATGGACCATTTATAAATTTATCCAGACTGAATTTAACAAAATATTCCCAGAAACCTAAGTTGGCAAAGGCTTTATTTGAATATATTTTCCACCATGAAAACGATGTTAAGATGAAGCAAATCATAATTGAGAATGAATTGTTTTCAAAGGCTTTGGACTTGGCGTCCCTTTCCACGGAGTATTCTCAGTACAAGGACTGGTGGTGGAAGGTGCAGATTGGAAAATGTTACTACAGGTTAGGAATGTACCGTGAAGCAGAGAAACAGTTCAAATCAGCCCTGAAGCAGCAGGAAATGGTAGATACATTTCTCTATCTGGCAAAAGTTTATATCATATTGGATCAACCTGTGACTGCTTTAAATCTATTCAAACAAGGCTTAGATAAGTTTCCAGGAGAGGTGACCCTGCTTTGTGGAATTGCCAGGATCTACGAGGTATATCTGTGAGTGGATGTACTACTATGAATGGATGTACTCAATGAATAAAATGTAATTTCTGTTTGACAGTGGAAATGAACAACAGTTCGTCCGCAGCAGAATACTACAAAGAGGTTCTCAAACAAGACAATACTCATGTGGAAGCCATTGCCTGCATTGGAAGCAACCACTTTTATTCTGACCAGCCAGAGGTTGCCCTCCGGTTTTACAGGCGCCTCTTGCAGATGGGAGTTTACAACTGCCAGCTTTTCAACAACCTGGGGCTGTGCTGCTTCTATGCCCAGCAGTACGACATGACTCTGACCTCATTCGAGCGCGCCCTTTCCCTGGCCGAGAACGAGGAAGAGGCAGCTGACGTCTGGTACAACCTGGGGCACATTGCAGTGGAGACACAAACCTGGCCCACCAGTGCTTCAGGCTGGCCCTGGTCCACAACAACCACCATGCTGAGGCCTACAACAACCTAGCCGTGCTGGAGATGCGGAAGGGTCACATTGAACAGTTGTTAAACATTTTAATGAACCTCAATTTTTTTTTTATAAATGTGTATTTTAAAAGTCTTTAATCCAAAAACAAAAGTTCTTAAGCATTAGCTATCGTTGAAAACTTAGGTCAGA
PERM_156	PERM_156	NA	PERM_156	A.C.C.(B.A.A.B)	A	A	C	C	(B.A.A.B)	F1	R1	0	0	0	0	0	TRUE	FALSE	FALSE	002F1,003,004,005,058,006,007,008,009,010,011,059,012,013,061,015,016,017R1	2283	PERM_156	CACAGGACCTTTGAGCTCGTTGAGCGCTCTCCCGGACCACCATGGGCTCAGAGATGGAGCCACTGTTCCGGGCCTGGAGCTATTTTAGACGCAGGAAGTTCCAGCTCTGCGCCGATCTATGCACGCAGATGCTGGAGAAGTCCCCTTATGACCAGGCGGCTTGGATTTTGAAAGCGCGAGCGCTGACAGAAATGGTGTACGTAGATGAAATTGACGTGGACCAGGAAGGGATTGCTGAGATGACCCTGGATGAAAATGCTATTGCTCAGGTCCCACGCCCTGGCACATCTTTGAAGCTCCCTGGCACTAACCAGACAGGAGGACCGACTCAAGCTGTCAGGCCAATCACTCAAGCTGGAAGACCCATAACGGGCTTCCTTAGGCCCAGCACACAGAGTGGAAGACCGGGTACAATGGAGCAGGCCATCAGAACACCCAGAACGGCCTACACAGCACGACCTATCACCAGCTCATCTGGAAGATTCGTCAGACTGGGGACTGTGAGTCCTGTCAATTTCCCCAGAGCCTTGTACTAGCCAAGTGACTTCATGCTTCACTGGCTTCCATGCTTACAAGTCCCGATGGACCATTTATAAATTTATCCAGACTGAATTTAACAAAATATTCCCAGAAACCTAAGTTGGCAAAGGCTTTATTTGAATATATTTTCCACCATGAAAACGATGTTAAGATGAAGCAAATCATAATTGAGAATGAATTGTTTTCAAAGGCTTTGGACTTGGCGTCCCTTTCCACGGAGTATTCTCAGTACAAGGACTGGTGGTGGAAGGTGCAGATTGGAAAATGTTACTACAGGTTAGGAATGTACCGTGAAGCAGAGAAACAGTTCAAATCAGCCCTGAAGCAGCAGGAAATGGTAGATACATTTCTCTATCTGGCAAAAGTTTATATCATATTGGATCAACCTGTGACTGCTTTAAATCTATTCAAACAAGGCTTAGATAAGTTTCCAGGAGAGGTGACCCTGCTTTGTGGAATTGCCAGGATCTACGAGGTATATCTGTGAGTGGATGTACTACTATGAATGGATGTACTCAATGAATAAAATGTAATTTCTGTTTGACAGTGGAAATGAACAACAGTTCGTCCGCAGCAGAATACTACAAAGAGGTTCTCAAACAAGACAATACTCATGTGGAAGCCATTGCCTGCATTGGAAGCAACCACTTTTATTCTGACCAGCCAGAGGTTGCCCTCCGGTTTTACAGGCGCCTCTTGCAGATGGGAGTTTACAACTGCCAGCTTTTCAACAACCTGGGGCTGTGCTGCTTCTATGCCCAGCAGTACGACATGACTCTGACCTCATTCGAGCGCGCCCTTTCCCTGGCCGAGAACGAGGAAGAGGCAGCTGACGTCTGGTACAACCTGGGGCACATTGCAGTGGAGACACAAACCTGGCCCACCAGTGCTTCAGGCTGGCCCTGGTCCACAACAACCACCATGCTGAGGCCTACAACAACCTAGCCGTGCTGGAGATGCGGAAGGGTCACATTGAACAGGCACGCGCACTCTTACAAACCGCATCGTCCTTGGCACCCCATATGTATGAGCCACATTTTAATTTTGCAACCGTCTCTGATAAGATTGGAGATCTTCAGAGAAGCTACGTCGCTGCTCAGAAGTCTGAAGCCGCATTTCCAGAGCATGTGGACACTCAGCATTTAATTAAGCAGCTAAAGCAGCACTTCGCTATGCTCTGATCAGGCCTCGGACCAACTGCGTCCTCAGGAAGGGCCAGCCACAGGGGAGAAAACGTGCTGAGTGCATTTGTATCAGTAGTGTGACGCAGACTCAGAAGGCGTCCTGCAAGACCTAAGGACTTTGTTGTTTTATAAGGTAAAACAACACTAAGGTAAAAGTGGGTGCACTTCTGCCATGCCCTCCTCCTCATTAGTCCCCTTTGTCCCCTAGCCACTTCCGTGCCATCTGCATGGACATGGTTTTAGTATCTGGGTAAAACCTAGAAGCCACACATTAGAGAAAAACTATGCGTACCGTAGTATTATTAcaggttagtctctagttaacttcaccgcctcagcctcctcagtgctgtggtacagacacgccaccatgcccggctGGCTTCAGCGTTTCCAAGGACATGAAATCTCCTCTCACACTGCATGGTTGATGTTTGTATATAGTTGTTAAACATTTTAATGAACCTCAATTTTTTTTTTATAAATGTGTATTTTAAAAGTCTTTAATCCAAAAACAAAAGTTCTTAAGCATTAGCTATCGTTGAAAACTTAGGTCAGA
PERM_157	PERM_157	NA	PERM_157	A.C.C.(B.A.B.A)	A	A	C	C	(B.A.B.A)	F1	R1	0	0	0	0	0	TRUE	FALSE	FALSE	002F1,003,004,005,058,006,007,008,009,010,011,059,012,013,014,061,017R1	1642	PERM_157	CACAGGACCTTTGAGCTCGTTGAGCGCTCTCCCGGACCACCATGGGCTCAGAGATGGAGCCACTGTTCCGGGCCTGGAGCTATTTTAGACGCAGGAAGTTCCAGCTCTGCGCCGATCTATGCACGCAGATGCTGGAGAAGTCCCCTTATGACCAGGCGGCTTGGATTTTGAAAGCGCGAGCGCTGACAGAAATGGTGTACGTAGATGAAATTGACGTGGACCAGGAAGGGATTGCTGAGATGACCCTGGATGAAAATGCTATTGCTCAGGTCCCACGCCCTGGCACATCTTTGAAGCTCCCTGGCACTAACCAGACAGGAGGACCGACTCAAGCTGTCAGGCCAATCACTCAAGCTGGAAGACCCATAACGGGCTTCCTTAGGCCCAGCACACAGAGTGGAAGACCGGGTACAATGGAGCAGGCCATCAGAACACCCAGAACGGCCTACACAGCACGACCTATCACCAGCTCATCTGGAAGATTCGTCAGACTGGGGACTGTGAGTCCTGTCAATTTCCCCAGAGCCTTGTACTAGCCAAGTGACTTCATGCTTCACTGGCTTCCATGCTTACAAGTCCCGATGGACCATTTATAAATTTATCCAGACTGAATTTAACAAAATATTCCCAGAAACCTAAGTTGGCAAAGGCTTTATTTGAATATATTTTCCACCATGAAAACGATGTTAAGATGAAGCAAATCATAATTGAGAATGAATTGTTTTCAAAGGCTTTGGACTTGGCGTCCCTTTCCACGGAGTATTCTCAGTACAAGGACTGGTGGTGGAAGGTGCAGATTGGAAAATGTTACTACAGGTTAGGAATGTACCGTGAAGCAGAGAAACAGTTCAAATCAGCCCTGAAGCAGCAGGAAATGGTAGATACATTTCTCTATCTGGCAAAAGTTTATATCATATTGGATCAACCTGTGACTGCTTTAAATCTATTCAAACAAGGCTTAGATAAGTTTCCAGGAGAGGTGACCCTGCTTTGTGGAATTGCCAGGATCTACGAGGTATATCTGTGAGTGGATGTACTACTATGAATGGATGTACTCAATGAATAAAATGTAATTTCTGTTTGACAGTGGAAATGAACAACAGTTCGTCCGCAGCAGAATACTACAAAGAGGTTCTCAAACAAGACAATACTCATGTGGAAGCCATTGCCTGCATTGGAAGCAACCACTTTTATTCTGACCAGCCAGAGGTTGCCCTCCGGTTTTACAGGCGCCTCTTGCAGATGGGAGTTTACAACTGCCAGCTTTTCAACAACCTGGGGCTGTGCTGCTTCTATGCCCAGCAGTACGACATGACTCTGACCTCATTCGAGCGCGCCCTTTCCCTGGCCGAGAACGAGGAAGAGGCAGCTGACGTCTGGTACAACCTGGGGCACATTGCAGTGGGAATAGGAGACACAAACCTGGCCCACCAGTGCTTCAGGCTGGCCCTGGTCCACAACAACCACCATGCTGAGGCCTACAACAACCTAGCCGTGCTGGAGATGCGGAAGGGTCACATTGAACAGTTGTTAAACATTTTAATGAACCTCAATTTTTTTTTTATAAATGTGTATTTTAAAAGTCTTTAATCCAAAAACAAAAGTTCTTAAGCATTAGCTATCGTTGAAAACTTAGGTCAGA
PERM_158	PERM_158	NA	PERM_158	A.C.C.(B.A.B.B)	A	A	C	C	(B.A.B.B)	F1	R1	0	0	0	0	0	TRUE	FALSE	FALSE	002F1,003,004,005,058,006,007,008,009,010,011,059,012,013,014,061,015,016,017R1	2290	PERM_158	CACAGGACCTTTGAGCTCGTTGAGCGCTCTCCCGGACCACCATGGGCTCAGAGATGGAGCCACTGTTCCGGGCCTGGAGCTATTTTAGACGCAGGAAGTTCCAGCTCTGCGCCGATCTATGCACGCAGATGCTGGAGAAGTCCCCTTATGACCAGGCGGCTTGGATTTTGAAAGCGCGAGCGCTGACAGAAATGGTGTACGTAGATGAAATTGACGTGGACCAGGAAGGGATTGCTGAGATGACCCTGGATGAAAATGCTATTGCTCAGGTCCCACGCCCTGGCACATCTTTGAAGCTCCCTGGCACTAACCAGACAGGAGGACCGACTCAAGCTGTCAGGCCAATCACTCAAGCTGGAAGACCCATAACGGGCTTCCTTAGGCCCAGCACACAGAGTGGAAGACCGGGTACAATGGAGCAGGCCATCAGAACACCCAGAACGGCCTACACAGCACGACCTATCACCAGCTCATCTGGAAGATTCGTCAGACTGGGGACTGTGAGTCCTGTCAATTTCCCCAGAGCCTTGTACTAGCCAAGTGACTTCATGCTTCACTGGCTTCCATGCTTACAAGTCCCGATGGACCATTTATAAATTTATCCAGACTGAATTTAACAAAATATTCCCAGAAACCTAAGTTGGCAAAGGCTTTATTTGAATATATTTTCCACCATGAAAACGATGTTAAGATGAAGCAAATCATAATTGAGAATGAATTGTTTTCAAAGGCTTTGGACTTGGCGTCCCTTTCCACGGAGTATTCTCAGTACAAGGACTGGTGGTGGAAGGTGCAGATTGGAAAATGTTACTACAGGTTAGGAATGTACCGTGAAGCAGAGAAACAGTTCAAATCAGCCCTGAAGCAGCAGGAAATGGTAGATACATTTCTCTATCTGGCAAAAGTTTATATCATATTGGATCAACCTGTGACTGCTTTAAATCTATTCAAACAAGGCTTAGATAAGTTTCCAGGAGAGGTGACCCTGCTTTGTGGAATTGCCAGGATCTACGAGGTATATCTGTGAGTGGATGTACTACTATGAATGGATGTACTCAATGAATAAAATGTAATTTCTGTTTGACAGTGGAAATGAACAACAGTTCGTCCGCAGCAGAATACTACAAAGAGGTTCTCAAACAAGACAATACTCATGTGGAAGCCATTGCCTGCATTGGAAGCAACCACTTTTATTCTGACCAGCCAGAGGTTGCCCTCCGGTTTTACAGGCGCCTCTTGCAGATGGGAGTTTACAACTGCCAGCTTTTCAACAACCTGGGGCTGTGCTGCTTCTATGCCCAGCAGTACGACATGACTCTGACCTCATTCGAGCGCGCCCTTTCCCTGGCCGAGAACGAGGAAGAGGCAGCTGACGTCTGGTACAACCTGGGGCACATTGCAGTGGGAATAGGAGACACAAACCTGGCCCACCAGTGCTTCAGGCTGGCCCTGGTCCACAACAACCACCATGCTGAGGCCTACAACAACCTAGCCGTGCTGGAGATGCGGAAGGGTCACATTGAACAGGCACGCGCACTCTTACAAACCGCATCGTCCTTGGCACCCCATATGTATGAGCCACATTTTAATTTTGCAACCGTCTCTGATAAGATTGGAGATCTTCAGAGAAGCTACGTCGCTGCTCAGAAGTCTGAAGCCGCATTTCCAGAGCATGTGGACACTCAGCATTTAATTAAGCAGCTAAAGCAGCACTTCGCTATGCTCTGATCAGGCCTCGGACCAACTGCGTCCTCAGGAAGGGCCAGCCACAGGGGAGAAAACGTGCTGAGTGCATTTGTATCAGTAGTGTGACGCAGACTCAGAAGGCGTCCTGCAAGACCTAAGGACTTTGTTGTTTTATAAGGTAAAACAACACTAAGGTAAAAGTGGGTGCACTTCTGCCATGCCCTCCTCCTCATTAGTCCCCTTTGTCCCCTAGCCACTTCCGTGCCATCTGCATGGACATGGTTTTAGTATCTGGGTAAAACCTAGAAGCCACACATTAGAGAAAAACTATGCGTACCGTAGTATTATTAcaggttagtctctagttaacttcaccgcctcagcctcctcagtgctgtggtacagacacgccaccatgcccggctGGCTTCAGCGTTTCCAAGGACATGAAATCTCCTCTCACACTGCATGGTTGATGTTTGTATATAGTTGTTAAACATTTTAATGAACCTCAATTTTTTTTTTATAAATGTGTATTTTAAAAGTCTTTAATCCAAAAACAAAAGTTCTTAAGCATTAGCTATCGTTGAAAACTTAGGTCAGA
PERM_159	PERM_159	NA	PERM_159	A.C.C.(B.B.A.A)	A	A	C	C	(B.B.A.A)	F1	R1	0	0	0	0	0	TRUE	FALSE	FALSE	002F1,003,004,005,058,006,007,008,009,010,011,059,012,060,013,061,017R1	1724	PERM_159	CACAGGACCTTTGAGCTCGTTGAGCGCTCTCCCGGACCACCATGGGCTCAGAGATGGAGCCACTGTTCCGGGCCTGGAGCTATTTTAGACGCAGGAAGTTCCAGCTCTGCGCCGATCTATGCACGCAGATGCTGGAGAAGTCCCCTTATGACCAGGCGGCTTGGATTTTGAAAGCGCGAGCGCTGACAGAAATGGTGTACGTAGATGAAATTGACGTGGACCAGGAAGGGATTGCTGAGATGACCCTGGATGAAAATGCTATTGCTCAGGTCCCACGCCCTGGCACATCTTTGAAGCTCCCTGGCACTAACCAGACAGGAGGACCGACTCAAGCTGTCAGGCCAATCACTCAAGCTGGAAGACCCATAACGGGCTTCCTTAGGCCCAGCACACAGAGTGGAAGACCGGGTACAATGGAGCAGGCCATCAGAACACCCAGAACGGCCTACACAGCACGACCTATCACCAGCTCATCTGGAAGATTCGTCAGACTGGGGACTGTGAGTCCTGTCAATTTCCCCAGAGCCTTGTACTAGCCAAGTGACTTCATGCTTCACTGGCTTCCATGCTTACAAGTCCCGATGGACCATTTATAAATTTATCCAGACTGAATTTAACAAAATATTCCCAGAAACCTAAGTTGGCAAAGGCTTTATTTGAATATATTTTCCACCATGAAAACGATGTTAAGATGAAGCAAATCATAATTGAGAATGAATTGTTTTCAAAGGCTTTGGACTTGGCGTCCCTTTCCACGGAGTATTCTCAGTACAAGGACTGGTGGTGGAAGGTGCAGATTGGAAAATGTTACTACAGGTTAGGAATGTACCGTGAAGCAGAGAAACAGTTCAAATCAGCCCTGAAGCAGCAGGAAATGGTAGATACATTTCTCTATCTGGCAAAAGTTTATATCATATTGGATCAACCTGTGACTGCTTTAAATCTATTCAAACAAGGCTTAGATAAGTTTCCAGGAGAGGTGACCCTGCTTTGTGGAATTGCCAGGATCTACGAGGTATATCTGTGAGTGGATGTACTACTATGAATGGATGTACTCAATGAATAAAATGTAATTTCTGTTTGACAGTGGAAATGAACAACAGTTCGTCCGCAGCAGAATACTACAAAGAGGTTCTCAAACAAGACAATACTCATGTGGAAGCCATTGCCTGCATTGGAAGCAACCACTTTTATTCTGACCAGCCAGAGGTTGCCCTCCGGTTTTACAGATGGTGAGGCCGAAGCGAGAAGGGACTGGCAGCTACTCTGTGTTCAGGACCCTGAGGAAGACTTAAAGCAGGGTCACCTGCTTTGTGAGGCGCCTCTTGCAGATGGGAGTTTACAACTGCCAGCTTTTCAACAACCTGGGGCTGTGCTGCTTCTATGCCCAGCAGTACGACATGACTCTGACCTCATTCGAGCGCGCCCTTTCCCTGGCCGAGAACGAGGAAGAGGCAGCTGACGTCTGGTACAACCTGGGGCACATTGCAGTGGAGACACAAACCTGGCCCACCAGTGCTTCAGGCTGGCCCTGGTCCACAACAACCACCATGCTGAGGCCTACAACAACCTAGCCGTGCTGGAGATGCGGAAGGGTCACATTGAACAGTTGTTAAACATTTTAATGAACCTCAATTTTTTTTTTATAAATGTGTATTTTAAAAGTCTTTAATCCAAAAACAAAAGTTCTTAAGCATTAGCTATCGTTGAAAACTTAGGTCAGA
PERM_160	PERM_160	NA	PERM_160	A.C.C.(B.B.A.B)	A	A	C	C	(B.B.A.B)	F1	R1	0	0	0	0	0	TRUE	FALSE	FALSE	002F1,003,004,005,058,006,007,008,009,010,011,059,012,060,013,061,015,016,017R1	2372	PERM_160	CACAGGACCTTTGAGCTCGTTGAGCGCTCTCCCGGACCACCATGGGCTCAGAGATGGAGCCACTGTTCCGGGCCTGGAGCTATTTTAGACGCAGGAAGTTCCAGCTCTGCGCCGATCTATGCACGCAGATGCTGGAGAAGTCCCCTTATGACCAGGCGGCTTGGATTTTGAAAGCGCGAGCGCTGACAGAAATGGTGTACGTAGATGAAATTGACGTGGACCAGGAAGGGATTGCTGAGATGACCCTGGATGAAAATGCTATTGCTCAGGTCCCACGCCCTGGCACATCTTTGAAGCTCCCTGGCACTAACCAGACAGGAGGACCGACTCAAGCTGTCAGGCCAATCACTCAAGCTGGAAGACCCATAACGGGCTTCCTTAGGCCCAGCACACAGAGTGGAAGACCGGGTACAATGGAGCAGGCCATCAGAACACCCAGAACGGCCTACACAGCACGACCTATCACCAGCTCATCTGGAAGATTCGTCAGACTGGGGACTGTGAGTCCTGTCAATTTCCCCAGAGCCTTGTACTAGCCAAGTGACTTCATGCTTCACTGGCTTCCATGCTTACAAGTCCCGATGGACCATTTATAAATTTATCCAGACTGAATTTAACAAAATATTCCCAGAAACCTAAGTTGGCAAAGGCTTTATTTGAATATATTTTCCACCATGAAAACGATGTTAAGATGAAGCAAATCATAATTGAGAATGAATTGTTTTCAAAGGCTTTGGACTTGGCGTCCCTTTCCACGGAGTATTCTCAGTACAAGGACTGGTGGTGGAAGGTGCAGATTGGAAAATGTTACTACAGGTTAGGAATGTACCGTGAAGCAGAGAAACAGTTCAAATCAGCCCTGAAGCAGCAGGAAATGGTAGATACATTTCTCTATCTGGCAAAAGTTTATATCATATTGGATCAACCTGTGACTGCTTTAAATCTATTCAAACAAGGCTTAGATAAGTTTCCAGGAGAGGTGACCCTGCTTTGTGGAATTGCCAGGATCTACGAGGTATATCTGTGAGTGGATGTACTACTATGAATGGATGTACTCAATGAATAAAATGTAATTTCTGTTTGACAGTGGAAATGAACAACAGTTCGTCCGCAGCAGAATACTACAAAGAGGTTCTCAAACAAGACAATACTCATGTGGAAGCCATTGCCTGCATTGGAAGCAACCACTTTTATTCTGACCAGCCAGAGGTTGCCCTCCGGTTTTACAGATGGTGAGGCCGAAGCGAGAAGGGACTGGCAGCTACTCTGTGTTCAGGACCCTGAGGAAGACTTAAAGCAGGGTCACCTGCTTTGTGAGGCGCCTCTTGCAGATGGGAGTTTACAACTGCCAGCTTTTCAACAACCTGGGGCTGTGCTGCTTCTATGCCCAGCAGTACGACATGACTCTGACCTCATTCGAGCGCGCCCTTTCCCTGGCCGAGAACGAGGAAGAGGCAGCTGACGTCTGGTACAACCTGGGGCACATTGCAGTGGAGACACAAACCTGGCCCACCAGTGCTTCAGGCTGGCCCTGGTCCACAACAACCACCATGCTGAGGCCTACAACAACCTAGCCGTGCTGGAGATGCGGAAGGGTCACATTGAACAGGCACGCGCACTCTTACAAACCGCATCGTCCTTGGCACCCCATATGTATGAGCCACATTTTAATTTTGCAACCGTCTCTGATAAGATTGGAGATCTTCAGAGAAGCTACGTCGCTGCTCAGAAGTCTGAAGCCGCATTTCCAGAGCATGTGGACACTCAGCATTTAATTAAGCAGCTAAAGCAGCACTTCGCTATGCTCTGATCAGGCCTCGGACCAACTGCGTCCTCAGGAAGGGCCAGCCACAGGGGAGAAAACGTGCTGAGTGCATTTGTATCAGTAGTGTGACGCAGACTCAGAAGGCGTCCTGCAAGACCTAAGGACTTTGTTGTTTTATAAGGTAAAACAACACTAAGGTAAAAGTGGGTGCACTTCTGCCATGCCCTCCTCCTCATTAGTCCCCTTTGTCCCCTAGCCACTTCCGTGCCATCTGCATGGACATGGTTTTAGTATCTGGGTAAAACCTAGAAGCCACACATTAGAGAAAAACTATGCGTACCGTAGTATTATTAcaggttagtctctagttaacttcaccgcctcagcctcctcagtgctgtggtacagacacgccaccatgcccggctGGCTTCAGCGTTTCCAAGGACATGAAATCTCCTCTCACACTGCATGGTTGATGTTTGTATATAGTTGTTAAACATTTTAATGAACCTCAATTTTTTTTTTATAAATGTGTATTTTAAAAGTCTTTAATCCAAAAACAAAAGTTCTTAAGCATTAGCTATCGTTGAAAACTTAGGTCAGA
PERM_161	PERM_161	NA	PERM_161	A.C.C.(B.B.B.A)	A	A	C	C	(B.B.B.A)	F1	R1	0	0	0	0	0	TRUE	FALSE	FALSE	002F1,003,004,005,058,006,007,008,009,010,011,059,012,060,013,014,061,017R1	1731	PERM_161	CACAGGACCTTTGAGCTCGTTGAGCGCTCTCCCGGACCACCATGGGCTCAGAGATGGAGCCACTGTTCCGGGCCTGGAGCTATTTTAGACGCAGGAAGTTCCAGCTCTGCGCCGATCTATGCACGCAGATGCTGGAGAAGTCCCCTTATGACCAGGCGGCTTGGATTTTGAAAGCGCGAGCGCTGACAGAAATGGTGTACGTAGATGAAATTGACGTGGACCAGGAAGGGATTGCTGAGATGACCCTGGATGAAAATGCTATTGCTCAGGTCCCACGCCCTGGCACATCTTTGAAGCTCCCTGGCACTAACCAGACAGGAGGACCGACTCAAGCTGTCAGGCCAATCACTCAAGCTGGAAGACCCATAACGGGCTTCCTTAGGCCCAGCACACAGAGTGGAAGACCGGGTACAATGGAGCAGGCCATCAGAACACCCAGAACGGCCTACACAGCACGACCTATCACCAGCTCATCTGGAAGATTCGTCAGACTGGGGACTGTGAGTCCTGTCAATTTCCCCAGAGCCTTGTACTAGCCAAGTGACTTCATGCTTCACTGGCTTCCATGCTTACAAGTCCCGATGGACCATTTATAAATTTATCCAGACTGAATTTAACAAAATATTCCCAGAAACCTAAGTTGGCAAAGGCTTTATTTGAATATATTTTCCACCATGAAAACGATGTTAAGATGAAGCAAATCATAATTGAGAATGAATTGTTTTCAAAGGCTTTGGACTTGGCGTCCCTTTCCACGGAGTATTCTCAGTACAAGGACTGGTGGTGGAAGGTGCAGATTGGAAAATGTTACTACAGGTTAGGAATGTACCGTGAAGCAGAGAAACAGTTCAAATCAGCCCTGAAGCAGCAGGAAATGGTAGATACATTTCTCTATCTGGCAAAAGTTTATATCATATTGGATCAACCTGTGACTGCTTTAAATCTATTCAAACAAGGCTTAGATAAGTTTCCAGGAGAGGTGACCCTGCTTTGTGGAATTGCCAGGATCTACGAGGTATATCTGTGAGTGGATGTACTACTATGAATGGATGTACTCAATGAATAAAATGTAATTTCTGTTTGACAGTGGAAATGAACAACAGTTCGTCCGCAGCAGAATACTACAAAGAGGTTCTCAAACAAGACAATACTCATGTGGAAGCCATTGCCTGCATTGGAAGCAACCACTTTTATTCTGACCAGCCAGAGGTTGCCCTCCGGTTTTACAGATGGTGAGGCCGAAGCGAGAAGGGACTGGCAGCTACTCTGTGTTCAGGACCCTGAGGAAGACTTAAAGCAGGGTCACCTGCTTTGTGAGGCGCCTCTTGCAGATGGGAGTTTACAACTGCCAGCTTTTCAACAACCTGGGGCTGTGCTGCTTCTATGCCCAGCAGTACGACATGACTCTGACCTCATTCGAGCGCGCCCTTTCCCTGGCCGAGAACGAGGAAGAGGCAGCTGACGTCTGGTACAACCTGGGGCACATTGCAGTGGGAATAGGAGACACAAACCTGGCCCACCAGTGCTTCAGGCTGGCCCTGGTCCACAACAACCACCATGCTGAGGCCTACAACAACCTAGCCGTGCTGGAGATGCGGAAGGGTCACATTGAACAGTTGTTAAACATTTTAATGAACCTCAATTTTTTTTTTATAAATGTGTATTTTAAAAGTCTTTAATCCAAAAACAAAAGTTCTTAAGCATTAGCTATCGTTGAAAACTTAGGTCAGA
PERM_162	PERM_162	NA	PERM_162	A.C.C.(B.B.B.B)	A	A	C	C	(B.B.B.B)	F1	R1	0	0	0	0	0	TRUE	FALSE	FALSE	002F1,003,004,005,058,006,007,008,009,010,011,059,012,060,013,014,061,015,016,017R1	2379	PERM_162	CACAGGACCTTTGAGCTCGTTGAGCGCTCTCCCGGACCACCATGGGCTCAGAGATGGAGCCACTGTTCCGGGCCTGGAGCTATTTTAGACGCAGGAAGTTCCAGCTCTGCGCCGATCTATGCACGCAGATGCTGGAGAAGTCCCCTTATGACCAGGCGGCTTGGATTTTGAAAGCGCGAGCGCTGACAGAAATGGTGTACGTAGATGAAATTGACGTGGACCAGGAAGGGATTGCTGAGATGACCCTGGATGAAAATGCTATTGCTCAGGTCCCACGCCCTGGCACATCTTTGAAGCTCCCTGGCACTAACCAGACAGGAGGACCGACTCAAGCTGTCAGGCCAATCACTCAAGCTGGAAGACCCATAACGGGCTTCCTTAGGCCCAGCACACAGAGTGGAAGACCGGGTACAATGGAGCAGGCCATCAGAACACCCAGAACGGCCTACACAGCACGACCTATCACCAGCTCATCTGGAAGATTCGTCAGACTGGGGACTGTGAGTCCTGTCAATTTCCCCAGAGCCTTGTACTAGCCAAGTGACTTCATGCTTCACTGGCTTCCATGCTTACAAGTCCCGATGGACCATTTATAAATTTATCCAGACTGAATTTAACAAAATATTCCCAGAAACCTAAGTTGGCAAAGGCTTTATTTGAATATATTTTCCACCATGAAAACGATGTTAAGATGAAGCAAATCATAATTGAGAATGAATTGTTTTCAAAGGCTTTGGACTTGGCGTCCCTTTCCACGGAGTATTCTCAGTACAAGGACTGGTGGTGGAAGGTGCAGATTGGAAAATGTTACTACAGGTTAGGAATGTACCGTGAAGCAGAGAAACAGTTCAAATCAGCCCTGAAGCAGCAGGAAATGGTAGATACATTTCTCTATCTGGCAAAAGTTTATATCATATTGGATCAACCTGTGACTGCTTTAAATCTATTCAAACAAGGCTTAGATAAGTTTCCAGGAGAGGTGACCCTGCTTTGTGGAATTGCCAGGATCTACGAGGTATATCTGTGAGTGGATGTACTACTATGAATGGATGTACTCAATGAATAAAATGTAATTTCTGTTTGACAGTGGAAATGAACAACAGTTCGTCCGCAGCAGAATACTACAAAGAGGTTCTCAAACAAGACAATACTCATGTGGAAGCCATTGCCTGCATTGGAAGCAACCACTTTTATTCTGACCAGCCAGAGGTTGCCCTCCGGTTTTACAGATGGTGAGGCCGAAGCGAGAAGGGACTGGCAGCTACTCTGTGTTCAGGACCCTGAGGAAGACTTAAAGCAGGGTCACCTGCTTTGTGAGGCGCCTCTTGCAGATGGGAGTTTACAACTGCCAGCTTTTCAACAACCTGGGGCTGTGCTGCTTCTATGCCCAGCAGTACGACATGACTCTGACCTCATTCGAGCGCGCCCTTTCCCTGGCCGAGAACGAGGAAGAGGCAGCTGACGTCTGGTACAACCTGGGGCACATTGCAGTGGGAATAGGAGACACAAACCTGGCCCACCAGTGCTTCAGGCTGGCCCTGGTCCACAACAACCACCATGCTGAGGCCTACAACAACCTAGCCGTGCTGGAGATGCGGAAGGGTCACATTGAACAGGCACGCGCACTCTTACAAACCGCATCGTCCTTGGCACCCCATATGTATGAGCCACATTTTAATTTTGCAACCGTCTCTGATAAGATTGGAGATCTTCAGAGAAGCTACGTCGCTGCTCAGAAGTCTGAAGCCGCATTTCCAGAGCATGTGGACACTCAGCATTTAATTAAGCAGCTAAAGCAGCACTTCGCTATGCTCTGATCAGGCCTCGGACCAACTGCGTCCTCAGGAAGGGCCAGCCACAGGGGAGAAAACGTGCTGAGTGCATTTGTATCAGTAGTGTGACGCAGACTCAGAAGGCGTCCTGCAAGACCTAAGGACTTTGTTGTTTTATAAGGTAAAACAACACTAAGGTAAAAGTGGGTGCACTTCTGCCATGCCCTCCTCCTCATTAGTCCCCTTTGTCCCCTAGCCACTTCCGTGCCATCTGCATGGACATGGTTTTAGTATCTGGGTAAAACCTAGAAGCCACACATTAGAGAAAAACTATGCGTACCGTAGTATTATTAcaggttagtctctagttaacttcaccgcctcagcctcctcagtgctgtggtacagacacgccaccatgcccggctGGCTTCAGCGTTTCCAAGGACATGAAATCTCCTCTCACACTGCATGGTTGATGTTTGTATATAGTTGTTAAACATTTTAATGAACCTCAATTTTTTTTTTATAAATGTGTATTTTAAAAGTCTTTAATCCAAAAACAAAAGTTCTTAAGCATTAGCTATCGTTGAAAACTTAGGTCAGA
PERM_163	PERM_163	NA	PERM_163	B.A.A.A	B	B	A	A	A	F1	R8	0	0	0	0	0	TRUE	FALSE	FALSE	002F1,053,003,004,005,007,010,057	762	PERM_163	CACAGGACCTTTGAGCTCGTTGAGCGCTCTCCCGGACCACCATGGGCTCAGAGATGGAGCCACTGTTCCGGGCCTGGAGCTATTTTAGACGCAGGAAGTTCCAGCTCTGCGCCGATCTATGCACGCAGATGCTGGAGAAGTCCCCTTATGACCAGGACCCAGCTCCGGACTTGGCAGTGTCTCAGGCGGCTTGGATTTTGAAAGCGCGAGCGCTGACAGAAATGGTGTACGTAGATGAAATTGACGTGGACCAGGAAGGGATTGCTGAGATGACCCTGGATGAAAATGCTATTGCTCAGGTCCCACGCCCTGGCACATCTTTGAAGCTCCCTGGCACTAACCAGACAGGAGGACCGACTCAAGCTGTCAGGCCAATCACTCAAGCTGGAAGACCCATAACGGGCTTCCTTAGGCCCAGCACACAGAGTGGAAGACCGGGTACAATGGAGCAGGCCATCAGAACACCCAGAACGGCCTACACAGCACGACCTATCACCAGCTCATCTGGAAGATTCGTCAGACTGGGGACTGCTTTATTTGAATATATTTTCCACCATGAAAACGATGTTAAGATGGTTAGGAATGTACCGTGAAGCAGAGAAACAGTTCAAATCAGCCCTGAAGCAGCAGGAAATGGTAGATACATTTCTCTATCTGGCAAAAaggacccaggcctgagacccaacaaccacttgatggctcacaaccatctgaactccagttccaagaaccttcttctggtctccaaggttaccaggcaca
PERM_164	PERM_164	NA	PERM_164	B.A.A.B	B	B	A	A	B	F1	R8	0	0	0	0	0	TRUE	FALSE	FALSE	002F1,053,003,004,005,007,010,056,057	829	PERM_164	CACAGGACCTTTGAGCTCGTTGAGCGCTCTCCCGGACCACCATGGGCTCAGAGATGGAGCCACTGTTCCGGGCCTGGAGCTATTTTAGACGCAGGAAGTTCCAGCTCTGCGCCGATCTATGCACGCAGATGCTGGAGAAGTCCCCTTATGACCAGGACCCAGCTCCGGACTTGGCAGTGTCTCAGGCGGCTTGGATTTTGAAAGCGCGAGCGCTGACAGAAATGGTGTACGTAGATGAAATTGACGTGGACCAGGAAGGGATTGCTGAGATGACCCTGGATGAAAATGCTATTGCTCAGGTCCCACGCCCTGGCACATCTTTGAAGCTCCCTGGCACTAACCAGACAGGAGGACCGACTCAAGCTGTCAGGCCAATCACTCAAGCTGGAAGACCCATAACGGGCTTCCTTAGGCCCAGCACACAGAGTGGAAGACCGGGTACAATGGAGCAGGCCATCAGAACACCCAGAACGGCCTACACAGCACGACCTATCACCAGCTCATCTGGAAGATTCGTCAGACTGGGGACTGCTTTATTTGAATATATTTTCCACCATGAAAACGATGTTAAGATGGTTAGGAATGTACCGTGAAGCAGAGAAACAGTTCAAATCAGCCCTGAAGCAGCAGGAAATGGTAGATACATTTCTCTATCTGGCAAAAATGGAAAAAAATCAGCCAGAggtctggagagctggttcagcagttgaagcacttgtctctcttccagaggacccaggcctgagacccaacaaccacttgatggctcacaaccatctgaactccagttccaagaaccttcttctggtctccaaggttaccaggcaca
PERM_165	PERM_165	NA	PERM_165	B.A.A.(A.A.A.A)	B	B	A	A	(A.A.A.A)	F1	R1	0	0	0	0	0	TRUE	FALSE	FALSE	002F1,053,003,004,005,007,010,011,012,013,061,017R1	1320	PERM_165	CACAGGACCTTTGAGCTCGTTGAGCGCTCTCCCGGACCACCATGGGCTCAGAGATGGAGCCACTGTTCCGGGCCTGGAGCTATTTTAGACGCAGGAAGTTCCAGCTCTGCGCCGATCTATGCACGCAGATGCTGGAGAAGTCCCCTTATGACCAGGACCCAGCTCCGGACTTGGCAGTGTCTCAGGCGGCTTGGATTTTGAAAGCGCGAGCGCTGACAGAAATGGTGTACGTAGATGAAATTGACGTGGACCAGGAAGGGATTGCTGAGATGACCCTGGATGAAAATGCTATTGCTCAGGTCCCACGCCCTGGCACATCTTTGAAGCTCCCTGGCACTAACCAGACAGGAGGACCGACTCAAGCTGTCAGGCCAATCACTCAAGCTGGAAGACCCATAACGGGCTTCCTTAGGCCCAGCACACAGAGTGGAAGACCGGGTACAATGGAGCAGGCCATCAGAACACCCAGAACGGCCTACACAGCACGACCTATCACCAGCTCATCTGGAAGATTCGTCAGACTGGGGACTGCTTTATTTGAATATATTTTCCACCATGAAAACGATGTTAAGATGGTTAGGAATGTACCGTGAAGCAGAGAAACAGTTCAAATCAGCCCTGAAGCAGCAGGAAATGGTAGATACATTTCTCTATCTGGCAAAAGTTTATATCATATTGGATCAACCTGTGACTGCTTTAAATCTATTCAAACAAGGCTTAGATAAGTTTCCAGGAGAGGTGACCCTGCTTTGTGGAATTGCCAGGATCTACGAGGAAATGAACAACAGTTCGTCCGCAGCAGAATACTACAAAGAGGTTCTCAAACAAGACAATACTCATGTGGAAGCCATTGCCTGCATTGGAAGCAACCACTTTTATTCTGACCAGCCAGAGGTTGCCCTCCGGTTTTACAGGCGCCTCTTGCAGATGGGAGTTTACAACTGCCAGCTTTTCAACAACCTGGGGCTGTGCTGCTTCTATGCCCAGCAGTACGACATGACTCTGACCTCATTCGAGCGCGCCCTTTCCCTGGCCGAGAACGAGGAAGAGGCAGCTGACGTCTGGTACAACCTGGGGCACATTGCAGTGGAGACACAAACCTGGCCCACCAGTGCTTCAGGCTGGCCCTGGTCCACAACAACCACCATGCTGAGGCCTACAACAACCTAGCCGTGCTGGAGATGCGGAAGGGTCACATTGAACAGTTGTTAAACATTTTAATGAACCTCAATTTTTTTTTTATAAATGTGTATTTTAAAAGTCTTTAATCCAAAAACAAAAGTTCTTAAGCATTAGCTATCGTTGAAAACTTAGGTCAGA
PERM_166	PERM_166	NA	PERM_166	B.A.A.(A.A.A.B)	B	B	A	A	(A.A.A.B)	F1	R1	0	0	0	0	0	TRUE	FALSE	FALSE	002F1,053,003,004,005,007,010,011,012,013,061,015,016,017R1	1968	PERM_166	CACAGGACCTTTGAGCTCGTTGAGCGCTCTCCCGGACCACCATGGGCTCAGAGATGGAGCCACTGTTCCGGGCCTGGAGCTATTTTAGACGCAGGAAGTTCCAGCTCTGCGCCGATCTATGCACGCAGATGCTGGAGAAGTCCCCTTATGACCAGGACCCAGCTCCGGACTTGGCAGTGTCTCAGGCGGCTTGGATTTTGAAAGCGCGAGCGCTGACAGAAATGGTGTACGTAGATGAAATTGACGTGGACCAGGAAGGGATTGCTGAGATGACCCTGGATGAAAATGCTATTGCTCAGGTCCCACGCCCTGGCACATCTTTGAAGCTCCCTGGCACTAACCAGACAGGAGGACCGACTCAAGCTGTCAGGCCAATCACTCAAGCTGGAAGACCCATAACGGGCTTCCTTAGGCCCAGCACACAGAGTGGAAGACCGGGTACAATGGAGCAGGCCATCAGAACACCCAGAACGGCCTACACAGCACGACCTATCACCAGCTCATCTGGAAGATTCGTCAGACTGGGGACTGCTTTATTTGAATATATTTTCCACCATGAAAACGATGTTAAGATGGTTAGGAATGTACCGTGAAGCAGAGAAACAGTTCAAATCAGCCCTGAAGCAGCAGGAAATGGTAGATACATTTCTCTATCTGGCAAAAGTTTATATCATATTGGATCAACCTGTGACTGCTTTAAATCTATTCAAACAAGGCTTAGATAAGTTTCCAGGAGAGGTGACCCTGCTTTGTGGAATTGCCAGGATCTACGAGGAAATGAACAACAGTTCGTCCGCAGCAGAATACTACAAAGAGGTTCTCAAACAAGACAATACTCATGTGGAAGCCATTGCCTGCATTGGAAGCAACCACTTTTATTCTGACCAGCCAGAGGTTGCCCTCCGGTTTTACAGGCGCCTCTTGCAGATGGGAGTTTACAACTGCCAGCTTTTCAACAACCTGGGGCTGTGCTGCTTCTATGCCCAGCAGTACGACATGACTCTGACCTCATTCGAGCGCGCCCTTTCCCTGGCCGAGAACGAGGAAGAGGCAGCTGACGTCTGGTACAACCTGGGGCACATTGCAGTGGAGACACAAACCTGGCCCACCAGTGCTTCAGGCTGGCCCTGGTCCACAACAACCACCATGCTGAGGCCTACAACAACCTAGCCGTGCTGGAGATGCGGAAGGGTCACATTGAACAGGCACGCGCACTCTTACAAACCGCATCGTCCTTGGCACCCCATATGTATGAGCCACATTTTAATTTTGCAACCGTCTCTGATAAGATTGGAGATCTTCAGAGAAGCTACGTCGCTGCTCAGAAGTCTGAAGCCGCATTTCCAGAGCATGTGGACACTCAGCATTTAATTAAGCAGCTAAAGCAGCACTTCGCTATGCTCTGATCAGGCCTCGGACCAACTGCGTCCTCAGGAAGGGCCAGCCACAGGGGAGAAAACGTGCTGAGTGCATTTGTATCAGTAGTGTGACGCAGACTCAGAAGGCGTCCTGCAAGACCTAAGGACTTTGTTGTTTTATAAGGTAAAACAACACTAAGGTAAAAGTGGGTGCACTTCTGCCATGCCCTCCTCCTCATTAGTCCCCTTTGTCCCCTAGCCACTTCCGTGCCATCTGCATGGACATGGTTTTAGTATCTGGGTAAAACCTAGAAGCCACACATTAGAGAAAAACTATGCGTACCGTAGTATTATTAcaggttagtctctagttaacttcaccgcctcagcctcctcagtgctgtggtacagacacgccaccatgcccggctGGCTTCAGCGTTTCCAAGGACATGAAATCTCCTCTCACACTGCATGGTTGATGTTTGTATATAGTTGTTAAACATTTTAATGAACCTCAATTTTTTTTTTATAAATGTGTATTTTAAAAGTCTTTAATCCAAAAACAAAAGTTCTTAAGCATTAGCTATCGTTGAAAACTTAGGTCAGA
PERM_167	PERM_167	NA	PERM_167	B.A.A.(A.A.B.A)	B	B	A	A	(A.A.B.A)	F1	R1	0	0	0	0	0	TRUE	FALSE	FALSE	002F1,053,003,004,005,007,010,011,012,013,014,061,017R1	1327	PERM_167	CACAGGACCTTTGAGCTCGTTGAGCGCTCTCCCGGACCACCATGGGCTCAGAGATGGAGCCACTGTTCCGGGCCTGGAGCTATTTTAGACGCAGGAAGTTCCAGCTCTGCGCCGATCTATGCACGCAGATGCTGGAGAAGTCCCCTTATGACCAGGACCCAGCTCCGGACTTGGCAGTGTCTCAGGCGGCTTGGATTTTGAAAGCGCGAGCGCTGACAGAAATGGTGTACGTAGATGAAATTGACGTGGACCAGGAAGGGATTGCTGAGATGACCCTGGATGAAAATGCTATTGCTCAGGTCCCACGCCCTGGCACATCTTTGAAGCTCCCTGGCACTAACCAGACAGGAGGACCGACTCAAGCTGTCAGGCCAATCACTCAAGCTGGAAGACCCATAACGGGCTTCCTTAGGCCCAGCACACAGAGTGGAAGACCGGGTACAATGGAGCAGGCCATCAGAACACCCAGAACGGCCTACACAGCACGACCTATCACCAGCTCATCTGGAAGATTCGTCAGACTGGGGACTGCTTTATTTGAATATATTTTCCACCATGAAAACGATGTTAAGATGGTTAGGAATGTACCGTGAAGCAGAGAAACAGTTCAAATCAGCCCTGAAGCAGCAGGAAATGGTAGATACATTTCTCTATCTGGCAAAAGTTTATATCATATTGGATCAACCTGTGACTGCTTTAAATCTATTCAAACAAGGCTTAGATAAGTTTCCAGGAGAGGTGACCCTGCTTTGTGGAATTGCCAGGATCTACGAGGAAATGAACAACAGTTCGTCCGCAGCAGAATACTACAAAGAGGTTCTCAAACAAGACAATACTCATGTGGAAGCCATTGCCTGCATTGGAAGCAACCACTTTTATTCTGACCAGCCAGAGGTTGCCCTCCGGTTTTACAGGCGCCTCTTGCAGATGGGAGTTTACAACTGCCAGCTTTTCAACAACCTGGGGCTGTGCTGCTTCTATGCCCAGCAGTACGACATGACTCTGACCTCATTCGAGCGCGCCCTTTCCCTGGCCGAGAACGAGGAAGAGGCAGCTGACGTCTGGTACAACCTGGGGCACATTGCAGTGGGAATAGGAGACACAAACCTGGCCCACCAGTGCTTCAGGCTGGCCCTGGTCCACAACAACCACCATGCTGAGGCCTACAACAACCTAGCCGTGCTGGAGATGCGGAAGGGTCACATTGAACAGTTGTTAAACATTTTAATGAACCTCAATTTTTTTTTTATAAATGTGTATTTTAAAAGTCTTTAATCCAAAAACAAAAGTTCTTAAGCATTAGCTATCGTTGAAAACTTAGGTCAGA
PERM_168	PERM_168	NA	PERM_168	B.A.A.(A.A.B.B)	B	B	A	A	(A.A.B.B)	F1	R1	0	0	0	0	0	TRUE	FALSE	FALSE	002F1,053,003,004,005,007,010,011,012,013,014,061,015,016,017R1	1975	PERM_168	CACAGGACCTTTGAGCTCGTTGAGCGCTCTCCCGGACCACCATGGGCTCAGAGATGGAGCCACTGTTCCGGGCCTGGAGCTATTTTAGACGCAGGAAGTTCCAGCTCTGCGCCGATCTATGCACGCAGATGCTGGAGAAGTCCCCTTATGACCAGGACCCAGCTCCGGACTTGGCAGTGTCTCAGGCGGCTTGGATTTTGAAAGCGCGAGCGCTGACAGAAATGGTGTACGTAGATGAAATTGACGTGGACCAGGAAGGGATTGCTGAGATGACCCTGGATGAAAATGCTATTGCTCAGGTCCCACGCCCTGGCACATCTTTGAAGCTCCCTGGCACTAACCAGACAGGAGGACCGACTCAAGCTGTCAGGCCAATCACTCAAGCTGGAAGACCCATAACGGGCTTCCTTAGGCCCAGCACACAGAGTGGAAGACCGGGTACAATGGAGCAGGCCATCAGAACACCCAGAACGGCCTACACAGCACGACCTATCACCAGCTCATCTGGAAGATTCGTCAGACTGGGGACTGCTTTATTTGAATATATTTTCCACCATGAAAACGATGTTAAGATGGTTAGGAATGTACCGTGAAGCAGAGAAACAGTTCAAATCAGCCCTGAAGCAGCAGGAAATGGTAGATACATTTCTCTATCTGGCAAAAGTTTATATCATATTGGATCAACCTGTGACTGCTTTAAATCTATTCAAACAAGGCTTAGATAAGTTTCCAGGAGAGGTGACCCTGCTTTGTGGAATTGCCAGGATCTACGAGGAAATGAACAACAGTTCGTCCGCAGCAGAATACTACAAAGAGGTTCTCAAACAAGACAATACTCATGTGGAAGCCATTGCCTGCATTGGAAGCAACCACTTTTATTCTGACCAGCCAGAGGTTGCCCTCCGGTTTTACAGGCGCCTCTTGCAGATGGGAGTTTACAACTGCCAGCTTTTCAACAACCTGGGGCTGTGCTGCTTCTATGCCCAGCAGTACGACATGACTCTGACCTCATTCGAGCGCGCCCTTTCCCTGGCCGAGAACGAGGAAGAGGCAGCTGACGTCTGGTACAACCTGGGGCACATTGCAGTGGGAATAGGAGACACAAACCTGGCCCACCAGTGCTTCAGGCTGGCCCTGGTCCACAACAACCACCATGCTGAGGCCTACAACAACCTAGCCGTGCTGGAGATGCGGAAGGGTCACATTGAACAGGCACGCGCACTCTTACAAACCGCATCGTCCTTGGCACCCCATATGTATGAGCCACATTTTAATTTTGCAACCGTCTCTGATAAGATTGGAGATCTTCAGAGAAGCTACGTCGCTGCTCAGAAGTCTGAAGCCGCATTTCCAGAGCATGTGGACACTCAGCATTTAATTAAGCAGCTAAAGCAGCACTTCGCTATGCTCTGATCAGGCCTCGGACCAACTGCGTCCTCAGGAAGGGCCAGCCACAGGGGAGAAAACGTGCTGAGTGCATTTGTATCAGTAGTGTGACGCAGACTCAGAAGGCGTCCTGCAAGACCTAAGGACTTTGTTGTTTTATAAGGTAAAACAACACTAAGGTAAAAGTGGGTGCACTTCTGCCATGCCCTCCTCCTCATTAGTCCCCTTTGTCCCCTAGCCACTTCCGTGCCATCTGCATGGACATGGTTTTAGTATCTGGGTAAAACCTAGAAGCCACACATTAGAGAAAAACTATGCGTACCGTAGTATTATTAcaggttagtctctagttaacttcaccgcctcagcctcctcagtgctgtggtacagacacgccaccatgcccggctGGCTTCAGCGTTTCCAAGGACATGAAATCTCCTCTCACACTGCATGGTTGATGTTTGTATATAGTTGTTAAACATTTTAATGAACCTCAATTTTTTTTTTATAAATGTGTATTTTAAAAGTCTTTAATCCAAAAACAAAAGTTCTTAAGCATTAGCTATCGTTGAAAACTTAGGTCAGA
PERM_169	PERM_169	NA	PERM_169	B.A.A.(A.B.A.A)	B	B	A	A	(A.B.A.A)	F1	R1	0	0	0	0	0	TRUE	FALSE	FALSE	002F1,053,003,004,005,007,010,011,012,060,013,061,017R1	1409	PERM_169	CACAGGACCTTTGAGCTCGTTGAGCGCTCTCCCGGACCACCATGGGCTCAGAGATGGAGCCACTGTTCCGGGCCTGGAGCTATTTTAGACGCAGGAAGTTCCAGCTCTGCGCCGATCTATGCACGCAGATGCTGGAGAAGTCCCCTTATGACCAGGACCCAGCTCCGGACTTGGCAGTGTCTCAGGCGGCTTGGATTTTGAAAGCGCGAGCGCTGACAGAAATGGTGTACGTAGATGAAATTGACGTGGACCAGGAAGGGATTGCTGAGATGACCCTGGATGAAAATGCTATTGCTCAGGTCCCACGCCCTGGCACATCTTTGAAGCTCCCTGGCACTAACCAGACAGGAGGACCGACTCAAGCTGTCAGGCCAATCACTCAAGCTGGAAGACCCATAACGGGCTTCCTTAGGCCCAGCACACAGAGTGGAAGACCGGGTACAATGGAGCAGGCCATCAGAACACCCAGAACGGCCTACACAGCACGACCTATCACCAGCTCATCTGGAAGATTCGTCAGACTGGGGACTGCTTTATTTGAATATATTTTCCACCATGAAAACGATGTTAAGATGGTTAGGAATGTACCGTGAAGCAGAGAAACAGTTCAAATCAGCCCTGAAGCAGCAGGAAATGGTAGATACATTTCTCTATCTGGCAAAAGTTTATATCATATTGGATCAACCTGTGACTGCTTTAAATCTATTCAAACAAGGCTTAGATAAGTTTCCAGGAGAGGTGACCCTGCTTTGTGGAATTGCCAGGATCTACGAGGAAATGAACAACAGTTCGTCCGCAGCAGAATACTACAAAGAGGTTCTCAAACAAGACAATACTCATGTGGAAGCCATTGCCTGCATTGGAAGCAACCACTTTTATTCTGACCAGCCAGAGGTTGCCCTCCGGTTTTACAGATGGTGAGGCCGAAGCGAGAAGGGACTGGCAGCTACTCTGTGTTCAGGACCCTGAGGAAGACTTAAAGCAGGGTCACCTGCTTTGTGAGGCGCCTCTTGCAGATGGGAGTTTACAACTGCCAGCTTTTCAACAACCTGGGGCTGTGCTGCTTCTATGCCCAGCAGTACGACATGACTCTGACCTCATTCGAGCGCGCCCTTTCCCTGGCCGAGAACGAGGAAGAGGCAGCTGACGTCTGGTACAACCTGGGGCACATTGCAGTGGAGACACAAACCTGGCCCACCAGTGCTTCAGGCTGGCCCTGGTCCACAACAACCACCATGCTGAGGCCTACAACAACCTAGCCGTGCTGGAGATGCGGAAGGGTCACATTGAACAGTTGTTAAACATTTTAATGAACCTCAATTTTTTTTTTATAAATGTGTATTTTAAAAGTCTTTAATCCAAAAACAAAAGTTCTTAAGCATTAGCTATCGTTGAAAACTTAGGTCAGA
PERM_170	PERM_170	NA	PERM_170	B.A.A.(A.B.A.B)	B	B	A	A	(A.B.A.B)	F1	R1	0	0	0	0	0	TRUE	FALSE	FALSE	002F1,053,003,004,005,007,010,011,012,060,013,061,015,016,017R1	2057	PERM_170	CACAGGACCTTTGAGCTCGTTGAGCGCTCTCCCGGACCACCATGGGCTCAGAGATGGAGCCACTGTTCCGGGCCTGGAGCTATTTTAGACGCAGGAAGTTCCAGCTCTGCGCCGATCTATGCACGCAGATGCTGGAGAAGTCCCCTTATGACCAGGACCCAGCTCCGGACTTGGCAGTGTCTCAGGCGGCTTGGATTTTGAAAGCGCGAGCGCTGACAGAAATGGTGTACGTAGATGAAATTGACGTGGACCAGGAAGGGATTGCTGAGATGACCCTGGATGAAAATGCTATTGCTCAGGTCCCACGCCCTGGCACATCTTTGAAGCTCCCTGGCACTAACCAGACAGGAGGACCGACTCAAGCTGTCAGGCCAATCACTCAAGCTGGAAGACCCATAACGGGCTTCCTTAGGCCCAGCACACAGAGTGGAAGACCGGGTACAATGGAGCAGGCCATCAGAACACCCAGAACGGCCTACACAGCACGACCTATCACCAGCTCATCTGGAAGATTCGTCAGACTGGGGACTGCTTTATTTGAATATATTTTCCACCATGAAAACGATGTTAAGATGGTTAGGAATGTACCGTGAAGCAGAGAAACAGTTCAAATCAGCCCTGAAGCAGCAGGAAATGGTAGATACATTTCTCTATCTGGCAAAAGTTTATATCATATTGGATCAACCTGTGACTGCTTTAAATCTATTCAAACAAGGCTTAGATAAGTTTCCAGGAGAGGTGACCCTGCTTTGTGGAATTGCCAGGATCTACGAGGAAATGAACAACAGTTCGTCCGCAGCAGAATACTACAAAGAGGTTCTCAAACAAGACAATACTCATGTGGAAGCCATTGCCTGCATTGGAAGCAACCACTTTTATTCTGACCAGCCAGAGGTTGCCCTCCGGTTTTACAGATGGTGAGGCCGAAGCGAGAAGGGACTGGCAGCTACTCTGTGTTCAGGACCCTGAGGAAGACTTAAAGCAGGGTCACCTGCTTTGTGAGGCGCCTCTTGCAGATGGGAGTTTACAACTGCCAGCTTTTCAACAACCTGGGGCTGTGCTGCTTCTATGCCCAGCAGTACGACATGACTCTGACCTCATTCGAGCGCGCCCTTTCCCTGGCCGAGAACGAGGAAGAGGCAGCTGACGTCTGGTACAACCTGGGGCACATTGCAGTGGAGACACAAACCTGGCCCACCAGTGCTTCAGGCTGGCCCTGGTCCACAACAACCACCATGCTGAGGCCTACAACAACCTAGCCGTGCTGGAGATGCGGAAGGGTCACATTGAACAGGCACGCGCACTCTTACAAACCGCATCGTCCTTGGCACCCCATATGTATGAGCCACATTTTAATTTTGCAACCGTCTCTGATAAGATTGGAGATCTTCAGAGAAGCTACGTCGCTGCTCAGAAGTCTGAAGCCGCATTTCCAGAGCATGTGGACACTCAGCATTTAATTAAGCAGCTAAAGCAGCACTTCGCTATGCTCTGATCAGGCCTCGGACCAACTGCGTCCTCAGGAAGGGCCAGCCACAGGGGAGAAAACGTGCTGAGTGCATTTGTATCAGTAGTGTGACGCAGACTCAGAAGGCGTCCTGCAAGACCTAAGGACTTTGTTGTTTTATAAGGTAAAACAACACTAAGGTAAAAGTGGGTGCACTTCTGCCATGCCCTCCTCCTCATTAGTCCCCTTTGTCCCCTAGCCACTTCCGTGCCATCTGCATGGACATGGTTTTAGTATCTGGGTAAAACCTAGAAGCCACACATTAGAGAAAAACTATGCGTACCGTAGTATTATTAcaggttagtctctagttaacttcaccgcctcagcctcctcagtgctgtggtacagacacgccaccatgcccggctGGCTTCAGCGTTTCCAAGGACATGAAATCTCCTCTCACACTGCATGGTTGATGTTTGTATATAGTTGTTAAACATTTTAATGAACCTCAATTTTTTTTTTATAAATGTGTATTTTAAAAGTCTTTAATCCAAAAACAAAAGTTCTTAAGCATTAGCTATCGTTGAAAACTTAGGTCAGA
PERM_171	PERM_171	NA	PERM_171	B.A.A.(A.B.B.A)	B	B	A	A	(A.B.B.A)	F1	R1	0	0	0	0	0	TRUE	FALSE	FALSE	002F1,053,003,004,005,007,010,011,012,060,013,014,061,017R1	1416	PERM_171	CACAGGACCTTTGAGCTCGTTGAGCGCTCTCCCGGACCACCATGGGCTCAGAGATGGAGCCACTGTTCCGGGCCTGGAGCTATTTTAGACGCAGGAAGTTCCAGCTCTGCGCCGATCTATGCACGCAGATGCTGGAGAAGTCCCCTTATGACCAGGACCCAGCTCCGGACTTGGCAGTGTCTCAGGCGGCTTGGATTTTGAAAGCGCGAGCGCTGACAGAAATGGTGTACGTAGATGAAATTGACGTGGACCAGGAAGGGATTGCTGAGATGACCCTGGATGAAAATGCTATTGCTCAGGTCCCACGCCCTGGCACATCTTTGAAGCTCCCTGGCACTAACCAGACAGGAGGACCGACTCAAGCTGTCAGGCCAATCACTCAAGCTGGAAGACCCATAACGGGCTTCCTTAGGCCCAGCACACAGAGTGGAAGACCGGGTACAATGGAGCAGGCCATCAGAACACCCAGAACGGCCTACACAGCACGACCTATCACCAGCTCATCTGGAAGATTCGTCAGACTGGGGACTGCTTTATTTGAATATATTTTCCACCATGAAAACGATGTTAAGATGGTTAGGAATGTACCGTGAAGCAGAGAAACAGTTCAAATCAGCCCTGAAGCAGCAGGAAATGGTAGATACATTTCTCTATCTGGCAAAAGTTTATATCATATTGGATCAACCTGTGACTGCTTTAAATCTATTCAAACAAGGCTTAGATAAGTTTCCAGGAGAGGTGACCCTGCTTTGTGGAATTGCCAGGATCTACGAGGAAATGAACAACAGTTCGTCCGCAGCAGAATACTACAAAGAGGTTCTCAAACAAGACAATACTCATGTGGAAGCCATTGCCTGCATTGGAAGCAACCACTTTTATTCTGACCAGCCAGAGGTTGCCCTCCGGTTTTACAGATGGTGAGGCCGAAGCGAGAAGGGACTGGCAGCTACTCTGTGTTCAGGACCCTGAGGAAGACTTAAAGCAGGGTCACCTGCTTTGTGAGGCGCCTCTTGCAGATGGGAGTTTACAACTGCCAGCTTTTCAACAACCTGGGGCTGTGCTGCTTCTATGCCCAGCAGTACGACATGACTCTGACCTCATTCGAGCGCGCCCTTTCCCTGGCCGAGAACGAGGAAGAGGCAGCTGACGTCTGGTACAACCTGGGGCACATTGCAGTGGGAATAGGAGACACAAACCTGGCCCACCAGTGCTTCAGGCTGGCCCTGGTCCACAACAACCACCATGCTGAGGCCTACAACAACCTAGCCGTGCTGGAGATGCGGAAGGGTCACATTGAACAGTTGTTAAACATTTTAATGAACCTCAATTTTTTTTTTATAAATGTGTATTTTAAAAGTCTTTAATCCAAAAACAAAAGTTCTTAAGCATTAGCTATCGTTGAAAACTTAGGTCAGA
PERM_172	PERM_172	NA	PERM_172	B.A.A.(A.B.B.B)	B	B	A	A	(A.B.B.B)	F1	R1	0	0	0	0	0	TRUE	FALSE	FALSE	002F1,053,003,004,005,007,010,011,012,060,013,014,061,015,016,017R1	2064	PERM_172	CACAGGACCTTTGAGCTCGTTGAGCGCTCTCCCGGACCACCATGGGCTCAGAGATGGAGCCACTGTTCCGGGCCTGGAGCTATTTTAGACGCAGGAAGTTCCAGCTCTGCGCCGATCTATGCACGCAGATGCTGGAGAAGTCCCCTTATGACCAGGACCCAGCTCCGGACTTGGCAGTGTCTCAGGCGGCTTGGATTTTGAAAGCGCGAGCGCTGACAGAAATGGTGTACGTAGATGAAATTGACGTGGACCAGGAAGGGATTGCTGAGATGACCCTGGATGAAAATGCTATTGCTCAGGTCCCACGCCCTGGCACATCTTTGAAGCTCCCTGGCACTAACCAGACAGGAGGACCGACTCAAGCTGTCAGGCCAATCACTCAAGCTGGAAGACCCATAACGGGCTTCCTTAGGCCCAGCACACAGAGTGGAAGACCGGGTACAATGGAGCAGGCCATCAGAACACCCAGAACGGCCTACACAGCACGACCTATCACCAGCTCATCTGGAAGATTCGTCAGACTGGGGACTGCTTTATTTGAATATATTTTCCACCATGAAAACGATGTTAAGATGGTTAGGAATGTACCGTGAAGCAGAGAAACAGTTCAAATCAGCCCTGAAGCAGCAGGAAATGGTAGATACATTTCTCTATCTGGCAAAAGTTTATATCATATTGGATCAACCTGTGACTGCTTTAAATCTATTCAAACAAGGCTTAGATAAGTTTCCAGGAGAGGTGACCCTGCTTTGTGGAATTGCCAGGATCTACGAGGAAATGAACAACAGTTCGTCCGCAGCAGAATACTACAAAGAGGTTCTCAAACAAGACAATACTCATGTGGAAGCCATTGCCTGCATTGGAAGCAACCACTTTTATTCTGACCAGCCAGAGGTTGCCCTCCGGTTTTACAGATGGTGAGGCCGAAGCGAGAAGGGACTGGCAGCTACTCTGTGTTCAGGACCCTGAGGAAGACTTAAAGCAGGGTCACCTGCTTTGTGAGGCGCCTCTTGCAGATGGGAGTTTACAACTGCCAGCTTTTCAACAACCTGGGGCTGTGCTGCTTCTATGCCCAGCAGTACGACATGACTCTGACCTCATTCGAGCGCGCCCTTTCCCTGGCCGAGAACGAGGAAGAGGCAGCTGACGTCTGGTACAACCTGGGGCACATTGCAGTGGGAATAGGAGACACAAACCTGGCCCACCAGTGCTTCAGGCTGGCCCTGGTCCACAACAACCACCATGCTGAGGCCTACAACAACCTAGCCGTGCTGGAGATGCGGAAGGGTCACATTGAACAGGCACGCGCACTCTTACAAACCGCATCGTCCTTGGCACCCCATATGTATGAGCCACATTTTAATTTTGCAACCGTCTCTGATAAGATTGGAGATCTTCAGAGAAGCTACGTCGCTGCTCAGAAGTCTGAAGCCGCATTTCCAGAGCATGTGGACACTCAGCATTTAATTAAGCAGCTAAAGCAGCACTTCGCTATGCTCTGATCAGGCCTCGGACCAACTGCGTCCTCAGGAAGGGCCAGCCACAGGGGAGAAAACGTGCTGAGTGCATTTGTATCAGTAGTGTGACGCAGACTCAGAAGGCGTCCTGCAAGACCTAAGGACTTTGTTGTTTTATAAGGTAAAACAACACTAAGGTAAAAGTGGGTGCACTTCTGCCATGCCCTCCTCCTCATTAGTCCCCTTTGTCCCCTAGCCACTTCCGTGCCATCTGCATGGACATGGTTTTAGTATCTGGGTAAAACCTAGAAGCCACACATTAGAGAAAAACTATGCGTACCGTAGTATTATTAcaggttagtctctagttaacttcaccgcctcagcctcctcagtgctgtggtacagacacgccaccatgcccggctGGCTTCAGCGTTTCCAAGGACATGAAATCTCCTCTCACACTGCATGGTTGATGTTTGTATATAGTTGTTAAACATTTTAATGAACCTCAATTTTTTTTTTATAAATGTGTATTTTAAAAGTCTTTAATCCAAAAACAAAAGTTCTTAAGCATTAGCTATCGTTGAAAACTTAGGTCAGA
PERM_173	PERM_173	NA	PERM_173	B.A.A.(B.A.A.A)	B	B	A	A	(B.A.A.A)	F1	R1	0	0	0	0	0	TRUE	FALSE	FALSE	002F1,053,003,004,005,007,010,011,059,012,013,061,017R1	1394	PERM_173	CACAGGACCTTTGAGCTCGTTGAGCGCTCTCCCGGACCACCATGGGCTCAGAGATGGAGCCACTGTTCCGGGCCTGGAGCTATTTTAGACGCAGGAAGTTCCAGCTCTGCGCCGATCTATGCACGCAGATGCTGGAGAAGTCCCCTTATGACCAGGACCCAGCTCCGGACTTGGCAGTGTCTCAGGCGGCTTGGATTTTGAAAGCGCGAGCGCTGACAGAAATGGTGTACGTAGATGAAATTGACGTGGACCAGGAAGGGATTGCTGAGATGACCCTGGATGAAAATGCTATTGCTCAGGTCCCACGCCCTGGCACATCTTTGAAGCTCCCTGGCACTAACCAGACAGGAGGACCGACTCAAGCTGTCAGGCCAATCACTCAAGCTGGAAGACCCATAACGGGCTTCCTTAGGCCCAGCACACAGAGTGGAAGACCGGGTACAATGGAGCAGGCCATCAGAACACCCAGAACGGCCTACACAGCACGACCTATCACCAGCTCATCTGGAAGATTCGTCAGACTGGGGACTGCTTTATTTGAATATATTTTCCACCATGAAAACGATGTTAAGATGGTTAGGAATGTACCGTGAAGCAGAGAAACAGTTCAAATCAGCCCTGAAGCAGCAGGAAATGGTAGATACATTTCTCTATCTGGCAAAAGTTTATATCATATTGGATCAACCTGTGACTGCTTTAAATCTATTCAAACAAGGCTTAGATAAGTTTCCAGGAGAGGTGACCCTGCTTTGTGGAATTGCCAGGATCTACGAGGTATATCTGTGAGTGGATGTACTACTATGAATGGATGTACTCAATGAATAAAATGTAATTTCTGTTTGACAGTGGAAATGAACAACAGTTCGTCCGCAGCAGAATACTACAAAGAGGTTCTCAAACAAGACAATACTCATGTGGAAGCCATTGCCTGCATTGGAAGCAACCACTTTTATTCTGACCAGCCAGAGGTTGCCCTCCGGTTTTACAGGCGCCTCTTGCAGATGGGAGTTTACAACTGCCAGCTTTTCAACAACCTGGGGCTGTGCTGCTTCTATGCCCAGCAGTACGACATGACTCTGACCTCATTCGAGCGCGCCCTTTCCCTGGCCGAGAACGAGGAAGAGGCAGCTGACGTCTGGTACAACCTGGGGCACATTGCAGTGGAGACACAAACCTGGCCCACCAGTGCTTCAGGCTGGCCCTGGTCCACAACAACCACCATGCTGAGGCCTACAACAACCTAGCCGTGCTGGAGATGCGGAAGGGTCACATTGAACAGTTGTTAAACATTTTAATGAACCTCAATTTTTTTTTTATAAATGTGTATTTTAAAAGTCTTTAATCCAAAAACAAAAGTTCTTAAGCATTAGCTATCGTTGAAAACTTAGGTCAGA
PERM_174	PERM_174	NA	PERM_174	B.A.A.(B.A.A.B)	B	B	A	A	(B.A.A.B)	F1	R1	0	0	0	0	0	TRUE	FALSE	FALSE	002F1,053,003,004,005,007,010,011,059,012,013,061,015,016,017R1	2042	PERM_174	CACAGGACCTTTGAGCTCGTTGAGCGCTCTCCCGGACCACCATGGGCTCAGAGATGGAGCCACTGTTCCGGGCCTGGAGCTATTTTAGACGCAGGAAGTTCCAGCTCTGCGCCGATCTATGCACGCAGATGCTGGAGAAGTCCCCTTATGACCAGGACCCAGCTCCGGACTTGGCAGTGTCTCAGGCGGCTTGGATTTTGAAAGCGCGAGCGCTGACAGAAATGGTGTACGTAGATGAAATTGACGTGGACCAGGAAGGGATTGCTGAGATGACCCTGGATGAAAATGCTATTGCTCAGGTCCCACGCCCTGGCACATCTTTGAAGCTCCCTGGCACTAACCAGACAGGAGGACCGACTCAAGCTGTCAGGCCAATCACTCAAGCTGGAAGACCCATAACGGGCTTCCTTAGGCCCAGCACACAGAGTGGAAGACCGGGTACAATGGAGCAGGCCATCAGAACACCCAGAACGGCCTACACAGCACGACCTATCACCAGCTCATCTGGAAGATTCGTCAGACTGGGGACTGCTTTATTTGAATATATTTTCCACCATGAAAACGATGTTAAGATGGTTAGGAATGTACCGTGAAGCAGAGAAACAGTTCAAATCAGCCCTGAAGCAGCAGGAAATGGTAGATACATTTCTCTATCTGGCAAAAGTTTATATCATATTGGATCAACCTGTGACTGCTTTAAATCTATTCAAACAAGGCTTAGATAAGTTTCCAGGAGAGGTGACCCTGCTTTGTGGAATTGCCAGGATCTACGAGGTATATCTGTGAGTGGATGTACTACTATGAATGGATGTACTCAATGAATAAAATGTAATTTCTGTTTGACAGTGGAAATGAACAACAGTTCGTCCGCAGCAGAATACTACAAAGAGGTTCTCAAACAAGACAATACTCATGTGGAAGCCATTGCCTGCATTGGAAGCAACCACTTTTATTCTGACCAGCCAGAGGTTGCCCTCCGGTTTTACAGGCGCCTCTTGCAGATGGGAGTTTACAACTGCCAGCTTTTCAACAACCTGGGGCTGTGCTGCTTCTATGCCCAGCAGTACGACATGACTCTGACCTCATTCGAGCGCGCCCTTTCCCTGGCCGAGAACGAGGAAGAGGCAGCTGACGTCTGGTACAACCTGGGGCACATTGCAGTGGAGACACAAACCTGGCCCACCAGTGCTTCAGGCTGGCCCTGGTCCACAACAACCACCATGCTGAGGCCTACAACAACCTAGCCGTGCTGGAGATGCGGAAGGGTCACATTGAACAGGCACGCGCACTCTTACAAACCGCATCGTCCTTGGCACCCCATATGTATGAGCCACATTTTAATTTTGCAACCGTCTCTGATAAGATTGGAGATCTTCAGAGAAGCTACGTCGCTGCTCAGAAGTCTGAAGCCGCATTTCCAGAGCATGTGGACACTCAGCATTTAATTAAGCAGCTAAAGCAGCACTTCGCTATGCTCTGATCAGGCCTCGGACCAACTGCGTCCTCAGGAAGGGCCAGCCACAGGGGAGAAAACGTGCTGAGTGCATTTGTATCAGTAGTGTGACGCAGACTCAGAAGGCGTCCTGCAAGACCTAAGGACTTTGTTGTTTTATAAGGTAAAACAACACTAAGGTAAAAGTGGGTGCACTTCTGCCATGCCCTCCTCCTCATTAGTCCCCTTTGTCCCCTAGCCACTTCCGTGCCATCTGCATGGACATGGTTTTAGTATCTGGGTAAAACCTAGAAGCCACACATTAGAGAAAAACTATGCGTACCGTAGTATTATTAcaggttagtctctagttaacttcaccgcctcagcctcctcagtgctgtggtacagacacgccaccatgcccggctGGCTTCAGCGTTTCCAAGGACATGAAATCTCCTCTCACACTGCATGGTTGATGTTTGTATATAGTTGTTAAACATTTTAATGAACCTCAATTTTTTTTTTATAAATGTGTATTTTAAAAGTCTTTAATCCAAAAACAAAAGTTCTTAAGCATTAGCTATCGTTGAAAACTTAGGTCAGA
PERM_175	PERM_175	NA	PERM_175	B.A.A.(B.A.B.A)	B	B	A	A	(B.A.B.A)	F1	R1	0	0	0	0	0	TRUE	FALSE	FALSE	002F1,053,003,004,005,007,010,011,059,012,013,014,061,017R1	1401	PERM_175	CACAGGACCTTTGAGCTCGTTGAGCGCTCTCCCGGACCACCATGGGCTCAGAGATGGAGCCACTGTTCCGGGCCTGGAGCTATTTTAGACGCAGGAAGTTCCAGCTCTGCGCCGATCTATGCACGCAGATGCTGGAGAAGTCCCCTTATGACCAGGACCCAGCTCCGGACTTGGCAGTGTCTCAGGCGGCTTGGATTTTGAAAGCGCGAGCGCTGACAGAAATGGTGTACGTAGATGAAATTGACGTGGACCAGGAAGGGATTGCTGAGATGACCCTGGATGAAAATGCTATTGCTCAGGTCCCACGCCCTGGCACATCTTTGAAGCTCCCTGGCACTAACCAGACAGGAGGACCGACTCAAGCTGTCAGGCCAATCACTCAAGCTGGAAGACCCATAACGGGCTTCCTTAGGCCCAGCACACAGAGTGGAAGACCGGGTACAATGGAGCAGGCCATCAGAACACCCAGAACGGCCTACACAGCACGACCTATCACCAGCTCATCTGGAAGATTCGTCAGACTGGGGACTGCTTTATTTGAATATATTTTCCACCATGAAAACGATGTTAAGATGGTTAGGAATGTACCGTGAAGCAGAGAAACAGTTCAAATCAGCCCTGAAGCAGCAGGAAATGGTAGATACATTTCTCTATCTGGCAAAAGTTTATATCATATTGGATCAACCTGTGACTGCTTTAAATCTATTCAAACAAGGCTTAGATAAGTTTCCAGGAGAGGTGACCCTGCTTTGTGGAATTGCCAGGATCTACGAGGTATATCTGTGAGTGGATGTACTACTATGAATGGATGTACTCAATGAATAAAATGTAATTTCTGTTTGACAGTGGAAATGAACAACAGTTCGTCCGCAGCAGAATACTACAAAGAGGTTCTCAAACAAGACAATACTCATGTGGAAGCCATTGCCTGCATTGGAAGCAACCACTTTTATTCTGACCAGCCAGAGGTTGCCCTCCGGTTTTACAGGCGCCTCTTGCAGATGGGAGTTTACAACTGCCAGCTTTTCAACAACCTGGGGCTGTGCTGCTTCTATGCCCAGCAGTACGACATGACTCTGACCTCATTCGAGCGCGCCCTTTCCCTGGCCGAGAACGAGGAAGAGGCAGCTGACGTCTGGTACAACCTGGGGCACATTGCAGTGGGAATAGGAGACACAAACCTGGCCCACCAGTGCTTCAGGCTGGCCCTGGTCCACAACAACCACCATGCTGAGGCCTACAACAACCTAGCCGTGCTGGAGATGCGGAAGGGTCACATTGAACAGTTGTTAAACATTTTAATGAACCTCAATTTTTTTTTTATAAATGTGTATTTTAAAAGTCTTTAATCCAAAAACAAAAGTTCTTAAGCATTAGCTATCGTTGAAAACTTAGGTCAGA
PERM_176	PERM_176	NA	PERM_176	B.A.A.(B.A.B.B)	B	B	A	A	(B.A.B.B)	F1	R1	0	0	0	0	0	TRUE	FALSE	FALSE	002F1,053,003,004,005,007,010,011,059,012,013,014,061,015,016,017R1	2049	PERM_176	CACAGGACCTTTGAGCTCGTTGAGCGCTCTCCCGGACCACCATGGGCTCAGAGATGGAGCCACTGTTCCGGGCCTGGAGCTATTTTAGACGCAGGAAGTTCCAGCTCTGCGCCGATCTATGCACGCAGATGCTGGAGAAGTCCCCTTATGACCAGGACCCAGCTCCGGACTTGGCAGTGTCTCAGGCGGCTTGGATTTTGAAAGCGCGAGCGCTGACAGAAATGGTGTACGTAGATGAAATTGACGTGGACCAGGAAGGGATTGCTGAGATGACCCTGGATGAAAATGCTATTGCTCAGGTCCCACGCCCTGGCACATCTTTGAAGCTCCCTGGCACTAACCAGACAGGAGGACCGACTCAAGCTGTCAGGCCAATCACTCAAGCTGGAAGACCCATAACGGGCTTCCTTAGGCCCAGCACACAGAGTGGAAGACCGGGTACAATGGAGCAGGCCATCAGAACACCCAGAACGGCCTACACAGCACGACCTATCACCAGCTCATCTGGAAGATTCGTCAGACTGGGGACTGCTTTATTTGAATATATTTTCCACCATGAAAACGATGTTAAGATGGTTAGGAATGTACCGTGAAGCAGAGAAACAGTTCAAATCAGCCCTGAAGCAGCAGGAAATGGTAGATACATTTCTCTATCTGGCAAAAGTTTATATCATATTGGATCAACCTGTGACTGCTTTAAATCTATTCAAACAAGGCTTAGATAAGTTTCCAGGAGAGGTGACCCTGCTTTGTGGAATTGCCAGGATCTACGAGGTATATCTGTGAGTGGATGTACTACTATGAATGGATGTACTCAATGAATAAAATGTAATTTCTGTTTGACAGTGGAAATGAACAACAGTTCGTCCGCAGCAGAATACTACAAAGAGGTTCTCAAACAAGACAATACTCATGTGGAAGCCATTGCCTGCATTGGAAGCAACCACTTTTATTCTGACCAGCCAGAGGTTGCCCTCCGGTTTTACAGGCGCCTCTTGCAGATGGGAGTTTACAACTGCCAGCTTTTCAACAACCTGGGGCTGTGCTGCTTCTATGCCCAGCAGTACGACATGACTCTGACCTCATTCGAGCGCGCCCTTTCCCTGGCCGAGAACGAGGAAGAGGCAGCTGACGTCTGGTACAACCTGGGGCACATTGCAGTGGGAATAGGAGACACAAACCTGGCCCACCAGTGCTTCAGGCTGGCCCTGGTCCACAACAACCACCATGCTGAGGCCTACAACAACCTAGCCGTGCTGGAGATGCGGAAGGGTCACATTGAACAGGCACGCGCACTCTTACAAACCGCATCGTCCTTGGCACCCCATATGTATGAGCCACATTTTAATTTTGCAACCGTCTCTGATAAGATTGGAGATCTTCAGAGAAGCTACGTCGCTGCTCAGAAGTCTGAAGCCGCATTTCCAGAGCATGTGGACACTCAGCATTTAATTAAGCAGCTAAAGCAGCACTTCGCTATGCTCTGATCAGGCCTCGGACCAACTGCGTCCTCAGGAAGGGCCAGCCACAGGGGAGAAAACGTGCTGAGTGCATTTGTATCAGTAGTGTGACGCAGACTCAGAAGGCGTCCTGCAAGACCTAAGGACTTTGTTGTTTTATAAGGTAAAACAACACTAAGGTAAAAGTGGGTGCACTTCTGCCATGCCCTCCTCCTCATTAGTCCCCTTTGTCCCCTAGCCACTTCCGTGCCATCTGCATGGACATGGTTTTAGTATCTGGGTAAAACCTAGAAGCCACACATTAGAGAAAAACTATGCGTACCGTAGTATTATTAcaggttagtctctagttaacttcaccgcctcagcctcctcagtgctgtggtacagacacgccaccatgcccggctGGCTTCAGCGTTTCCAAGGACATGAAATCTCCTCTCACACTGCATGGTTGATGTTTGTATATAGTTGTTAAACATTTTAATGAACCTCAATTTTTTTTTTATAAATGTGTATTTTAAAAGTCTTTAATCCAAAAACAAAAGTTCTTAAGCATTAGCTATCGTTGAAAACTTAGGTCAGA
PERM_177	PERM_177	NA	PERM_177	B.A.A.(B.B.A.A)	B	B	A	A	(B.B.A.A)	F1	R1	0	0	0	0	0	TRUE	FALSE	FALSE	002F1,053,003,004,005,007,010,011,059,012,060,013,061,017R1	1483	PERM_177	CACAGGACCTTTGAGCTCGTTGAGCGCTCTCCCGGACCACCATGGGCTCAGAGATGGAGCCACTGTTCCGGGCCTGGAGCTATTTTAGACGCAGGAAGTTCCAGCTCTGCGCCGATCTATGCACGCAGATGCTGGAGAAGTCCCCTTATGACCAGGACCCAGCTCCGGACTTGGCAGTGTCTCAGGCGGCTTGGATTTTGAAAGCGCGAGCGCTGACAGAAATGGTGTACGTAGATGAAATTGACGTGGACCAGGAAGGGATTGCTGAGATGACCCTGGATGAAAATGCTATTGCTCAGGTCCCACGCCCTGGCACATCTTTGAAGCTCCCTGGCACTAACCAGACAGGAGGACCGACTCAAGCTGTCAGGCCAATCACTCAAGCTGGAAGACCCATAACGGGCTTCCTTAGGCCCAGCACACAGAGTGGAAGACCGGGTACAATGGAGCAGGCCATCAGAACACCCAGAACGGCCTACACAGCACGACCTATCACCAGCTCATCTGGAAGATTCGTCAGACTGGGGACTGCTTTATTTGAATATATTTTCCACCATGAAAACGATGTTAAGATGGTTAGGAATGTACCGTGAAGCAGAGAAACAGTTCAAATCAGCCCTGAAGCAGCAGGAAATGGTAGATACATTTCTCTATCTGGCAAAAGTTTATATCATATTGGATCAACCTGTGACTGCTTTAAATCTATTCAAACAAGGCTTAGATAAGTTTCCAGGAGAGGTGACCCTGCTTTGTGGAATTGCCAGGATCTACGAGGTATATCTGTGAGTGGATGTACTACTATGAATGGATGTACTCAATGAATAAAATGTAATTTCTGTTTGACAGTGGAAATGAACAACAGTTCGTCCGCAGCAGAATACTACAAAGAGGTTCTCAAACAAGACAATACTCATGTGGAAGCCATTGCCTGCATTGGAAGCAACCACTTTTATTCTGACCAGCCAGAGGTTGCCCTCCGGTTTTACAGATGGTGAGGCCGAAGCGAGAAGGGACTGGCAGCTACTCTGTGTTCAGGACCCTGAGGAAGACTTAAAGCAGGGTCACCTGCTTTGTGAGGCGCCTCTTGCAGATGGGAGTTTACAACTGCCAGCTTTTCAACAACCTGGGGCTGTGCTGCTTCTATGCCCAGCAGTACGACATGACTCTGACCTCATTCGAGCGCGCCCTTTCCCTGGCCGAGAACGAGGAAGAGGCAGCTGACGTCTGGTACAACCTGGGGCACATTGCAGTGGAGACACAAACCTGGCCCACCAGTGCTTCAGGCTGGCCCTGGTCCACAACAACCACCATGCTGAGGCCTACAACAACCTAGCCGTGCTGGAGATGCGGAAGGGTCACATTGAACAGTTGTTAAACATTTTAATGAACCTCAATTTTTTTTTTATAAATGTGTATTTTAAAAGTCTTTAATCCAAAAACAAAAGTTCTTAAGCATTAGCTATCGTTGAAAACTTAGGTCAGA
PERM_178	PERM_178	NA	PERM_178	B.A.A.(B.B.A.B)	B	B	A	A	(B.B.A.B)	F1	R1	0	0	0	0	0	TRUE	FALSE	FALSE	002F1,053,003,004,005,007,010,011,059,012,060,013,061,015,016,017R1	2131	PERM_178	CACAGGACCTTTGAGCTCGTTGAGCGCTCTCCCGGACCACCATGGGCTCAGAGATGGAGCCACTGTTCCGGGCCTGGAGCTATTTTAGACGCAGGAAGTTCCAGCTCTGCGCCGATCTATGCACGCAGATGCTGGAGAAGTCCCCTTATGACCAGGACCCAGCTCCGGACTTGGCAGTGTCTCAGGCGGCTTGGATTTTGAAAGCGCGAGCGCTGACAGAAATGGTGTACGTAGATGAAATTGACGTGGACCAGGAAGGGATTGCTGAGATGACCCTGGATGAAAATGCTATTGCTCAGGTCCCACGCCCTGGCACATCTTTGAAGCTCCCTGGCACTAACCAGACAGGAGGACCGACTCAAGCTGTCAGGCCAATCACTCAAGCTGGAAGACCCATAACGGGCTTCCTTAGGCCCAGCACACAGAGTGGAAGACCGGGTACAATGGAGCAGGCCATCAGAACACCCAGAACGGCCTACACAGCACGACCTATCACCAGCTCATCTGGAAGATTCGTCAGACTGGGGACTGCTTTATTTGAATATATTTTCCACCATGAAAACGATGTTAAGATGGTTAGGAATGTACCGTGAAGCAGAGAAACAGTTCAAATCAGCCCTGAAGCAGCAGGAAATGGTAGATACATTTCTCTATCTGGCAAAAGTTTATATCATATTGGATCAACCTGTGACTGCTTTAAATCTATTCAAACAAGGCTTAGATAAGTTTCCAGGAGAGGTGACCCTGCTTTGTGGAATTGCCAGGATCTACGAGGTATATCTGTGAGTGGATGTACTACTATGAATGGATGTACTCAATGAATAAAATGTAATTTCTGTTTGACAGTGGAAATGAACAACAGTTCGTCCGCAGCAGAATACTACAAAGAGGTTCTCAAACAAGACAATACTCATGTGGAAGCCATTGCCTGCATTGGAAGCAACCACTTTTATTCTGACCAGCCAGAGGTTGCCCTCCGGTTTTACAGATGGTGAGGCCGAAGCGAGAAGGGACTGGCAGCTACTCTGTGTTCAGGACCCTGAGGAAGACTTAAAGCAGGGTCACCTGCTTTGTGAGGCGCCTCTTGCAGATGGGAGTTTACAACTGCCAGCTTTTCAACAACCTGGGGCTGTGCTGCTTCTATGCCCAGCAGTACGACATGACTCTGACCTCATTCGAGCGCGCCCTTTCCCTGGCCGAGAACGAGGAAGAGGCAGCTGACGTCTGGTACAACCTGGGGCACATTGCAGTGGAGACACAAACCTGGCCCACCAGTGCTTCAGGCTGGCCCTGGTCCACAACAACCACCATGCTGAGGCCTACAACAACCTAGCCGTGCTGGAGATGCGGAAGGGTCACATTGAACAGGCACGCGCACTCTTACAAACCGCATCGTCCTTGGCACCCCATATGTATGAGCCACATTTTAATTTTGCAACCGTCTCTGATAAGATTGGAGATCTTCAGAGAAGCTACGTCGCTGCTCAGAAGTCTGAAGCCGCATTTCCAGAGCATGTGGACACTCAGCATTTAATTAAGCAGCTAAAGCAGCACTTCGCTATGCTCTGATCAGGCCTCGGACCAACTGCGTCCTCAGGAAGGGCCAGCCACAGGGGAGAAAACGTGCTGAGTGCATTTGTATCAGTAGTGTGACGCAGACTCAGAAGGCGTCCTGCAAGACCTAAGGACTTTGTTGTTTTATAAGGTAAAACAACACTAAGGTAAAAGTGGGTGCACTTCTGCCATGCCCTCCTCCTCATTAGTCCCCTTTGTCCCCTAGCCACTTCCGTGCCATCTGCATGGACATGGTTTTAGTATCTGGGTAAAACCTAGAAGCCACACATTAGAGAAAAACTATGCGTACCGTAGTATTATTAcaggttagtctctagttaacttcaccgcctcagcctcctcagtgctgtggtacagacacgccaccatgcccggctGGCTTCAGCGTTTCCAAGGACATGAAATCTCCTCTCACACTGCATGGTTGATGTTTGTATATAGTTGTTAAACATTTTAATGAACCTCAATTTTTTTTTTATAAATGTGTATTTTAAAAGTCTTTAATCCAAAAACAAAAGTTCTTAAGCATTAGCTATCGTTGAAAACTTAGGTCAGA
PERM_179	PERM_179	NA	PERM_179	B.A.A.(B.B.B.A)	B	B	A	A	(B.B.B.A)	F1	R1	0	0	0	0	0	TRUE	FALSE	FALSE	002F1,053,003,004,005,007,010,011,059,012,060,013,014,061,017R1	1490	PERM_179	CACAGGACCTTTGAGCTCGTTGAGCGCTCTCCCGGACCACCATGGGCTCAGAGATGGAGCCACTGTTCCGGGCCTGGAGCTATTTTAGACGCAGGAAGTTCCAGCTCTGCGCCGATCTATGCACGCAGATGCTGGAGAAGTCCCCTTATGACCAGGACCCAGCTCCGGACTTGGCAGTGTCTCAGGCGGCTTGGATTTTGAAAGCGCGAGCGCTGACAGAAATGGTGTACGTAGATGAAATTGACGTGGACCAGGAAGGGATTGCTGAGATGACCCTGGATGAAAATGCTATTGCTCAGGTCCCACGCCCTGGCACATCTTTGAAGCTCCCTGGCACTAACCAGACAGGAGGACCGACTCAAGCTGTCAGGCCAATCACTCAAGCTGGAAGACCCATAACGGGCTTCCTTAGGCCCAGCACACAGAGTGGAAGACCGGGTACAATGGAGCAGGCCATCAGAACACCCAGAACGGCCTACACAGCACGACCTATCACCAGCTCATCTGGAAGATTCGTCAGACTGGGGACTGCTTTATTTGAATATATTTTCCACCATGAAAACGATGTTAAGATGGTTAGGAATGTACCGTGAAGCAGAGAAACAGTTCAAATCAGCCCTGAAGCAGCAGGAAATGGTAGATACATTTCTCTATCTGGCAAAAGTTTATATCATATTGGATCAACCTGTGACTGCTTTAAATCTATTCAAACAAGGCTTAGATAAGTTTCCAGGAGAGGTGACCCTGCTTTGTGGAATTGCCAGGATCTACGAGGTATATCTGTGAGTGGATGTACTACTATGAATGGATGTACTCAATGAATAAAATGTAATTTCTGTTTGACAGTGGAAATGAACAACAGTTCGTCCGCAGCAGAATACTACAAAGAGGTTCTCAAACAAGACAATACTCATGTGGAAGCCATTGCCTGCATTGGAAGCAACCACTTTTATTCTGACCAGCCAGAGGTTGCCCTCCGGTTTTACAGATGGTGAGGCCGAAGCGAGAAGGGACTGGCAGCTACTCTGTGTTCAGGACCCTGAGGAAGACTTAAAGCAGGGTCACCTGCTTTGTGAGGCGCCTCTTGCAGATGGGAGTTTACAACTGCCAGCTTTTCAACAACCTGGGGCTGTGCTGCTTCTATGCCCAGCAGTACGACATGACTCTGACCTCATTCGAGCGCGCCCTTTCCCTGGCCGAGAACGAGGAAGAGGCAGCTGACGTCTGGTACAACCTGGGGCACATTGCAGTGGGAATAGGAGACACAAACCTGGCCCACCAGTGCTTCAGGCTGGCCCTGGTCCACAACAACCACCATGCTGAGGCCTACAACAACCTAGCCGTGCTGGAGATGCGGAAGGGTCACATTGAACAGTTGTTAAACATTTTAATGAACCTCAATTTTTTTTTTATAAATGTGTATTTTAAAAGTCTTTAATCCAAAAACAAAAGTTCTTAAGCATTAGCTATCGTTGAAAACTTAGGTCAGA
PERM_180	PERM_180	NA	PERM_180	B.A.A.(B.B.B.B)	B	B	A	A	(B.B.B.B)	F1	R1	0	0	0	0	0	TRUE	FALSE	FALSE	002F1,053,003,004,005,007,010,011,059,012,060,013,014,061,015,016,017R1	2138	PERM_180	CACAGGACCTTTGAGCTCGTTGAGCGCTCTCCCGGACCACCATGGGCTCAGAGATGGAGCCACTGTTCCGGGCCTGGAGCTATTTTAGACGCAGGAAGTTCCAGCTCTGCGCCGATCTATGCACGCAGATGCTGGAGAAGTCCCCTTATGACCAGGACCCAGCTCCGGACTTGGCAGTGTCTCAGGCGGCTTGGATTTTGAAAGCGCGAGCGCTGACAGAAATGGTGTACGTAGATGAAATTGACGTGGACCAGGAAGGGATTGCTGAGATGACCCTGGATGAAAATGCTATTGCTCAGGTCCCACGCCCTGGCACATCTTTGAAGCTCCCTGGCACTAACCAGACAGGAGGACCGACTCAAGCTGTCAGGCCAATCACTCAAGCTGGAAGACCCATAACGGGCTTCCTTAGGCCCAGCACACAGAGTGGAAGACCGGGTACAATGGAGCAGGCCATCAGAACACCCAGAACGGCCTACACAGCACGACCTATCACCAGCTCATCTGGAAGATTCGTCAGACTGGGGACTGCTTTATTTGAATATATTTTCCACCATGAAAACGATGTTAAGATGGTTAGGAATGTACCGTGAAGCAGAGAAACAGTTCAAATCAGCCCTGAAGCAGCAGGAAATGGTAGATACATTTCTCTATCTGGCAAAAGTTTATATCATATTGGATCAACCTGTGACTGCTTTAAATCTATTCAAACAAGGCTTAGATAAGTTTCCAGGAGAGGTGACCCTGCTTTGTGGAATTGCCAGGATCTACGAGGTATATCTGTGAGTGGATGTACTACTATGAATGGATGTACTCAATGAATAAAATGTAATTTCTGTTTGACAGTGGAAATGAACAACAGTTCGTCCGCAGCAGAATACTACAAAGAGGTTCTCAAACAAGACAATACTCATGTGGAAGCCATTGCCTGCATTGGAAGCAACCACTTTTATTCTGACCAGCCAGAGGTTGCCCTCCGGTTTTACAGATGGTGAGGCCGAAGCGAGAAGGGACTGGCAGCTACTCTGTGTTCAGGACCCTGAGGAAGACTTAAAGCAGGGTCACCTGCTTTGTGAGGCGCCTCTTGCAGATGGGAGTTTACAACTGCCAGCTTTTCAACAACCTGGGGCTGTGCTGCTTCTATGCCCAGCAGTACGACATGACTCTGACCTCATTCGAGCGCGCCCTTTCCCTGGCCGAGAACGAGGAAGAGGCAGCTGACGTCTGGTACAACCTGGGGCACATTGCAGTGGGAATAGGAGACACAAACCTGGCCCACCAGTGCTTCAGGCTGGCCCTGGTCCACAACAACCACCATGCTGAGGCCTACAACAACCTAGCCGTGCTGGAGATGCGGAAGGGTCACATTGAACAGGCACGCGCACTCTTACAAACCGCATCGTCCTTGGCACCCCATATGTATGAGCCACATTTTAATTTTGCAACCGTCTCTGATAAGATTGGAGATCTTCAGAGAAGCTACGTCGCTGCTCAGAAGTCTGAAGCCGCATTTCCAGAGCATGTGGACACTCAGCATTTAATTAAGCAGCTAAAGCAGCACTTCGCTATGCTCTGATCAGGCCTCGGACCAACTGCGTCCTCAGGAAGGGCCAGCCACAGGGGAGAAAACGTGCTGAGTGCATTTGTATCAGTAGTGTGACGCAGACTCAGAAGGCGTCCTGCAAGACCTAAGGACTTTGTTGTTTTATAAGGTAAAACAACACTAAGGTAAAAGTGGGTGCACTTCTGCCATGCCCTCCTCCTCATTAGTCCCCTTTGTCCCCTAGCCACTTCCGTGCCATCTGCATGGACATGGTTTTAGTATCTGGGTAAAACCTAGAAGCCACACATTAGAGAAAAACTATGCGTACCGTAGTATTATTAcaggttagtctctagttaacttcaccgcctcagcctcctcagtgctgtggtacagacacgccaccatgcccggctGGCTTCAGCGTTTCCAAGGACATGAAATCTCCTCTCACACTGCATGGTTGATGTTTGTATATAGTTGTTAAACATTTTAATGAACCTCAATTTTTTTTTTATAAATGTGTATTTTAAAAGTCTTTAATCCAAAAACAAAAGTTCTTAAGCATTAGCTATCGTTGAAAACTTAGGTCAGA
PERM_181	PERM_181	NA	PERM_181	B.A.B.A	B	B	A	B	A	F1	R8	0	0	0	0	0	TRUE	FALSE	FALSE	002F1,053,003,004,005,007,009,010,057	848	PERM_181	CACAGGACCTTTGAGCTCGTTGAGCGCTCTCCCGGACCACCATGGGCTCAGAGATGGAGCCACTGTTCCGGGCCTGGAGCTATTTTAGACGCAGGAAGTTCCAGCTCTGCGCCGATCTATGCACGCAGATGCTGGAGAAGTCCCCTTATGACCAGGACCCAGCTCCGGACTTGGCAGTGTCTCAGGCGGCTTGGATTTTGAAAGCGCGAGCGCTGACAGAAATGGTGTACGTAGATGAAATTGACGTGGACCAGGAAGGGATTGCTGAGATGACCCTGGATGAAAATGCTATTGCTCAGGTCCCACGCCCTGGCACATCTTTGAAGCTCCCTGGCACTAACCAGACAGGAGGACCGACTCAAGCTGTCAGGCCAATCACTCAAGCTGGAAGACCCATAACGGGCTTCCTTAGGCCCAGCACACAGAGTGGAAGACCGGGTACAATGGAGCAGGCCATCAGAACACCCAGAACGGCCTACACAGCACGACCTATCACCAGCTCATCTGGAAGATTCGTCAGACTGGGGACTGCTTTATTTGAATATATTTTCCACCATGAAAACGATGTTAAGATGGCTTTGGACTTGGCGTCCCTTTCCACGGAGTATTCTCAGTACAAGGACTGGTGGTGGAAGGTGCAGATTGGAAAATGTTACTACAGGTTAGGAATGTACCGTGAAGCAGAGAAACAGTTCAAATCAGCCCTGAAGCAGCAGGAAATGGTAGATACATTTCTCTATCTGGCAAAAaggacccaggcctgagacccaacaaccacttgatggctcacaaccatctgaactccagttccaagaaccttcttctggtctccaaggttaccaggcaca
PERM_182	PERM_182	NA	PERM_182	B.A.B.B	B	B	A	B	B	F1	R8	0	0	0	0	0	TRUE	FALSE	FALSE	002F1,053,003,004,005,007,009,010,056,057	915	PERM_182	CACAGGACCTTTGAGCTCGTTGAGCGCTCTCCCGGACCACCATGGGCTCAGAGATGGAGCCACTGTTCCGGGCCTGGAGCTATTTTAGACGCAGGAAGTTCCAGCTCTGCGCCGATCTATGCACGCAGATGCTGGAGAAGTCCCCTTATGACCAGGACCCAGCTCCGGACTTGGCAGTGTCTCAGGCGGCTTGGATTTTGAAAGCGCGAGCGCTGACAGAAATGGTGTACGTAGATGAAATTGACGTGGACCAGGAAGGGATTGCTGAGATGACCCTGGATGAAAATGCTATTGCTCAGGTCCCACGCCCTGGCACATCTTTGAAGCTCCCTGGCACTAACCAGACAGGAGGACCGACTCAAGCTGTCAGGCCAATCACTCAAGCTGGAAGACCCATAACGGGCTTCCTTAGGCCCAGCACACAGAGTGGAAGACCGGGTACAATGGAGCAGGCCATCAGAACACCCAGAACGGCCTACACAGCACGACCTATCACCAGCTCATCTGGAAGATTCGTCAGACTGGGGACTGCTTTATTTGAATATATTTTCCACCATGAAAACGATGTTAAGATGGCTTTGGACTTGGCGTCCCTTTCCACGGAGTATTCTCAGTACAAGGACTGGTGGTGGAAGGTGCAGATTGGAAAATGTTACTACAGGTTAGGAATGTACCGTGAAGCAGAGAAACAGTTCAAATCAGCCCTGAAGCAGCAGGAAATGGTAGATACATTTCTCTATCTGGCAAAAATGGAAAAAAATCAGCCAGAggtctggagagctggttcagcagttgaagcacttgtctctcttccagaggacccaggcctgagacccaacaaccacttgatggctcacaaccatctgaactccagttccaagaaccttcttctggtctccaaggttaccaggcaca
PERM_183	PERM_183	NA	PERM_183	B.A.B.(A.A.A.A)	B	B	A	B	(A.A.A.A)	F1	R1	0	0	0	0	0	TRUE	FALSE	FALSE	002F1,053,003,004,005,007,009,010,011,012,013,061,017R1	1406	PERM_183	CACAGGACCTTTGAGCTCGTTGAGCGCTCTCCCGGACCACCATGGGCTCAGAGATGGAGCCACTGTTCCGGGCCTGGAGCTATTTTAGACGCAGGAAGTTCCAGCTCTGCGCCGATCTATGCACGCAGATGCTGGAGAAGTCCCCTTATGACCAGGACCCAGCTCCGGACTTGGCAGTGTCTCAGGCGGCTTGGATTTTGAAAGCGCGAGCGCTGACAGAAATGGTGTACGTAGATGAAATTGACGTGGACCAGGAAGGGATTGCTGAGATGACCCTGGATGAAAATGCTATTGCTCAGGTCCCACGCCCTGGCACATCTTTGAAGCTCCCTGGCACTAACCAGACAGGAGGACCGACTCAAGCTGTCAGGCCAATCACTCAAGCTGGAAGACCCATAACGGGCTTCCTTAGGCCCAGCACACAGAGTGGAAGACCGGGTACAATGGAGCAGGCCATCAGAACACCCAGAACGGCCTACACAGCACGACCTATCACCAGCTCATCTGGAAGATTCGTCAGACTGGGGACTGCTTTATTTGAATATATTTTCCACCATGAAAACGATGTTAAGATGGCTTTGGACTTGGCGTCCCTTTCCACGGAGTATTCTCAGTACAAGGACTGGTGGTGGAAGGTGCAGATTGGAAAATGTTACTACAGGTTAGGAATGTACCGTGAAGCAGAGAAACAGTTCAAATCAGCCCTGAAGCAGCAGGAAATGGTAGATACATTTCTCTATCTGGCAAAAGTTTATATCATATTGGATCAACCTGTGACTGCTTTAAATCTATTCAAACAAGGCTTAGATAAGTTTCCAGGAGAGGTGACCCTGCTTTGTGGAATTGCCAGGATCTACGAGGAAATGAACAACAGTTCGTCCGCAGCAGAATACTACAAAGAGGTTCTCAAACAAGACAATACTCATGTGGAAGCCATTGCCTGCATTGGAAGCAACCACTTTTATTCTGACCAGCCAGAGGTTGCCCTCCGGTTTTACAGGCGCCTCTTGCAGATGGGAGTTTACAACTGCCAGCTTTTCAACAACCTGGGGCTGTGCTGCTTCTATGCCCAGCAGTACGACATGACTCTGACCTCATTCGAGCGCGCCCTTTCCCTGGCCGAGAACGAGGAAGAGGCAGCTGACGTCTGGTACAACCTGGGGCACATTGCAGTGGAGACACAAACCTGGCCCACCAGTGCTTCAGGCTGGCCCTGGTCCACAACAACCACCATGCTGAGGCCTACAACAACCTAGCCGTGCTGGAGATGCGGAAGGGTCACATTGAACAGTTGTTAAACATTTTAATGAACCTCAATTTTTTTTTTATAAATGTGTATTTTAAAAGTCTTTAATCCAAAAACAAAAGTTCTTAAGCATTAGCTATCGTTGAAAACTTAGGTCAGA
PERM_184	PERM_184	NA	PERM_184	B.A.B.(A.A.A.B)	B	B	A	B	(A.A.A.B)	F1	R1	0	0	0	0	0	TRUE	FALSE	FALSE	002F1,053,003,004,005,007,009,010,011,012,013,061,015,016,017R1	2054	PERM_184	CACAGGACCTTTGAGCTCGTTGAGCGCTCTCCCGGACCACCATGGGCTCAGAGATGGAGCCACTGTTCCGGGCCTGGAGCTATTTTAGACGCAGGAAGTTCCAGCTCTGCGCCGATCTATGCACGCAGATGCTGGAGAAGTCCCCTTATGACCAGGACCCAGCTCCGGACTTGGCAGTGTCTCAGGCGGCTTGGATTTTGAAAGCGCGAGCGCTGACAGAAATGGTGTACGTAGATGAAATTGACGTGGACCAGGAAGGGATTGCTGAGATGACCCTGGATGAAAATGCTATTGCTCAGGTCCCACGCCCTGGCACATCTTTGAAGCTCCCTGGCACTAACCAGACAGGAGGACCGACTCAAGCTGTCAGGCCAATCACTCAAGCTGGAAGACCCATAACGGGCTTCCTTAGGCCCAGCACACAGAGTGGAAGACCGGGTACAATGGAGCAGGCCATCAGAACACCCAGAACGGCCTACACAGCACGACCTATCACCAGCTCATCTGGAAGATTCGTCAGACTGGGGACTGCTTTATTTGAATATATTTTCCACCATGAAAACGATGTTAAGATGGCTTTGGACTTGGCGTCCCTTTCCACGGAGTATTCTCAGTACAAGGACTGGTGGTGGAAGGTGCAGATTGGAAAATGTTACTACAGGTTAGGAATGTACCGTGAAGCAGAGAAACAGTTCAAATCAGCCCTGAAGCAGCAGGAAATGGTAGATACATTTCTCTATCTGGCAAAAGTTTATATCATATTGGATCAACCTGTGACTGCTTTAAATCTATTCAAACAAGGCTTAGATAAGTTTCCAGGAGAGGTGACCCTGCTTTGTGGAATTGCCAGGATCTACGAGGAAATGAACAACAGTTCGTCCGCAGCAGAATACTACAAAGAGGTTCTCAAACAAGACAATACTCATGTGGAAGCCATTGCCTGCATTGGAAGCAACCACTTTTATTCTGACCAGCCAGAGGTTGCCCTCCGGTTTTACAGGCGCCTCTTGCAGATGGGAGTTTACAACTGCCAGCTTTTCAACAACCTGGGGCTGTGCTGCTTCTATGCCCAGCAGTACGACATGACTCTGACCTCATTCGAGCGCGCCCTTTCCCTGGCCGAGAACGAGGAAGAGGCAGCTGACGTCTGGTACAACCTGGGGCACATTGCAGTGGAGACACAAACCTGGCCCACCAGTGCTTCAGGCTGGCCCTGGTCCACAACAACCACCATGCTGAGGCCTACAACAACCTAGCCGTGCTGGAGATGCGGAAGGGTCACATTGAACAGGCACGCGCACTCTTACAAACCGCATCGTCCTTGGCACCCCATATGTATGAGCCACATTTTAATTTTGCAACCGTCTCTGATAAGATTGGAGATCTTCAGAGAAGCTACGTCGCTGCTCAGAAGTCTGAAGCCGCATTTCCAGAGCATGTGGACACTCAGCATTTAATTAAGCAGCTAAAGCAGCACTTCGCTATGCTCTGATCAGGCCTCGGACCAACTGCGTCCTCAGGAAGGGCCAGCCACAGGGGAGAAAACGTGCTGAGTGCATTTGTATCAGTAGTGTGACGCAGACTCAGAAGGCGTCCTGCAAGACCTAAGGACTTTGTTGTTTTATAAGGTAAAACAACACTAAGGTAAAAGTGGGTGCACTTCTGCCATGCCCTCCTCCTCATTAGTCCCCTTTGTCCCCTAGCCACTTCCGTGCCATCTGCATGGACATGGTTTTAGTATCTGGGTAAAACCTAGAAGCCACACATTAGAGAAAAACTATGCGTACCGTAGTATTATTAcaggttagtctctagttaacttcaccgcctcagcctcctcagtgctgtggtacagacacgccaccatgcccggctGGCTTCAGCGTTTCCAAGGACATGAAATCTCCTCTCACACTGCATGGTTGATGTTTGTATATAGTTGTTAAACATTTTAATGAACCTCAATTTTTTTTTTATAAATGTGTATTTTAAAAGTCTTTAATCCAAAAACAAAAGTTCTTAAGCATTAGCTATCGTTGAAAACTTAGGTCAGA
PERM_185	PERM_185	NA	PERM_185	B.A.B.(A.A.B.A)	B	B	A	B	(A.A.B.A)	F1	R1	0	0	0	0	0	TRUE	FALSE	FALSE	002F1,053,003,004,005,007,009,010,011,012,013,014,061,017R1	1413	PERM_185	CACAGGACCTTTGAGCTCGTTGAGCGCTCTCCCGGACCACCATGGGCTCAGAGATGGAGCCACTGTTCCGGGCCTGGAGCTATTTTAGACGCAGGAAGTTCCAGCTCTGCGCCGATCTATGCACGCAGATGCTGGAGAAGTCCCCTTATGACCAGGACCCAGCTCCGGACTTGGCAGTGTCTCAGGCGGCTTGGATTTTGAAAGCGCGAGCGCTGACAGAAATGGTGTACGTAGATGAAATTGACGTGGACCAGGAAGGGATTGCTGAGATGACCCTGGATGAAAATGCTATTGCTCAGGTCCCACGCCCTGGCACATCTTTGAAGCTCCCTGGCACTAACCAGACAGGAGGACCGACTCAAGCTGTCAGGCCAATCACTCAAGCTGGAAGACCCATAACGGGCTTCCTTAGGCCCAGCACACAGAGTGGAAGACCGGGTACAATGGAGCAGGCCATCAGAACACCCAGAACGGCCTACACAGCACGACCTATCACCAGCTCATCTGGAAGATTCGTCAGACTGGGGACTGCTTTATTTGAATATATTTTCCACCATGAAAACGATGTTAAGATGGCTTTGGACTTGGCGTCCCTTTCCACGGAGTATTCTCAGTACAAGGACTGGTGGTGGAAGGTGCAGATTGGAAAATGTTACTACAGGTTAGGAATGTACCGTGAAGCAGAGAAACAGTTCAAATCAGCCCTGAAGCAGCAGGAAATGGTAGATACATTTCTCTATCTGGCAAAAGTTTATATCATATTGGATCAACCTGTGACTGCTTTAAATCTATTCAAACAAGGCTTAGATAAGTTTCCAGGAGAGGTGACCCTGCTTTGTGGAATTGCCAGGATCTACGAGGAAATGAACAACAGTTCGTCCGCAGCAGAATACTACAAAGAGGTTCTCAAACAAGACAATACTCATGTGGAAGCCATTGCCTGCATTGGAAGCAACCACTTTTATTCTGACCAGCCAGAGGTTGCCCTCCGGTTTTACAGGCGCCTCTTGCAGATGGGAGTTTACAACTGCCAGCTTTTCAACAACCTGGGGCTGTGCTGCTTCTATGCCCAGCAGTACGACATGACTCTGACCTCATTCGAGCGCGCCCTTTCCCTGGCCGAGAACGAGGAAGAGGCAGCTGACGTCTGGTACAACCTGGGGCACATTGCAGTGGGAATAGGAGACACAAACCTGGCCCACCAGTGCTTCAGGCTGGCCCTGGTCCACAACAACCACCATGCTGAGGCCTACAACAACCTAGCCGTGCTGGAGATGCGGAAGGGTCACATTGAACAGTTGTTAAACATTTTAATGAACCTCAATTTTTTTTTTATAAATGTGTATTTTAAAAGTCTTTAATCCAAAAACAAAAGTTCTTAAGCATTAGCTATCGTTGAAAACTTAGGTCAGA
PERM_186	PERM_186	NA	PERM_186	B.A.B.(A.A.B.B)	B	B	A	B	(A.A.B.B)	F1	R1	0	0	0	0	0	TRUE	FALSE	FALSE	002F1,053,003,004,005,007,009,010,011,012,013,014,061,015,016,017R1	2061	PERM_186	CACAGGACCTTTGAGCTCGTTGAGCGCTCTCCCGGACCACCATGGGCTCAGAGATGGAGCCACTGTTCCGGGCCTGGAGCTATTTTAGACGCAGGAAGTTCCAGCTCTGCGCCGATCTATGCACGCAGATGCTGGAGAAGTCCCCTTATGACCAGGACCCAGCTCCGGACTTGGCAGTGTCTCAGGCGGCTTGGATTTTGAAAGCGCGAGCGCTGACAGAAATGGTGTACGTAGATGAAATTGACGTGGACCAGGAAGGGATTGCTGAGATGACCCTGGATGAAAATGCTATTGCTCAGGTCCCACGCCCTGGCACATCTTTGAAGCTCCCTGGCACTAACCAGACAGGAGGACCGACTCAAGCTGTCAGGCCAATCACTCAAGCTGGAAGACCCATAACGGGCTTCCTTAGGCCCAGCACACAGAGTGGAAGACCGGGTACAATGGAGCAGGCCATCAGAACACCCAGAACGGCCTACACAGCACGACCTATCACCAGCTCATCTGGAAGATTCGTCAGACTGGGGACTGCTTTATTTGAATATATTTTCCACCATGAAAACGATGTTAAGATGGCTTTGGACTTGGCGTCCCTTTCCACGGAGTATTCTCAGTACAAGGACTGGTGGTGGAAGGTGCAGATTGGAAAATGTTACTACAGGTTAGGAATGTACCGTGAAGCAGAGAAACAGTTCAAATCAGCCCTGAAGCAGCAGGAAATGGTAGATACATTTCTCTATCTGGCAAAAGTTTATATCATATTGGATCAACCTGTGACTGCTTTAAATCTATTCAAACAAGGCTTAGATAAGTTTCCAGGAGAGGTGACCCTGCTTTGTGGAATTGCCAGGATCTACGAGGAAATGAACAACAGTTCGTCCGCAGCAGAATACTACAAAGAGGTTCTCAAACAAGACAATACTCATGTGGAAGCCATTGCCTGCATTGGAAGCAACCACTTTTATTCTGACCAGCCAGAGGTTGCCCTCCGGTTTTACAGGCGCCTCTTGCAGATGGGAGTTTACAACTGCCAGCTTTTCAACAACCTGGGGCTGTGCTGCTTCTATGCCCAGCAGTACGACATGACTCTGACCTCATTCGAGCGCGCCCTTTCCCTGGCCGAGAACGAGGAAGAGGCAGCTGACGTCTGGTACAACCTGGGGCACATTGCAGTGGGAATAGGAGACACAAACCTGGCCCACCAGTGCTTCAGGCTGGCCCTGGTCCACAACAACCACCATGCTGAGGCCTACAACAACCTAGCCGTGCTGGAGATGCGGAAGGGTCACATTGAACAGGCACGCGCACTCTTACAAACCGCATCGTCCTTGGCACCCCATATGTATGAGCCACATTTTAATTTTGCAACCGTCTCTGATAAGATTGGAGATCTTCAGAGAAGCTACGTCGCTGCTCAGAAGTCTGAAGCCGCATTTCCAGAGCATGTGGACACTCAGCATTTAATTAAGCAGCTAAAGCAGCACTTCGCTATGCTCTGATCAGGCCTCGGACCAACTGCGTCCTCAGGAAGGGCCAGCCACAGGGGAGAAAACGTGCTGAGTGCATTTGTATCAGTAGTGTGACGCAGACTCAGAAGGCGTCCTGCAAGACCTAAGGACTTTGTTGTTTTATAAGGTAAAACAACACTAAGGTAAAAGTGGGTGCACTTCTGCCATGCCCTCCTCCTCATTAGTCCCCTTTGTCCCCTAGCCACTTCCGTGCCATCTGCATGGACATGGTTTTAGTATCTGGGTAAAACCTAGAAGCCACACATTAGAGAAAAACTATGCGTACCGTAGTATTATTAcaggttagtctctagttaacttcaccgcctcagcctcctcagtgctgtggtacagacacgccaccatgcccggctGGCTTCAGCGTTTCCAAGGACATGAAATCTCCTCTCACACTGCATGGTTGATGTTTGTATATAGTTGTTAAACATTTTAATGAACCTCAATTTTTTTTTTATAAATGTGTATTTTAAAAGTCTTTAATCCAAAAACAAAAGTTCTTAAGCATTAGCTATCGTTGAAAACTTAGGTCAGA
PERM_187	PERM_187	NA	PERM_187	B.A.B.(A.B.A.A)	B	B	A	B	(A.B.A.A)	F1	R1	0	0	0	0	0	TRUE	FALSE	FALSE	002F1,053,003,004,005,007,009,010,011,012,060,013,061,017R1	1495	PERM_187	CACAGGACCTTTGAGCTCGTTGAGCGCTCTCCCGGACCACCATGGGCTCAGAGATGGAGCCACTGTTCCGGGCCTGGAGCTATTTTAGACGCAGGAAGTTCCAGCTCTGCGCCGATCTATGCACGCAGATGCTGGAGAAGTCCCCTTATGACCAGGACCCAGCTCCGGACTTGGCAGTGTCTCAGGCGGCTTGGATTTTGAAAGCGCGAGCGCTGACAGAAATGGTGTACGTAGATGAAATTGACGTGGACCAGGAAGGGATTGCTGAGATGACCCTGGATGAAAATGCTATTGCTCAGGTCCCACGCCCTGGCACATCTTTGAAGCTCCCTGGCACTAACCAGACAGGAGGACCGACTCAAGCTGTCAGGCCAATCACTCAAGCTGGAAGACCCATAACGGGCTTCCTTAGGCCCAGCACACAGAGTGGAAGACCGGGTACAATGGAGCAGGCCATCAGAACACCCAGAACGGCCTACACAGCACGACCTATCACCAGCTCATCTGGAAGATTCGTCAGACTGGGGACTGCTTTATTTGAATATATTTTCCACCATGAAAACGATGTTAAGATGGCTTTGGACTTGGCGTCCCTTTCCACGGAGTATTCTCAGTACAAGGACTGGTGGTGGAAGGTGCAGATTGGAAAATGTTACTACAGGTTAGGAATGTACCGTGAAGCAGAGAAACAGTTCAAATCAGCCCTGAAGCAGCAGGAAATGGTAGATACATTTCTCTATCTGGCAAAAGTTTATATCATATTGGATCAACCTGTGACTGCTTTAAATCTATTCAAACAAGGCTTAGATAAGTTTCCAGGAGAGGTGACCCTGCTTTGTGGAATTGCCAGGATCTACGAGGAAATGAACAACAGTTCGTCCGCAGCAGAATACTACAAAGAGGTTCTCAAACAAGACAATACTCATGTGGAAGCCATTGCCTGCATTGGAAGCAACCACTTTTATTCTGACCAGCCAGAGGTTGCCCTCCGGTTTTACAGATGGTGAGGCCGAAGCGAGAAGGGACTGGCAGCTACTCTGTGTTCAGGACCCTGAGGAAGACTTAAAGCAGGGTCACCTGCTTTGTGAGGCGCCTCTTGCAGATGGGAGTTTACAACTGCCAGCTTTTCAACAACCTGGGGCTGTGCTGCTTCTATGCCCAGCAGTACGACATGACTCTGACCTCATTCGAGCGCGCCCTTTCCCTGGCCGAGAACGAGGAAGAGGCAGCTGACGTCTGGTACAACCTGGGGCACATTGCAGTGGAGACACAAACCTGGCCCACCAGTGCTTCAGGCTGGCCCTGGTCCACAACAACCACCATGCTGAGGCCTACAACAACCTAGCCGTGCTGGAGATGCGGAAGGGTCACATTGAACAGTTGTTAAACATTTTAATGAACCTCAATTTTTTTTTTATAAATGTGTATTTTAAAAGTCTTTAATCCAAAAACAAAAGTTCTTAAGCATTAGCTATCGTTGAAAACTTAGGTCAGA
PERM_188	PERM_188	NA	PERM_188	B.A.B.(A.B.A.B)	B	B	A	B	(A.B.A.B)	F1	R1	0	0	0	0	0	TRUE	FALSE	FALSE	002F1,053,003,004,005,007,009,010,011,012,060,013,061,015,016,017R1	2143	PERM_188	CACAGGACCTTTGAGCTCGTTGAGCGCTCTCCCGGACCACCATGGGCTCAGAGATGGAGCCACTGTTCCGGGCCTGGAGCTATTTTAGACGCAGGAAGTTCCAGCTCTGCGCCGATCTATGCACGCAGATGCTGGAGAAGTCCCCTTATGACCAGGACCCAGCTCCGGACTTGGCAGTGTCTCAGGCGGCTTGGATTTTGAAAGCGCGAGCGCTGACAGAAATGGTGTACGTAGATGAAATTGACGTGGACCAGGAAGGGATTGCTGAGATGACCCTGGATGAAAATGCTATTGCTCAGGTCCCACGCCCTGGCACATCTTTGAAGCTCCCTGGCACTAACCAGACAGGAGGACCGACTCAAGCTGTCAGGCCAATCACTCAAGCTGGAAGACCCATAACGGGCTTCCTTAGGCCCAGCACACAGAGTGGAAGACCGGGTACAATGGAGCAGGCCATCAGAACACCCAGAACGGCCTACACAGCACGACCTATCACCAGCTCATCTGGAAGATTCGTCAGACTGGGGACTGCTTTATTTGAATATATTTTCCACCATGAAAACGATGTTAAGATGGCTTTGGACTTGGCGTCCCTTTCCACGGAGTATTCTCAGTACAAGGACTGGTGGTGGAAGGTGCAGATTGGAAAATGTTACTACAGGTTAGGAATGTACCGTGAAGCAGAGAAACAGTTCAAATCAGCCCTGAAGCAGCAGGAAATGGTAGATACATTTCTCTATCTGGCAAAAGTTTATATCATATTGGATCAACCTGTGACTGCTTTAAATCTATTCAAACAAGGCTTAGATAAGTTTCCAGGAGAGGTGACCCTGCTTTGTGGAATTGCCAGGATCTACGAGGAAATGAACAACAGTTCGTCCGCAGCAGAATACTACAAAGAGGTTCTCAAACAAGACAATACTCATGTGGAAGCCATTGCCTGCATTGGAAGCAACCACTTTTATTCTGACCAGCCAGAGGTTGCCCTCCGGTTTTACAGATGGTGAGGCCGAAGCGAGAAGGGACTGGCAGCTACTCTGTGTTCAGGACCCTGAGGAAGACTTAAAGCAGGGTCACCTGCTTTGTGAGGCGCCTCTTGCAGATGGGAGTTTACAACTGCCAGCTTTTCAACAACCTGGGGCTGTGCTGCTTCTATGCCCAGCAGTACGACATGACTCTGACCTCATTCGAGCGCGCCCTTTCCCTGGCCGAGAACGAGGAAGAGGCAGCTGACGTCTGGTACAACCTGGGGCACATTGCAGTGGAGACACAAACCTGGCCCACCAGTGCTTCAGGCTGGCCCTGGTCCACAACAACCACCATGCTGAGGCCTACAACAACCTAGCCGTGCTGGAGATGCGGAAGGGTCACATTGAACAGGCACGCGCACTCTTACAAACCGCATCGTCCTTGGCACCCCATATGTATGAGCCACATTTTAATTTTGCAACCGTCTCTGATAAGATTGGAGATCTTCAGAGAAGCTACGTCGCTGCTCAGAAGTCTGAAGCCGCATTTCCAGAGCATGTGGACACTCAGCATTTAATTAAGCAGCTAAAGCAGCACTTCGCTATGCTCTGATCAGGCCTCGGACCAACTGCGTCCTCAGGAAGGGCCAGCCACAGGGGAGAAAACGTGCTGAGTGCATTTGTATCAGTAGTGTGACGCAGACTCAGAAGGCGTCCTGCAAGACCTAAGGACTTTGTTGTTTTATAAGGTAAAACAACACTAAGGTAAAAGTGGGTGCACTTCTGCCATGCCCTCCTCCTCATTAGTCCCCTTTGTCCCCTAGCCACTTCCGTGCCATCTGCATGGACATGGTTTTAGTATCTGGGTAAAACCTAGAAGCCACACATTAGAGAAAAACTATGCGTACCGTAGTATTATTAcaggttagtctctagttaacttcaccgcctcagcctcctcagtgctgtggtacagacacgccaccatgcccggctGGCTTCAGCGTTTCCAAGGACATGAAATCTCCTCTCACACTGCATGGTTGATGTTTGTATATAGTTGTTAAACATTTTAATGAACCTCAATTTTTTTTTTATAAATGTGTATTTTAAAAGTCTTTAATCCAAAAACAAAAGTTCTTAAGCATTAGCTATCGTTGAAAACTTAGGTCAGA
PERM_189	PERM_189	NA	PERM_189	B.A.B.(A.B.B.A)	B	B	A	B	(A.B.B.A)	F1	R1	0	0	0	0	0	TRUE	FALSE	FALSE	002F1,053,003,004,005,007,009,010,011,012,060,013,014,061,017R1	1502	PERM_189	CACAGGACCTTTGAGCTCGTTGAGCGCTCTCCCGGACCACCATGGGCTCAGAGATGGAGCCACTGTTCCGGGCCTGGAGCTATTTTAGACGCAGGAAGTTCCAGCTCTGCGCCGATCTATGCACGCAGATGCTGGAGAAGTCCCCTTATGACCAGGACCCAGCTCCGGACTTGGCAGTGTCTCAGGCGGCTTGGATTTTGAAAGCGCGAGCGCTGACAGAAATGGTGTACGTAGATGAAATTGACGTGGACCAGGAAGGGATTGCTGAGATGACCCTGGATGAAAATGCTATTGCTCAGGTCCCACGCCCTGGCACATCTTTGAAGCTCCCTGGCACTAACCAGACAGGAGGACCGACTCAAGCTGTCAGGCCAATCACTCAAGCTGGAAGACCCATAACGGGCTTCCTTAGGCCCAGCACACAGAGTGGAAGACCGGGTACAATGGAGCAGGCCATCAGAACACCCAGAACGGCCTACACAGCACGACCTATCACCAGCTCATCTGGAAGATTCGTCAGACTGGGGACTGCTTTATTTGAATATATTTTCCACCATGAAAACGATGTTAAGATGGCTTTGGACTTGGCGTCCCTTTCCACGGAGTATTCTCAGTACAAGGACTGGTGGTGGAAGGTGCAGATTGGAAAATGTTACTACAGGTTAGGAATGTACCGTGAAGCAGAGAAACAGTTCAAATCAGCCCTGAAGCAGCAGGAAATGGTAGATACATTTCTCTATCTGGCAAAAGTTTATATCATATTGGATCAACCTGTGACTGCTTTAAATCTATTCAAACAAGGCTTAGATAAGTTTCCAGGAGAGGTGACCCTGCTTTGTGGAATTGCCAGGATCTACGAGGAAATGAACAACAGTTCGTCCGCAGCAGAATACTACAAAGAGGTTCTCAAACAAGACAATACTCATGTGGAAGCCATTGCCTGCATTGGAAGCAACCACTTTTATTCTGACCAGCCAGAGGTTGCCCTCCGGTTTTACAGATGGTGAGGCCGAAGCGAGAAGGGACTGGCAGCTACTCTGTGTTCAGGACCCTGAGGAAGACTTAAAGCAGGGTCACCTGCTTTGTGAGGCGCCTCTTGCAGATGGGAGTTTACAACTGCCAGCTTTTCAACAACCTGGGGCTGTGCTGCTTCTATGCCCAGCAGTACGACATGACTCTGACCTCATTCGAGCGCGCCCTTTCCCTGGCCGAGAACGAGGAAGAGGCAGCTGACGTCTGGTACAACCTGGGGCACATTGCAGTGGGAATAGGAGACACAAACCTGGCCCACCAGTGCTTCAGGCTGGCCCTGGTCCACAACAACCACCATGCTGAGGCCTACAACAACCTAGCCGTGCTGGAGATGCGGAAGGGTCACATTGAACAGTTGTTAAACATTTTAATGAACCTCAATTTTTTTTTTATAAATGTGTATTTTAAAAGTCTTTAATCCAAAAACAAAAGTTCTTAAGCATTAGCTATCGTTGAAAACTTAGGTCAGA
PERM_190	PERM_190	NA	PERM_190	B.A.B.(A.B.B.B)	B	B	A	B	(A.B.B.B)	F1	R1	0	0	0	0	0	TRUE	FALSE	FALSE	002F1,053,003,004,005,007,009,010,011,012,060,013,014,061,015,016,017R1	2150	PERM_190	CACAGGACCTTTGAGCTCGTTGAGCGCTCTCCCGGACCACCATGGGCTCAGAGATGGAGCCACTGTTCCGGGCCTGGAGCTATTTTAGACGCAGGAAGTTCCAGCTCTGCGCCGATCTATGCACGCAGATGCTGGAGAAGTCCCCTTATGACCAGGACCCAGCTCCGGACTTGGCAGTGTCTCAGGCGGCTTGGATTTTGAAAGCGCGAGCGCTGACAGAAATGGTGTACGTAGATGAAATTGACGTGGACCAGGAAGGGATTGCTGAGATGACCCTGGATGAAAATGCTATTGCTCAGGTCCCACGCCCTGGCACATCTTTGAAGCTCCCTGGCACTAACCAGACAGGAGGACCGACTCAAGCTGTCAGGCCAATCACTCAAGCTGGAAGACCCATAACGGGCTTCCTTAGGCCCAGCACACAGAGTGGAAGACCGGGTACAATGGAGCAGGCCATCAGAACACCCAGAACGGCCTACACAGCACGACCTATCACCAGCTCATCTGGAAGATTCGTCAGACTGGGGACTGCTTTATTTGAATATATTTTCCACCATGAAAACGATGTTAAGATGGCTTTGGACTTGGCGTCCCTTTCCACGGAGTATTCTCAGTACAAGGACTGGTGGTGGAAGGTGCAGATTGGAAAATGTTACTACAGGTTAGGAATGTACCGTGAAGCAGAGAAACAGTTCAAATCAGCCCTGAAGCAGCAGGAAATGGTAGATACATTTCTCTATCTGGCAAAAGTTTATATCATATTGGATCAACCTGTGACTGCTTTAAATCTATTCAAACAAGGCTTAGATAAGTTTCCAGGAGAGGTGACCCTGCTTTGTGGAATTGCCAGGATCTACGAGGAAATGAACAACAGTTCGTCCGCAGCAGAATACTACAAAGAGGTTCTCAAACAAGACAATACTCATGTGGAAGCCATTGCCTGCATTGGAAGCAACCACTTTTATTCTGACCAGCCAGAGGTTGCCCTCCGGTTTTACAGATGGTGAGGCCGAAGCGAGAAGGGACTGGCAGCTACTCTGTGTTCAGGACCCTGAGGAAGACTTAAAGCAGGGTCACCTGCTTTGTGAGGCGCCTCTTGCAGATGGGAGTTTACAACTGCCAGCTTTTCAACAACCTGGGGCTGTGCTGCTTCTATGCCCAGCAGTACGACATGACTCTGACCTCATTCGAGCGCGCCCTTTCCCTGGCCGAGAACGAGGAAGAGGCAGCTGACGTCTGGTACAACCTGGGGCACATTGCAGTGGGAATAGGAGACACAAACCTGGCCCACCAGTGCTTCAGGCTGGCCCTGGTCCACAACAACCACCATGCTGAGGCCTACAACAACCTAGCCGTGCTGGAGATGCGGAAGGGTCACATTGAACAGGCACGCGCACTCTTACAAACCGCATCGTCCTTGGCACCCCATATGTATGAGCCACATTTTAATTTTGCAACCGTCTCTGATAAGATTGGAGATCTTCAGAGAAGCTACGTCGCTGCTCAGAAGTCTGAAGCCGCATTTCCAGAGCATGTGGACACTCAGCATTTAATTAAGCAGCTAAAGCAGCACTTCGCTATGCTCTGATCAGGCCTCGGACCAACTGCGTCCTCAGGAAGGGCCAGCCACAGGGGAGAAAACGTGCTGAGTGCATTTGTATCAGTAGTGTGACGCAGACTCAGAAGGCGTCCTGCAAGACCTAAGGACTTTGTTGTTTTATAAGGTAAAACAACACTAAGGTAAAAGTGGGTGCACTTCTGCCATGCCCTCCTCCTCATTAGTCCCCTTTGTCCCCTAGCCACTTCCGTGCCATCTGCATGGACATGGTTTTAGTATCTGGGTAAAACCTAGAAGCCACACATTAGAGAAAAACTATGCGTACCGTAGTATTATTAcaggttagtctctagttaacttcaccgcctcagcctcctcagtgctgtggtacagacacgccaccatgcccggctGGCTTCAGCGTTTCCAAGGACATGAAATCTCCTCTCACACTGCATGGTTGATGTTTGTATATAGTTGTTAAACATTTTAATGAACCTCAATTTTTTTTTTATAAATGTGTATTTTAAAAGTCTTTAATCCAAAAACAAAAGTTCTTAAGCATTAGCTATCGTTGAAAACTTAGGTCAGA
PERM_191	PERM_191	NA	PERM_191	B.A.B.(B.A.A.A)	B	B	A	B	(B.A.A.A)	F1	R1	0	0	0	0	0	TRUE	FALSE	FALSE	002F1,053,003,004,005,007,009,010,011,059,012,013,061,017R1	1480	PERM_191	CACAGGACCTTTGAGCTCGTTGAGCGCTCTCCCGGACCACCATGGGCTCAGAGATGGAGCCACTGTTCCGGGCCTGGAGCTATTTTAGACGCAGGAAGTTCCAGCTCTGCGCCGATCTATGCACGCAGATGCTGGAGAAGTCCCCTTATGACCAGGACCCAGCTCCGGACTTGGCAGTGTCTCAGGCGGCTTGGATTTTGAAAGCGCGAGCGCTGACAGAAATGGTGTACGTAGATGAAATTGACGTGGACCAGGAAGGGATTGCTGAGATGACCCTGGATGAAAATGCTATTGCTCAGGTCCCACGCCCTGGCACATCTTTGAAGCTCCCTGGCACTAACCAGACAGGAGGACCGACTCAAGCTGTCAGGCCAATCACTCAAGCTGGAAGACCCATAACGGGCTTCCTTAGGCCCAGCACACAGAGTGGAAGACCGGGTACAATGGAGCAGGCCATCAGAACACCCAGAACGGCCTACACAGCACGACCTATCACCAGCTCATCTGGAAGATTCGTCAGACTGGGGACTGCTTTATTTGAATATATTTTCCACCATGAAAACGATGTTAAGATGGCTTTGGACTTGGCGTCCCTTTCCACGGAGTATTCTCAGTACAAGGACTGGTGGTGGAAGGTGCAGATTGGAAAATGTTACTACAGGTTAGGAATGTACCGTGAAGCAGAGAAACAGTTCAAATCAGCCCTGAAGCAGCAGGAAATGGTAGATACATTTCTCTATCTGGCAAAAGTTTATATCATATTGGATCAACCTGTGACTGCTTTAAATCTATTCAAACAAGGCTTAGATAAGTTTCCAGGAGAGGTGACCCTGCTTTGTGGAATTGCCAGGATCTACGAGGTATATCTGTGAGTGGATGTACTACTATGAATGGATGTACTCAATGAATAAAATGTAATTTCTGTTTGACAGTGGAAATGAACAACAGTTCGTCCGCAGCAGAATACTACAAAGAGGTTCTCAAACAAGACAATACTCATGTGGAAGCCATTGCCTGCATTGGAAGCAACCACTTTTATTCTGACCAGCCAGAGGTTGCCCTCCGGTTTTACAGGCGCCTCTTGCAGATGGGAGTTTACAACTGCCAGCTTTTCAACAACCTGGGGCTGTGCTGCTTCTATGCCCAGCAGTACGACATGACTCTGACCTCATTCGAGCGCGCCCTTTCCCTGGCCGAGAACGAGGAAGAGGCAGCTGACGTCTGGTACAACCTGGGGCACATTGCAGTGGAGACACAAACCTGGCCCACCAGTGCTTCAGGCTGGCCCTGGTCCACAACAACCACCATGCTGAGGCCTACAACAACCTAGCCGTGCTGGAGATGCGGAAGGGTCACATTGAACAGTTGTTAAACATTTTAATGAACCTCAATTTTTTTTTTATAAATGTGTATTTTAAAAGTCTTTAATCCAAAAACAAAAGTTCTTAAGCATTAGCTATCGTTGAAAACTTAGGTCAGA
PERM_192	PERM_192	NA	PERM_192	B.A.B.(B.A.A.B)	B	B	A	B	(B.A.A.B)	F1	R1	0	0	0	0	0	TRUE	FALSE	FALSE	002F1,053,003,004,005,007,009,010,011,059,012,013,061,015,016,017R1	2128	PERM_192	CACAGGACCTTTGAGCTCGTTGAGCGCTCTCCCGGACCACCATGGGCTCAGAGATGGAGCCACTGTTCCGGGCCTGGAGCTATTTTAGACGCAGGAAGTTCCAGCTCTGCGCCGATCTATGCACGCAGATGCTGGAGAAGTCCCCTTATGACCAGGACCCAGCTCCGGACTTGGCAGTGTCTCAGGCGGCTTGGATTTTGAAAGCGCGAGCGCTGACAGAAATGGTGTACGTAGATGAAATTGACGTGGACCAGGAAGGGATTGCTGAGATGACCCTGGATGAAAATGCTATTGCTCAGGTCCCACGCCCTGGCACATCTTTGAAGCTCCCTGGCACTAACCAGACAGGAGGACCGACTCAAGCTGTCAGGCCAATCACTCAAGCTGGAAGACCCATAACGGGCTTCCTTAGGCCCAGCACACAGAGTGGAAGACCGGGTACAATGGAGCAGGCCATCAGAACACCCAGAACGGCCTACACAGCACGACCTATCACCAGCTCATCTGGAAGATTCGTCAGACTGGGGACTGCTTTATTTGAATATATTTTCCACCATGAAAACGATGTTAAGATGGCTTTGGACTTGGCGTCCCTTTCCACGGAGTATTCTCAGTACAAGGACTGGTGGTGGAAGGTGCAGATTGGAAAATGTTACTACAGGTTAGGAATGTACCGTGAAGCAGAGAAACAGTTCAAATCAGCCCTGAAGCAGCAGGAAATGGTAGATACATTTCTCTATCTGGCAAAAGTTTATATCATATTGGATCAACCTGTGACTGCTTTAAATCTATTCAAACAAGGCTTAGATAAGTTTCCAGGAGAGGTGACCCTGCTTTGTGGAATTGCCAGGATCTACGAGGTATATCTGTGAGTGGATGTACTACTATGAATGGATGTACTCAATGAATAAAATGTAATTTCTGTTTGACAGTGGAAATGAACAACAGTTCGTCCGCAGCAGAATACTACAAAGAGGTTCTCAAACAAGACAATACTCATGTGGAAGCCATTGCCTGCATTGGAAGCAACCACTTTTATTCTGACCAGCCAGAGGTTGCCCTCCGGTTTTACAGGCGCCTCTTGCAGATGGGAGTTTACAACTGCCAGCTTTTCAACAACCTGGGGCTGTGCTGCTTCTATGCCCAGCAGTACGACATGACTCTGACCTCATTCGAGCGCGCCCTTTCCCTGGCCGAGAACGAGGAAGAGGCAGCTGACGTCTGGTACAACCTGGGGCACATTGCAGTGGAGACACAAACCTGGCCCACCAGTGCTTCAGGCTGGCCCTGGTCCACAACAACCACCATGCTGAGGCCTACAACAACCTAGCCGTGCTGGAGATGCGGAAGGGTCACATTGAACAGGCACGCGCACTCTTACAAACCGCATCGTCCTTGGCACCCCATATGTATGAGCCACATTTTAATTTTGCAACCGTCTCTGATAAGATTGGAGATCTTCAGAGAAGCTACGTCGCTGCTCAGAAGTCTGAAGCCGCATTTCCAGAGCATGTGGACACTCAGCATTTAATTAAGCAGCTAAAGCAGCACTTCGCTATGCTCTGATCAGGCCTCGGACCAACTGCGTCCTCAGGAAGGGCCAGCCACAGGGGAGAAAACGTGCTGAGTGCATTTGTATCAGTAGTGTGACGCAGACTCAGAAGGCGTCCTGCAAGACCTAAGGACTTTGTTGTTTTATAAGGTAAAACAACACTAAGGTAAAAGTGGGTGCACTTCTGCCATGCCCTCCTCCTCATTAGTCCCCTTTGTCCCCTAGCCACTTCCGTGCCATCTGCATGGACATGGTTTTAGTATCTGGGTAAAACCTAGAAGCCACACATTAGAGAAAAACTATGCGTACCGTAGTATTATTAcaggttagtctctagttaacttcaccgcctcagcctcctcagtgctgtggtacagacacgccaccatgcccggctGGCTTCAGCGTTTCCAAGGACATGAAATCTCCTCTCACACTGCATGGTTGATGTTTGTATATAGTTGTTAAACATTTTAATGAACCTCAATTTTTTTTTTATAAATGTGTATTTTAAAAGTCTTTAATCCAAAAACAAAAGTTCTTAAGCATTAGCTATCGTTGAAAACTTAGGTCAGA
PERM_193	PERM_193	NA	PERM_193	B.A.B.(B.A.B.A)	B	B	A	B	(B.A.B.A)	F1	R1	0	0	0	0	0	TRUE	FALSE	FALSE	002F1,053,003,004,005,007,009,010,011,059,012,013,014,061,017R1	1487	PERM_193	CACAGGACCTTTGAGCTCGTTGAGCGCTCTCCCGGACCACCATGGGCTCAGAGATGGAGCCACTGTTCCGGGCCTGGAGCTATTTTAGACGCAGGAAGTTCCAGCTCTGCGCCGATCTATGCACGCAGATGCTGGAGAAGTCCCCTTATGACCAGGACCCAGCTCCGGACTTGGCAGTGTCTCAGGCGGCTTGGATTTTGAAAGCGCGAGCGCTGACAGAAATGGTGTACGTAGATGAAATTGACGTGGACCAGGAAGGGATTGCTGAGATGACCCTGGATGAAAATGCTATTGCTCAGGTCCCACGCCCTGGCACATCTTTGAAGCTCCCTGGCACTAACCAGACAGGAGGACCGACTCAAGCTGTCAGGCCAATCACTCAAGCTGGAAGACCCATAACGGGCTTCCTTAGGCCCAGCACACAGAGTGGAAGACCGGGTACAATGGAGCAGGCCATCAGAACACCCAGAACGGCCTACACAGCACGACCTATCACCAGCTCATCTGGAAGATTCGTCAGACTGGGGACTGCTTTATTTGAATATATTTTCCACCATGAAAACGATGTTAAGATGGCTTTGGACTTGGCGTCCCTTTCCACGGAGTATTCTCAGTACAAGGACTGGTGGTGGAAGGTGCAGATTGGAAAATGTTACTACAGGTTAGGAATGTACCGTGAAGCAGAGAAACAGTTCAAATCAGCCCTGAAGCAGCAGGAAATGGTAGATACATTTCTCTATCTGGCAAAAGTTTATATCATATTGGATCAACCTGTGACTGCTTTAAATCTATTCAAACAAGGCTTAGATAAGTTTCCAGGAGAGGTGACCCTGCTTTGTGGAATTGCCAGGATCTACGAGGTATATCTGTGAGTGGATGTACTACTATGAATGGATGTACTCAATGAATAAAATGTAATTTCTGTTTGACAGTGGAAATGAACAACAGTTCGTCCGCAGCAGAATACTACAAAGAGGTTCTCAAACAAGACAATACTCATGTGGAAGCCATTGCCTGCATTGGAAGCAACCACTTTTATTCTGACCAGCCAGAGGTTGCCCTCCGGTTTTACAGGCGCCTCTTGCAGATGGGAGTTTACAACTGCCAGCTTTTCAACAACCTGGGGCTGTGCTGCTTCTATGCCCAGCAGTACGACATGACTCTGACCTCATTCGAGCGCGCCCTTTCCCTGGCCGAGAACGAGGAAGAGGCAGCTGACGTCTGGTACAACCTGGGGCACATTGCAGTGGGAATAGGAGACACAAACCTGGCCCACCAGTGCTTCAGGCTGGCCCTGGTCCACAACAACCACCATGCTGAGGCCTACAACAACCTAGCCGTGCTGGAGATGCGGAAGGGTCACATTGAACAGTTGTTAAACATTTTAATGAACCTCAATTTTTTTTTTATAAATGTGTATTTTAAAAGTCTTTAATCCAAAAACAAAAGTTCTTAAGCATTAGCTATCGTTGAAAACTTAGGTCAGA
PERM_194	PERM_194	NA	PERM_194	B.A.B.(B.A.B.B)	B	B	A	B	(B.A.B.B)	F1	R1	0	0	0	0	0	TRUE	FALSE	FALSE	002F1,053,003,004,005,007,009,010,011,059,012,013,014,061,015,016,017R1	2135	PERM_194	CACAGGACCTTTGAGCTCGTTGAGCGCTCTCCCGGACCACCATGGGCTCAGAGATGGAGCCACTGTTCCGGGCCTGGAGCTATTTTAGACGCAGGAAGTTCCAGCTCTGCGCCGATCTATGCACGCAGATGCTGGAGAAGTCCCCTTATGACCAGGACCCAGCTCCGGACTTGGCAGTGTCTCAGGCGGCTTGGATTTTGAAAGCGCGAGCGCTGACAGAAATGGTGTACGTAGATGAAATTGACGTGGACCAGGAAGGGATTGCTGAGATGACCCTGGATGAAAATGCTATTGCTCAGGTCCCACGCCCTGGCACATCTTTGAAGCTCCCTGGCACTAACCAGACAGGAGGACCGACTCAAGCTGTCAGGCCAATCACTCAAGCTGGAAGACCCATAACGGGCTTCCTTAGGCCCAGCACACAGAGTGGAAGACCGGGTACAATGGAGCAGGCCATCAGAACACCCAGAACGGCCTACACAGCACGACCTATCACCAGCTCATCTGGAAGATTCGTCAGACTGGGGACTGCTTTATTTGAATATATTTTCCACCATGAAAACGATGTTAAGATGGCTTTGGACTTGGCGTCCCTTTCCACGGAGTATTCTCAGTACAAGGACTGGTGGTGGAAGGTGCAGATTGGAAAATGTTACTACAGGTTAGGAATGTACCGTGAAGCAGAGAAACAGTTCAAATCAGCCCTGAAGCAGCAGGAAATGGTAGATACATTTCTCTATCTGGCAAAAGTTTATATCATATTGGATCAACCTGTGACTGCTTTAAATCTATTCAAACAAGGCTTAGATAAGTTTCCAGGAGAGGTGACCCTGCTTTGTGGAATTGCCAGGATCTACGAGGTATATCTGTGAGTGGATGTACTACTATGAATGGATGTACTCAATGAATAAAATGTAATTTCTGTTTGACAGTGGAAATGAACAACAGTTCGTCCGCAGCAGAATACTACAAAGAGGTTCTCAAACAAGACAATACTCATGTGGAAGCCATTGCCTGCATTGGAAGCAACCACTTTTATTCTGACCAGCCAGAGGTTGCCCTCCGGTTTTACAGGCGCCTCTTGCAGATGGGAGTTTACAACTGCCAGCTTTTCAACAACCTGGGGCTGTGCTGCTTCTATGCCCAGCAGTACGACATGACTCTGACCTCATTCGAGCGCGCCCTTTCCCTGGCCGAGAACGAGGAAGAGGCAGCTGACGTCTGGTACAACCTGGGGCACATTGCAGTGGGAATAGGAGACACAAACCTGGCCCACCAGTGCTTCAGGCTGGCCCTGGTCCACAACAACCACCATGCTGAGGCCTACAACAACCTAGCCGTGCTGGAGATGCGGAAGGGTCACATTGAACAGGCACGCGCACTCTTACAAACCGCATCGTCCTTGGCACCCCATATGTATGAGCCACATTTTAATTTTGCAACCGTCTCTGATAAGATTGGAGATCTTCAGAGAAGCTACGTCGCTGCTCAGAAGTCTGAAGCCGCATTTCCAGAGCATGTGGACACTCAGCATTTAATTAAGCAGCTAAAGCAGCACTTCGCTATGCTCTGATCAGGCCTCGGACCAACTGCGTCCTCAGGAAGGGCCAGCCACAGGGGAGAAAACGTGCTGAGTGCATTTGTATCAGTAGTGTGACGCAGACTCAGAAGGCGTCCTGCAAGACCTAAGGACTTTGTTGTTTTATAAGGTAAAACAACACTAAGGTAAAAGTGGGTGCACTTCTGCCATGCCCTCCTCCTCATTAGTCCCCTTTGTCCCCTAGCCACTTCCGTGCCATCTGCATGGACATGGTTTTAGTATCTGGGTAAAACCTAGAAGCCACACATTAGAGAAAAACTATGCGTACCGTAGTATTATTAcaggttagtctctagttaacttcaccgcctcagcctcctcagtgctgtggtacagacacgccaccatgcccggctGGCTTCAGCGTTTCCAAGGACATGAAATCTCCTCTCACACTGCATGGTTGATGTTTGTATATAGTTGTTAAACATTTTAATGAACCTCAATTTTTTTTTTATAAATGTGTATTTTAAAAGTCTTTAATCCAAAAACAAAAGTTCTTAAGCATTAGCTATCGTTGAAAACTTAGGTCAGA
PERM_195	PERM_195	NA	PERM_195	B.A.B.(B.B.A.A)	B	B	A	B	(B.B.A.A)	F1	R1	0	0	0	0	0	TRUE	FALSE	FALSE	002F1,053,003,004,005,007,009,010,011,059,012,060,013,061,017R1	1569	PERM_195	CACAGGACCTTTGAGCTCGTTGAGCGCTCTCCCGGACCACCATGGGCTCAGAGATGGAGCCACTGTTCCGGGCCTGGAGCTATTTTAGACGCAGGAAGTTCCAGCTCTGCGCCGATCTATGCACGCAGATGCTGGAGAAGTCCCCTTATGACCAGGACCCAGCTCCGGACTTGGCAGTGTCTCAGGCGGCTTGGATTTTGAAAGCGCGAGCGCTGACAGAAATGGTGTACGTAGATGAAATTGACGTGGACCAGGAAGGGATTGCTGAGATGACCCTGGATGAAAATGCTATTGCTCAGGTCCCACGCCCTGGCACATCTTTGAAGCTCCCTGGCACTAACCAGACAGGAGGACCGACTCAAGCTGTCAGGCCAATCACTCAAGCTGGAAGACCCATAACGGGCTTCCTTAGGCCCAGCACACAGAGTGGAAGACCGGGTACAATGGAGCAGGCCATCAGAACACCCAGAACGGCCTACACAGCACGACCTATCACCAGCTCATCTGGAAGATTCGTCAGACTGGGGACTGCTTTATTTGAATATATTTTCCACCATGAAAACGATGTTAAGATGGCTTTGGACTTGGCGTCCCTTTCCACGGAGTATTCTCAGTACAAGGACTGGTGGTGGAAGGTGCAGATTGGAAAATGTTACTACAGGTTAGGAATGTACCGTGAAGCAGAGAAACAGTTCAAATCAGCCCTGAAGCAGCAGGAAATGGTAGATACATTTCTCTATCTGGCAAAAGTTTATATCATATTGGATCAACCTGTGACTGCTTTAAATCTATTCAAACAAGGCTTAGATAAGTTTCCAGGAGAGGTGACCCTGCTTTGTGGAATTGCCAGGATCTACGAGGTATATCTGTGAGTGGATGTACTACTATGAATGGATGTACTCAATGAATAAAATGTAATTTCTGTTTGACAGTGGAAATGAACAACAGTTCGTCCGCAGCAGAATACTACAAAGAGGTTCTCAAACAAGACAATACTCATGTGGAAGCCATTGCCTGCATTGGAAGCAACCACTTTTATTCTGACCAGCCAGAGGTTGCCCTCCGGTTTTACAGATGGTGAGGCCGAAGCGAGAAGGGACTGGCAGCTACTCTGTGTTCAGGACCCTGAGGAAGACTTAAAGCAGGGTCACCTGCTTTGTGAGGCGCCTCTTGCAGATGGGAGTTTACAACTGCCAGCTTTTCAACAACCTGGGGCTGTGCTGCTTCTATGCCCAGCAGTACGACATGACTCTGACCTCATTCGAGCGCGCCCTTTCCCTGGCCGAGAACGAGGAAGAGGCAGCTGACGTCTGGTACAACCTGGGGCACATTGCAGTGGAGACACAAACCTGGCCCACCAGTGCTTCAGGCTGGCCCTGGTCCACAACAACCACCATGCTGAGGCCTACAACAACCTAGCCGTGCTGGAGATGCGGAAGGGTCACATTGAACAGTTGTTAAACATTTTAATGAACCTCAATTTTTTTTTTATAAATGTGTATTTTAAAAGTCTTTAATCCAAAAACAAAAGTTCTTAAGCATTAGCTATCGTTGAAAACTTAGGTCAGA
PERM_196	PERM_196	NA	PERM_196	B.A.B.(B.B.A.B)	B	B	A	B	(B.B.A.B)	F1	R1	0	0	0	0	0	TRUE	FALSE	FALSE	002F1,053,003,004,005,007,009,010,011,059,012,060,013,061,015,016,017R1	2217	PERM_196	CACAGGACCTTTGAGCTCGTTGAGCGCTCTCCCGGACCACCATGGGCTCAGAGATGGAGCCACTGTTCCGGGCCTGGAGCTATTTTAGACGCAGGAAGTTCCAGCTCTGCGCCGATCTATGCACGCAGATGCTGGAGAAGTCCCCTTATGACCAGGACCCAGCTCCGGACTTGGCAGTGTCTCAGGCGGCTTGGATTTTGAAAGCGCGAGCGCTGACAGAAATGGTGTACGTAGATGAAATTGACGTGGACCAGGAAGGGATTGCTGAGATGACCCTGGATGAAAATGCTATTGCTCAGGTCCCACGCCCTGGCACATCTTTGAAGCTCCCTGGCACTAACCAGACAGGAGGACCGACTCAAGCTGTCAGGCCAATCACTCAAGCTGGAAGACCCATAACGGGCTTCCTTAGGCCCAGCACACAGAGTGGAAGACCGGGTACAATGGAGCAGGCCATCAGAACACCCAGAACGGCCTACACAGCACGACCTATCACCAGCTCATCTGGAAGATTCGTCAGACTGGGGACTGCTTTATTTGAATATATTTTCCACCATGAAAACGATGTTAAGATGGCTTTGGACTTGGCGTCCCTTTCCACGGAGTATTCTCAGTACAAGGACTGGTGGTGGAAGGTGCAGATTGGAAAATGTTACTACAGGTTAGGAATGTACCGTGAAGCAGAGAAACAGTTCAAATCAGCCCTGAAGCAGCAGGAAATGGTAGATACATTTCTCTATCTGGCAAAAGTTTATATCATATTGGATCAACCTGTGACTGCTTTAAATCTATTCAAACAAGGCTTAGATAAGTTTCCAGGAGAGGTGACCCTGCTTTGTGGAATTGCCAGGATCTACGAGGTATATCTGTGAGTGGATGTACTACTATGAATGGATGTACTCAATGAATAAAATGTAATTTCTGTTTGACAGTGGAAATGAACAACAGTTCGTCCGCAGCAGAATACTACAAAGAGGTTCTCAAACAAGACAATACTCATGTGGAAGCCATTGCCTGCATTGGAAGCAACCACTTTTATTCTGACCAGCCAGAGGTTGCCCTCCGGTTTTACAGATGGTGAGGCCGAAGCGAGAAGGGACTGGCAGCTACTCTGTGTTCAGGACCCTGAGGAAGACTTAAAGCAGGGTCACCTGCTTTGTGAGGCGCCTCTTGCAGATGGGAGTTTACAACTGCCAGCTTTTCAACAACCTGGGGCTGTGCTGCTTCTATGCCCAGCAGTACGACATGACTCTGACCTCATTCGAGCGCGCCCTTTCCCTGGCCGAGAACGAGGAAGAGGCAGCTGACGTCTGGTACAACCTGGGGCACATTGCAGTGGAGACACAAACCTGGCCCACCAGTGCTTCAGGCTGGCCCTGGTCCACAACAACCACCATGCTGAGGCCTACAACAACCTAGCCGTGCTGGAGATGCGGAAGGGTCACATTGAACAGGCACGCGCACTCTTACAAACCGCATCGTCCTTGGCACCCCATATGTATGAGCCACATTTTAATTTTGCAACCGTCTCTGATAAGATTGGAGATCTTCAGAGAAGCTACGTCGCTGCTCAGAAGTCTGAAGCCGCATTTCCAGAGCATGTGGACACTCAGCATTTAATTAAGCAGCTAAAGCAGCACTTCGCTATGCTCTGATCAGGCCTCGGACCAACTGCGTCCTCAGGAAGGGCCAGCCACAGGGGAGAAAACGTGCTGAGTGCATTTGTATCAGTAGTGTGACGCAGACTCAGAAGGCGTCCTGCAAGACCTAAGGACTTTGTTGTTTTATAAGGTAAAACAACACTAAGGTAAAAGTGGGTGCACTTCTGCCATGCCCTCCTCCTCATTAGTCCCCTTTGTCCCCTAGCCACTTCCGTGCCATCTGCATGGACATGGTTTTAGTATCTGGGTAAAACCTAGAAGCCACACATTAGAGAAAAACTATGCGTACCGTAGTATTATTAcaggttagtctctagttaacttcaccgcctcagcctcctcagtgctgtggtacagacacgccaccatgcccggctGGCTTCAGCGTTTCCAAGGACATGAAATCTCCTCTCACACTGCATGGTTGATGTTTGTATATAGTTGTTAAACATTTTAATGAACCTCAATTTTTTTTTTATAAATGTGTATTTTAAAAGTCTTTAATCCAAAAACAAAAGTTCTTAAGCATTAGCTATCGTTGAAAACTTAGGTCAGA
PERM_197	PERM_197	NA	PERM_197	B.A.B.(B.B.B.A)	B	B	A	B	(B.B.B.A)	F1	R1	0	0	0	0	0	TRUE	FALSE	FALSE	002F1,053,003,004,005,007,009,010,011,059,012,060,013,014,061,017R1	1576	PERM_197	CACAGGACCTTTGAGCTCGTTGAGCGCTCTCCCGGACCACCATGGGCTCAGAGATGGAGCCACTGTTCCGGGCCTGGAGCTATTTTAGACGCAGGAAGTTCCAGCTCTGCGCCGATCTATGCACGCAGATGCTGGAGAAGTCCCCTTATGACCAGGACCCAGCTCCGGACTTGGCAGTGTCTCAGGCGGCTTGGATTTTGAAAGCGCGAGCGCTGACAGAAATGGTGTACGTAGATGAAATTGACGTGGACCAGGAAGGGATTGCTGAGATGACCCTGGATGAAAATGCTATTGCTCAGGTCCCACGCCCTGGCACATCTTTGAAGCTCCCTGGCACTAACCAGACAGGAGGACCGACTCAAGCTGTCAGGCCAATCACTCAAGCTGGAAGACCCATAACGGGCTTCCTTAGGCCCAGCACACAGAGTGGAAGACCGGGTACAATGGAGCAGGCCATCAGAACACCCAGAACGGCCTACACAGCACGACCTATCACCAGCTCATCTGGAAGATTCGTCAGACTGGGGACTGCTTTATTTGAATATATTTTCCACCATGAAAACGATGTTAAGATGGCTTTGGACTTGGCGTCCCTTTCCACGGAGTATTCTCAGTACAAGGACTGGTGGTGGAAGGTGCAGATTGGAAAATGTTACTACAGGTTAGGAATGTACCGTGAAGCAGAGAAACAGTTCAAATCAGCCCTGAAGCAGCAGGAAATGGTAGATACATTTCTCTATCTGGCAAAAGTTTATATCATATTGGATCAACCTGTGACTGCTTTAAATCTATTCAAACAAGGCTTAGATAAGTTTCCAGGAGAGGTGACCCTGCTTTGTGGAATTGCCAGGATCTACGAGGTATATCTGTGAGTGGATGTACTACTATGAATGGATGTACTCAATGAATAAAATGTAATTTCTGTTTGACAGTGGAAATGAACAACAGTTCGTCCGCAGCAGAATACTACAAAGAGGTTCTCAAACAAGACAATACTCATGTGGAAGCCATTGCCTGCATTGGAAGCAACCACTTTTATTCTGACCAGCCAGAGGTTGCCCTCCGGTTTTACAGATGGTGAGGCCGAAGCGAGAAGGGACTGGCAGCTACTCTGTGTTCAGGACCCTGAGGAAGACTTAAAGCAGGGTCACCTGCTTTGTGAGGCGCCTCTTGCAGATGGGAGTTTACAACTGCCAGCTTTTCAACAACCTGGGGCTGTGCTGCTTCTATGCCCAGCAGTACGACATGACTCTGACCTCATTCGAGCGCGCCCTTTCCCTGGCCGAGAACGAGGAAGAGGCAGCTGACGTCTGGTACAACCTGGGGCACATTGCAGTGGGAATAGGAGACACAAACCTGGCCCACCAGTGCTTCAGGCTGGCCCTGGTCCACAACAACCACCATGCTGAGGCCTACAACAACCTAGCCGTGCTGGAGATGCGGAAGGGTCACATTGAACAGTTGTTAAACATTTTAATGAACCTCAATTTTTTTTTTATAAATGTGTATTTTAAAAGTCTTTAATCCAAAAACAAAAGTTCTTAAGCATTAGCTATCGTTGAAAACTTAGGTCAGA
PERM_198	PERM_198	NA	PERM_198	B.A.B.(B.B.B.B)	B	B	A	B	(B.B.B.B)	F1	R1	0	0	0	0	0	TRUE	FALSE	FALSE	002F1,053,003,004,005,007,009,010,011,059,012,060,013,014,061,015,016,017R1	2224	PERM_198	CACAGGACCTTTGAGCTCGTTGAGCGCTCTCCCGGACCACCATGGGCTCAGAGATGGAGCCACTGTTCCGGGCCTGGAGCTATTTTAGACGCAGGAAGTTCCAGCTCTGCGCCGATCTATGCACGCAGATGCTGGAGAAGTCCCCTTATGACCAGGACCCAGCTCCGGACTTGGCAGTGTCTCAGGCGGCTTGGATTTTGAAAGCGCGAGCGCTGACAGAAATGGTGTACGTAGATGAAATTGACGTGGACCAGGAAGGGATTGCTGAGATGACCCTGGATGAAAATGCTATTGCTCAGGTCCCACGCCCTGGCACATCTTTGAAGCTCCCTGGCACTAACCAGACAGGAGGACCGACTCAAGCTGTCAGGCCAATCACTCAAGCTGGAAGACCCATAACGGGCTTCCTTAGGCCCAGCACACAGAGTGGAAGACCGGGTACAATGGAGCAGGCCATCAGAACACCCAGAACGGCCTACACAGCACGACCTATCACCAGCTCATCTGGAAGATTCGTCAGACTGGGGACTGCTTTATTTGAATATATTTTCCACCATGAAAACGATGTTAAGATGGCTTTGGACTTGGCGTCCCTTTCCACGGAGTATTCTCAGTACAAGGACTGGTGGTGGAAGGTGCAGATTGGAAAATGTTACTACAGGTTAGGAATGTACCGTGAAGCAGAGAAACAGTTCAAATCAGCCCTGAAGCAGCAGGAAATGGTAGATACATTTCTCTATCTGGCAAAAGTTTATATCATATTGGATCAACCTGTGACTGCTTTAAATCTATTCAAACAAGGCTTAGATAAGTTTCCAGGAGAGGTGACCCTGCTTTGTGGAATTGCCAGGATCTACGAGGTATATCTGTGAGTGGATGTACTACTATGAATGGATGTACTCAATGAATAAAATGTAATTTCTGTTTGACAGTGGAAATGAACAACAGTTCGTCCGCAGCAGAATACTACAAAGAGGTTCTCAAACAAGACAATACTCATGTGGAAGCCATTGCCTGCATTGGAAGCAACCACTTTTATTCTGACCAGCCAGAGGTTGCCCTCCGGTTTTACAGATGGTGAGGCCGAAGCGAGAAGGGACTGGCAGCTACTCTGTGTTCAGGACCCTGAGGAAGACTTAAAGCAGGGTCACCTGCTTTGTGAGGCGCCTCTTGCAGATGGGAGTTTACAACTGCCAGCTTTTCAACAACCTGGGGCTGTGCTGCTTCTATGCCCAGCAGTACGACATGACTCTGACCTCATTCGAGCGCGCCCTTTCCCTGGCCGAGAACGAGGAAGAGGCAGCTGACGTCTGGTACAACCTGGGGCACATTGCAGTGGGAATAGGAGACACAAACCTGGCCCACCAGTGCTTCAGGCTGGCCCTGGTCCACAACAACCACCATGCTGAGGCCTACAACAACCTAGCCGTGCTGGAGATGCGGAAGGGTCACATTGAACAGGCACGCGCACTCTTACAAACCGCATCGTCCTTGGCACCCCATATGTATGAGCCACATTTTAATTTTGCAACCGTCTCTGATAAGATTGGAGATCTTCAGAGAAGCTACGTCGCTGCTCAGAAGTCTGAAGCCGCATTTCCAGAGCATGTGGACACTCAGCATTTAATTAAGCAGCTAAAGCAGCACTTCGCTATGCTCTGATCAGGCCTCGGACCAACTGCGTCCTCAGGAAGGGCCAGCCACAGGGGAGAAAACGTGCTGAGTGCATTTGTATCAGTAGTGTGACGCAGACTCAGAAGGCGTCCTGCAAGACCTAAGGACTTTGTTGTTTTATAAGGTAAAACAACACTAAGGTAAAAGTGGGTGCACTTCTGCCATGCCCTCCTCCTCATTAGTCCCCTTTGTCCCCTAGCCACTTCCGTGCCATCTGCATGGACATGGTTTTAGTATCTGGGTAAAACCTAGAAGCCACACATTAGAGAAAAACTATGCGTACCGTAGTATTATTAcaggttagtctctagttaacttcaccgcctcagcctcctcagtgctgtggtacagacacgccaccatgcccggctGGCTTCAGCGTTTCCAAGGACATGAAATCTCCTCTCACACTGCATGGTTGATGTTTGTATATAGTTGTTAAACATTTTAATGAACCTCAATTTTTTTTTTATAAATGTGTATTTTAAAAGTCTTTAATCCAAAAACAAAAGTTCTTAAGCATTAGCTATCGTTGAAAACTTAGGTCAGA
PERM_199	PERM_199	NA	PERM_199	B.A.C.A	B	B	A	C	A	F1	R8	0	0	0	0	0	TRUE	FALSE	FALSE	002F1,053,003,004,005,007,008,009,010,057	884	PERM_199	CACAGGACCTTTGAGCTCGTTGAGCGCTCTCCCGGACCACCATGGGCTCAGAGATGGAGCCACTGTTCCGGGCCTGGAGCTATTTTAGACGCAGGAAGTTCCAGCTCTGCGCCGATCTATGCACGCAGATGCTGGAGAAGTCCCCTTATGACCAGGACCCAGCTCCGGACTTGGCAGTGTCTCAGGCGGCTTGGATTTTGAAAGCGCGAGCGCTGACAGAAATGGTGTACGTAGATGAAATTGACGTGGACCAGGAAGGGATTGCTGAGATGACCCTGGATGAAAATGCTATTGCTCAGGTCCCACGCCCTGGCACATCTTTGAAGCTCCCTGGCACTAACCAGACAGGAGGACCGACTCAAGCTGTCAGGCCAATCACTCAAGCTGGAAGACCCATAACGGGCTTCCTTAGGCCCAGCACACAGAGTGGAAGACCGGGTACAATGGAGCAGGCCATCAGAACACCCAGAACGGCCTACACAGCACGACCTATCACCAGCTCATCTGGAAGATTCGTCAGACTGGGGACTGCTTTATTTGAATATATTTTCCACCATGAAAACGATGTTAAGATGAAGCAAATCATAATTGAGAATGAATTGTTTTCAAAGGCTTTGGACTTGGCGTCCCTTTCCACGGAGTATTCTCAGTACAAGGACTGGTGGTGGAAGGTGCAGATTGGAAAATGTTACTACAGGTTAGGAATGTACCGTGAAGCAGAGAAACAGTTCAAATCAGCCCTGAAGCAGCAGGAAATGGTAGATACATTTCTCTATCTGGCAAAAaggacccaggcctgagacccaacaaccacttgatggctcacaaccatctgaactccagttccaagaaccttcttctggtctccaaggttaccaggcaca
PERM_200	PERM_200	NA	PERM_200	B.A.C.B	B	B	A	C	B	F1	R8	0	0	0	0	0	TRUE	FALSE	FALSE	002F1,053,003,004,005,007,008,009,010,056,057	951	PERM_200	CACAGGACCTTTGAGCTCGTTGAGCGCTCTCCCGGACCACCATGGGCTCAGAGATGGAGCCACTGTTCCGGGCCTGGAGCTATTTTAGACGCAGGAAGTTCCAGCTCTGCGCCGATCTATGCACGCAGATGCTGGAGAAGTCCCCTTATGACCAGGACCCAGCTCCGGACTTGGCAGTGTCTCAGGCGGCTTGGATTTTGAAAGCGCGAGCGCTGACAGAAATGGTGTACGTAGATGAAATTGACGTGGACCAGGAAGGGATTGCTGAGATGACCCTGGATGAAAATGCTATTGCTCAGGTCCCACGCCCTGGCACATCTTTGAAGCTCCCTGGCACTAACCAGACAGGAGGACCGACTCAAGCTGTCAGGCCAATCACTCAAGCTGGAAGACCCATAACGGGCTTCCTTAGGCCCAGCACACAGAGTGGAAGACCGGGTACAATGGAGCAGGCCATCAGAACACCCAGAACGGCCTACACAGCACGACCTATCACCAGCTCATCTGGAAGATTCGTCAGACTGGGGACTGCTTTATTTGAATATATTTTCCACCATGAAAACGATGTTAAGATGAAGCAAATCATAATTGAGAATGAATTGTTTTCAAAGGCTTTGGACTTGGCGTCCCTTTCCACGGAGTATTCTCAGTACAAGGACTGGTGGTGGAAGGTGCAGATTGGAAAATGTTACTACAGGTTAGGAATGTACCGTGAAGCAGAGAAACAGTTCAAATCAGCCCTGAAGCAGCAGGAAATGGTAGATACATTTCTCTATCTGGCAAAAATGGAAAAAAATCAGCCAGAggtctggagagctggttcagcagttgaagcacttgtctctcttccagaggacccaggcctgagacccaacaaccacttgatggctcacaaccatctgaactccagttccaagaaccttcttctggtctccaaggttaccaggcaca
PERM_201	PERM_201	NA	PERM_201	B.A.C.(A.A.A.A)	B	B	A	C	(A.A.A.A)	F1	R1	0	0	0	0	0	TRUE	FALSE	FALSE	002F1,053,003,004,005,007,008,009,010,011,012,013,061,017R1	1442	PERM_201	CACAGGACCTTTGAGCTCGTTGAGCGCTCTCCCGGACCACCATGGGCTCAGAGATGGAGCCACTGTTCCGGGCCTGGAGCTATTTTAGACGCAGGAAGTTCCAGCTCTGCGCCGATCTATGCACGCAGATGCTGGAGAAGTCCCCTTATGACCAGGACCCAGCTCCGGACTTGGCAGTGTCTCAGGCGGCTTGGATTTTGAAAGCGCGAGCGCTGACAGAAATGGTGTACGTAGATGAAATTGACGTGGACCAGGAAGGGATTGCTGAGATGACCCTGGATGAAAATGCTATTGCTCAGGTCCCACGCCCTGGCACATCTTTGAAGCTCCCTGGCACTAACCAGACAGGAGGACCGACTCAAGCTGTCAGGCCAATCACTCAAGCTGGAAGACCCATAACGGGCTTCCTTAGGCCCAGCACACAGAGTGGAAGACCGGGTACAATGGAGCAGGCCATCAGAACACCCAGAACGGCCTACACAGCACGACCTATCACCAGCTCATCTGGAAGATTCGTCAGACTGGGGACTGCTTTATTTGAATATATTTTCCACCATGAAAACGATGTTAAGATGAAGCAAATCATAATTGAGAATGAATTGTTTTCAAAGGCTTTGGACTTGGCGTCCCTTTCCACGGAGTATTCTCAGTACAAGGACTGGTGGTGGAAGGTGCAGATTGGAAAATGTTACTACAGGTTAGGAATGTACCGTGAAGCAGAGAAACAGTTCAAATCAGCCCTGAAGCAGCAGGAAATGGTAGATACATTTCTCTATCTGGCAAAAGTTTATATCATATTGGATCAACCTGTGACTGCTTTAAATCTATTCAAACAAGGCTTAGATAAGTTTCCAGGAGAGGTGACCCTGCTTTGTGGAATTGCCAGGATCTACGAGGAAATGAACAACAGTTCGTCCGCAGCAGAATACTACAAAGAGGTTCTCAAACAAGACAATACTCATGTGGAAGCCATTGCCTGCATTGGAAGCAACCACTTTTATTCTGACCAGCCAGAGGTTGCCCTCCGGTTTTACAGGCGCCTCTTGCAGATGGGAGTTTACAACTGCCAGCTTTTCAACAACCTGGGGCTGTGCTGCTTCTATGCCCAGCAGTACGACATGACTCTGACCTCATTCGAGCGCGCCCTTTCCCTGGCCGAGAACGAGGAAGAGGCAGCTGACGTCTGGTACAACCTGGGGCACATTGCAGTGGAGACACAAACCTGGCCCACCAGTGCTTCAGGCTGGCCCTGGTCCACAACAACCACCATGCTGAGGCCTACAACAACCTAGCCGTGCTGGAGATGCGGAAGGGTCACATTGAACAGTTGTTAAACATTTTAATGAACCTCAATTTTTTTTTTATAAATGTGTATTTTAAAAGTCTTTAATCCAAAAACAAAAGTTCTTAAGCATTAGCTATCGTTGAAAACTTAGGTCAGA
PERM_202	PERM_202	NA	PERM_202	B.A.C.(A.A.A.B)	B	B	A	C	(A.A.A.B)	F1	R1	0	0	0	0	0	TRUE	FALSE	FALSE	002F1,053,003,004,005,007,008,009,010,011,012,013,061,015,016,017R1	2090	PERM_202	CACAGGACCTTTGAGCTCGTTGAGCGCTCTCCCGGACCACCATGGGCTCAGAGATGGAGCCACTGTTCCGGGCCTGGAGCTATTTTAGACGCAGGAAGTTCCAGCTCTGCGCCGATCTATGCACGCAGATGCTGGAGAAGTCCCCTTATGACCAGGACCCAGCTCCGGACTTGGCAGTGTCTCAGGCGGCTTGGATTTTGAAAGCGCGAGCGCTGACAGAAATGGTGTACGTAGATGAAATTGACGTGGACCAGGAAGGGATTGCTGAGATGACCCTGGATGAAAATGCTATTGCTCAGGTCCCACGCCCTGGCACATCTTTGAAGCTCCCTGGCACTAACCAGACAGGAGGACCGACTCAAGCTGTCAGGCCAATCACTCAAGCTGGAAGACCCATAACGGGCTTCCTTAGGCCCAGCACACAGAGTGGAAGACCGGGTACAATGGAGCAGGCCATCAGAACACCCAGAACGGCCTACACAGCACGACCTATCACCAGCTCATCTGGAAGATTCGTCAGACTGGGGACTGCTTTATTTGAATATATTTTCCACCATGAAAACGATGTTAAGATGAAGCAAATCATAATTGAGAATGAATTGTTTTCAAAGGCTTTGGACTTGGCGTCCCTTTCCACGGAGTATTCTCAGTACAAGGACTGGTGGTGGAAGGTGCAGATTGGAAAATGTTACTACAGGTTAGGAATGTACCGTGAAGCAGAGAAACAGTTCAAATCAGCCCTGAAGCAGCAGGAAATGGTAGATACATTTCTCTATCTGGCAAAAGTTTATATCATATTGGATCAACCTGTGACTGCTTTAAATCTATTCAAACAAGGCTTAGATAAGTTTCCAGGAGAGGTGACCCTGCTTTGTGGAATTGCCAGGATCTACGAGGAAATGAACAACAGTTCGTCCGCAGCAGAATACTACAAAGAGGTTCTCAAACAAGACAATACTCATGTGGAAGCCATTGCCTGCATTGGAAGCAACCACTTTTATTCTGACCAGCCAGAGGTTGCCCTCCGGTTTTACAGGCGCCTCTTGCAGATGGGAGTTTACAACTGCCAGCTTTTCAACAACCTGGGGCTGTGCTGCTTCTATGCCCAGCAGTACGACATGACTCTGACCTCATTCGAGCGCGCCCTTTCCCTGGCCGAGAACGAGGAAGAGGCAGCTGACGTCTGGTACAACCTGGGGCACATTGCAGTGGAGACACAAACCTGGCCCACCAGTGCTTCAGGCTGGCCCTGGTCCACAACAACCACCATGCTGAGGCCTACAACAACCTAGCCGTGCTGGAGATGCGGAAGGGTCACATTGAACAGGCACGCGCACTCTTACAAACCGCATCGTCCTTGGCACCCCATATGTATGAGCCACATTTTAATTTTGCAACCGTCTCTGATAAGATTGGAGATCTTCAGAGAAGCTACGTCGCTGCTCAGAAGTCTGAAGCCGCATTTCCAGAGCATGTGGACACTCAGCATTTAATTAAGCAGCTAAAGCAGCACTTCGCTATGCTCTGATCAGGCCTCGGACCAACTGCGTCCTCAGGAAGGGCCAGCCACAGGGGAGAAAACGTGCTGAGTGCATTTGTATCAGTAGTGTGACGCAGACTCAGAAGGCGTCCTGCAAGACCTAAGGACTTTGTTGTTTTATAAGGTAAAACAACACTAAGGTAAAAGTGGGTGCACTTCTGCCATGCCCTCCTCCTCATTAGTCCCCTTTGTCCCCTAGCCACTTCCGTGCCATCTGCATGGACATGGTTTTAGTATCTGGGTAAAACCTAGAAGCCACACATTAGAGAAAAACTATGCGTACCGTAGTATTATTAcaggttagtctctagttaacttcaccgcctcagcctcctcagtgctgtggtacagacacgccaccatgcccggctGGCTTCAGCGTTTCCAAGGACATGAAATCTCCTCTCACACTGCATGGTTGATGTTTGTATATAGTTGTTAAACATTTTAATGAACCTCAATTTTTTTTTTATAAATGTGTATTTTAAAAGTCTTTAATCCAAAAACAAAAGTTCTTAAGCATTAGCTATCGTTGAAAACTTAGGTCAGA
PERM_203	PERM_203	NA	PERM_203	B.A.C.(A.A.B.A)	B	B	A	C	(A.A.B.A)	F1	R1	0	0	0	0	0	TRUE	FALSE	FALSE	002F1,053,003,004,005,007,008,009,010,011,012,013,014,061,017R1	1449	PERM_203	CACAGGACCTTTGAGCTCGTTGAGCGCTCTCCCGGACCACCATGGGCTCAGAGATGGAGCCACTGTTCCGGGCCTGGAGCTATTTTAGACGCAGGAAGTTCCAGCTCTGCGCCGATCTATGCACGCAGATGCTGGAGAAGTCCCCTTATGACCAGGACCCAGCTCCGGACTTGGCAGTGTCTCAGGCGGCTTGGATTTTGAAAGCGCGAGCGCTGACAGAAATGGTGTACGTAGATGAAATTGACGTGGACCAGGAAGGGATTGCTGAGATGACCCTGGATGAAAATGCTATTGCTCAGGTCCCACGCCCTGGCACATCTTTGAAGCTCCCTGGCACTAACCAGACAGGAGGACCGACTCAAGCTGTCAGGCCAATCACTCAAGCTGGAAGACCCATAACGGGCTTCCTTAGGCCCAGCACACAGAGTGGAAGACCGGGTACAATGGAGCAGGCCATCAGAACACCCAGAACGGCCTACACAGCACGACCTATCACCAGCTCATCTGGAAGATTCGTCAGACTGGGGACTGCTTTATTTGAATATATTTTCCACCATGAAAACGATGTTAAGATGAAGCAAATCATAATTGAGAATGAATTGTTTTCAAAGGCTTTGGACTTGGCGTCCCTTTCCACGGAGTATTCTCAGTACAAGGACTGGTGGTGGAAGGTGCAGATTGGAAAATGTTACTACAGGTTAGGAATGTACCGTGAAGCAGAGAAACAGTTCAAATCAGCCCTGAAGCAGCAGGAAATGGTAGATACATTTCTCTATCTGGCAAAAGTTTATATCATATTGGATCAACCTGTGACTGCTTTAAATCTATTCAAACAAGGCTTAGATAAGTTTCCAGGAGAGGTGACCCTGCTTTGTGGAATTGCCAGGATCTACGAGGAAATGAACAACAGTTCGTCCGCAGCAGAATACTACAAAGAGGTTCTCAAACAAGACAATACTCATGTGGAAGCCATTGCCTGCATTGGAAGCAACCACTTTTATTCTGACCAGCCAGAGGTTGCCCTCCGGTTTTACAGGCGCCTCTTGCAGATGGGAGTTTACAACTGCCAGCTTTTCAACAACCTGGGGCTGTGCTGCTTCTATGCCCAGCAGTACGACATGACTCTGACCTCATTCGAGCGCGCCCTTTCCCTGGCCGAGAACGAGGAAGAGGCAGCTGACGTCTGGTACAACCTGGGGCACATTGCAGTGGGAATAGGAGACACAAACCTGGCCCACCAGTGCTTCAGGCTGGCCCTGGTCCACAACAACCACCATGCTGAGGCCTACAACAACCTAGCCGTGCTGGAGATGCGGAAGGGTCACATTGAACAGTTGTTAAACATTTTAATGAACCTCAATTTTTTTTTTATAAATGTGTATTTTAAAAGTCTTTAATCCAAAAACAAAAGTTCTTAAGCATTAGCTATCGTTGAAAACTTAGGTCAGA
PERM_204	PERM_204	NA	PERM_204	B.A.C.(A.A.B.B)	B	B	A	C	(A.A.B.B)	F1	R1	0	0	0	0	0	TRUE	FALSE	FALSE	002F1,053,003,004,005,007,008,009,010,011,012,013,014,061,015,016,017R1	2097	PERM_204	CACAGGACCTTTGAGCTCGTTGAGCGCTCTCCCGGACCACCATGGGCTCAGAGATGGAGCCACTGTTCCGGGCCTGGAGCTATTTTAGACGCAGGAAGTTCCAGCTCTGCGCCGATCTATGCACGCAGATGCTGGAGAAGTCCCCTTATGACCAGGACCCAGCTCCGGACTTGGCAGTGTCTCAGGCGGCTTGGATTTTGAAAGCGCGAGCGCTGACAGAAATGGTGTACGTAGATGAAATTGACGTGGACCAGGAAGGGATTGCTGAGATGACCCTGGATGAAAATGCTATTGCTCAGGTCCCACGCCCTGGCACATCTTTGAAGCTCCCTGGCACTAACCAGACAGGAGGACCGACTCAAGCTGTCAGGCCAATCACTCAAGCTGGAAGACCCATAACGGGCTTCCTTAGGCCCAGCACACAGAGTGGAAGACCGGGTACAATGGAGCAGGCCATCAGAACACCCAGAACGGCCTACACAGCACGACCTATCACCAGCTCATCTGGAAGATTCGTCAGACTGGGGACTGCTTTATTTGAATATATTTTCCACCATGAAAACGATGTTAAGATGAAGCAAATCATAATTGAGAATGAATTGTTTTCAAAGGCTTTGGACTTGGCGTCCCTTTCCACGGAGTATTCTCAGTACAAGGACTGGTGGTGGAAGGTGCAGATTGGAAAATGTTACTACAGGTTAGGAATGTACCGTGAAGCAGAGAAACAGTTCAAATCAGCCCTGAAGCAGCAGGAAATGGTAGATACATTTCTCTATCTGGCAAAAGTTTATATCATATTGGATCAACCTGTGACTGCTTTAAATCTATTCAAACAAGGCTTAGATAAGTTTCCAGGAGAGGTGACCCTGCTTTGTGGAATTGCCAGGATCTACGAGGAAATGAACAACAGTTCGTCCGCAGCAGAATACTACAAAGAGGTTCTCAAACAAGACAATACTCATGTGGAAGCCATTGCCTGCATTGGAAGCAACCACTTTTATTCTGACCAGCCAGAGGTTGCCCTCCGGTTTTACAGGCGCCTCTTGCAGATGGGAGTTTACAACTGCCAGCTTTTCAACAACCTGGGGCTGTGCTGCTTCTATGCCCAGCAGTACGACATGACTCTGACCTCATTCGAGCGCGCCCTTTCCCTGGCCGAGAACGAGGAAGAGGCAGCTGACGTCTGGTACAACCTGGGGCACATTGCAGTGGGAATAGGAGACACAAACCTGGCCCACCAGTGCTTCAGGCTGGCCCTGGTCCACAACAACCACCATGCTGAGGCCTACAACAACCTAGCCGTGCTGGAGATGCGGAAGGGTCACATTGAACAGGCACGCGCACTCTTACAAACCGCATCGTCCTTGGCACCCCATATGTATGAGCCACATTTTAATTTTGCAACCGTCTCTGATAAGATTGGAGATCTTCAGAGAAGCTACGTCGCTGCTCAGAAGTCTGAAGCCGCATTTCCAGAGCATGTGGACACTCAGCATTTAATTAAGCAGCTAAAGCAGCACTTCGCTATGCTCTGATCAGGCCTCGGACCAACTGCGTCCTCAGGAAGGGCCAGCCACAGGGGAGAAAACGTGCTGAGTGCATTTGTATCAGTAGTGTGACGCAGACTCAGAAGGCGTCCTGCAAGACCTAAGGACTTTGTTGTTTTATAAGGTAAAACAACACTAAGGTAAAAGTGGGTGCACTTCTGCCATGCCCTCCTCCTCATTAGTCCCCTTTGTCCCCTAGCCACTTCCGTGCCATCTGCATGGACATGGTTTTAGTATCTGGGTAAAACCTAGAAGCCACACATTAGAGAAAAACTATGCGTACCGTAGTATTATTAcaggttagtctctagttaacttcaccgcctcagcctcctcagtgctgtggtacagacacgccaccatgcccggctGGCTTCAGCGTTTCCAAGGACATGAAATCTCCTCTCACACTGCATGGTTGATGTTTGTATATAGTTGTTAAACATTTTAATGAACCTCAATTTTTTTTTTATAAATGTGTATTTTAAAAGTCTTTAATCCAAAAACAAAAGTTCTTAAGCATTAGCTATCGTTGAAAACTTAGGTCAGA
PERM_205	PERM_205	NA	PERM_205	B.A.C.(A.B.A.A)	B	B	A	C	(A.B.A.A)	F1	R1	0	0	0	0	0	TRUE	FALSE	FALSE	002F1,053,003,004,005,007,008,009,010,011,012,060,013,061,017R1	1531	PERM_205	CACAGGACCTTTGAGCTCGTTGAGCGCTCTCCCGGACCACCATGGGCTCAGAGATGGAGCCACTGTTCCGGGCCTGGAGCTATTTTAGACGCAGGAAGTTCCAGCTCTGCGCCGATCTATGCACGCAGATGCTGGAGAAGTCCCCTTATGACCAGGACCCAGCTCCGGACTTGGCAGTGTCTCAGGCGGCTTGGATTTTGAAAGCGCGAGCGCTGACAGAAATGGTGTACGTAGATGAAATTGACGTGGACCAGGAAGGGATTGCTGAGATGACCCTGGATGAAAATGCTATTGCTCAGGTCCCACGCCCTGGCACATCTTTGAAGCTCCCTGGCACTAACCAGACAGGAGGACCGACTCAAGCTGTCAGGCCAATCACTCAAGCTGGAAGACCCATAACGGGCTTCCTTAGGCCCAGCACACAGAGTGGAAGACCGGGTACAATGGAGCAGGCCATCAGAACACCCAGAACGGCCTACACAGCACGACCTATCACCAGCTCATCTGGAAGATTCGTCAGACTGGGGACTGCTTTATTTGAATATATTTTCCACCATGAAAACGATGTTAAGATGAAGCAAATCATAATTGAGAATGAATTGTTTTCAAAGGCTTTGGACTTGGCGTCCCTTTCCACGGAGTATTCTCAGTACAAGGACTGGTGGTGGAAGGTGCAGATTGGAAAATGTTACTACAGGTTAGGAATGTACCGTGAAGCAGAGAAACAGTTCAAATCAGCCCTGAAGCAGCAGGAAATGGTAGATACATTTCTCTATCTGGCAAAAGTTTATATCATATTGGATCAACCTGTGACTGCTTTAAATCTATTCAAACAAGGCTTAGATAAGTTTCCAGGAGAGGTGACCCTGCTTTGTGGAATTGCCAGGATCTACGAGGAAATGAACAACAGTTCGTCCGCAGCAGAATACTACAAAGAGGTTCTCAAACAAGACAATACTCATGTGGAAGCCATTGCCTGCATTGGAAGCAACCACTTTTATTCTGACCAGCCAGAGGTTGCCCTCCGGTTTTACAGATGGTGAGGCCGAAGCGAGAAGGGACTGGCAGCTACTCTGTGTTCAGGACCCTGAGGAAGACTTAAAGCAGGGTCACCTGCTTTGTGAGGCGCCTCTTGCAGATGGGAGTTTACAACTGCCAGCTTTTCAACAACCTGGGGCTGTGCTGCTTCTATGCCCAGCAGTACGACATGACTCTGACCTCATTCGAGCGCGCCCTTTCCCTGGCCGAGAACGAGGAAGAGGCAGCTGACGTCTGGTACAACCTGGGGCACATTGCAGTGGAGACACAAACCTGGCCCACCAGTGCTTCAGGCTGGCCCTGGTCCACAACAACCACCATGCTGAGGCCTACAACAACCTAGCCGTGCTGGAGATGCGGAAGGGTCACATTGAACAGTTGTTAAACATTTTAATGAACCTCAATTTTTTTTTTATAAATGTGTATTTTAAAAGTCTTTAATCCAAAAACAAAAGTTCTTAAGCATTAGCTATCGTTGAAAACTTAGGTCAGA
PERM_206	PERM_206	NA	PERM_206	B.A.C.(A.B.A.B)	B	B	A	C	(A.B.A.B)	F1	R1	0	0	0	0	0	TRUE	FALSE	FALSE	002F1,053,003,004,005,007,008,009,010,011,012,060,013,061,015,016,017R1	2179	PERM_206	CACAGGACCTTTGAGCTCGTTGAGCGCTCTCCCGGACCACCATGGGCTCAGAGATGGAGCCACTGTTCCGGGCCTGGAGCTATTTTAGACGCAGGAAGTTCCAGCTCTGCGCCGATCTATGCACGCAGATGCTGGAGAAGTCCCCTTATGACCAGGACCCAGCTCCGGACTTGGCAGTGTCTCAGGCGGCTTGGATTTTGAAAGCGCGAGCGCTGACAGAAATGGTGTACGTAGATGAAATTGACGTGGACCAGGAAGGGATTGCTGAGATGACCCTGGATGAAAATGCTATTGCTCAGGTCCCACGCCCTGGCACATCTTTGAAGCTCCCTGGCACTAACCAGACAGGAGGACCGACTCAAGCTGTCAGGCCAATCACTCAAGCTGGAAGACCCATAACGGGCTTCCTTAGGCCCAGCACACAGAGTGGAAGACCGGGTACAATGGAGCAGGCCATCAGAACACCCAGAACGGCCTACACAGCACGACCTATCACCAGCTCATCTGGAAGATTCGTCAGACTGGGGACTGCTTTATTTGAATATATTTTCCACCATGAAAACGATGTTAAGATGAAGCAAATCATAATTGAGAATGAATTGTTTTCAAAGGCTTTGGACTTGGCGTCCCTTTCCACGGAGTATTCTCAGTACAAGGACTGGTGGTGGAAGGTGCAGATTGGAAAATGTTACTACAGGTTAGGAATGTACCGTGAAGCAGAGAAACAGTTCAAATCAGCCCTGAAGCAGCAGGAAATGGTAGATACATTTCTCTATCTGGCAAAAGTTTATATCATATTGGATCAACCTGTGACTGCTTTAAATCTATTCAAACAAGGCTTAGATAAGTTTCCAGGAGAGGTGACCCTGCTTTGTGGAATTGCCAGGATCTACGAGGAAATGAACAACAGTTCGTCCGCAGCAGAATACTACAAAGAGGTTCTCAAACAAGACAATACTCATGTGGAAGCCATTGCCTGCATTGGAAGCAACCACTTTTATTCTGACCAGCCAGAGGTTGCCCTCCGGTTTTACAGATGGTGAGGCCGAAGCGAGAAGGGACTGGCAGCTACTCTGTGTTCAGGACCCTGAGGAAGACTTAAAGCAGGGTCACCTGCTTTGTGAGGCGCCTCTTGCAGATGGGAGTTTACAACTGCCAGCTTTTCAACAACCTGGGGCTGTGCTGCTTCTATGCCCAGCAGTACGACATGACTCTGACCTCATTCGAGCGCGCCCTTTCCCTGGCCGAGAACGAGGAAGAGGCAGCTGACGTCTGGTACAACCTGGGGCACATTGCAGTGGAGACACAAACCTGGCCCACCAGTGCTTCAGGCTGGCCCTGGTCCACAACAACCACCATGCTGAGGCCTACAACAACCTAGCCGTGCTGGAGATGCGGAAGGGTCACATTGAACAGGCACGCGCACTCTTACAAACCGCATCGTCCTTGGCACCCCATATGTATGAGCCACATTTTAATTTTGCAACCGTCTCTGATAAGATTGGAGATCTTCAGAGAAGCTACGTCGCTGCTCAGAAGTCTGAAGCCGCATTTCCAGAGCATGTGGACACTCAGCATTTAATTAAGCAGCTAAAGCAGCACTTCGCTATGCTCTGATCAGGCCTCGGACCAACTGCGTCCTCAGGAAGGGCCAGCCACAGGGGAGAAAACGTGCTGAGTGCATTTGTATCAGTAGTGTGACGCAGACTCAGAAGGCGTCCTGCAAGACCTAAGGACTTTGTTGTTTTATAAGGTAAAACAACACTAAGGTAAAAGTGGGTGCACTTCTGCCATGCCCTCCTCCTCATTAGTCCCCTTTGTCCCCTAGCCACTTCCGTGCCATCTGCATGGACATGGTTTTAGTATCTGGGTAAAACCTAGAAGCCACACATTAGAGAAAAACTATGCGTACCGTAGTATTATTAcaggttagtctctagttaacttcaccgcctcagcctcctcagtgctgtggtacagacacgccaccatgcccggctGGCTTCAGCGTTTCCAAGGACATGAAATCTCCTCTCACACTGCATGGTTGATGTTTGTATATAGTTGTTAAACATTTTAATGAACCTCAATTTTTTTTTTATAAATGTGTATTTTAAAAGTCTTTAATCCAAAAACAAAAGTTCTTAAGCATTAGCTATCGTTGAAAACTTAGGTCAGA
PERM_207	PERM_207	NA	PERM_207	B.A.C.(A.B.B.A)	B	B	A	C	(A.B.B.A)	F1	R1	0	0	0	0	0	TRUE	FALSE	FALSE	002F1,053,003,004,005,007,008,009,010,011,012,060,013,014,061,017R1	1538	PERM_207	CACAGGACCTTTGAGCTCGTTGAGCGCTCTCCCGGACCACCATGGGCTCAGAGATGGAGCCACTGTTCCGGGCCTGGAGCTATTTTAGACGCAGGAAGTTCCAGCTCTGCGCCGATCTATGCACGCAGATGCTGGAGAAGTCCCCTTATGACCAGGACCCAGCTCCGGACTTGGCAGTGTCTCAGGCGGCTTGGATTTTGAAAGCGCGAGCGCTGACAGAAATGGTGTACGTAGATGAAATTGACGTGGACCAGGAAGGGATTGCTGAGATGACCCTGGATGAAAATGCTATTGCTCAGGTCCCACGCCCTGGCACATCTTTGAAGCTCCCTGGCACTAACCAGACAGGAGGACCGACTCAAGCTGTCAGGCCAATCACTCAAGCTGGAAGACCCATAACGGGCTTCCTTAGGCCCAGCACACAGAGTGGAAGACCGGGTACAATGGAGCAGGCCATCAGAACACCCAGAACGGCCTACACAGCACGACCTATCACCAGCTCATCTGGAAGATTCGTCAGACTGGGGACTGCTTTATTTGAATATATTTTCCACCATGAAAACGATGTTAAGATGAAGCAAATCATAATTGAGAATGAATTGTTTTCAAAGGCTTTGGACTTGGCGTCCCTTTCCACGGAGTATTCTCAGTACAAGGACTGGTGGTGGAAGGTGCAGATTGGAAAATGTTACTACAGGTTAGGAATGTACCGTGAAGCAGAGAAACAGTTCAAATCAGCCCTGAAGCAGCAGGAAATGGTAGATACATTTCTCTATCTGGCAAAAGTTTATATCATATTGGATCAACCTGTGACTGCTTTAAATCTATTCAAACAAGGCTTAGATAAGTTTCCAGGAGAGGTGACCCTGCTTTGTGGAATTGCCAGGATCTACGAGGAAATGAACAACAGTTCGTCCGCAGCAGAATACTACAAAGAGGTTCTCAAACAAGACAATACTCATGTGGAAGCCATTGCCTGCATTGGAAGCAACCACTTTTATTCTGACCAGCCAGAGGTTGCCCTCCGGTTTTACAGATGGTGAGGCCGAAGCGAGAAGGGACTGGCAGCTACTCTGTGTTCAGGACCCTGAGGAAGACTTAAAGCAGGGTCACCTGCTTTGTGAGGCGCCTCTTGCAGATGGGAGTTTACAACTGCCAGCTTTTCAACAACCTGGGGCTGTGCTGCTTCTATGCCCAGCAGTACGACATGACTCTGACCTCATTCGAGCGCGCCCTTTCCCTGGCCGAGAACGAGGAAGAGGCAGCTGACGTCTGGTACAACCTGGGGCACATTGCAGTGGGAATAGGAGACACAAACCTGGCCCACCAGTGCTTCAGGCTGGCCCTGGTCCACAACAACCACCATGCTGAGGCCTACAACAACCTAGCCGTGCTGGAGATGCGGAAGGGTCACATTGAACAGTTGTTAAACATTTTAATGAACCTCAATTTTTTTTTTATAAATGTGTATTTTAAAAGTCTTTAATCCAAAAACAAAAGTTCTTAAGCATTAGCTATCGTTGAAAACTTAGGTCAGA
PERM_208	PERM_208	NA	PERM_208	B.A.C.(A.B.B.B)	B	B	A	C	(A.B.B.B)	F1	R1	0	0	0	0	0	TRUE	FALSE	FALSE	002F1,053,003,004,005,007,008,009,010,011,012,060,013,014,061,015,016,017R1	2186	PERM_208	CACAGGACCTTTGAGCTCGTTGAGCGCTCTCCCGGACCACCATGGGCTCAGAGATGGAGCCACTGTTCCGGGCCTGGAGCTATTTTAGACGCAGGAAGTTCCAGCTCTGCGCCGATCTATGCACGCAGATGCTGGAGAAGTCCCCTTATGACCAGGACCCAGCTCCGGACTTGGCAGTGTCTCAGGCGGCTTGGATTTTGAAAGCGCGAGCGCTGACAGAAATGGTGTACGTAGATGAAATTGACGTGGACCAGGAAGGGATTGCTGAGATGACCCTGGATGAAAATGCTATTGCTCAGGTCCCACGCCCTGGCACATCTTTGAAGCTCCCTGGCACTAACCAGACAGGAGGACCGACTCAAGCTGTCAGGCCAATCACTCAAGCTGGAAGACCCATAACGGGCTTCCTTAGGCCCAGCACACAGAGTGGAAGACCGGGTACAATGGAGCAGGCCATCAGAACACCCAGAACGGCCTACACAGCACGACCTATCACCAGCTCATCTGGAAGATTCGTCAGACTGGGGACTGCTTTATTTGAATATATTTTCCACCATGAAAACGATGTTAAGATGAAGCAAATCATAATTGAGAATGAATTGTTTTCAAAGGCTTTGGACTTGGCGTCCCTTTCCACGGAGTATTCTCAGTACAAGGACTGGTGGTGGAAGGTGCAGATTGGAAAATGTTACTACAGGTTAGGAATGTACCGTGAAGCAGAGAAACAGTTCAAATCAGCCCTGAAGCAGCAGGAAATGGTAGATACATTTCTCTATCTGGCAAAAGTTTATATCATATTGGATCAACCTGTGACTGCTTTAAATCTATTCAAACAAGGCTTAGATAAGTTTCCAGGAGAGGTGACCCTGCTTTGTGGAATTGCCAGGATCTACGAGGAAATGAACAACAGTTCGTCCGCAGCAGAATACTACAAAGAGGTTCTCAAACAAGACAATACTCATGTGGAAGCCATTGCCTGCATTGGAAGCAACCACTTTTATTCTGACCAGCCAGAGGTTGCCCTCCGGTTTTACAGATGGTGAGGCCGAAGCGAGAAGGGACTGGCAGCTACTCTGTGTTCAGGACCCTGAGGAAGACTTAAAGCAGGGTCACCTGCTTTGTGAGGCGCCTCTTGCAGATGGGAGTTTACAACTGCCAGCTTTTCAACAACCTGGGGCTGTGCTGCTTCTATGCCCAGCAGTACGACATGACTCTGACCTCATTCGAGCGCGCCCTTTCCCTGGCCGAGAACGAGGAAGAGGCAGCTGACGTCTGGTACAACCTGGGGCACATTGCAGTGGGAATAGGAGACACAAACCTGGCCCACCAGTGCTTCAGGCTGGCCCTGGTCCACAACAACCACCATGCTGAGGCCTACAACAACCTAGCCGTGCTGGAGATGCGGAAGGGTCACATTGAACAGGCACGCGCACTCTTACAAACCGCATCGTCCTTGGCACCCCATATGTATGAGCCACATTTTAATTTTGCAACCGTCTCTGATAAGATTGGAGATCTTCAGAGAAGCTACGTCGCTGCTCAGAAGTCTGAAGCCGCATTTCCAGAGCATGTGGACACTCAGCATTTAATTAAGCAGCTAAAGCAGCACTTCGCTATGCTCTGATCAGGCCTCGGACCAACTGCGTCCTCAGGAAGGGCCAGCCACAGGGGAGAAAACGTGCTGAGTGCATTTGTATCAGTAGTGTGACGCAGACTCAGAAGGCGTCCTGCAAGACCTAAGGACTTTGTTGTTTTATAAGGTAAAACAACACTAAGGTAAAAGTGGGTGCACTTCTGCCATGCCCTCCTCCTCATTAGTCCCCTTTGTCCCCTAGCCACTTCCGTGCCATCTGCATGGACATGGTTTTAGTATCTGGGTAAAACCTAGAAGCCACACATTAGAGAAAAACTATGCGTACCGTAGTATTATTAcaggttagtctctagttaacttcaccgcctcagcctcctcagtgctgtggtacagacacgccaccatgcccggctGGCTTCAGCGTTTCCAAGGACATGAAATCTCCTCTCACACTGCATGGTTGATGTTTGTATATAGTTGTTAAACATTTTAATGAACCTCAATTTTTTTTTTATAAATGTGTATTTTAAAAGTCTTTAATCCAAAAACAAAAGTTCTTAAGCATTAGCTATCGTTGAAAACTTAGGTCAGA
PERM_209	PERM_209	NA	PERM_209	B.A.C.(B.A.A.A)	B	B	A	C	(B.A.A.A)	F1	R1	0	0	0	0	0	TRUE	FALSE	FALSE	002F1,053,003,004,005,007,008,009,010,011,059,012,013,061,017R1	1516	PERM_209	CACAGGACCTTTGAGCTCGTTGAGCGCTCTCCCGGACCACCATGGGCTCAGAGATGGAGCCACTGTTCCGGGCCTGGAGCTATTTTAGACGCAGGAAGTTCCAGCTCTGCGCCGATCTATGCACGCAGATGCTGGAGAAGTCCCCTTATGACCAGGACCCAGCTCCGGACTTGGCAGTGTCTCAGGCGGCTTGGATTTTGAAAGCGCGAGCGCTGACAGAAATGGTGTACGTAGATGAAATTGACGTGGACCAGGAAGGGATTGCTGAGATGACCCTGGATGAAAATGCTATTGCTCAGGTCCCACGCCCTGGCACATCTTTGAAGCTCCCTGGCACTAACCAGACAGGAGGACCGACTCAAGCTGTCAGGCCAATCACTCAAGCTGGAAGACCCATAACGGGCTTCCTTAGGCCCAGCACACAGAGTGGAAGACCGGGTACAATGGAGCAGGCCATCAGAACACCCAGAACGGCCTACACAGCACGACCTATCACCAGCTCATCTGGAAGATTCGTCAGACTGGGGACTGCTTTATTTGAATATATTTTCCACCATGAAAACGATGTTAAGATGAAGCAAATCATAATTGAGAATGAATTGTTTTCAAAGGCTTTGGACTTGGCGTCCCTTTCCACGGAGTATTCTCAGTACAAGGACTGGTGGTGGAAGGTGCAGATTGGAAAATGTTACTACAGGTTAGGAATGTACCGTGAAGCAGAGAAACAGTTCAAATCAGCCCTGAAGCAGCAGGAAATGGTAGATACATTTCTCTATCTGGCAAAAGTTTATATCATATTGGATCAACCTGTGACTGCTTTAAATCTATTCAAACAAGGCTTAGATAAGTTTCCAGGAGAGGTGACCCTGCTTTGTGGAATTGCCAGGATCTACGAGGTATATCTGTGAGTGGATGTACTACTATGAATGGATGTACTCAATGAATAAAATGTAATTTCTGTTTGACAGTGGAAATGAACAACAGTTCGTCCGCAGCAGAATACTACAAAGAGGTTCTCAAACAAGACAATACTCATGTGGAAGCCATTGCCTGCATTGGAAGCAACCACTTTTATTCTGACCAGCCAGAGGTTGCCCTCCGGTTTTACAGGCGCCTCTTGCAGATGGGAGTTTACAACTGCCAGCTTTTCAACAACCTGGGGCTGTGCTGCTTCTATGCCCAGCAGTACGACATGACTCTGACCTCATTCGAGCGCGCCCTTTCCCTGGCCGAGAACGAGGAAGAGGCAGCTGACGTCTGGTACAACCTGGGGCACATTGCAGTGGAGACACAAACCTGGCCCACCAGTGCTTCAGGCTGGCCCTGGTCCACAACAACCACCATGCTGAGGCCTACAACAACCTAGCCGTGCTGGAGATGCGGAAGGGTCACATTGAACAGTTGTTAAACATTTTAATGAACCTCAATTTTTTTTTTATAAATGTGTATTTTAAAAGTCTTTAATCCAAAAACAAAAGTTCTTAAGCATTAGCTATCGTTGAAAACTTAGGTCAGA
[truncated: 1,990,156 more chars]
