# Supplementary material for: Alternative Isoform Analysis of Ttc8 Expression in the Rat Pineal Gland Using a Multi-Platform Sequencing Approach Reveals Neural Regulation
Source: PLoS One. 2016 Sep 29;11(9):e0163590. doi: 10.1371/journal.pone.0163590 (PMC5042479; doi:10.1371/journal.pone.0163590)
Supplement: S3 Dataset — It includes columns listing the ROI counts from the PacBio SMRT sequencing. See also Fig 4C. (TXT) [file pone.0163590.s004.txt]

#################################
#  PERMID: The unique identifier for the theoretical isoform
#  ID.wPrimer: The unique identifier for the theoretical isoform and primer-pair combination (if applicable). Some theoretical isoforms are covered by more than one primer pair (differing by only a few base pairs). These isoforms have two lines in the table below, one for each sequence.
#  majorID: if applicable, the "major variant ID" used in the manuscript, from 1 to 24.
#  finalLabel: The label used for the isoform, in the manuscript.
#  VariantSet: The code for the sub-variants used in the isoform.
#  opt.1, opt.2, opt.3, opt.4: The code for the four sub-variant regions.
#  primer.F, primer.R: the forward and reverse primers that cover the sequence.
#  CT.total: the total number of SMRT ROI that can be attributed to this isoform.
#  CT.perf: the number of SMRT ROI that are a perfect base-for-base match to this isoform.
#  CT.align: the number of SMRT ROI that align to the isoform, covering every splice junction and exon belonging to the isoform, and covering none of the other SJ or exons. In addition, each alignment end must be within 3 base pairs of the isoform end.
#  CT.perf.P: the number of perfect forward strand matches to the isoform.
#  CT.perf.M: the number of reverse-complemented perfect matches to the isoform.
#  isLegalPrimerPair: TRUE if the primer pair for the given line is one of the primer pairs that was included in the PCR reaction
#  isMajor: Is the isoform one of the 24 isoforms composed only of "major" sub-variants.
#  isMajorIR: Is the isoform one of the 24 isoforms composed only of "major" sub-variants, plus an additional intron retention between exons 8 and 9a.
#  exons: The exon id's used by the isoform. See the annotation file subvariant.exons.and.sj.GTF, which defines these exons.
#  length: The base-pair length of the isoform.
#  rawPermutationID: The unique identifier used in the fasta files. This differs from the PERMID.
#  SEQ: The base-pair sequence of the transcript.
#################################
PERMID	ID.wPrimer	majorID	finalLabel	VariantSet	opt.1	opt.1.wPrimer	opt.2	opt.3	opt.4	primer.F	primer.R	CT.total	CT.perf	CT.align	CT.perf.P	CT.perf.M	isLegalPrimerPair	isMajor	isMajorIR	exons	length	rawPermutationID	SEQ
PERM_235	PERM_235	01	01	B.B.B.A	B	B	B	B	A	F1	R8	20718	10390	10328	7776	2614	TRUE	TRUE	FALSE	002F1,053,003,004,005,006,007,009,010,057	938	PERM_235	CACAGGACCTTTGAGCTCGTTGAGCGCTCTCCCGGACCACCATGGGCTCAGAGATGGAGCCACTGTTCCGGGCCTGGAGCTATTTTAGACGCAGGAAGTTCCAGCTCTGCGCCGATCTATGCACGCAGATGCTGGAGAAGTCCCCTTATGACCAGGACCCAGCTCCGGACTTGGCAGTGTCTCAGGCGGCTTGGATTTTGAAAGCGCGAGCGCTGACAGAAATGGTGTACGTAGATGAAATTGACGTGGACCAGGAAGGGATTGCTGAGATGACCCTGGATGAAAATGCTATTGCTCAGGTCCCACGCCCTGGCACATCTTTGAAGCTCCCTGGCACTAACCAGACAGGAGGACCGACTCAAGCTGTCAGGCCAATCACTCAAGCTGGAAGACCCATAACGGGCTTCCTTAGGCCCAGCACACAGAGTGGAAGACCGGGTACAATGGAGCAGGCCATCAGAACACCCAGAACGGCCTACACAGCACGACCTATCACCAGCTCATCTGGAAGATTCGTCAGACTGGGGACTGCTTCCATGCTTACAAGTCCCGATGGACCATTTATAAATTTATCCAGACTGAATTTAACAAAATATTCCCAGAAACCTAAGTTGGCAAAGGCTTTATTTGAATATATTTTCCACCATGAAAACGATGTTAAGATGGCTTTGGACTTGGCGTCCCTTTCCACGGAGTATTCTCAGTACAAGGACTGGTGGTGGAAGGTGCAGATTGGAAAATGTTACTACAGGTTAGGAATGTACCGTGAAGCAGAGAAACAGTTCAAATCAGCCCTGAAGCAGCAGGAAATGGTAGATACATTTCTCTATCTGGCAAAAaggacccaggcctgagacccaacaaccacttgatggctcacaaccatctgaactccagttccaagaaccttcttctggtctccaaggttaccaggcaca
PERM_236	PERM_236	02	02	B.B.B.B	B	B	B	B	B	F1	R8	7448	3695	3753	2735	960	TRUE	TRUE	FALSE	002F1,053,003,004,005,006,007,009,010,056,057	1005	PERM_236	CACAGGACCTTTGAGCTCGTTGAGCGCTCTCCCGGACCACCATGGGCTCAGAGATGGAGCCACTGTTCCGGGCCTGGAGCTATTTTAGACGCAGGAAGTTCCAGCTCTGCGCCGATCTATGCACGCAGATGCTGGAGAAGTCCCCTTATGACCAGGACCCAGCTCCGGACTTGGCAGTGTCTCAGGCGGCTTGGATTTTGAAAGCGCGAGCGCTGACAGAAATGGTGTACGTAGATGAAATTGACGTGGACCAGGAAGGGATTGCTGAGATGACCCTGGATGAAAATGCTATTGCTCAGGTCCCACGCCCTGGCACATCTTTGAAGCTCCCTGGCACTAACCAGACAGGAGGACCGACTCAAGCTGTCAGGCCAATCACTCAAGCTGGAAGACCCATAACGGGCTTCCTTAGGCCCAGCACACAGAGTGGAAGACCGGGTACAATGGAGCAGGCCATCAGAACACCCAGAACGGCCTACACAGCACGACCTATCACCAGCTCATCTGGAAGATTCGTCAGACTGGGGACTGCTTCCATGCTTACAAGTCCCGATGGACCATTTATAAATTTATCCAGACTGAATTTAACAAAATATTCCCAGAAACCTAAGTTGGCAAAGGCTTTATTTGAATATATTTTCCACCATGAAAACGATGTTAAGATGGCTTTGGACTTGGCGTCCCTTTCCACGGAGTATTCTCAGTACAAGGACTGGTGGTGGAAGGTGCAGATTGGAAAATGTTACTACAGGTTAGGAATGTACCGTGAAGCAGAGAAACAGTTCAAATCAGCCCTGAAGCAGCAGGAAATGGTAGATACATTTCTCTATCTGGCAAAAATGGAAAAAAATCAGCCAGAggtctggagagctggttcagcagttgaagcacttgtctctcttccagaggacccaggcctgagacccaacaaccacttgatggctcacaaccatctgaactccagttccaagaaccttcttctggtctccaaggttaccaggcaca
PERM_240	PERM_240	03	03	B.B.B.(A.A.B.B)	B	B	B	B	(A.A.B.B)	F1	R1	11415	1630	9785	1099	531	TRUE	TRUE	FALSE	002F1,053,003,004,005,006,007,009,010,011,012,013,014,061,015,016,017R1	2151	PERM_240	CACAGGACCTTTGAGCTCGTTGAGCGCTCTCCCGGACCACCATGGGCTCAGAGATGGAGCCACTGTTCCGGGCCTGGAGCTATTTTAGACGCAGGAAGTTCCAGCTCTGCGCCGATCTATGCACGCAGATGCTGGAGAAGTCCCCTTATGACCAGGACCCAGCTCCGGACTTGGCAGTGTCTCAGGCGGCTTGGATTTTGAAAGCGCGAGCGCTGACAGAAATGGTGTACGTAGATGAAATTGACGTGGACCAGGAAGGGATTGCTGAGATGACCCTGGATGAAAATGCTATTGCTCAGGTCCCACGCCCTGGCACATCTTTGAAGCTCCCTGGCACTAACCAGACAGGAGGACCGACTCAAGCTGTCAGGCCAATCACTCAAGCTGGAAGACCCATAACGGGCTTCCTTAGGCCCAGCACACAGAGTGGAAGACCGGGTACAATGGAGCAGGCCATCAGAACACCCAGAACGGCCTACACAGCACGACCTATCACCAGCTCATCTGGAAGATTCGTCAGACTGGGGACTGCTTCCATGCTTACAAGTCCCGATGGACCATTTATAAATTTATCCAGACTGAATTTAACAAAATATTCCCAGAAACCTAAGTTGGCAAAGGCTTTATTTGAATATATTTTCCACCATGAAAACGATGTTAAGATGGCTTTGGACTTGGCGTCCCTTTCCACGGAGTATTCTCAGTACAAGGACTGGTGGTGGAAGGTGCAGATTGGAAAATGTTACTACAGGTTAGGAATGTACCGTGAAGCAGAGAAACAGTTCAAATCAGCCCTGAAGCAGCAGGAAATGGTAGATACATTTCTCTATCTGGCAAAAGTTTATATCATATTGGATCAACCTGTGACTGCTTTAAATCTATTCAAACAAGGCTTAGATAAGTTTCCAGGAGAGGTGACCCTGCTTTGTGGAATTGCCAGGATCTACGAGGAAATGAACAACAGTTCGTCCGCAGCAGAATACTACAAAGAGGTTCTCAAACAAGACAATACTCATGTGGAAGCCATTGCCTGCATTGGAAGCAACCACTTTTATTCTGACCAGCCAGAGGTTGCCCTCCGGTTTTACAGGCGCCTCTTGCAGATGGGAGTTTACAACTGCCAGCTTTTCAACAACCTGGGGCTGTGCTGCTTCTATGCCCAGCAGTACGACATGACTCTGACCTCATTCGAGCGCGCCCTTTCCCTGGCCGAGAACGAGGAAGAGGCAGCTGACGTCTGGTACAACCTGGGGCACATTGCAGTGGGAATAGGAGACACAAACCTGGCCCACCAGTGCTTCAGGCTGGCCCTGGTCCACAACAACCACCATGCTGAGGCCTACAACAACCTAGCCGTGCTGGAGATGCGGAAGGGTCACATTGAACAGGCACGCGCACTCTTACAAACCGCATCGTCCTTGGCACCCCATATGTATGAGCCACATTTTAATTTTGCAACCGTCTCTGATAAGATTGGAGATCTTCAGAGAAGCTACGTCGCTGCTCAGAAGTCTGAAGCCGCATTTCCAGAGCATGTGGACACTCAGCATTTAATTAAGCAGCTAAAGCAGCACTTCGCTATGCTCTGATCAGGCCTCGGACCAACTGCGTCCTCAGGAAGGGCCAGCCACAGGGGAGAAAACGTGCTGAGTGCATTTGTATCAGTAGTGTGACGCAGACTCAGAAGGCGTCCTGCAAGACCTAAGGACTTTGTTGTTTTATAAGGTAAAACAACACTAAGGTAAAAGTGGGTGCACTTCTGCCATGCCCTCCTCCTCATTAGTCCCCTTTGTCCCCTAGCCACTTCCGTGCCATCTGCATGGACATGGTTTTAGTATCTGGGTAAAACCTAGAAGCCACACATTAGAGAAAAACTATGCGTACCGTAGTATTATTAcaggttagtctctagttaacttcaccgcctcagcctcctcagtgctgtggtacagacacgccaccatgcccggctGGCTTCAGCGTTTCCAAGGACATGAAATCTCCTCTCACACTGCATGGTTGATGTTTGTATATAGTTGTTAAACATTTTAATGAACCTCAATTTTTTTTTTATAAATGTGTATTTTAAAAGTCTTTAATCCAAAAACAAAAGTTCTTAAGCATTAGCTATCGTTGAAAACTTAGGTCAGA
PERM_217	PERM_217	04	04	B.B.A.A	B	B	B	A	A	F1	R8	386	202	184	153	49	TRUE	TRUE	FALSE	002F1,053,003,004,005,006,007,010,057	852	PERM_217	CACAGGACCTTTGAGCTCGTTGAGCGCTCTCCCGGACCACCATGGGCTCAGAGATGGAGCCACTGTTCCGGGCCTGGAGCTATTTTAGACGCAGGAAGTTCCAGCTCTGCGCCGATCTATGCACGCAGATGCTGGAGAAGTCCCCTTATGACCAGGACCCAGCTCCGGACTTGGCAGTGTCTCAGGCGGCTTGGATTTTGAAAGCGCGAGCGCTGACAGAAATGGTGTACGTAGATGAAATTGACGTGGACCAGGAAGGGATTGCTGAGATGACCCTGGATGAAAATGCTATTGCTCAGGTCCCACGCCCTGGCACATCTTTGAAGCTCCCTGGCACTAACCAGACAGGAGGACCGACTCAAGCTGTCAGGCCAATCACTCAAGCTGGAAGACCCATAACGGGCTTCCTTAGGCCCAGCACACAGAGTGGAAGACCGGGTACAATGGAGCAGGCCATCAGAACACCCAGAACGGCCTACACAGCACGACCTATCACCAGCTCATCTGGAAGATTCGTCAGACTGGGGACTGCTTCCATGCTTACAAGTCCCGATGGACCATTTATAAATTTATCCAGACTGAATTTAACAAAATATTCCCAGAAACCTAAGTTGGCAAAGGCTTTATTTGAATATATTTTCCACCATGAAAACGATGTTAAGATGGTTAGGAATGTACCGTGAAGCAGAGAAACAGTTCAAATCAGCCCTGAAGCAGCAGGAAATGGTAGATACATTTCTCTATCTGGCAAAAaggacccaggcctgagacccaacaaccacttgatggctcacaaccatctgaactccagttccaagaaccttcttctggtctccaaggttaccaggcaca
PERM_218	PERM_218	05	05	B.B.A.B	B	B	B	A	B	F1	R8	4	3	1	3	0	TRUE	TRUE	FALSE	002F1,053,003,004,005,006,007,010,056,057	919	PERM_218	CACAGGACCTTTGAGCTCGTTGAGCGCTCTCCCGGACCACCATGGGCTCAGAGATGGAGCCACTGTTCCGGGCCTGGAGCTATTTTAGACGCAGGAAGTTCCAGCTCTGCGCCGATCTATGCACGCAGATGCTGGAGAAGTCCCCTTATGACCAGGACCCAGCTCCGGACTTGGCAGTGTCTCAGGCGGCTTGGATTTTGAAAGCGCGAGCGCTGACAGAAATGGTGTACGTAGATGAAATTGACGTGGACCAGGAAGGGATTGCTGAGATGACCCTGGATGAAAATGCTATTGCTCAGGTCCCACGCCCTGGCACATCTTTGAAGCTCCCTGGCACTAACCAGACAGGAGGACCGACTCAAGCTGTCAGGCCAATCACTCAAGCTGGAAGACCCATAACGGGCTTCCTTAGGCCCAGCACACAGAGTGGAAGACCGGGTACAATGGAGCAGGCCATCAGAACACCCAGAACGGCCTACACAGCACGACCTATCACCAGCTCATCTGGAAGATTCGTCAGACTGGGGACTGCTTCCATGCTTACAAGTCCCGATGGACCATTTATAAATTTATCCAGACTGAATTTAACAAAATATTCCCAGAAACCTAAGTTGGCAAAGGCTTTATTTGAATATATTTTCCACCATGAAAACGATGTTAAGATGGTTAGGAATGTACCGTGAAGCAGAGAAACAGTTCAAATCAGCCCTGAAGCAGCAGGAAATGGTAGATACATTTCTCTATCTGGCAAAAATGGAAAAAAATCAGCCAGAggtctggagagctggttcagcagttgaagcacttgtctctcttccagaggacccaggcctgagacccaacaaccacttgatggctcacaaccatctgaactccagttccaagaaccttcttctggtctccaaggttaccaggcaca
PERM_222	PERM_222	06	06	B.B.A.(A.A.B.B)	B	B	B	A	(A.A.B.B)	F1	R1	1	0	1	0	0	TRUE	TRUE	FALSE	002F1,053,003,004,005,006,007,010,011,012,013,014,061,015,016,017R1	2065	PERM_222	CACAGGACCTTTGAGCTCGTTGAGCGCTCTCCCGGACCACCATGGGCTCAGAGATGGAGCCACTGTTCCGGGCCTGGAGCTATTTTAGACGCAGGAAGTTCCAGCTCTGCGCCGATCTATGCACGCAGATGCTGGAGAAGTCCCCTTATGACCAGGACCCAGCTCCGGACTTGGCAGTGTCTCAGGCGGCTTGGATTTTGAAAGCGCGAGCGCTGACAGAAATGGTGTACGTAGATGAAATTGACGTGGACCAGGAAGGGATTGCTGAGATGACCCTGGATGAAAATGCTATTGCTCAGGTCCCACGCCCTGGCACATCTTTGAAGCTCCCTGGCACTAACCAGACAGGAGGACCGACTCAAGCTGTCAGGCCAATCACTCAAGCTGGAAGACCCATAACGGGCTTCCTTAGGCCCAGCACACAGAGTGGAAGACCGGGTACAATGGAGCAGGCCATCAGAACACCCAGAACGGCCTACACAGCACGACCTATCACCAGCTCATCTGGAAGATTCGTCAGACTGGGGACTGCTTCCATGCTTACAAGTCCCGATGGACCATTTATAAATTTATCCAGACTGAATTTAACAAAATATTCCCAGAAACCTAAGTTGGCAAAGGCTTTATTTGAATATATTTTCCACCATGAAAACGATGTTAAGATGGTTAGGAATGTACCGTGAAGCAGAGAAACAGTTCAAATCAGCCCTGAAGCAGCAGGAAATGGTAGATACATTTCTCTATCTGGCAAAAGTTTATATCATATTGGATCAACCTGTGACTGCTTTAAATCTATTCAAACAAGGCTTAGATAAGTTTCCAGGAGAGGTGACCCTGCTTTGTGGAATTGCCAGGATCTACGAGGAAATGAACAACAGTTCGTCCGCAGCAGAATACTACAAAGAGGTTCTCAAACAAGACAATACTCATGTGGAAGCCATTGCCTGCATTGGAAGCAACCACTTTTATTCTGACCAGCCAGAGGTTGCCCTCCGGTTTTACAGGCGCCTCTTGCAGATGGGAGTTTACAACTGCCAGCTTTTCAACAACCTGGGGCTGTGCTGCTTCTATGCCCAGCAGTACGACATGACTCTGACCTCATTCGAGCGCGCCCTTTCCCTGGCCGAGAACGAGGAAGAGGCAGCTGACGTCTGGTACAACCTGGGGCACATTGCAGTGGGAATAGGAGACACAAACCTGGCCCACCAGTGCTTCAGGCTGGCCCTGGTCCACAACAACCACCATGCTGAGGCCTACAACAACCTAGCCGTGCTGGAGATGCGGAAGGGTCACATTGAACAGGCACGCGCACTCTTACAAACCGCATCGTCCTTGGCACCCCATATGTATGAGCCACATTTTAATTTTGCAACCGTCTCTGATAAGATTGGAGATCTTCAGAGAAGCTACGTCGCTGCTCAGAAGTCTGAAGCCGCATTTCCAGAGCATGTGGACACTCAGCATTTAATTAAGCAGCTAAAGCAGCACTTCGCTATGCTCTGATCAGGCCTCGGACCAACTGCGTCCTCAGGAAGGGCCAGCCACAGGGGAGAAAACGTGCTGAGTGCATTTGTATCAGTAGTGTGACGCAGACTCAGAAGGCGTCCTGCAAGACCTAAGGACTTTGTTGTTTTATAAGGTAAAACAACACTAAGGTAAAAGTGGGTGCACTTCTGCCATGCCCTCCTCCTCATTAGTCCCCTTTGTCCCCTAGCCACTTCCGTGCCATCTGCATGGACATGGTTTTAGTATCTGGGTAAAACCTAGAAGCCACACATTAGAGAAAAACTATGCGTACCGTAGTATTATTAcaggttagtctctagttaacttcaccgcctcagcctcctcagtgctgtggtacagacacgccaccatgcccggctGGCTTCAGCGTTTCCAAGGACATGAAATCTCCTCTCACACTGCATGGTTGATGTTTGTATATAGTTGTTAAACATTTTAATGAACCTCAATTTTTTTTTTATAAATGTGTATTTTAAAAGTCTTTAATCCAAAAACAAAAGTTCTTAAGCATTAGCTATCGTTGAAAACTTAGGTCAGA
PERM_73	PERM_73	07	07	A.B.B.A	A	A	B	B	A	F1	R8	3522	1422	2100	1095	327	TRUE	TRUE	FALSE	002F1,003,004,005,006,007,009,010,057	908	PERM_73	CACAGGACCTTTGAGCTCGTTGAGCGCTCTCCCGGACCACCATGGGCTCAGAGATGGAGCCACTGTTCCGGGCCTGGAGCTATTTTAGACGCAGGAAGTTCCAGCTCTGCGCCGATCTATGCACGCAGATGCTGGAGAAGTCCCCTTATGACCAGGCGGCTTGGATTTTGAAAGCGCGAGCGCTGACAGAAATGGTGTACGTAGATGAAATTGACGTGGACCAGGAAGGGATTGCTGAGATGACCCTGGATGAAAATGCTATTGCTCAGGTCCCACGCCCTGGCACATCTTTGAAGCTCCCTGGCACTAACCAGACAGGAGGACCGACTCAAGCTGTCAGGCCAATCACTCAAGCTGGAAGACCCATAACGGGCTTCCTTAGGCCCAGCACACAGAGTGGAAGACCGGGTACAATGGAGCAGGCCATCAGAACACCCAGAACGGCCTACACAGCACGACCTATCACCAGCTCATCTGGAAGATTCGTCAGACTGGGGACTGCTTCCATGCTTACAAGTCCCGATGGACCATTTATAAATTTATCCAGACTGAATTTAACAAAATATTCCCAGAAACCTAAGTTGGCAAAGGCTTTATTTGAATATATTTTCCACCATGAAAACGATGTTAAGATGGCTTTGGACTTGGCGTCCCTTTCCACGGAGTATTCTCAGTACAAGGACTGGTGGTGGAAGGTGCAGATTGGAAAATGTTACTACAGGTTAGGAATGTACCGTGAAGCAGAGAAACAGTTCAAATCAGCCCTGAAGCAGCAGGAAATGGTAGATACATTTCTCTATCTGGCAAAAaggacccaggcctgagacccaacaaccacttgatggctcacaaccatctgaactccagttccaagaaccttcttctggtctccaaggttaccaggcaca
PERM_74	PERM_74	08	08	A.B.B.B	A	A	B	B	B	F1	R8	2123	917	1206	690	227	TRUE	TRUE	FALSE	002F1,003,004,005,006,007,009,010,056,057	975	PERM_74	CACAGGACCTTTGAGCTCGTTGAGCGCTCTCCCGGACCACCATGGGCTCAGAGATGGAGCCACTGTTCCGGGCCTGGAGCTATTTTAGACGCAGGAAGTTCCAGCTCTGCGCCGATCTATGCACGCAGATGCTGGAGAAGTCCCCTTATGACCAGGCGGCTTGGATTTTGAAAGCGCGAGCGCTGACAGAAATGGTGTACGTAGATGAAATTGACGTGGACCAGGAAGGGATTGCTGAGATGACCCTGGATGAAAATGCTATTGCTCAGGTCCCACGCCCTGGCACATCTTTGAAGCTCCCTGGCACTAACCAGACAGGAGGACCGACTCAAGCTGTCAGGCCAATCACTCAAGCTGGAAGACCCATAACGGGCTTCCTTAGGCCCAGCACACAGAGTGGAAGACCGGGTACAATGGAGCAGGCCATCAGAACACCCAGAACGGCCTACACAGCACGACCTATCACCAGCTCATCTGGAAGATTCGTCAGACTGGGGACTGCTTCCATGCTTACAAGTCCCGATGGACCATTTATAAATTTATCCAGACTGAATTTAACAAAATATTCCCAGAAACCTAAGTTGGCAAAGGCTTTATTTGAATATATTTTCCACCATGAAAACGATGTTAAGATGGCTTTGGACTTGGCGTCCCTTTCCACGGAGTATTCTCAGTACAAGGACTGGTGGTGGAAGGTGCAGATTGGAAAATGTTACTACAGGTTAGGAATGTACCGTGAAGCAGAGAAACAGTTCAAATCAGCCCTGAAGCAGCAGGAAATGGTAGATACATTTCTCTATCTGGCAAAAATGGAAAAAAATCAGCCAGAggtctggagagctggttcagcagttgaagcacttgtctctcttccagaggacccaggcctgagacccaacaaccacttgatggctcacaaccatctgaactccagttccaagaaccttcttctggtctccaaggttaccaggcaca
PERM_78	PERM_78	09	09	A.B.B.(A.A.B.B)	A	A	B	B	(A.A.B.B)	F1	R1	1643	153	1490	94	59	TRUE	TRUE	FALSE	002F1,003,004,005,006,007,009,010,011,012,013,014,061,015,016,017R1	2121	PERM_78	CACAGGACCTTTGAGCTCGTTGAGCGCTCTCCCGGACCACCATGGGCTCAGAGATGGAGCCACTGTTCCGGGCCTGGAGCTATTTTAGACGCAGGAAGTTCCAGCTCTGCGCCGATCTATGCACGCAGATGCTGGAGAAGTCCCCTTATGACCAGGCGGCTTGGATTTTGAAAGCGCGAGCGCTGACAGAAATGGTGTACGTAGATGAAATTGACGTGGACCAGGAAGGGATTGCTGAGATGACCCTGGATGAAAATGCTATTGCTCAGGTCCCACGCCCTGGCACATCTTTGAAGCTCCCTGGCACTAACCAGACAGGAGGACCGACTCAAGCTGTCAGGCCAATCACTCAAGCTGGAAGACCCATAACGGGCTTCCTTAGGCCCAGCACACAGAGTGGAAGACCGGGTACAATGGAGCAGGCCATCAGAACACCCAGAACGGCCTACACAGCACGACCTATCACCAGCTCATCTGGAAGATTCGTCAGACTGGGGACTGCTTCCATGCTTACAAGTCCCGATGGACCATTTATAAATTTATCCAGACTGAATTTAACAAAATATTCCCAGAAACCTAAGTTGGCAAAGGCTTTATTTGAATATATTTTCCACCATGAAAACGATGTTAAGATGGCTTTGGACTTGGCGTCCCTTTCCACGGAGTATTCTCAGTACAAGGACTGGTGGTGGAAGGTGCAGATTGGAAAATGTTACTACAGGTTAGGAATGTACCGTGAAGCAGAGAAACAGTTCAAATCAGCCCTGAAGCAGCAGGAAATGGTAGATACATTTCTCTATCTGGCAAAAGTTTATATCATATTGGATCAACCTGTGACTGCTTTAAATCTATTCAAACAAGGCTTAGATAAGTTTCCAGGAGAGGTGACCCTGCTTTGTGGAATTGCCAGGATCTACGAGGAAATGAACAACAGTTCGTCCGCAGCAGAATACTACAAAGAGGTTCTCAAACAAGACAATACTCATGTGGAAGCCATTGCCTGCATTGGAAGCAACCACTTTTATTCTGACCAGCCAGAGGTTGCCCTCCGGTTTTACAGGCGCCTCTTGCAGATGGGAGTTTACAACTGCCAGCTTTTCAACAACCTGGGGCTGTGCTGCTTCTATGCCCAGCAGTACGACATGACTCTGACCTCATTCGAGCGCGCCCTTTCCCTGGCCGAGAACGAGGAAGAGGCAGCTGACGTCTGGTACAACCTGGGGCACATTGCAGTGGGAATAGGAGACACAAACCTGGCCCACCAGTGCTTCAGGCTGGCCCTGGTCCACAACAACCACCATGCTGAGGCCTACAACAACCTAGCCGTGCTGGAGATGCGGAAGGGTCACATTGAACAGGCACGCGCACTCTTACAAACCGCATCGTCCTTGGCACCCCATATGTATGAGCCACATTTTAATTTTGCAACCGTCTCTGATAAGATTGGAGATCTTCAGAGAAGCTACGTCGCTGCTCAGAAGTCTGAAGCCGCATTTCCAGAGCATGTGGACACTCAGCATTTAATTAAGCAGCTAAAGCAGCACTTCGCTATGCTCTGATCAGGCCTCGGACCAACTGCGTCCTCAGGAAGGGCCAGCCACAGGGGAGAAAACGTGCTGAGTGCATTTGTATCAGTAGTGTGACGCAGACTCAGAAGGCGTCCTGCAAGACCTAAGGACTTTGTTGTTTTATAAGGTAAAACAACACTAAGGTAAAAGTGGGTGCACTTCTGCCATGCCCTCCTCCTCATTAGTCCCCTTTGTCCCCTAGCCACTTCCGTGCCATCTGCATGGACATGGTTTTAGTATCTGGGTAAAACCTAGAAGCCACACATTAGAGAAAAACTATGCGTACCGTAGTATTATTAcaggttagtctctagttaacttcaccgcctcagcctcctcagtgctgtggtacagacacgccaccatgcccggctGGCTTCAGCGTTTCCAAGGACATGAAATCTCCTCTCACACTGCATGGTTGATGTTTGTATATAGTTGTTAAACATTTTAATGAACCTCAATTTTTTTTTTATAAATGTGTATTTTAAAAGTCTTTAATCCAAAAACAAAAGTTCTTAAGCATTAGCTATCGTTGAAAACTTAGGTCAGA
PERM_55	PERM_55	10	10	A.B.A.A	A	A	B	A	A	F1	R8	239	111	128	85	26	TRUE	TRUE	FALSE	002F1,003,004,005,006,007,010,057	822	PERM_55	CACAGGACCTTTGAGCTCGTTGAGCGCTCTCCCGGACCACCATGGGCTCAGAGATGGAGCCACTGTTCCGGGCCTGGAGCTATTTTAGACGCAGGAAGTTCCAGCTCTGCGCCGATCTATGCACGCAGATGCTGGAGAAGTCCCCTTATGACCAGGCGGCTTGGATTTTGAAAGCGCGAGCGCTGACAGAAATGGTGTACGTAGATGAAATTGACGTGGACCAGGAAGGGATTGCTGAGATGACCCTGGATGAAAATGCTATTGCTCAGGTCCCACGCCCTGGCACATCTTTGAAGCTCCCTGGCACTAACCAGACAGGAGGACCGACTCAAGCTGTCAGGCCAATCACTCAAGCTGGAAGACCCATAACGGGCTTCCTTAGGCCCAGCACACAGAGTGGAAGACCGGGTACAATGGAGCAGGCCATCAGAACACCCAGAACGGCCTACACAGCACGACCTATCACCAGCTCATCTGGAAGATTCGTCAGACTGGGGACTGCTTCCATGCTTACAAGTCCCGATGGACCATTTATAAATTTATCCAGACTGAATTTAACAAAATATTCCCAGAAACCTAAGTTGGCAAAGGCTTTATTTGAATATATTTTCCACCATGAAAACGATGTTAAGATGGTTAGGAATGTACCGTGAAGCAGAGAAACAGTTCAAATCAGCCCTGAAGCAGCAGGAAATGGTAGATACATTTCTCTATCTGGCAAAAaggacccaggcctgagacccaacaaccacttgatggctcacaaccatctgaactccagttccaagaaccttcttctggtctccaaggttaccaggcaca
PERM_56	PERM_56	11	11	A.B.A.B	A	A	B	A	B	F1	R8	127	70	57	56	14	TRUE	TRUE	FALSE	002F1,003,004,005,006,007,010,056,057	889	PERM_56	CACAGGACCTTTGAGCTCGTTGAGCGCTCTCCCGGACCACCATGGGCTCAGAGATGGAGCCACTGTTCCGGGCCTGGAGCTATTTTAGACGCAGGAAGTTCCAGCTCTGCGCCGATCTATGCACGCAGATGCTGGAGAAGTCCCCTTATGACCAGGCGGCTTGGATTTTGAAAGCGCGAGCGCTGACAGAAATGGTGTACGTAGATGAAATTGACGTGGACCAGGAAGGGATTGCTGAGATGACCCTGGATGAAAATGCTATTGCTCAGGTCCCACGCCCTGGCACATCTTTGAAGCTCCCTGGCACTAACCAGACAGGAGGACCGACTCAAGCTGTCAGGCCAATCACTCAAGCTGGAAGACCCATAACGGGCTTCCTTAGGCCCAGCACACAGAGTGGAAGACCGGGTACAATGGAGCAGGCCATCAGAACACCCAGAACGGCCTACACAGCACGACCTATCACCAGCTCATCTGGAAGATTCGTCAGACTGGGGACTGCTTCCATGCTTACAAGTCCCGATGGACCATTTATAAATTTATCCAGACTGAATTTAACAAAATATTCCCAGAAACCTAAGTTGGCAAAGGCTTTATTTGAATATATTTTCCACCATGAAAACGATGTTAAGATGGTTAGGAATGTACCGTGAAGCAGAGAAACAGTTCAAATCAGCCCTGAAGCAGCAGGAAATGGTAGATACATTTCTCTATCTGGCAAAAATGGAAAAAAATCAGCCAGAggtctggagagctggttcagcagttgaagcacttgtctctcttccagaggacccaggcctgagacccaacaaccacttgatggctcacaaccatctgaactccagttccaagaaccttcttctggtctccaaggttaccaggcaca
PERM_60	PERM_60	12	12	A.B.A.(A.A.B.B)	A	A	B	A	(A.A.B.B)	F1	R1	0	0	0	0	0	TRUE	TRUE	FALSE	002F1,003,004,005,006,007,010,011,012,013,014,061,015,016,017R1	2035	PERM_60	CACAGGACCTTTGAGCTCGTTGAGCGCTCTCCCGGACCACCATGGGCTCAGAGATGGAGCCACTGTTCCGGGCCTGGAGCTATTTTAGACGCAGGAAGTTCCAGCTCTGCGCCGATCTATGCACGCAGATGCTGGAGAAGTCCCCTTATGACCAGGCGGCTTGGATTTTGAAAGCGCGAGCGCTGACAGAAATGGTGTACGTAGATGAAATTGACGTGGACCAGGAAGGGATTGCTGAGATGACCCTGGATGAAAATGCTATTGCTCAGGTCCCACGCCCTGGCACATCTTTGAAGCTCCCTGGCACTAACCAGACAGGAGGACCGACTCAAGCTGTCAGGCCAATCACTCAAGCTGGAAGACCCATAACGGGCTTCCTTAGGCCCAGCACACAGAGTGGAAGACCGGGTACAATGGAGCAGGCCATCAGAACACCCAGAACGGCCTACACAGCACGACCTATCACCAGCTCATCTGGAAGATTCGTCAGACTGGGGACTGCTTCCATGCTTACAAGTCCCGATGGACCATTTATAAATTTATCCAGACTGAATTTAACAAAATATTCCCAGAAACCTAAGTTGGCAAAGGCTTTATTTGAATATATTTTCCACCATGAAAACGATGTTAAGATGGTTAGGAATGTACCGTGAAGCAGAGAAACAGTTCAAATCAGCCCTGAAGCAGCAGGAAATGGTAGATACATTTCTCTATCTGGCAAAAGTTTATATCATATTGGATCAACCTGTGACTGCTTTAAATCTATTCAAACAAGGCTTAGATAAGTTTCCAGGAGAGGTGACCCTGCTTTGTGGAATTGCCAGGATCTACGAGGAAATGAACAACAGTTCGTCCGCAGCAGAATACTACAAAGAGGTTCTCAAACAAGACAATACTCATGTGGAAGCCATTGCCTGCATTGGAAGCAACCACTTTTATTCTGACCAGCCAGAGGTTGCCCTCCGGTTTTACAGGCGCCTCTTGCAGATGGGAGTTTACAACTGCCAGCTTTTCAACAACCTGGGGCTGTGCTGCTTCTATGCCCAGCAGTACGACATGACTCTGACCTCATTCGAGCGCGCCCTTTCCCTGGCCGAGAACGAGGAAGAGGCAGCTGACGTCTGGTACAACCTGGGGCACATTGCAGTGGGAATAGGAGACACAAACCTGGCCCACCAGTGCTTCAGGCTGGCCCTGGTCCACAACAACCACCATGCTGAGGCCTACAACAACCTAGCCGTGCTGGAGATGCGGAAGGGTCACATTGAACAGGCACGCGCACTCTTACAAACCGCATCGTCCTTGGCACCCCATATGTATGAGCCACATTTTAATTTTGCAACCGTCTCTGATAAGATTGGAGATCTTCAGAGAAGCTACGTCGCTGCTCAGAAGTCTGAAGCCGCATTTCCAGAGCATGTGGACACTCAGCATTTAATTAAGCAGCTAAAGCAGCACTTCGCTATGCTCTGATCAGGCCTCGGACCAACTGCGTCCTCAGGAAGGGCCAGCCACAGGGGAGAAAACGTGCTGAGTGCATTTGTATCAGTAGTGTGACGCAGACTCAGAAGGCGTCCTGCAAGACCTAAGGACTTTGTTGTTTTATAAGGTAAAACAACACTAAGGTAAAAGTGGGTGCACTTCTGCCATGCCCTCCTCCTCATTAGTCCCCTTTGTCCCCTAGCCACTTCCGTGCCATCTGCATGGACATGGTTTTAGTATCTGGGTAAAACCTAGAAGCCACACATTAGAGAAAAACTATGCGTACCGTAGTATTATTAcaggttagtctctagttaacttcaccgcctcagcctcctcagtgctgtggtacagacacgccaccatgcccggctGGCTTCAGCGTTTCCAAGGACATGAAATCTCCTCTCACACTGCATGGTTGATGTTTGTATATAGTTGTTAAACATTTTAATGAACCTCAATTTTTTTTTTATAAATGTGTATTTTAAAAGTCTTTAATCCAAAAACAAAAGTTCTTAAGCATTAGCTATCGTTGAAAACTTAGGTCAGA
PERM_397	PERM_397	13	13	D_F4.B.B.A	D_F4	D	B	B	A	F4	R8	22365	10601	11764	8113	2488	TRUE	TRUE	FALSE	054F4,054F3,004,005,006,007,009,010,057	662	PERM_721	GATACGGCTTTGCTGGCGATTTATTAGTTGGCCCTGGCACATCTTTGAAGCTCCCTGGCACTAACCAGACAGGAGGACCGACTCAAGCTGTCAGGCCAATCACTCAAGCTGGAAGACCCATAACGGGCTTCCTTAGGCCCAGCACACAGAGTGGAAGACCGGGTACAATGGAGCAGGCCATCAGAACACCCAGAACGGCCTACACAGCACGACCTATCACCAGCTCATCTGGAAGATTCGTCAGACTGGGGACTGCTTCCATGCTTACAAGTCCCGATGGACCATTTATAAATTTATCCAGACTGAATTTAACAAAATATTCCCAGAAACCTAAGTTGGCAAAGGCTTTATTTGAATATATTTTCCACCATGAAAACGATGTTAAGATGGCTTTGGACTTGGCGTCCCTTTCCACGGAGTATTCTCAGTACAAGGACTGGTGGTGGAAGGTGCAGATTGGAAAATGTTACTACAGGTTAGGAATGTACCGTGAAGCAGAGAAACAGTTCAAATCAGCCCTGAAGCAGCAGGAAATGGTAGATACATTTCTCTATCTGGCAAAAaggacccaggcctgagacccaacaaccacttgatggctcacaaccatctgaactccagttccaagaaccttcttctggtctccaaggttaccaggcaca
PERM_398	PERM_398	14	14	D_F4.B.B.B	D_F4	D	B	B	B	F4	R8	6242	2798	3444	2117	681	TRUE	TRUE	FALSE	054F4,054F3,004,005,006,007,009,010,056,057	729	PERM_722	GATACGGCTTTGCTGGCGATTTATTAGTTGGCCCTGGCACATCTTTGAAGCTCCCTGGCACTAACCAGACAGGAGGACCGACTCAAGCTGTCAGGCCAATCACTCAAGCTGGAAGACCCATAACGGGCTTCCTTAGGCCCAGCACACAGAGTGGAAGACCGGGTACAATGGAGCAGGCCATCAGAACACCCAGAACGGCCTACACAGCACGACCTATCACCAGCTCATCTGGAAGATTCGTCAGACTGGGGACTGCTTCCATGCTTACAAGTCCCGATGGACCATTTATAAATTTATCCAGACTGAATTTAACAAAATATTCCCAGAAACCTAAGTTGGCAAAGGCTTTATTTGAATATATTTTCCACCATGAAAACGATGTTAAGATGGCTTTGGACTTGGCGTCCCTTTCCACGGAGTATTCTCAGTACAAGGACTGGTGGTGGAAGGTGCAGATTGGAAAATGTTACTACAGGTTAGGAATGTACCGTGAAGCAGAGAAACAGTTCAAATCAGCCCTGAAGCAGCAGGAAATGGTAGATACATTTCTCTATCTGGCAAAAATGGAAAAAAATCAGCCAGAggtctggagagctggttcagcagttgaagcacttgtctctcttccagaggacccaggcctgagacccaacaaccacttgatggctcacaaccatctgaactccagttccaagaaccttcttctggtctccaaggttaccaggcaca
PERM_402	PERM_402	15	15	D_F3.B.B.(A.A.B.B)	D_F3	D	B	B	(A.A.B.B)	F3	R1	12821	2222	10599	1511	711	TRUE	TRUE	FALSE	054F3,004,005,006,007,009,010,011,012,013,014,061,015,016,017R1	1871	PERM_564	CGGCTTTGCTGGCGATTTATTAGTTGGCCCTGGCACATCTTTGAAGCTCCCTGGCACTAACCAGACAGGAGGACCGACTCAAGCTGTCAGGCCAATCACTCAAGCTGGAAGACCCATAACGGGCTTCCTTAGGCCCAGCACACAGAGTGGAAGACCGGGTACAATGGAGCAGGCCATCAGAACACCCAGAACGGCCTACACAGCACGACCTATCACCAGCTCATCTGGAAGATTCGTCAGACTGGGGACTGCTTCCATGCTTACAAGTCCCGATGGACCATTTATAAATTTATCCAGACTGAATTTAACAAAATATTCCCAGAAACCTAAGTTGGCAAAGGCTTTATTTGAATATATTTTCCACCATGAAAACGATGTTAAGATGGCTTTGGACTTGGCGTCCCTTTCCACGGAGTATTCTCAGTACAAGGACTGGTGGTGGAAGGTGCAGATTGGAAAATGTTACTACAGGTTAGGAATGTACCGTGAAGCAGAGAAACAGTTCAAATCAGCCCTGAAGCAGCAGGAAATGGTAGATACATTTCTCTATCTGGCAAAAGTTTATATCATATTGGATCAACCTGTGACTGCTTTAAATCTATTCAAACAAGGCTTAGATAAGTTTCCAGGAGAGGTGACCCTGCTTTGTGGAATTGCCAGGATCTACGAGGAAATGAACAACAGTTCGTCCGCAGCAGAATACTACAAAGAGGTTCTCAAACAAGACAATACTCATGTGGAAGCCATTGCCTGCATTGGAAGCAACCACTTTTATTCTGACCAGCCAGAGGTTGCCCTCCGGTTTTACAGGCGCCTCTTGCAGATGGGAGTTTACAACTGCCAGCTTTTCAACAACCTGGGGCTGTGCTGCTTCTATGCCCAGCAGTACGACATGACTCTGACCTCATTCGAGCGCGCCCTTTCCCTGGCCGAGAACGAGGAAGAGGCAGCTGACGTCTGGTACAACCTGGGGCACATTGCAGTGGGAATAGGAGACACAAACCTGGCCCACCAGTGCTTCAGGCTGGCCCTGGTCCACAACAACCACCATGCTGAGGCCTACAACAACCTAGCCGTGCTGGAGATGCGGAAGGGTCACATTGAACAGGCACGCGCACTCTTACAAACCGCATCGTCCTTGGCACCCCATATGTATGAGCCACATTTTAATTTTGCAACCGTCTCTGATAAGATTGGAGATCTTCAGAGAAGCTACGTCGCTGCTCAGAAGTCTGAAGCCGCATTTCCAGAGCATGTGGACACTCAGCATTTAATTAAGCAGCTAAAGCAGCACTTCGCTATGCTCTGATCAGGCCTCGGACCAACTGCGTCCTCAGGAAGGGCCAGCCACAGGGGAGAAAACGTGCTGAGTGCATTTGTATCAGTAGTGTGACGCAGACTCAGAAGGCGTCCTGCAAGACCTAAGGACTTTGTTGTTTTATAAGGTAAAACAACACTAAGGTAAAAGTGGGTGCACTTCTGCCATGCCCTCCTCCTCATTAGTCCCCTTTGTCCCCTAGCCACTTCCGTGCCATCTGCATGGACATGGTTTTAGTATCTGGGTAAAACCTAGAAGCCACACATTAGAGAAAAACTATGCGTACCGTAGTATTATTAcaggttagtctctagttaacttcaccgcctcagcctcctcagtgctgtggtacagacacgccaccatgcccggctGGCTTCAGCGTTTCCAAGGACATGAAATCTCCTCTCACACTGCATGGTTGATGTTTGTATATAGTTGTTAAACATTTTAATGAACCTCAATTTTTTTTTTATAAATGTGTATTTTAAAAGTCTTTAATCCAAAAACAAAAGTTCTTAAGCATTAGCTATCGTTGAAAACTTAGGTCAGA
PERM_379	PERM_379	16	16	D_F4.B.A.A	D_F4	D	B	A	A	F4	R8	356	170	186	128	42	TRUE	TRUE	FALSE	054F4,054F3,004,005,006,007,010,057	576	PERM_703	GATACGGCTTTGCTGGCGATTTATTAGTTGGCCCTGGCACATCTTTGAAGCTCCCTGGCACTAACCAGACAGGAGGACCGACTCAAGCTGTCAGGCCAATCACTCAAGCTGGAAGACCCATAACGGGCTTCCTTAGGCCCAGCACACAGAGTGGAAGACCGGGTACAATGGAGCAGGCCATCAGAACACCCAGAACGGCCTACACAGCACGACCTATCACCAGCTCATCTGGAAGATTCGTCAGACTGGGGACTGCTTCCATGCTTACAAGTCCCGATGGACCATTTATAAATTTATCCAGACTGAATTTAACAAAATATTCCCAGAAACCTAAGTTGGCAAAGGCTTTATTTGAATATATTTTCCACCATGAAAACGATGTTAAGATGGTTAGGAATGTACCGTGAAGCAGAGAAACAGTTCAAATCAGCCCTGAAGCAGCAGGAAATGGTAGATACATTTCTCTATCTGGCAAAAaggacccaggcctgagacccaacaaccacttgatggctcacaaccatctgaactccagttccaagaaccttcttctggtctccaaggttaccaggcaca
PERM_380	PERM_380	17	17	D_F4.B.A.B	D_F4	D	B	A	B	F4	R8	62	27	35	22	5	TRUE	TRUE	FALSE	054F4,054F3,004,005,006,007,010,056,057	643	PERM_704	GATACGGCTTTGCTGGCGATTTATTAGTTGGCCCTGGCACATCTTTGAAGCTCCCTGGCACTAACCAGACAGGAGGACCGACTCAAGCTGTCAGGCCAATCACTCAAGCTGGAAGACCCATAACGGGCTTCCTTAGGCCCAGCACACAGAGTGGAAGACCGGGTACAATGGAGCAGGCCATCAGAACACCCAGAACGGCCTACACAGCACGACCTATCACCAGCTCATCTGGAAGATTCGTCAGACTGGGGACTGCTTCCATGCTTACAAGTCCCGATGGACCATTTATAAATTTATCCAGACTGAATTTAACAAAATATTCCCAGAAACCTAAGTTGGCAAAGGCTTTATTTGAATATATTTTCCACCATGAAAACGATGTTAAGATGGTTAGGAATGTACCGTGAAGCAGAGAAACAGTTCAAATCAGCCCTGAAGCAGCAGGAAATGGTAGATACATTTCTCTATCTGGCAAAAATGGAAAAAAATCAGCCAGAggtctggagagctggttcagcagttgaagcacttgtctctcttccagaggacccaggcctgagacccaacaaccacttgatggctcacaaccatctgaactccagttccaagaaccttcttctggtctccaaggttaccaggcaca
PERM_384	PERM_384	18	18	D_F3.B.A.(A.A.B.B)	D_F3	D	B	A	(A.A.B.B)	F3	R1	674	194	480	127	67	TRUE	TRUE	FALSE	054F3,004,005,006,007,010,011,012,013,014,061,015,016,017R1	1785	PERM_546	CGGCTTTGCTGGCGATTTATTAGTTGGCCCTGGCACATCTTTGAAGCTCCCTGGCACTAACCAGACAGGAGGACCGACTCAAGCTGTCAGGCCAATCACTCAAGCTGGAAGACCCATAACGGGCTTCCTTAGGCCCAGCACACAGAGTGGAAGACCGGGTACAATGGAGCAGGCCATCAGAACACCCAGAACGGCCTACACAGCACGACCTATCACCAGCTCATCTGGAAGATTCGTCAGACTGGGGACTGCTTCCATGCTTACAAGTCCCGATGGACCATTTATAAATTTATCCAGACTGAATTTAACAAAATATTCCCAGAAACCTAAGTTGGCAAAGGCTTTATTTGAATATATTTTCCACCATGAAAACGATGTTAAGATGGTTAGGAATGTACCGTGAAGCAGAGAAACAGTTCAAATCAGCCCTGAAGCAGCAGGAAATGGTAGATACATTTCTCTATCTGGCAAAAGTTTATATCATATTGGATCAACCTGTGACTGCTTTAAATCTATTCAAACAAGGCTTAGATAAGTTTCCAGGAGAGGTGACCCTGCTTTGTGGAATTGCCAGGATCTACGAGGAAATGAACAACAGTTCGTCCGCAGCAGAATACTACAAAGAGGTTCTCAAACAAGACAATACTCATGTGGAAGCCATTGCCTGCATTGGAAGCAACCACTTTTATTCTGACCAGCCAGAGGTTGCCCTCCGGTTTTACAGGCGCCTCTTGCAGATGGGAGTTTACAACTGCCAGCTTTTCAACAACCTGGGGCTGTGCTGCTTCTATGCCCAGCAGTACGACATGACTCTGACCTCATTCGAGCGCGCCCTTTCCCTGGCCGAGAACGAGGAAGAGGCAGCTGACGTCTGGTACAACCTGGGGCACATTGCAGTGGGAATAGGAGACACAAACCTGGCCCACCAGTGCTTCAGGCTGGCCCTGGTCCACAACAACCACCATGCTGAGGCCTACAACAACCTAGCCGTGCTGGAGATGCGGAAGGGTCACATTGAACAGGCACGCGCACTCTTACAAACCGCATCGTCCTTGGCACCCCATATGTATGAGCCACATTTTAATTTTGCAACCGTCTCTGATAAGATTGGAGATCTTCAGAGAAGCTACGTCGCTGCTCAGAAGTCTGAAGCCGCATTTCCAGAGCATGTGGACACTCAGCATTTAATTAAGCAGCTAAAGCAGCACTTCGCTATGCTCTGATCAGGCCTCGGACCAACTGCGTCCTCAGGAAGGGCCAGCCACAGGGGAGAAAACGTGCTGAGTGCATTTGTATCAGTAGTGTGACGCAGACTCAGAAGGCGTCCTGCAAGACCTAAGGACTTTGTTGTTTTATAAGGTAAAACAACACTAAGGTAAAAGTGGGTGCACTTCTGCCATGCCCTCCTCCTCATTAGTCCCCTTTGTCCCCTAGCCACTTCCGTGCCATCTGCATGGACATGGTTTTAGTATCTGGGTAAAACCTAGAAGCCACACATTAGAGAAAAACTATGCGTACCGTAGTATTATTAcaggttagtctctagttaacttcaccgcctcagcctcctcagtgctgtggtacagacacgccaccatgcccggctGGCTTCAGCGTTTCCAAGGACATGAAATCTCCTCTCACACTGCATGGTTGATGTTTGTATATAGTTGTTAAACATTTTAATGAACCTCAATTTTTTTTTTATAAATGTGTATTTTAAAAGTCTTTAATCCAAAAACAAAAGTTCTTAAGCATTAGCTATCGTTGAAAACTTAGGTCAGA
PERM_559	PERM_559	19	19	E_F6.B.B.A	E_F6	E	B	B	A	F6	R8	30284	13600	16684	10537	3063	TRUE	TRUE	FALSE	055F6,055F5,004,005,006,007,009,010,057	816	PERM_1045	CAGGTTCATGCCACCAAACAGAGCAGTAAAAACTCACTGAAGATGAGTCTCAGACACATTTCCTCAGCACAGTTCCTATTAGTGATGCCTTCTTTCCCAGCCCAGTACAAGCCTGAAAATTAGATTACTGAGTTTCTAAAAATTCATAAATAATACATAAATTGATTATCATCCCATCTTGTAGGCCCTGGCACATCTTTGAAGCTCCCTGGCACTAACCAGACAGGAGGACCGACTCAAGCTGTCAGGCCAATCACTCAAGCTGGAAGACCCATAACGGGCTTCCTTAGGCCCAGCACACAGAGTGGAAGACCGGGTACAATGGAGCAGGCCATCAGAACACCCAGAACGGCCTACACAGCACGACCTATCACCAGCTCATCTGGAAGATTCGTCAGACTGGGGACTGCTTCCATGCTTACAAGTCCCGATGGACCATTTATAAATTTATCCAGACTGAATTTAACAAAATATTCCCAGAAACCTAAGTTGGCAAAGGCTTTATTTGAATATATTTTCCACCATGAAAACGATGTTAAGATGGCTTTGGACTTGGCGTCCCTTTCCACGGAGTATTCTCAGTACAAGGACTGGTGGTGGAAGGTGCAGATTGGAAAATGTTACTACAGGTTAGGAATGTACCGTGAAGCAGAGAAACAGTTCAAATCAGCCCTGAAGCAGCAGGAAATGGTAGATACATTTCTCTATCTGGCAAAAaggacccaggcctgagacccaacaaccacttgatggctcacaaccatctgaactccagttccaagaaccttcttctggtctccaaggttaccaggcaca
PERM_560	PERM_560	20	20	E_F6.B.B.B	E_F6	E	B	B	B	F6	R8	6442	2947	3495	2263	684	TRUE	TRUE	FALSE	055F6,055F5,004,005,006,007,009,010,056,057	883	PERM_1046	CAGGTTCATGCCACCAAACAGAGCAGTAAAAACTCACTGAAGATGAGTCTCAGACACATTTCCTCAGCACAGTTCCTATTAGTGATGCCTTCTTTCCCAGCCCAGTACAAGCCTGAAAATTAGATTACTGAGTTTCTAAAAATTCATAAATAATACATAAATTGATTATCATCCCATCTTGTAGGCCCTGGCACATCTTTGAAGCTCCCTGGCACTAACCAGACAGGAGGACCGACTCAAGCTGTCAGGCCAATCACTCAAGCTGGAAGACCCATAACGGGCTTCCTTAGGCCCAGCACACAGAGTGGAAGACCGGGTACAATGGAGCAGGCCATCAGAACACCCAGAACGGCCTACACAGCACGACCTATCACCAGCTCATCTGGAAGATTCGTCAGACTGGGGACTGCTTCCATGCTTACAAGTCCCGATGGACCATTTATAAATTTATCCAGACTGAATTTAACAAAATATTCCCAGAAACCTAAGTTGGCAAAGGCTTTATTTGAATATATTTTCCACCATGAAAACGATGTTAAGATGGCTTTGGACTTGGCGTCCCTTTCCACGGAGTATTCTCAGTACAAGGACTGGTGGTGGAAGGTGCAGATTGGAAAATGTTACTACAGGTTAGGAATGTACCGTGAAGCAGAGAAACAGTTCAAATCAGCCCTGAAGCAGCAGGAAATGGTAGATACATTTCTCTATCTGGCAAAAATGGAAAAAAATCAGCCAGAggtctggagagctggttcagcagttgaagcacttgtctctcttccagaggacccaggcctgagacccaacaaccacttgatggctcacaaccatctgaactccagttccaagaaccttcttctggtctccaaggttaccaggcaca
PERM_564	PERM_564-F5	21-F5	21-F5	E_F5.B.B.(A.A.B.B)	E_F5	E	B	B	(A.A.B.B)	F5	R1	8720	1323	7397	872	451	TRUE	TRUE	FALSE	055F5,004,005,006,007,009,010,011,012,013,014,061,015,016,017R1	2022	PERM_888	ATGCCACCAAACAGAGCAGTAAAAACTCACTGAAGATGAGTCTCAGACACATTTCCTCAGCACAGTTCCTATTAGTGATGCCTTCTTTCCCAGCCCAGTACAAGCCTGAAAATTAGATTACTGAGTTTCTAAAAATTCATAAATAATACATAAATTGATTATCATCCCATCTTGTAGGCCCTGGCACATCTTTGAAGCTCCCTGGCACTAACCAGACAGGAGGACCGACTCAAGCTGTCAGGCCAATCACTCAAGCTGGAAGACCCATAACGGGCTTCCTTAGGCCCAGCACACAGAGTGGAAGACCGGGTACAATGGAGCAGGCCATCAGAACACCCAGAACGGCCTACACAGCACGACCTATCACCAGCTCATCTGGAAGATTCGTCAGACTGGGGACTGCTTCCATGCTTACAAGTCCCGATGGACCATTTATAAATTTATCCAGACTGAATTTAACAAAATATTCCCAGAAACCTAAGTTGGCAAAGGCTTTATTTGAATATATTTTCCACCATGAAAACGATGTTAAGATGGCTTTGGACTTGGCGTCCCTTTCCACGGAGTATTCTCAGTACAAGGACTGGTGGTGGAAGGTGCAGATTGGAAAATGTTACTACAGGTTAGGAATGTACCGTGAAGCAGAGAAACAGTTCAAATCAGCCCTGAAGCAGCAGGAAATGGTAGATACATTTCTCTATCTGGCAAAAGTTTATATCATATTGGATCAACCTGTGACTGCTTTAAATCTATTCAAACAAGGCTTAGATAAGTTTCCAGGAGAGGTGACCCTGCTTTGTGGAATTGCCAGGATCTACGAGGAAATGAACAACAGTTCGTCCGCAGCAGAATACTACAAAGAGGTTCTCAAACAAGACAATACTCATGTGGAAGCCATTGCCTGCATTGGAAGCAACCACTTTTATTCTGACCAGCCAGAGGTTGCCCTCCGGTTTTACAGGCGCCTCTTGCAGATGGGAGTTTACAACTGCCAGCTTTTCAACAACCTGGGGCTGTGCTGCTTCTATGCCCAGCAGTACGACATGACTCTGACCTCATTCGAGCGCGCCCTTTCCCTGGCCGAGAACGAGGAAGAGGCAGCTGACGTCTGGTACAACCTGGGGCACATTGCAGTGGGAATAGGAGACACAAACCTGGCCCACCAGTGCTTCAGGCTGGCCCTGGTCCACAACAACCACCATGCTGAGGCCTACAACAACCTAGCCGTGCTGGAGATGCGGAAGGGTCACATTGAACAGGCACGCGCACTCTTACAAACCGCATCGTCCTTGGCACCCCATATGTATGAGCCACATTTTAATTTTGCAACCGTCTCTGATAAGATTGGAGATCTTCAGAGAAGCTACGTCGCTGCTCAGAAGTCTGAAGCCGCATTTCCAGAGCATGTGGACACTCAGCATTTAATTAAGCAGCTAAAGCAGCACTTCGCTATGCTCTGATCAGGCCTCGGACCAACTGCGTCCTCAGGAAGGGCCAGCCACAGGGGAGAAAACGTGCTGAGTGCATTTGTATCAGTAGTGTGACGCAGACTCAGAAGGCGTCCTGCAAGACCTAAGGACTTTGTTGTTTTATAAGGTAAAACAACACTAAGGTAAAAGTGGGTGCACTTCTGCCATGCCCTCCTCCTCATTAGTCCCCTTTGTCCCCTAGCCACTTCCGTGCCATCTGCATGGACATGGTTTTAGTATCTGGGTAAAACCTAGAAGCCACACATTAGAGAAAAACTATGCGTACCGTAGTATTATTAcaggttagtctctagttaacttcaccgcctcagcctcctcagtgctgtggtacagacacgccaccatgcccggctGGCTTCAGCGTTTCCAAGGACATGAAATCTCCTCTCACACTGCATGGTTGATGTTTGTATATAGTTGTTAAACATTTTAATGAACCTCAATTTTTTTTTTATAAATGTGTATTTTAAAAGTCTTTAATCCAAAAACAAAAGTTCTTAAGCATTAGCTATCGTTGAAAACTTAGGTCAGA
PERM_564	PERM_564-F6	21-F6	21-F6	E_F6.B.B.(A.A.B.B)	E_F6	E	B	B	(A.A.B.B)	F6	R1	10062	1571	8491	1064	507	TRUE	TRUE	FALSE	055F6,055F5,004,005,006,007,009,010,011,012,013,014,061,015,016,017R1	2029	PERM_1050	CAGGTTCATGCCACCAAACAGAGCAGTAAAAACTCACTGAAGATGAGTCTCAGACACATTTCCTCAGCACAGTTCCTATTAGTGATGCCTTCTTTCCCAGCCCAGTACAAGCCTGAAAATTAGATTACTGAGTTTCTAAAAATTCATAAATAATACATAAATTGATTATCATCCCATCTTGTAGGCCCTGGCACATCTTTGAAGCTCCCTGGCACTAACCAGACAGGAGGACCGACTCAAGCTGTCAGGCCAATCACTCAAGCTGGAAGACCCATAACGGGCTTCCTTAGGCCCAGCACACAGAGTGGAAGACCGGGTACAATGGAGCAGGCCATCAGAACACCCAGAACGGCCTACACAGCACGACCTATCACCAGCTCATCTGGAAGATTCGTCAGACTGGGGACTGCTTCCATGCTTACAAGTCCCGATGGACCATTTATAAATTTATCCAGACTGAATTTAACAAAATATTCCCAGAAACCTAAGTTGGCAAAGGCTTTATTTGAATATATTTTCCACCATGAAAACGATGTTAAGATGGCTTTGGACTTGGCGTCCCTTTCCACGGAGTATTCTCAGTACAAGGACTGGTGGTGGAAGGTGCAGATTGGAAAATGTTACTACAGGTTAGGAATGTACCGTGAAGCAGAGAAACAGTTCAAATCAGCCCTGAAGCAGCAGGAAATGGTAGATACATTTCTCTATCTGGCAAAAGTTTATATCATATTGGATCAACCTGTGACTGCTTTAAATCTATTCAAACAAGGCTTAGATAAGTTTCCAGGAGAGGTGACCCTGCTTTGTGGAATTGCCAGGATCTACGAGGAAATGAACAACAGTTCGTCCGCAGCAGAATACTACAAAGAGGTTCTCAAACAAGACAATACTCATGTGGAAGCCATTGCCTGCATTGGAAGCAACCACTTTTATTCTGACCAGCCAGAGGTTGCCCTCCGGTTTTACAGGCGCCTCTTGCAGATGGGAGTTTACAACTGCCAGCTTTTCAACAACCTGGGGCTGTGCTGCTTCTATGCCCAGCAGTACGACATGACTCTGACCTCATTCGAGCGCGCCCTTTCCCTGGCCGAGAACGAGGAAGAGGCAGCTGACGTCTGGTACAACCTGGGGCACATTGCAGTGGGAATAGGAGACACAAACCTGGCCCACCAGTGCTTCAGGCTGGCCCTGGTCCACAACAACCACCATGCTGAGGCCTACAACAACCTAGCCGTGCTGGAGATGCGGAAGGGTCACATTGAACAGGCACGCGCACTCTTACAAACCGCATCGTCCTTGGCACCCCATATGTATGAGCCACATTTTAATTTTGCAACCGTCTCTGATAAGATTGGAGATCTTCAGAGAAGCTACGTCGCTGCTCAGAAGTCTGAAGCCGCATTTCCAGAGCATGTGGACACTCAGCATTTAATTAAGCAGCTAAAGCAGCACTTCGCTATGCTCTGATCAGGCCTCGGACCAACTGCGTCCTCAGGAAGGGCCAGCCACAGGGGAGAAAACGTGCTGAGTGCATTTGTATCAGTAGTGTGACGCAGACTCAGAAGGCGTCCTGCAAGACCTAAGGACTTTGTTGTTTTATAAGGTAAAACAACACTAAGGTAAAAGTGGGTGCACTTCTGCCATGCCCTCCTCCTCATTAGTCCCCTTTGTCCCCTAGCCACTTCCGTGCCATCTGCATGGACATGGTTTTAGTATCTGGGTAAAACCTAGAAGCCACACATTAGAGAAAAACTATGCGTACCGTAGTATTATTAcaggttagtctctagttaacttcaccgcctcagcctcctcagtgctgtggtacagacacgccaccatgcccggctGGCTTCAGCGTTTCCAAGGACATGAAATCTCCTCTCACACTGCATGGTTGATGTTTGTATATAGTTGTTAAACATTTTAATGAACCTCAATTTTTTTTTTATAAATGTGTATTTTAAAAGTCTTTAATCCAAAAACAAAAGTTCTTAAGCATTAGCTATCGTTGAAAACTTAGGTCAGA
PERM_541	PERM_541	22	22	E_F6.B.A.A	E_F6	E	B	A	A	F6	R8	3097	1400	1697	1054	346	TRUE	TRUE	FALSE	055F6,055F5,004,005,006,007,010,057	730	PERM_1027	CAGGTTCATGCCACCAAACAGAGCAGTAAAAACTCACTGAAGATGAGTCTCAGACACATTTCCTCAGCACAGTTCCTATTAGTGATGCCTTCTTTCCCAGCCCAGTACAAGCCTGAAAATTAGATTACTGAGTTTCTAAAAATTCATAAATAATACATAAATTGATTATCATCCCATCTTGTAGGCCCTGGCACATCTTTGAAGCTCCCTGGCACTAACCAGACAGGAGGACCGACTCAAGCTGTCAGGCCAATCACTCAAGCTGGAAGACCCATAACGGGCTTCCTTAGGCCCAGCACACAGAGTGGAAGACCGGGTACAATGGAGCAGGCCATCAGAACACCCAGAACGGCCTACACAGCACGACCTATCACCAGCTCATCTGGAAGATTCGTCAGACTGGGGACTGCTTCCATGCTTACAAGTCCCGATGGACCATTTATAAATTTATCCAGACTGAATTTAACAAAATATTCCCAGAAACCTAAGTTGGCAAAGGCTTTATTTGAATATATTTTCCACCATGAAAACGATGTTAAGATGGTTAGGAATGTACCGTGAAGCAGAGAAACAGTTCAAATCAGCCCTGAAGCAGCAGGAAATGGTAGATACATTTCTCTATCTGGCAAAAaggacccaggcctgagacccaacaaccacttgatggctcacaaccatctgaactccagttccaagaaccttcttctggtctccaaggttaccaggcaca
PERM_542	PERM_542	23	23	E_F6.B.A.B	E_F6	E	B	A	B	F6	R8	1706	801	905	629	172	TRUE	TRUE	FALSE	055F6,055F5,004,005,006,007,010,056,057	797	PERM_1028	CAGGTTCATGCCACCAAACAGAGCAGTAAAAACTCACTGAAGATGAGTCTCAGACACATTTCCTCAGCACAGTTCCTATTAGTGATGCCTTCTTTCCCAGCCCAGTACAAGCCTGAAAATTAGATTACTGAGTTTCTAAAAATTCATAAATAATACATAAATTGATTATCATCCCATCTTGTAGGCCCTGGCACATCTTTGAAGCTCCCTGGCACTAACCAGACAGGAGGACCGACTCAAGCTGTCAGGCCAATCACTCAAGCTGGAAGACCCATAACGGGCTTCCTTAGGCCCAGCACACAGAGTGGAAGACCGGGTACAATGGAGCAGGCCATCAGAACACCCAGAACGGCCTACACAGCACGACCTATCACCAGCTCATCTGGAAGATTCGTCAGACTGGGGACTGCTTCCATGCTTACAAGTCCCGATGGACCATTTATAAATTTATCCAGACTGAATTTAACAAAATATTCCCAGAAACCTAAGTTGGCAAAGGCTTTATTTGAATATATTTTCCACCATGAAAACGATGTTAAGATGGTTAGGAATGTACCGTGAAGCAGAGAAACAGTTCAAATCAGCCCTGAAGCAGCAGGAAATGGTAGATACATTTCTCTATCTGGCAAAAATGGAAAAAAATCAGCCAGAggtctggagagctggttcagcagttgaagcacttgtctctcttccagaggacccaggcctgagacccaacaaccacttgatggctcacaaccatctgaactccagttccaagaaccttcttctggtctccaaggttaccaggcaca
PERM_546	PERM_546-F5	24-F5	24-F5	E_F5.B.A.(A.A.B.B)	E_F5	E	B	A	(A.A.B.B)	F5	R1	1367	247	1120	155	92	TRUE	TRUE	FALSE	055F5,004,005,006,007,010,011,012,013,014,061,015,016,017R1	1936	PERM_870	ATGCCACCAAACAGAGCAGTAAAAACTCACTGAAGATGAGTCTCAGACACATTTCCTCAGCACAGTTCCTATTAGTGATGCCTTCTTTCCCAGCCCAGTACAAGCCTGAAAATTAGATTACTGAGTTTCTAAAAATTCATAAATAATACATAAATTGATTATCATCCCATCTTGTAGGCCCTGGCACATCTTTGAAGCTCCCTGGCACTAACCAGACAGGAGGACCGACTCAAGCTGTCAGGCCAATCACTCAAGCTGGAAGACCCATAACGGGCTTCCTTAGGCCCAGCACACAGAGTGGAAGACCGGGTACAATGGAGCAGGCCATCAGAACACCCAGAACGGCCTACACAGCACGACCTATCACCAGCTCATCTGGAAGATTCGTCAGACTGGGGACTGCTTCCATGCTTACAAGTCCCGATGGACCATTTATAAATTTATCCAGACTGAATTTAACAAAATATTCCCAGAAACCTAAGTTGGCAAAGGCTTTATTTGAATATATTTTCCACCATGAAAACGATGTTAAGATGGTTAGGAATGTACCGTGAAGCAGAGAAACAGTTCAAATCAGCCCTGAAGCAGCAGGAAATGGTAGATACATTTCTCTATCTGGCAAAAGTTTATATCATATTGGATCAACCTGTGACTGCTTTAAATCTATTCAAACAAGGCTTAGATAAGTTTCCAGGAGAGGTGACCCTGCTTTGTGGAATTGCCAGGATCTACGAGGAAATGAACAACAGTTCGTCCGCAGCAGAATACTACAAAGAGGTTCTCAAACAAGACAATACTCATGTGGAAGCCATTGCCTGCATTGGAAGCAACCACTTTTATTCTGACCAGCCAGAGGTTGCCCTCCGGTTTTACAGGCGCCTCTTGCAGATGGGAGTTTACAACTGCCAGCTTTTCAACAACCTGGGGCTGTGCTGCTTCTATGCCCAGCAGTACGACATGACTCTGACCTCATTCGAGCGCGCCCTTTCCCTGGCCGAGAACGAGGAAGAGGCAGCTGACGTCTGGTACAACCTGGGGCACATTGCAGTGGGAATAGGAGACACAAACCTGGCCCACCAGTGCTTCAGGCTGGCCCTGGTCCACAACAACCACCATGCTGAGGCCTACAACAACCTAGCCGTGCTGGAGATGCGGAAGGGTCACATTGAACAGGCACGCGCACTCTTACAAACCGCATCGTCCTTGGCACCCCATATGTATGAGCCACATTTTAATTTTGCAACCGTCTCTGATAAGATTGGAGATCTTCAGAGAAGCTACGTCGCTGCTCAGAAGTCTGAAGCCGCATTTCCAGAGCATGTGGACACTCAGCATTTAATTAAGCAGCTAAAGCAGCACTTCGCTATGCTCTGATCAGGCCTCGGACCAACTGCGTCCTCAGGAAGGGCCAGCCACAGGGGAGAAAACGTGCTGAGTGCATTTGTATCAGTAGTGTGACGCAGACTCAGAAGGCGTCCTGCAAGACCTAAGGACTTTGTTGTTTTATAAGGTAAAACAACACTAAGGTAAAAGTGGGTGCACTTCTGCCATGCCCTCCTCCTCATTAGTCCCCTTTGTCCCCTAGCCACTTCCGTGCCATCTGCATGGACATGGTTTTAGTATCTGGGTAAAACCTAGAAGCCACACATTAGAGAAAAACTATGCGTACCGTAGTATTATTAcaggttagtctctagttaacttcaccgcctcagcctcctcagtgctgtggtacagacacgccaccatgcccggctGGCTTCAGCGTTTCCAAGGACATGAAATCTCCTCTCACACTGCATGGTTGATGTTTGTATATAGTTGTTAAACATTTTAATGAACCTCAATTTTTTTTTTATAAATGTGTATTTTAAAAGTCTTTAATCCAAAAACAAAAGTTCTTAAGCATTAGCTATCGTTGAAAACTTAGGTCAGA
PERM_546	PERM_546-F6	24-F6	24-F6	E_F6.B.A.(A.A.B.B)	E_F6	E	B	A	(A.A.B.B)	F6	R1	2830	483	2347	327	156	TRUE	TRUE	FALSE	055F6,055F5,004,005,006,007,010,011,012,013,014,061,015,016,017R1	1943	PERM_1032	CAGGTTCATGCCACCAAACAGAGCAGTAAAAACTCACTGAAGATGAGTCTCAGACACATTTCCTCAGCACAGTTCCTATTAGTGATGCCTTCTTTCCCAGCCCAGTACAAGCCTGAAAATTAGATTACTGAGTTTCTAAAAATTCATAAATAATACATAAATTGATTATCATCCCATCTTGTAGGCCCTGGCACATCTTTGAAGCTCCCTGGCACTAACCAGACAGGAGGACCGACTCAAGCTGTCAGGCCAATCACTCAAGCTGGAAGACCCATAACGGGCTTCCTTAGGCCCAGCACACAGAGTGGAAGACCGGGTACAATGGAGCAGGCCATCAGAACACCCAGAACGGCCTACACAGCACGACCTATCACCAGCTCATCTGGAAGATTCGTCAGACTGGGGACTGCTTCCATGCTTACAAGTCCCGATGGACCATTTATAAATTTATCCAGACTGAATTTAACAAAATATTCCCAGAAACCTAAGTTGGCAAAGGCTTTATTTGAATATATTTTCCACCATGAAAACGATGTTAAGATGGTTAGGAATGTACCGTGAAGCAGAGAAACAGTTCAAATCAGCCCTGAAGCAGCAGGAAATGGTAGATACATTTCTCTATCTGGCAAAAGTTTATATCATATTGGATCAACCTGTGACTGCTTTAAATCTATTCAAACAAGGCTTAGATAAGTTTCCAGGAGAGGTGACCCTGCTTTGTGGAATTGCCAGGATCTACGAGGAAATGAACAACAGTTCGTCCGCAGCAGAATACTACAAAGAGGTTCTCAAACAAGACAATACTCATGTGGAAGCCATTGCCTGCATTGGAAGCAACCACTTTTATTCTGACCAGCCAGAGGTTGCCCTCCGGTTTTACAGGCGCCTCTTGCAGATGGGAGTTTACAACTGCCAGCTTTTCAACAACCTGGGGCTGTGCTGCTTCTATGCCCAGCAGTACGACATGACTCTGACCTCATTCGAGCGCGCCCTTTCCCTGGCCGAGAACGAGGAAGAGGCAGCTGACGTCTGGTACAACCTGGGGCACATTGCAGTGGGAATAGGAGACACAAACCTGGCCCACCAGTGCTTCAGGCTGGCCCTGGTCCACAACAACCACCATGCTGAGGCCTACAACAACCTAGCCGTGCTGGAGATGCGGAAGGGTCACATTGAACAGGCACGCGCACTCTTACAAACCGCATCGTCCTTGGCACCCCATATGTATGAGCCACATTTTAATTTTGCAACCGTCTCTGATAAGATTGGAGATCTTCAGAGAAGCTACGTCGCTGCTCAGAAGTCTGAAGCCGCATTTCCAGAGCATGTGGACACTCAGCATTTAATTAAGCAGCTAAAGCAGCACTTCGCTATGCTCTGATCAGGCCTCGGACCAACTGCGTCCTCAGGAAGGGCCAGCCACAGGGGAGAAAACGTGCTGAGTGCATTTGTATCAGTAGTGTGACGCAGACTCAGAAGGCGTCCTGCAAGACCTAAGGACTTTGTTGTTTTATAAGGTAAAACAACACTAAGGTAAAAGTGGGTGCACTTCTGCCATGCCCTCCTCCTCATTAGTCCCCTTTGTCCCCTAGCCACTTCCGTGCCATCTGCATGGACATGGTTTTAGTATCTGGGTAAAACCTAGAAGCCACACATTAGAGAAAAACTATGCGTACCGTAGTATTATTAcaggttagtctctagttaacttcaccgcctcagcctcctcagtgctgtggtacagacacgccaccatgcccggctGGCTTCAGCGTTTCCAAGGACATGAAATCTCCTCTCACACTGCATGGTTGATGTTTGTATATAGTTGTTAAACATTTTAATGAACCTCAATTTTTTTTTTATAAATGTGTATTTTAAAAGTCTTTAATCCAAAAACAAAAGTTCTTAAGCATTAGCTATCGTTGAAAACTTAGGTCAGA
