# Supplementary material for: Alternative Isoform Analysis of Ttc8 Expression in the Rat Pineal Gland Using a Multi-Platform Sequencing Approach Reveals Neural Regulation
Source: PLoS One. 2016 Sep 29;11(9):e0163590. doi: 10.1371/journal.pone.0163590 (PMC5042479; doi:10.1371/journal.pone.0163590)
Supplement: S4 Dataset — An excel file containing the JunctionSeq results for each analysis, for all genes that showed significant differential usage. (XLSX) [file pone.0163590.s005.xlsx]

## Sheet: Ctrl_DvN.junctSeq.resultssigGen
featureID	geneID	countbinID	testable	status	allZero	baseMean	baseVar	dispBeforeSharing	dispFitted	dispersion	pvalue	padjust	chr	start	end	strand	transcripts	featureType	padjust_noFilter	log2FC(Ctrl_N/Ctrl_D)	log2FCvst(Ctrl_N/Ctrl_D)	expr_Ctrl_D	expr_Ctrl_N	geneWisePadj
ENSRNOG00000013160:E001	ENSRNOG00000013160	E001	TRUE	OK	FALSE	673.588	41257	1e-08	0.00440904	0.000999187	0.0273609	0.458919	chr1	2782863	2786281	-	ENSRNOT00000017688	exonic_part	0.503216	0.188415	0.0940806	572.575	778.511	0.0270235
ENSRNOG00000013160:E002	ENSRNOG00000013160	E002	TRUE	OK	FALSE	40.2668	147.076	4.54107e-05	0.00926148	0.00200002	0.722558	0.964365	chr1	2788454	2788586	-	ENSRNOT00000017688	exonic_part	0.964052	-0.0607299	-0.0303637	36.425	44.4995	0.0270235
ENSRNOG00000013160:E003	ENSRNOG00000013160	E003	TRUE	OK	FALSE	252.744	6231.48	0.001697	0.00492275	0.00215362	0.739004	0.96705	chr1	2790182	2791294	-	ENSRNOT00000017688	exonic_part	0.96726	-0.02244	-0.0112166	224.896	282.758	0.0270235
ENSRNOG00000013160:E004	ENSRNOG00000013160	E004	TRUE	OK	FALSE	68.4372	371.761	0.000150361	0.0071371	0.00188134	0.844517	0.981716	chr1	2794937	2795051	-	ENSRNOT00000017688	exonic_part	0.982444	-0.0264876	-0.0132429	61.2707	76.6202	0.0270235
ENSRNOG00000013160:E005	ENSRNOG00000013160	E005	TRUE	OK	FALSE	93.9237	1046.37	0.00479538	0.00631312	0.0050498	0.886098	0.986734	chr1	2800555	2800706	-	ENSRNOT00000017688	exonic_part	0.988053	0.0424839	0.0212398	81.6616	106.712	0.0270235
ENSRNOG00000013160:E006	ENSRNOG00000013160	E006	TRUE	OK	FALSE	115.973	1052.22	0.00254762	0.00589245	0.00317896	0.558425	0.931711	chr1	2801386	2801596	-	ENSRNOT00000017688	exonic_part	0.929521	0.0853224	0.0426559	99.3116	133.319	0.0270235
ENSRNOG00000013160:E007	ENSRNOG00000013160	E007	TRUE	OK	FALSE	66.3064	201.217	0.00847927	0.00723469	0.00826201	0.774234	0.971973	chr1	2802646	2802816	-	ENSRNOT00000017688	exonic_part	0.972986	0.0353452	0.0176714	57.8132	75.1673	0.0270235
ENSRNOG00000013160:E008	ENSRNOG00000013160	E008	TRUE	OK	FALSE	49.6057	68.4881	0.028261	0.00828987	0.0247509	0.835788	0.9805	chr1	2803532	2803668	-	ENSRNOT00000017688	exonic_part	0.981335	-0.112713	-0.0563537	45.6152	53.7195	0.0270235
ENSRNOG00000013160:E009	ENSRNOG00000013160	E009	TRUE	OK	FALSE	63.5664	139.913	0.00708707	0.00736978	0.00713401	0.333589	0.864022	chr1	2805452	2805596	-	ENSRNOT00000017688	exonic_part	0.8668	-0.215089	-0.107537	60.4826	66.6967	0.0270235
ENSRNOG00000013160:E010	ENSRNOG00000013160	E010	TRUE	OK	FALSE	35.1584	193.693	0.0416447	0.0100114	0.0356527	0.645389	0.951005	chr1	2807024	2807099	-	ENSRNOT00000017688	exonic_part	0.948852	-0.15221	-0.0761024	32.8064	37.5949	0.0270235
ENSRNOG00000013160:E011	ENSRNOG00000013160	E011	TRUE	OK	FALSE	102.242	831.219	7.38991e-05	0.00613309	0.00145706	0.0941661	0.668252	chr1	2811963	2812310	-	ENSRNOT00000017688	exonic_part	0.70708	-0.217476	-0.108726	97.4415	108.01	0.0270235
ENSRNOG00000013160:E012	ENSRNOG00000013160	E012	TRUE	OK	FALSE	56.9599	414.892	0.00814926	0.00774897	0.00806554	0.337741	0.86593	chr1	2817538	2817671	-	ENSRNOT00000017688	exonic_part	0.868258	-0.173266	-0.0866278	53.7619	60.8962	0.0270235
ENSRNOG00000013160:E013	ENSRNOG00000013160	E013	TRUE	OK	FALSE	22.3217	74.4871	0.000200727	0.0134106	0.00375408	5.64563e-05	0.0104868	chr1	2839789	2839891	-	ENSRNOT00000017688	exonic_part	0.0121567	-1.08898	-0.544479	28.0056	16.9529	0.0270235
ENSRNOG00000013160:E014	ENSRNOG00000013160	E014	TRUE	OK	FALSE	45.1142	116.869	0.000134113	0.00870695	0.00230975	0.00034616	0.0408377	chr1	2843546	2843659	-	ENSRNOT00000017688	exonic_part	0.0471927	-0.695405	-0.347686	50.4094	40.2687	0.0270235
ENSRNOG00000013160:E015	ENSRNOG00000013160	E015	TRUE	OK	FALSE	40.0299	75.7308	0.0241368	0.00929203	0.0214526	0.0949282	0.66973	chr1	2846050	2846200	-	ENSRNOT00000017688	exonic_part	0.708531	-0.550311	-0.275144	42.662	37.4308	0.0270235
ENSRNOG00000013160:J016	ENSRNOG00000013160	J016	TRUE	OK	FALSE	16.6632	7.67411	0.000108209	0.016078	0.00360887	0.221388	0.804655	chr1	2786281	2788454	-	ENSRNOT00000017688	splice_site	0.821788	-0.36859	-0.184292	16.8108	16.6068	0.0270235
ENSRNOG00000013160:J017	ENSRNOG00000013160	J017	TRUE	OK	FALSE	22.477	86.134	0.000108443	0.0133315	0.00302348	0.384499	0.883872	chr1	2788586	2790182	-	ENSRNOT00000017688	splice_site	0.883015	0.248345	0.12417	18.0552	27.1932	0.0270235
ENSRNOG00000013160:J018	ENSRNOG00000013160	J018	TRUE	OK	FALSE	53.6855	335.148	0.00075534	0.00875532	0.00244359	0.883219	0.986484	chr1	2791294	2794937	-	ENSRNOT00000017688	splice_site	0.987794	-0.0140761	-0.00703767	47.8993	60.3604	0.0270235
ENSRNOG00000013160:J019	ENSRNOG00000013160	J019	TRUE	OK	FALSE	21.5432	87.8685	0.0096585	0.0136727	0.0103882	0.458914	0.906878	chr1	2795051	2800555	-	ENSRNOT00000017688	splice_site	0.904511	0.244421	0.122208	17.3953	26.0997	0.0270235
ENSRNOG00000013160:J020	ENSRNOG00000013160	J020	TRUE	OK	FALSE	58.0232	444.638	0.0127995	0.00850893	0.0121813	0.780301	0.973026	chr1	2800706	2801386	-	ENSRNOT00000017688	splice_site	0.974066	0.0795682	0.0397818	49.6613	66.5126	0.0270235
ENSRNOG00000013160:J021	ENSRNOG00000013160	J021	TRUE	OK	FALSE	40.6434	132.725	0.00205299	0.00981293	0.00364744	0.28513	0.840832	chr1	2801596	2802646	-	ENSRNOT00000017688	splice_site	0.848866	0.224756	0.112373	32.9697	48.7404	0.0270235
ENSRNOG00000013160:J022	ENSRNOG00000013160	J022	TRUE	OK	FALSE	21.388	41.7807	0.0107931	0.0137323	0.0112919	0.881697	0.986415	chr1	2802816	2803532	-	ENSRNOT00000017688	splice_site	0.987641	0.0416325	0.0208158	18.6469	24.363	0.0270235
ENSRNOG00000013160:J023	ENSRNOG00000013160	J023	TRUE	OK	FALSE	26.2537	11.0672	0.050038	0.0121991	0.0440155	0.609304	0.943664	chr1	2803668	2805452	-	ENSRNOT00000017688	splice_site	0.94052	-0.272347	-0.13617	25.5222	26.9292	0.0270235
ENSRNOG00000013160:J024	ENSRNOG00000013160	J024	TRUE	OK	FALSE	25.7538	140.357	0.0572491	0.0123299	0.0492308	0.581604	0.937371	chr1	2805596	2807024	-	ENSRNOT00000017688	splice_site	0.935238	-0.178509	-0.0892519	24.3134	27.3453	0.0270235
ENSRNOG00000013160:J025	ENSRNOG00000013160	J025	TRUE	OK	FALSE	14.2982	47.0474	0.0772358	0.0178344	0.0674682	0.548386	0.929396	chr1	2807099	2811963	-	ENSRNOT00000017688	splice_site	0.927228	-0.317753	-0.158874	14.1278	14.4267	0.0270235
ENSRNOG00000013160:J026	ENSRNOG00000013160	J026	TRUE	OK	FALSE	40.0946	163.044	9.86203e-05	0.00987252	0.00215046	0.473464	0.910352	chr1	2812310	2817538	-	ENSRNOT00000017688	splice_site	0.908239	-0.133536	-0.0667655	37.3437	43.4354	0.0270235
ENSRNOG00000013160:J027	ENSRNOG00000013160	J027	TRUE	OK	FALSE	9.32264	17.7268	0.00244014	0.024439	0.00834356	0.0017917	0.122738	chr1	2817671	2839789	-	ENSRNOT00000017688	splice_site	0.140794	-1.32183	-0.66091	12.438	6.36067	0.0270235
ENSRNOG00000013160:J028	ENSRNOG00000013160	J028	TRUE	OK	FALSE	15.9747	56.1095	0.0112713	0.0165357	0.0122956	0.00365579	0.183149	chr1	2839891	2843546	-	ENSRNOT00000017688	splice_site	0.209447	-0.982673	-0.491329	19.5832	12.6923	0.0270235
ENSRNOG00000013160:J029	ENSRNOG00000013160	J029	TRUE	OK	FALSE	29.4706	43.9063	0.0190208	0.0114634	0.0178143	0.119702	0.70938	chr1	2843659	2846050	-	ENSRNOT00000017688	splice_site	0.744298	-0.513888	-0.256936	31.1172	27.8978	0.0270235
ENSRNOG00000013160:N030	ENSRNOG00000013160	N030	TRUE	OK	FALSE	2.13109	2.25118	0.0260222	0.088487	0.0407574	0.644281	0.950811	chr1	2817671	2818295	-	UNKNOWN_TX	novel_splice_site	0.948604	-0.384629	-0.192314	2.17793	2.11891	0.0270235
ENSRNOG00000013160:N031	ENSRNOG00000013160	N031	TRUE	OK	FALSE	6.62196	15.0473	0.00113538	0.0321796	0.00995539	0.412747	0.893379	chr1	2817671	2823276	-	UNKNOWN_TX	novel_splice_site	0.891317	0.425096	0.212546	4.97609	8.47342	0.0270235
ENSRNOG00000013160:N032	ENSRNOG00000013160	N032	FALSE	LOW_COUNTS_INDEP_FILTER	FALSE	1.03267	0.453445	0.00289567	0.176801	0.0517055	0.511792	NA	chr1	2821885	2822629	-	UNKNOWN_TX	novel_splice_site	0.918215	NA	NA	NA	NA	0.0270235
ENSRNOG00000013160:N033	ENSRNOG00000013160	N033	TRUE	OK	FALSE	16.6901	39.7697	0.0278087	0.0160609	0.0258088	0.0118166	0.328096	chr1	2846138	2849690	-	UNKNOWN_TX	novel_splice_site	0.367298	-1.05194	-0.52596	20.5856	12.7245	0.0270235
ENSRNOG00000014290:E001	ENSRNOG00000014290	E001	TRUE	OK	FALSE	1506.34	1.31599e+06	1e-08	0.00423848	0.00145683	0.0185574	0.396685	chr1	4753143	4756921	-	ENSRNOT00000044325;ENSRNOT00000019319	exonic_part	0.439873	0.202832	0.101271	460.005	2552.46	0.0697221
ENSRNOG00000014290:E002	ENSRNOG00000014290	E002	TRUE	OK	FALSE	58.8916	1156.26	0.00571076	0.0076293	0.00606158	0.000209083	0.0282206	chr1	4764754	4764839	-	ENSRNOT00000044325	exonic_part	0.0326826	-0.823036	-0.411504	29.5859	88.0488	0.0697221
ENSRNOG00000014290:E003	ENSRNOG00000014290	E003	TRUE	OK	FALSE	785.524	327054	1e-08	0.00436507	0.00226522	0.190715	0.782772	chr1	4785925	4786856	-	ENSRNOT00000044325;ENSRNOT00000019319	exonic_part	0.805663	-0.132226	-0.066079	267.767	1302.1	0.0697221
ENSRNOG00000014290:E004	ENSRNOG00000014290	E004	TRUE	OK	FALSE	111	7707.73	2.11908e-05	0.00597273	0.00105896	0.137614	0.732158	chr1	4802068	4802195	-	ENSRNOT00000044325;ENSRNOT00000019319	exonic_part	0.764365	0.24702	0.123504	31.1321	190.559	0.0697221
ENSRNOG00000014290:E005	ENSRNOG00000014290	E005	TRUE	OK	FALSE	155.375	14346.3	1.0413e-05	0.00543802	0.000746824	0.272018	0.834569	chr1	4810348	4810517	-	ENSRNOT00000044325;ENSRNOT00000019319	exonic_part	0.844347	0.152921	0.0764547	46.075	264.419	0.0697221
ENSRNOG00000014290:E006	ENSRNOG00000014290	E006	TRUE	OK	FALSE	158.849	15035.3	2.32e-05	0.00540877	0.000966249	0.340169	0.866732	chr1	4815727	4815974	-	ENSRNOT00000044325;ENSRNOT00000019319	exonic_part	0.86905	0.133478	0.066734	47.6247	269.78	0.0697221
ENSRNOG00000014290:E007	ENSRNOG00000014290	E007	TRUE	OK	FALSE	322.166	56479.6	1e-08	0.00474557	0.000634319	0.633903	0.948944	chr1	4852213	4852449	-	ENSRNOT00000044325;ENSRNOT00000019319	exonic_part	0.946401	-0.0479696	-0.0239807	106.487	536.785	0.0697221
ENSRNOG00000014290:E008	ENSRNOG00000014290	E008	TRUE	OK	FALSE	2.78375	6.78618	0.00502459	0.0787536	0.0279761	0.568664	0.934412	chr1	5027762	5028012	-	ENSRNOT00000044325;ENSRNOT00000019319	exonic_part	0.932256	0.612827	0.306413	0.623208	4.94423	0.0697221
ENSRNOG00000014290:E009	ENSRNOG00000014290	E009	TRUE	OK	FALSE	9.76233	50.6581	0.0085323	0.025388	0.0128475	0.586278	0.938343	chr1	5163438	5164456	-	ENSRNOT00000044325;ENSRNOT00000019319	exonic_part	0.935927	-0.28349	-0.141744	3.72879	15.9085	0.0697221
ENSRNOG00000014290:E010	ENSRNOG00000014290	E010	TRUE	OK	FALSE	2.07329	5.32165	0.627083	0.104335	0.535764	0.384591	0.883917	chr1	5165801	5165859	-	ENSRNOT00000044325;ENSRNOT00000019319	exonic_part	0.883031	-2.348	-1.174	2.08526	2.12925	0.0697221
ENSRNOG00000014290:J011	ENSRNOG00000014290	J011	TRUE	OK	FALSE	11.7728	127.336	0.0225185	0.0204889	0.0220946	0.235509	0.812754	chr1	4756921	4764754	-	ENSRNOT00000044325	splice_site	0.828102	0.697097	0.348547	2.49028	20.9155	0.0697221
ENSRNOG00000014290:J012	ENSRNOG00000014290	J012	TRUE	OK	FALSE	36.9577	1038.09	0.0378125	0.0102471	0.0332492	0.556088	0.931212	chr1	4756921	4785925	-	ENSRNOT00000019319	splice_site	0.929001	0.264388	0.132192	10.2312	63.6193	0.0697221
ENSRNOG00000014290:J013	ENSRNOG00000014290	J013	TRUE	OK	FALSE	22.294	189.091	0.00818602	0.0133961	0.00916653	0.0236476	0.434736	chr1	4764839	4785925	-	ENSRNOT00000044325	splice_site	0.47912	-0.758061	-0.379026	10.8961	33.6013	0.0697221
ENSRNOG00000014290:J014	ENSRNOG00000014290	J014	TRUE	OK	FALSE	50.4935	1600.93	4.37734e-05	0.00896367	0.00162325	0.348369	0.870253	chr1	4786856	4802068	-	ENSRNOT00000044325;ENSRNOT00000019319	splice_site	0.871709	0.224844	0.112419	14.3177	86.6142	0.0697221
ENSRNOG00000014290:J015	ENSRNOG00000014290	J015	TRUE	OK	FALSE	52.5375	2052.38	4.95733e-05	0.00882734	0.00164741	0.00583147	0.233915	chr1	4802195	4810348	-	ENSRNOT00000044325;ENSRNOT00000019319	splice_site	0.265287	0.698282	0.349134	11.2084	93.6809	0.0697221
ENSRNOG00000014290:J016	ENSRNOG00000014290	J016	TRUE	OK	FALSE	65.8106	2617.81	3.02415e-05	0.00814808	0.00131332	0.428693	0.898166	chr1	4810517	4815727	-	ENSRNOT00000044325;ENSRNOT00000019319	splice_site	0.895669	0.165315	0.0826548	19.3024	112.071	0.0697221
ENSRNOG00000014290:J017	ENSRNOG00000014290	J017	TRUE	OK	FALSE	53.7605	2011.86	0.00685128	0.00875072	0.00718121	0.107684	0.69165	chr1	4815974	4852213	-	ENSRNOT00000044325;ENSRNOT00000019319	splice_site	0.728433	0.438199	0.219095	13.4044	93.7756	0.0697221
ENSRNOG00000014290:J018	ENSRNOG00000014290	J018	FALSE	LOW_COUNTS_INDEP_FILTER	FALSE	0.353817	0.301144	0.00476628	0.505547	0.12732	0.460364	NA	chr1	4852449	5027762	-	ENSRNOT00000044325;ENSRNOT00000019319	splice_site	0.904924	NA	NA	NA	NA	0.0697221
ENSRNOG00000014290:J019	ENSRNOG00000014290	J019	TRUE	OK	FALSE	1.38237	1.58426	0.0268162	0.133456	0.05349	0.634725	0.949078	chr1	5028012	5163438	-	ENSRNOT00000044325;ENSRNOT00000019319	splice_site	0.946574	-0.611179	-0.305589	0.623752	2.11967	0.0697221
ENSRNOG00000014290:J020	ENSRNOG00000014290	J020	TRUE	OK	FALSE	1.92974	4.08242	0.547998	0.0971502	0.477487	0.373687	0.879869	chr1	5164456	5165801	-	ENSRNOT00000044325;ENSRNOT00000019319	splice_site	0.879434	-2.13315	-1.06657	1.79691	2.12878	0.0697221
ENSRNOG00000014290:N021	ENSRNOG00000014290	N021	TRUE	OK	FALSE	2.95512	5.48953	0.00088633	0.0653349	0.0183205	0.974378	0.997377	chr1	4783900	4783970	-	UNKNOWN_TX	novel_splice_site	1	0.0302627	0.0151313	0.93404	4.94994	0.0697221
ENSRNOG00000014290:N022	ENSRNOG00000014290	N022	TRUE	OK	FALSE	8.04614	13.0027	0.00831946	0.0274501	0.0127511	0.00106817	0.0877148	chr1	4811135	4811163	-	UNKNOWN_TX	novel_splice_site	0.101005	-1.58728	-0.793636	5.90917	10.2498	0.0697221
ENSRNOG00000014290:N023	ENSRNOG00000014290	N023	TRUE	OK	FALSE	11.4942	22.2995	0.00158543	0.0208533	0.006746	0.000480441	0.0515085	chr1	4850403	4850447	-	UNKNOWN_TX	novel_splice_site	0.0595324	-1.41954	-0.709764	7.78722	15.1915	0.0697221
ENSRNOG00000014290:N024	ENSRNOG00000014290	N024	TRUE	OK	FALSE	4.03821	19.9238	0.123641	0.0492758	0.107377	0.639976	0.950121	chr1	4852449	4962694	-	UNKNOWN_TX	novel_splice_site	0.947728	0.542148	0.271074	0.937774	7.08319	0.0697221
ENSRNOG00000014290:N025	ENSRNOG00000014290	N025	TRUE	OK	FALSE	46.2565	1105.65	0.00113733	0.00928465	0.0028094	0.36729	0.877484	chr1	4852449	4966893	-	UNKNOWN_TX	novel_splice_site	0.877373	-0.216068	-0.108031	16.8156	75.3363	0.0697221
ENSRNOG00000014290:N026	ENSRNOG00000014290	N026	TRUE	OK	FALSE	78.8586	3997.16	1.98858e-05	0.00770322	0.00108995	0.100829	0.679937	chr1	4852449	4966897	-	UNKNOWN_TX	novel_splice_site	0.717528	0.320711	0.16035	21.1688	136.446	0.0697221
ENSRNOG00000014290:N027	ENSRNOG00000014290	N027	TRUE	OK	FALSE	4.55252	9.4183	0.108838	0.0443257	0.0973	0.00527079	0.222224	chr1	4855915	4855941	-	UNKNOWN_TX	novel_splice_site	0.252545	-2.08745	-1.04372	4.05735	4.97136	0.0697221
ENSRNOG00000014290:N028	ENSRNOG00000014290	N028	TRUE	OK	FALSE	2.09789	3.21444	0.069115	0.0898011	0.0733014	0.58504	0.938104	chr1	4857977	4858004	-	UNKNOWN_TX	novel_splice_site	0.935927	-0.610722	-0.305361	0.937344	3.18675	0.0697221
ENSRNOG00000014290:N029	ENSRNOG00000014290	N029	TRUE	OK	FALSE	8.72853	43.9425	0.0360966	0.0257309	0.0342029	0.380039	0.882214	chr1	4872040	4872070	-	UNKNOWN_TX	novel_splice_site	0.881553	-0.493776	-0.246887	3.73276	13.7729	0.0697221
ENSRNOG00000014290:N030	ENSRNOG00000014290	N030	TRUE	OK	FALSE	6.94888	26.2522	0.0397994	0.0309225	0.0379966	0.331538	0.863214	chr1	4915052	4918378	-	UNKNOWN_TX	novel_splice_site	0.866043	-0.608936	-0.304467	3.12128	10.6338	0.0697221
ENSRNOG00000014290:N031	ENSRNOG00000014290	N031	TRUE	OK	FALSE	4.72777	17.565	0.0953238	0.042885	0.0848054	0.629837	0.948058	chr1	4962791	4966893	-	UNKNOWN_TX	novel_splice_site	0.945389	-0.390392	-0.195195	1.88093	7.45106	0.0697221
ENSRNOG00000014290:N032	ENSRNOG00000014290	N032	TRUE	OK	FALSE	7.67198	47.2184	0.000362281	0.0285225	0.00768807	0.240492	0.81626	chr1	4962791	4966897	-	UNKNOWN_TX	novel_splice_site	0.830924	0.773768	0.386883	1.55595	13.7887	0.0697221
ENSRNOG00000031700:E001	ENSRNOG00000031700	E001	TRUE	OK	FALSE	6.47629	4.5383	0.0191259	0.0361892	0.0233598	8.17959e-05	0.0140909	chr1	15412602	15413071	+	ENSRNOT00000051496;ENSRNOT00000067070	exonic_part	0.0163238	-2.10126	-1.05061	7.18038	5.65592	0
ENSRNOG00000031700:E002	ENSRNOG00000031700	E002	TRUE	OK	FALSE	22.6744	24.2826	0.000291697	0.0132657	0.00402754	8.61807e-11	7.48244e-08	chr1	15474912	15475052	+	ENSRNOT00000051496;ENSRNOT00000067070	exonic_part	8.72603e-08	-1.79334	-0.896613	22.708	22.961	0
ENSRNOG00000031700:E003	ENSRNOG00000031700	E003	TRUE	OK	FALSE	20.2521	23.4946	0.000282422	0.0143619	0.0045501	2.20337e-11	2.07633e-08	chr1	15484244	15484268	+	ENSRNOT00000051496	exonic_part	2.42142e-08	-1.95019	-0.975038	21.4491	19.4322	0
ENSRNOG00000031700:E004	ENSRNOG00000031700	E004	TRUE	OK	FALSE	30.1675	45.6612	0.0104034	0.0109892	0.0105254	4.11932e-13	4.93502e-10	chr1	15488391	15488585	+	ENSRNOT00000051496;ENSRNOT00000067070	exonic_part	5.75523e-10	-2.045	-1.02241	32.2806	28.2825	0
ENSRNOG00000031700:E005	ENSRNOG00000031700	E005	TRUE	OK	FALSE	33.7068	41.7285	0.00284772	0.0102659	0.00499894	9.51116e-15	1.39261e-11	chr1	15490170	15490339	+	ENSRNOT00000051496;ENSRNOT00000067070	exonic_part	1.62406e-11	-1.88223	-0.941026	34.188	33.5697	0
ENSRNOG00000031700:E006	ENSRNOG00000031700	E006	TRUE	OK	FALSE	22.4544	28.2043	0.000611282	0.0133555	0.00453119	8.77447e-09	5.10752e-06	chr1	15491804	15491911	+	ENSRNOT00000051496;ENSRNOT00000067070	exonic_part	5.95639e-06	-1.61676	-0.808332	21.1576	24.0181	0
ENSRNOG00000031700:E007	ENSRNOG00000031700	E007	TRUE	OK	FALSE	22.6469	22.0516	0.00019317	0.0132769	0.00401867	9.75863e-12	9.63669e-09	chr1	15494600	15494771	+	ENSRNOT00000051496;ENSRNOT00000067070	exonic_part	1.12383e-08	-1.88127	-0.940574	23.3276	22.259	0
ENSRNOG00000031700:E008	ENSRNOG00000031700	E008	TRUE	OK	FALSE	16.1385	8.26546	0.000163357	0.0169775	0.00479215	3.6503e-08	1.82864e-05	chr1	15513972	15514085	+	ENSRNOT00000051496;ENSRNOT00000067070	exonic_part	2.13256e-05	-1.77769	-0.888808	16.1758	16.2575	0
ENSRNOG00000031700:E009	ENSRNOG00000031700	E009	TRUE	OK	FALSE	14.1032	12.9673	0.000234834	0.0188359	0.00542282	4.69265e-05	0.00907811	chr1	15523539	15523699	+	ENSRNOT00000051496;ENSRNOT00000067070	exonic_part	0.0105276	-1.41407	-0.707008	12.4499	15.8965	0
ENSRNOG00000031700:E010	ENSRNOG00000031700	E010	TRUE	OK	FALSE	15.1154	24.1191	0.00881083	0.0178491	0.0110517	5.77767e-05	0.0106963	chr1	15526013	15526167	+	ENSRNOT00000051496;ENSRNOT00000067070	exonic_part	0.0123998	-1.43229	-0.716116	13.3937	16.9396	0
ENSRNOG00000031700:E011	ENSRNOG00000031700	E011	TRUE	OK	FALSE	15.0977	19.8828	0.0249185	0.0178652	0.0233745	1.81833e-05	0.00418798	chr1	15535206	15535314	+	ENSRNOT00000051496;ENSRNOT00000067070	exonic_part	0.00485149	-1.7008	-0.850368	14.6757	15.5139	0
ENSRNOG00000031700:E012	ENSRNOG00000031700	E012	TRUE	OK	FALSE	9.78214	12.0723	0.0408171	0.0253449	0.0375812	0.000212394	0.0285057	chr1	15545012	15545062	+	ENSRNOT00000051496;ENSRNOT00000067070	exonic_part	0.0329998	-1.8374	-0.918678	10.0045	9.521	0
ENSRNOG00000031700:E013	ENSRNOG00000031700	E013	TRUE	OK	FALSE	8.23364	12.636	0.0508096	0.0293403	0.0464714	0.000329175	0.0393747	chr1	15547555	15547580	+	ENSRNOT00000051496;ENSRNOT00000067070	exonic_part	0.0454963	-1.93701	-0.968482	8.74464	7.74617	0
ENSRNOG00000031700:E014	ENSRNOG00000031700	E014	TRUE	OK	FALSE	6.69397	10.2277	0.0364953	0.0351457	0.0361856	1.91265e-05	0.0043469	chr1	15547584	15547617	+	ENSRNOT00000051496;ENSRNOT00000067070	exonic_part	0.00503603	-2.37892	-1.18944	8.11061	5.28997	0
ENSRNOG00000031700:E015	ENSRNOG00000031700	E015	FALSE	LOW_COUNTS_INDEP_FILTER	FALSE	0.477426	0.276279	0.0057444	0.439384	0.119765	0.155868	NA	chr1	15550696	15550728	+	ENSRNOT00000051496;ENSRNOT00000067070	exonic_part	0.781463	NA	NA	NA	NA	0
ENSRNOG00000031700:E016	ENSRNOG00000031700	E016	TRUE	OK	FALSE	12.7684	14.381	0.000424666	0.0203762	0.00634846	0.00015067	0.0223039	chr1	15551119	15551204	+	ENSRNOT00000051496;ENSRNOT00000067070	exonic_part	0.0258131	-1.3907	-0.695328	11.1987	14.4877	0
ENSRNOG00000031700:E017	ENSRNOG00000031700	E017	TRUE	OK	FALSE	16.7592	24.3244	0.000178781	0.0165006	0.00466138	8.43032e-05	0.0144361	chr1	15562884	15563018	+	ENSRNOT00000051496;ENSRNOT00000067070	exonic_part	0.0167242	-1.2687	-0.634324	13.9962	19.7854	0
ENSRNOG00000031700:E018	ENSRNOG00000031700	E018	TRUE	OK	FALSE	12.6054	15.4258	0.000320119	0.0205868	0.00634064	0.00444122	0.203315	chr1	15566877	15567005	+	ENSRNOT00000051496;ENSRNOT00000067070	exonic_part	0.231921	-1.06625	-0.533109	9.65583	15.5453	0
ENSRNOG00000031700:E019	ENSRNOG00000031700	E019	TRUE	OK	FALSE	19.7728	38.5321	0.000580679	0.0146107	0.0049878	0.000163369	0.023596	chr1	15567420	15567557	+	ENSRNOT00000051496;ENSRNOT00000067070	exonic_part	0.0273135	-1.14509	-0.572515	15.5707	24.0225	0
ENSRNOG00000031700:E020	ENSRNOG00000031700	E020	TRUE	OK	FALSE	16.5717	16.6201	0.000437557	0.0166409	0.00545746	1.99866e-06	0.000639506	chr1	15577028	15577134	+	ENSRNOT00000051496;ENSRNOT00000067070	exonic_part	0.000743484	-1.53751	-0.768719	15.2511	18.0175	0
ENSRNOG00000031700:E021	ENSRNOG00000031700	E021	TRUE	OK	FALSE	19.4438	54.6234	0.0444034	0.0147885	0.0382392	0.000493006	0.0523612	chr1	15580839	15580997	+	ENSRNOT00000051496;ENSRNOT00000067070	exonic_part	0.0605027	-1.4406	-0.720261	17.1721	21.7963	0
ENSRNOG00000031700:E022	ENSRNOG00000031700	E022	TRUE	OK	FALSE	15.0309	15.7262	0.000325083	0.0179264	0.00543984	3.5886e-06	0.00105437	chr1	15583114	15583292	+	ENSRNOT00000051496;ENSRNOT00000067070	exonic_part	0.00122379	-1.55893	-0.779432	14.0006	16.2509	0
ENSRNOG00000031700:E023	ENSRNOG00000031700	E023	TRUE	OK	FALSE	2.3037	2.81592	0.0907186	0.0943102	0.091424	0.00847851	0.282449	chr1	15587635	15587656	+	ENSRNOT00000051496;ENSRNOT00000067070	exonic_part	0.318146	-2.4126	-1.20629	2.81282	1.76585	0
ENSRNOG00000031700:E024	ENSRNOG00000031700	E024	TRUE	OK	FALSE	14.6388	13.5588	0.000138729	0.0182967	0.00484602	0.000280077	0.0348927	chr1	15591111	15591289	+	ENSRNOT00000051496;ENSRNOT00000067070	exonic_part	0.0403504	-1.24886	-0.624408	12.1316	17.3167	0
ENSRNOG00000031700:E025	ENSRNOG00000031700	E025	TRUE	OK	FALSE	18.9017	18.101	0.000218666	0.0150951	0.00461566	1.80803e-05	0.00417552	chr1	15591382	15591551	+	ENSRNOT00000051496;ENSRNOT00000067070	exonic_part	0.00483701	-1.31162	-0.655777	15.8836	21.9068	0
ENSRNOG00000031700:E026	ENSRNOG00000031700	E026	TRUE	OK	FALSE	18.3107	35.2536	0.0102846	0.0154499	0.0114402	3.48116e-05	0.00714942	chr1	15597891	15598077	+	ENSRNOT00000051496;ENSRNOT00000067070	exonic_part	0.0082881	-1.3861	-0.693016	15.8777	20.8332	0
ENSRNOG00000031700:E027	ENSRNOG00000031700	E027	TRUE	OK	FALSE	10.3833	16.2629	0.0221284	0.0241148	0.0225821	0.0184968	0.396685	chr1	15600665	15600771	+	ENSRNOT00000051496;ENSRNOT00000067070	exonic_part	0.439873	-1.096	-0.547986	8.08558	12.7245	0
ENSRNOG00000031700:E028	ENSRNOG00000031700	E028	TRUE	OK	FALSE	16.68	17.5164	0.00187289	0.0165595	0.0067657	7.41488e-07	0.000266805	chr1	15604777	15605021	+	ENSRNOT00000051496;ENSRNOT00000067070	exonic_part	0.000310066	-1.62541	-0.812669	15.8588	17.6707	0
ENSRNOG00000031700:E029	ENSRNOG00000031700	E029	TRUE	OK	FALSE	14.6634	11.2818	0.000347838	0.0182729	0.00572061	5.49859e-05	0.010263	chr1	15609265	15609378	+	ENSRNOT00000051496;ENSRNOT00000067070	exonic_part	0.0118969	-1.38767	-0.693811	12.7645	16.607	0
ENSRNOG00000031700:E030	ENSRNOG00000031700	E030	TRUE	OK	FALSE	13.6861	25.5858	0.00390729	0.0192849	0.00818798	0.00160439	0.114692	chr1	15610375	15610488	+	ENSRNOT00000051496;ENSRNOT00000067070	exonic_part	0.131803	-1.15166	-0.575812	10.8978	16.5939	0
ENSRNOG00000031700:E031	ENSRNOG00000031700	E031	TRUE	OK	FALSE	285.942	66955.2	0.0144258	0.00482729	0.0127596	3.67134e-27	1.66878e-23	chr1	15612720	15612797	+	ENSRNOT00000051496;ENSRNOT00000067070	exonic_part	1.94613e-23	2.46894	1.23357	51.1458	521.034	0
ENSRNOG00000031700:E032	ENSRNOG00000031700	E032	TRUE	OK	FALSE	349.086	97145.7	1e-08	0.00469583	0.0042607	6.88408e-63	2.12779e-58	chr1	15613691	15613746	+	ENSRNOT00000051496;ENSRNOT00000067070	exonic_part	2.48144e-58	2.71619	1.35658	65.8749	632.883	0
ENSRNOG00000031700:J033	ENSRNOG00000031700	J033	TRUE	OK	FALSE	4.82604	1.04797	0.000608519	0.0421229	0.0119354	0.00392404	0.190788	chr1	15413071	15474912	+	ENSRNOT00000051496;ENSRNOT00000067070	splice_site	0.217872	-1.66218	-0.831077	4.67274	4.94721	0
ENSRNOG00000031700:J034	ENSRNOG00000031700	J034	TRUE	OK	FALSE	17.4413	26.8756	0.00223828	0.0156043	0.00576649	4.07304e-10	3.0631e-07	chr1	15475052	15484244	+	ENSRNOT00000051496	splice_site	3.57219e-07	-1.96584	-0.982874	18.6517	16.5991	0
ENSRNOG00000031700:J035	ENSRNOG00000031700	J035	FALSE	LOW_COUNTS_INDEP_FILTER	FALSE	0.14355	0.12364	0.0102235	1.23805	0.246802	0.132196	NA	chr1	15475052	15488391	+	ENSRNOT00000067070	splice_site	0.757663	NA	NA	NA	NA	0
ENSRNOG00000031700:J036	ENSRNOG00000031700	J036	TRUE	OK	FALSE	14.0268	16.0557	0.00213198	0.0180739	0.00671103	3.14217e-08	1.60531e-05	chr1	15484268	15488391	+	ENSRNOT00000051496	splice_site	1.87211e-05	-1.9338	-0.966865	14.913	13.4292	0
ENSRNOG00000031700:J037	ENSRNOG00000031700	J037	TRUE	OK	FALSE	12.2307	12.064	0.0238747	0.0199263	0.0231432	1.27101e-06	0.000429349	chr1	15488585	15490170	+	ENSRNOT00000051496;ENSRNOT00000067070	splice_site	0.000499071	-2.06672	-1.03332	13.3885	10.978	0
ENSRNOG00000031700:J038	ENSRNOG00000031700	J038	TRUE	OK	FALSE	15.0715	12.9911	0.000166298	0.0171995	0.00425942	1.853e-05	0.00425514	chr1	15490339	15491804	+	ENSRNOT00000051496;ENSRNOT00000067070	splice_site	0.00492939	-1.42731	-0.713628	13.3797	16.9592	0
ENSRNOG00000031700:J039	ENSRNOG00000031700	J039	TRUE	OK	FALSE	8.39762	6.26736	0.000531868	0.0265296	0.00780157	0.000218962	0.0292327	chr1	15491911	15494600	+	ENSRNOT00000051496;ENSRNOT00000067070	splice_site	0.033843	-1.62821	-0.814087	8.0889	8.83285	0
ENSRNOG00000031700:J040	ENSRNOG00000031700	J040	TRUE	OK	FALSE	10.4864	11.5662	0.0101715	0.0223327	0.0131995	9.36783e-06	0.0023949	chr1	15494771	15513972	+	ENSRNOT00000051496;ENSRNOT00000067070	splice_site	0.00277459	-1.85351	-0.926728	10.8755	10.2468	0
ENSRNOG00000031700:J041	ENSRNOG00000031700	J041	TRUE	OK	FALSE	5.48693	0.406307	0.000247288	0.0377069	0.00916398	0.00650707	0.247632	chr1	15514085	15523539	+	ENSRNOT00000051496;ENSRNOT00000067070	splice_site	0.280232	-1.4732	-0.736591	4.98034	6.00844	0
ENSRNOG00000031700:J042	ENSRNOG00000031700	J042	TRUE	OK	FALSE	7.19246	6.45788	0.000380674	0.0300601	0.00818319	0.0248881	0.442246	chr1	15523699	15526013	+	ENSRNOT00000051496;ENSRNOT00000067070	splice_site	0.486521	-1.08671	-0.543344	5.60426	8.83177	0
ENSRNOG00000031700:J043	ENSRNOG00000031700	J043	TRUE	OK	FALSE	7.09452	5.2412	0.00172191	0.0303998	0.010042	0.000205356	0.0278685	chr1	15526167	15535206	+	ENSRNOT00000051496;ENSRNOT00000067070	splice_site	0.0322736	-1.77411	-0.88704	7.1635	7.06355	0
ENSRNOG00000031700:J044	ENSRNOG00000031700	J044	TRUE	OK	FALSE	7.19138	8.1787	0.0460275	0.0300638	0.0429726	0.00713308	0.259139	chr1	15535314	15545012	+	ENSRNOT00000051496;ENSRNOT00000067070	splice_site	0.292746	-1.51168	-0.755828	6.57164	7.75793	0
ENSRNOG00000031700:J045	ENSRNOG00000031700	J045	TRUE	OK	FALSE	7.74322	12.5856	0.0657344	0.0283103	0.0592144	0.000480744	0.0515231	chr1	15545062	15547555	+	ENSRNOT00000051496;ENSRNOT00000067070	splice_site	0.0595495	-2.02457	-1.01227	8.44622	7.03954	0
ENSRNOG00000031700:J046	ENSRNOG00000031700	J046	FALSE	ALL_ZERO	TRUE	0	0	NA	Inf	NA	NA	NA	chr1	15547580	15547584	+	ENSRNOT00000051496;ENSRNOT00000067070	splice_site	NA	NA	NA	NA	NA	0
ENSRNOG00000031700:J047	ENSRNOG00000031700	J047	FALSE	ALL_ZERO	TRUE	0	0	NA	Inf	NA	NA	NA	chr1	15547617	15550696	+	ENSRNOT00000051496;ENSRNOT00000067070	splice_site	NA	NA	NA	NA	NA	0
ENSRNOG00000031700:J048	ENSRNOG00000031700	J048	FALSE	ALL_ZERO	TRUE	0	0	NA	Inf	NA	NA	NA	chr1	15550728	15551119	+	ENSRNOT00000051496;ENSRNOT00000067070	splice_site	NA	NA	NA	NA	NA	0
ENSRNOG00000031700:J049	ENSRNOG00000031700	J049	TRUE	OK	FALSE	10.9411	8.60955	0.000181656	0.0216315	0.0053656	0.000806513	0.0732543	chr1	15551204	15562884	+	ENSRNOT00000051496;ENSRNOT00000067070	splice_site	0.0844858	-1.30809	-0.654028	9.33231	12.7212	0
ENSRNOG00000031700:J050	ENSRNOG00000031700	J050	TRUE	OK	FALSE	4.84768	7.31635	0.00119821	0.0419593	0.0130418	0.311178	0.854106	chr1	15563018	15566877	+	ENSRNOT00000051496;ENSRNOT00000067070	splice_site	0.858706	-0.623386	-0.311689	3.10928	6.71204	0
ENSRNOG00000031700:J051	ENSRNOG00000031700	J051	TRUE	OK	FALSE	7.2716	6.56761	0.00744303	0.0297924	0.0135021	0.0284504	0.465923	chr1	15567005	15567420	+	ENSRNOT00000051496;ENSRNOT00000067070	splice_site	0.509941	-1.08989	-0.544937	5.61386	8.83317	0
ENSRNOG00000031700:J052	ENSRNOG00000031700	J052	TRUE	OK	FALSE	9.54146	10.8183	0.00319007	0.0240037	0.00918276	0.00479409	0.211469	chr1	15567557	15577028	+	ENSRNOT00000051496;ENSRNOT00000067070	splice_site	0.240778	-1.21152	-0.605744	7.784	11.3081	0
ENSRNOG00000031700:J053	ENSRNOG00000031700	J053	TRUE	OK	FALSE	8.2434	6.25429	0.000851589	0.0269238	0.00820542	0.000139237	0.0210509	chr1	15577134	15580839	+	ENSRNOT00000051496;ENSRNOT00000067070	splice_site	0.0243594	-1.68956	-0.844762	8.09457	8.47672	0
ENSRNOG00000031700:J054	ENSRNOG00000031700	J054	TRUE	OK	FALSE	8.41283	19.494	0.00419944	0.0264916	0.0102471	0.118209	0.707291	chr1	15580997	15583114	+	ENSRNOT00000051496;ENSRNOT00000067070	splice_site	0.742343	-0.727911	-0.363948	5.60479	11.2996	0
ENSRNOG00000031700:J055	ENSRNOG00000031700	J055	TRUE	OK	FALSE	1.97868	2.19762	0.0608672	0.0948823	0.0676824	0.0286761	0.467433	chr1	15583292	15587635	+	ENSRNOT00000051496;ENSRNOT00000067070	splice_site	0.51151	-2.04281	-1.0214	2.18227	1.76619	0
ENSRNOG00000031700:J056	ENSRNOG00000031700	J056	FALSE	ALL_ZERO	TRUE	0	0	NA	Inf	NA	NA	NA	chr1	15587656	15591111	+	ENSRNOT00000051496;ENSRNOT00000067070	splice_site	NA	NA	NA	NA	NA	0
ENSRNOG00000031700:J057	ENSRNOG00000031700	J057	TRUE	OK	FALSE	6.92668	8.46847	0.0031107	0.0310041	0.0109364	0.0728095	0.624365	chr1	15591289	15591382	+	ENSRNOT00000051496;ENSRNOT00000067070	splice_site	0.665119	-0.913204	-0.456595	4.98229	8.8371	0
ENSRNOG00000031700:J058	ENSRNOG00000031700	J058	TRUE	OK	FALSE	10.2756	14.8651	0.0268587	0.0226789	0.0260788	0.000235467	0.030826	chr1	15591551	15597891	+	ENSRNOT00000051496;ENSRNOT00000067070	splice_site	0.0356623	-1.67551	-0.837732	9.96809	10.5951	0
ENSRNOG00000031700:J059	ENSRNOG00000031700	J059	TRUE	OK	FALSE	5.3754	5.17886	0.00043409	0.038376	0.010392	0.153545	0.749548	chr1	15598077	15600665	+	ENSRNOT00000051496;ENSRNOT00000067070	splice_site	0.778953	-0.81563	-0.40781	3.7342	7.0679	0
ENSRNOG00000031700:J060	ENSRNOG00000031700	J060	TRUE	OK	FALSE	5.84335	8.0802	0.0732177	0.0357399	0.0658394	0.0566349	0.583022	chr1	15600771	15604777	+	ENSRNOT00000051496;ENSRNOT00000067070	splice_site	0.625831	-1.3092	-0.654589	4.97307	6.72206	0
ENSRNOG00000031700:J061	ENSRNOG00000031700	J061	TRUE	OK	FALSE	7.31181	1.94991	0.000247454	0.0296586	0.00749036	0.00239395	0.144438	chr1	15605021	15609265	+	ENSRNOT00000051496;ENSRNOT00000067070	splice_site	0.165536	-1.43379	-0.716883	6.53603	8.12849	0
ENSRNOG00000031700:J062	ENSRNOG00000031700	J062	TRUE	OK	FALSE	7.75001	13.3539	0.0190456	0.0282903	0.0209716	0.0648229	0.605979	chr1	15609378	15610375	+	ENSRNOT00000051496;ENSRNOT00000067070	splice_site	0.647332	-0.927277	-0.46363	5.61493	9.88024	0
ENSRNOG00000031700:J063	ENSRNOG00000031700	J063	TRUE	OK	FALSE	6.11713	4.10327	0.000474122	0.0343847	0.00956692	0.0106074	0.312967	chr1	15610488	15612720	+	ENSRNOT00000051496;ENSRNOT00000067070	splice_site	0.350946	-1.3255	-0.662738	5.28789	7.06627	0
ENSRNOG00000031700:J064	ENSRNOG00000031700	J064	TRUE	OK	FALSE	240.158	47319.5	0.0140497	0.00619623	0.0129829	1.36202e-21	4.43143e-18	chr1	15612797	15613691	+	ENSRNOT00000051496;ENSRNOT00000067070	splice_site	5.16793e-18	2.23325	1.11602	43.7094	436.897	0
ENSRNOG00000031700:N065	ENSRNOG00000031700	N065	FALSE	LOW_COUNTS_INDEP_FILTER	FALSE	0.176919	0.187803	0.0136418	1.00557	0.234487	0.560873	NA	chr1	15530263	15530463	+	UNKNOWN_TX	novel_splice_site	0.930093	NA	NA	NA	NA	0
ENSRNOG00000031700:N066	ENSRNOG00000031700	N066	FALSE	LOW_COUNTS_INDEP_FILTER	FALSE	0.808976	0.463753	0.00445371	0.22418	0.0656834	0.125799	NA	chr1	15530318	15530463	+	UNKNOWN_TX	novel_splice_site	0.7517	NA	NA	NA	NA	0
ENSRNOG00000031700:N067	ENSRNOG00000031700	N067	TRUE	OK	FALSE	2.05621	3.64323	0.00451195	0.0915108	0.0303088	0.46903	0.909423	chr1	15612586	15612720	+	UNKNOWN_TX	novel_splice_site	0.90734	0.781074	0.390536	0.621598	3.53487	0
ENSRNOG00000031700:N068	ENSRNOG00000031700	N068	TRUE	OK	FALSE	2.63374	6.59721	0.000705336	0.0726413	0.0197198	0.0632731	0.602014	chr1	15613096	15613691	+	UNKNOWN_TX	novel_splice_site	0.643441	2.267	1.13349	0.311405	4.9477	0
ENSRNOG00000012701:E001	ENSRNOG00000012701	E001	TRUE	OK	FALSE	77.6413	1766.81	0.0457081	0.00677713	0.0385504	0.0187556	0.398183	chr1	15620652	15620733	+	ENSRNOT00000017401	exonic_part	0.441583	-0.866964	-0.43347	108.501	46.8807	0.0116631
ENSRNOG00000012701:E002	ENSRNOG00000012701	E002	TRUE	OK	FALSE	13.6529	17.7261	0.0234723	0.0193219	0.0226658	0.321203	0.858382	chr1	15642152	15642456	+	ENSRNOT00000079845	exonic_part	0.862091	0.381989	0.190994	13.6304	13.8039	0.0116631
ENSRNOG00000012701:E003	ENSRNOG00000012701	E003	TRUE	OK	FALSE	215.209	5102.72	0.0134775	0.00506616	0.0123377	0.102453	0.683325	chr1	15700342	15700441	+	ENSRNOT00000017401;ENSRNOT00000079845	exonic_part	0.720525	-0.356853	-0.178411	266.591	164.439	0.0116631
ENSRNOG00000012701:E004	ENSRNOG00000012701	E004	TRUE	OK	FALSE	259.512	4749.08	0.00653944	0.00490131	0.0063459	0.143811	0.739753	chr1	15703583	15703661	+	ENSRNOT00000017401;ENSRNOT00000079845	exonic_part	0.770768	-0.233923	-0.116949	311.481	208.566	0.0116631
ENSRNOG00000012701:E005	ENSRNOG00000012701	E005	TRUE	OK	FALSE	313.478	3780.88	0.00350579	0.00476345	0.00364198	0.437822	0.900773	chr1	15715366	15715530	+	ENSRNOT00000017401;ENSRNOT00000079845	exonic_part	0.898036	-0.100164	-0.0500754	362.891	265.031	0.0116631
ENSRNOG00000012701:E006	ENSRNOG00000012701	E006	TRUE	OK	FALSE	179.058	1391.51	0.00847414	0.00526112	0.00802017	0.368768	0.877896	chr1	15716520	15716638	+	ENSRNOT00000017401;ENSRNOT00000079845	exonic_part	0.877734	-0.155125	-0.077557	210.403	147.824	0.0116631
ENSRNOG00000012701:E007	ENSRNOG00000012701	E007	TRUE	OK	FALSE	175.44	1035.65	0.00123594	0.00528506	0.00182861	0.294229	0.845322	chr1	15720733	15720844	+	ENSRNOT00000079845	exonic_part	0.852139	-0.121502	-0.0607467	204.21	146.681	0.0116631
ENSRNOG00000012701:E008	ENSRNOG00000012701	E008	TRUE	OK	FALSE	253.226	3988.15	0.000135581	0.00492119	0.000857362	0.00359361	0.181315	chr1	15724604	15724718	+	ENSRNOT00000079845	exonic_part	0.207388	-0.269283	-0.134628	306.106	200.352	0.0116631
ENSRNOG00000012701:E009	ENSRNOG00000012701	E009	TRUE	OK	FALSE	281.701	5094.08	0.0092542	0.00483823	0.00867684	0.380254	0.882276	chr1	15731680	15731805	+	ENSRNOT00000017401;ENSRNOT00000079845	exonic_part	0.881554	-0.148335	-0.0741591	329.936	233.589	0.0116631
ENSRNOG00000012701:E010	ENSRNOG00000012701	E010	TRUE	OK	FALSE	255.163	5158.44	0.00314701	0.00491496	0.00336008	0.0133452	0.346293	chr1	15736435	15736545	+	ENSRNOT00000017401;ENSRNOT00000079845	exonic_part	0.386159	-0.311923	-0.155946	311.866	198.587	0.0116631
ENSRNOG00000012701:E011	ENSRNOG00000012701	E011	TRUE	OK	FALSE	457.114	16124.3	0.00456892	0.00455514	0.00456806	0.0203223	0.410648	chr1	15736817	15737080	+	ENSRNOT00000017401;ENSRNOT00000079845	exonic_part	0.45442	-0.309104	-0.154522	555.565	358.85	0.0116631
ENSRNOG00000012701:E012	ENSRNOG00000012701	E012	TRUE	OK	FALSE	5.77494	11.6999	0.0588204	0.0400863	0.0548072	0.341316	0.866937	chr1	15737080	15737098	+	ENSRNOT00000079845	exonic_part	0.869167	-0.635922	-0.31796	7.75194	3.88402	0.0116631
ENSRNOG00000012701:E013	ENSRNOG00000012701	E013	TRUE	OK	FALSE	283.725	4871.7	0.00757001	0.00483297	0.00723668	0.27741	0.836979	chr1	15738978	15739183	+	ENSRNOT00000017401;ENSRNOT00000079845	exonic_part	0.846125	-0.178148	-0.0890636	334.683	232.529	0.0116631
ENSRNOG00000012701:E014	ENSRNOG00000012701	E014	TRUE	OK	FALSE	170.088	3928.58	0.036005	0.00532232	0.0310951	0.429069	0.89831	chr1	15739774	15739949	+	ENSRNOT00000017401;ENSRNOT00000079845	exonic_part	0.895781	-0.262712	-0.131347	205.557	134.508	0.0116631
ENSRNOG00000012701:E015	ENSRNOG00000012701	E015	TRUE	OK	FALSE	151.12	572.98	1.29096e-05	0.00547569	0.000749787	0.926939	0.991821	chr1	15740082	15740184	+	ENSRNOT00000017401;ENSRNOT00000079845	exonic_part	0.994134	-0.0103767	-0.00518806	170.586	131.826	0.0116631
ENSRNOG00000012701:E016	ENSRNOG00000012701	E016	TRUE	OK	FALSE	172.369	646.298	8.95256e-06	0.00530616	0.000639799	0.946024	0.993951	chr1	15740530	15740581	+	ENSRNOT00000017401;ENSRNOT00000079845	exonic_part	0.996539	0.00640633	0.00320295	193.607	151.279	0.0116631
ENSRNOG00000012701:E017	ENSRNOG00000012701	E017	TRUE	OK	FALSE	168.626	372.847	0.000119377	0.00533292	0.00102256	0.345659	0.868952	chr1	15740863	15740921	+	ENSRNOT00000017401;ENSRNOT00000079845	exonic_part	0.870724	0.101076	0.0505348	184.47	153.4	0.0116631
ENSRNOG00000012701:E018	ENSRNOG00000012701	E018	TRUE	OK	FALSE	224.457	483.01	6.76324e-05	0.00502638	0.000844534	0.189272	0.781319	chr1	15742806	15742906	+	ENSRNOT00000017401;ENSRNOT00000079845	exonic_part	0.804445	0.125859	0.0629237	243.671	205.693	0.0116631
ENSRNOG00000012701:E019	ENSRNOG00000012701	E019	TRUE	OK	FALSE	413.657	693.539	0.00384158	0.0046029	0.00392127	0.0229694	0.429896	chr1	15744796	15745017	+	ENSRNOT00000017401;ENSRNOT00000079845	exonic_part	0.474138	0.2774	0.138675	430.826	396.873	0.0116631
ENSRNOG00000012701:E020	ENSRNOG00000012701	E020	TRUE	OK	FALSE	1339.37	16161.5	0.00054524	0.00425567	0.000879158	1.95915e-05	0.00441366	chr1	15746581	15748196	+	ENSRNOT00000017401;ENSRNOT00000079845	exonic_part	0.00511367	0.277606	0.138687	1429.25	1250.08	0.0116631
ENSRNOG00000012701:E021	ENSRNOG00000012701	E021	TRUE	OK	FALSE	4.25772	3.54649	0.00396726	0.0529097	0.0185288	0.553922	0.930671	chr1	15748196	15748203	+	ENSRNOT00000079845	exonic_part	0.928548	-0.371472	-0.185736	5.29184	3.18353	0.0116631
ENSRNOG00000012701:J022	ENSRNOG00000012701	J022	TRUE	OK	FALSE	76.6606	1652.17	0.0444892	0.00776756	0.0389554	0.0231206	0.4309	chr1	15620733	15700342	+	ENSRNOT00000017401	splice_site	0.475053	-0.840139	-0.420058	106.556	46.8803	0.0116631
ENSRNOG00000012701:J023	ENSRNOG00000012701	J023	TRUE	OK	FALSE	4.1006	4.05263	0.00253948	0.0486091	0.0157741	0.0421291	0.533476	chr1	15642456	15700342	+	ENSRNOT00000079845	splice_site	0.577613	1.28354	0.641769	2.80401	5.3053	0.0116631
ENSRNOG00000012701:J024	ENSRNOG00000012701	J024	TRUE	OK	FALSE	166.042	2544.35	0.0116356	0.0065251	0.0110891	0.241749	0.816879	chr1	15700441	15703583	+	ENSRNOT00000017401;ENSRNOT00000079845	splice_site	0.831469	-0.255308	-0.127646	200.772	131.974	0.0116631
ENSRNOG00000012701:J025	ENSRNOG00000012701	J025	TRUE	OK	FALSE	152.41	1221.1	0.0115081	0.00662041	0.0109896	0.886326	0.986769	chr1	15703661	15715366	+	ENSRNOT00000017401;ENSRNOT00000079845	splice_site	0.988094	-0.041515	-0.0207563	173.939	131.646	0.0116631
ENSRNOG00000012701:J026	ENSRNOG00000012701	J026	TRUE	OK	FALSE	103.267	580.632	0.00449002	0.00717288	0.00482199	0.24231	0.81725	chr1	15715530	15716520	+	ENSRNOT00000017401;ENSRNOT00000079845	splice_site	0.8317	-0.197581	-0.0987865	123.025	83.8	0.0116631
ENSRNOG00000012701:J027	ENSRNOG00000012701	J027	TRUE	OK	FALSE	76.5209	242.569	0.0119648	0.00777177	0.0114227	0.738665	0.96698	chr1	15716638	15720733	+	ENSRNOT00000079845	splice_site	0.967192	-0.0751954	-0.0375966	88.0078	65.0687	0.0116631
ENSRNOG00000012701:J028	ENSRNOG00000012701	J028	FALSE	LOW_COUNTS_INDEP_FILTER	FALSE	0.504334	0.311912	0.00750438	0.356297	0.0990472	0.381853	NA	chr1	15716638	15731680	+	ENSRNOT00000017401	splice_site	0.882138	NA	NA	NA	NA	0.0116631
ENSRNOG00000012701:J029	ENSRNOG00000012701	J029	TRUE	OK	FALSE	98.4764	565.532	4.80839e-05	0.00725624	0.00111652	0.0934631	0.667171	chr1	15720844	15724604	+	ENSRNOT00000079845	splice_site	0.706005	-0.22687	-0.113431	118.01	78.8148	0.0116631
ENSRNOG00000012701:J030	ENSRNOG00000012701	J030	TRUE	OK	FALSE	70.7483	994.59	0.00672571	0.00796044	0.0069005	0.000136215	0.02073	chr1	15724718	15731680	+	ENSRNOT00000079845	splice_site	0.0239864	-0.776683	-0.388332	96.9487	44.4974	0.0116631
ENSRNOG00000012701:J031	ENSRNOG00000012701	J031	TRUE	OK	FALSE	96.1938	507.441	0.0158811	0.00729887	0.0147852	0.9309	0.992312	chr1	15731805	15736435	+	ENSRNOT00000017401;ENSRNOT00000079845	splice_site	0.994718	0.0426445	0.0213215	106.886	85.5821	0.0116631
ENSRNOG00000012701:J032	ENSRNOG00000012701	J032	TRUE	OK	FALSE	135.097	3764.32	0.0330089	0.00676918	0.029644	0.121283	0.711413	chr1	15736545	15736817	+	ENSRNOT00000017401;ENSRNOT00000079845	splice_site	0.746201	-0.530453	-0.265213	174.79	95.4845	0.0116631
ENSRNOG00000012701:J033	ENSRNOG00000012701	J033	TRUE	OK	FALSE	81.3228	396.404	0.00386384	0.00763524	0.00433898	0.139509	0.73447	chr1	15737080	15738978	+	ENSRNOT00000017401	splice_site	0.765973	-0.254317	-0.127155	98.1736	64.308	0.0116631
ENSRNOG00000012701:J034	ENSRNOG00000012701	J034	FALSE	ALL_ZERO	TRUE	0	0	NA	Inf	NA	NA	NA	chr1	15737098	15738978	+	ENSRNOT00000079845	splice_site	NA	NA	NA	NA	NA	0.0116631
ENSRNOG00000012701:J035	ENSRNOG00000012701	J035	TRUE	OK	FALSE	118.293	2120.44	0.0362421	0.00695525	0.0324116	0.424631	0.896911	chr1	15739183	15739774	+	ENSRNOT00000017401;ENSRNOT00000079845	splice_site	0.894534	-0.282925	-0.141456	143.876	92.6275	0.0116631
ENSRNOG00000012701:J036	ENSRNOG00000012701	J036	TRUE	OK	FALSE	36.0415	157.986	0.0365718	0.0103688	0.0325594	0.722702	0.964403	chr1	15739949	15740082	+	ENSRNOT00000017401;ENSRNOT00000079845	splice_site	0.964093	-0.126723	-0.0633605	42.0071	29.9642	0.0116631
ENSRNOG00000012701:J037	ENSRNOG00000012701	J037	TRUE	OK	FALSE	119.374	208.531	1.29624e-05	0.0069417	0.00076111	0.484771	0.913557	chr1	15740184	15740530	+	ENSRNOT00000017401;ENSRNOT00000079845	splice_site	0.911467	0.0832268	0.0416115	131.046	107.803	0.0116631
ENSRNOG00000012701:J038	ENSRNOG00000012701	J038	TRUE	OK	FALSE	95.6951	198.476	3.4382e-05	0.00730846	0.00105986	0.959465	0.995544	chr1	15740581	15740863	+	ENSRNOT00000017401;ENSRNOT00000079845	splice_site	0.998261	0.00643298	0.00321637	107.658	84.1237	0.0116631
ENSRNOG00000012701:J039	ENSRNOG00000012701	J039	TRUE	OK	FALSE	113.138	270.011	3.05811e-05	0.0070234	0.000960294	0.691602	0.959197	chr1	15740921	15742806	+	ENSRNOT00000017401;ENSRNOT00000079845	splice_site	0.958403	0.0492531	0.0246255	125.704	101.083	0.0116631
ENSRNOG00000012701:J040	ENSRNOG00000012701	J040	TRUE	OK	FALSE	119.032	113.155	0.000835145	0.00694596	0.00165432	0.23827	0.814752	chr1	15742906	15744796	+	ENSRNOT00000017401;ENSRNOT00000079845	splice_site	0.829598	0.153624	0.0768082	127.905	110.286	0.0116631
ENSRNOG00000012701:J041	ENSRNOG00000012701	J041	TRUE	OK	FALSE	184.285	85.6435	3.05773e-05	0.00641961	0.000776824	0.00138558	0.104024	chr1	15745017	15746581	+	ENSRNOT00000017401;ENSRNOT00000079845	splice_site	0.119742	0.322419	0.161198	188.258	180.949	0.0116631
ENSRNOG00000012701:N042	ENSRNOG00000012701	N042	FALSE	LOW_COUNTS_INDEP_FILTER	FALSE	1.13632	1.35883	0.054637	0.161173	0.0783924	0.532229	NA	chr1	15677464	15700342	+	UNKNOWN_TX	novel_splice_site	0.922904	NA	NA	NA	NA	0.0116631
ENSRNOG00000012701:N043	ENSRNOG00000012701	N043	TRUE	OK	FALSE	3.14467	2.16947	0.00440537	0.0617259	0.0205262	0.324004	0.859926	chr1	15677630	15677672	+	UNKNOWN_TX	novel_splice_site	0.863229	0.698879	0.349439	2.79951	3.53399	0.0116631
ENSRNOG00000012701:N044	ENSRNOG00000012701	N044	TRUE	OK	FALSE	2.97385	2.02778	0.00230374	0.064958	0.020064	0.760808	0.970154	chr1	15677985	15700342	+	UNKNOWN_TX	novel_splice_site	0.970984	0.222039	0.111019	3.11497	2.82645	0.0116631
ENSRNOG00000012701:N045	ENSRNOG00000012701	N045	TRUE	OK	FALSE	1.80133	0.862039	0.00240009	0.103686	0.0304844	0.759995	0.970031	chr1	15716638	15724604	+	UNKNOWN_TX	novel_splice_site	0.970849	0.284148	0.142074	1.86575	1.76742	0.0116631
ENSRNOG00000012701:N046	ENSRNOG00000012701	N046	TRUE	OK	FALSE	45.1656	152.372	0.0234825	0.00937704	0.0214545	0.0784175	0.637574	chr1	15724718	15731656	+	UNKNOWN_TX	novel_splice_site	0.677721	0.503044	0.251518	43.0623	47.265	0.0116631
ENSRNOG00000012701:N047	ENSRNOG00000012701	N047	TRUE	OK	FALSE	5.52459	5.00463	0.000309497	0.0374871	0.00934646	0.193046	0.784097	chr1	15734728	15734795	+	UNKNOWN_TX	novel_splice_site	0.806523	-0.71893	-0.359464	7.47296	3.53512	0.0116631
ENSRNOG00000058050:E001	ENSRNOG00000058050	E001	FALSE	ALL_ZERO	TRUE	0	0	NA	Inf	NA	NA	NA	chr1	15782476	15782518	+	ENSRNOT00000088025;ENSRNOT00000089966	exonic_part	NA	NA	NA	NA	NA	2.15727e-09
ENSRNOG00000058050:E002	ENSRNOG00000058050	E002	FALSE	ALL_ZERO	TRUE	0	0	NA	Inf	NA	NA	NA	chr1	15783161	15783287	+	ENSRNOT00000088025;ENSRNOT00000089966	exonic_part	NA	NA	NA	NA	NA	2.15727e-09
ENSRNOG00000058050:E003	ENSRNOG00000058050	E003	TRUE	OK	FALSE	2.59998	3.61769	0.203288	0.0840302	0.17832	0.526767	0.923903	chr1	15799719	15799852	+	ENSRNOT00000088025;ENSRNOT00000089966	exonic_part	0.921643	-0.594482	-0.297241	2.78883	2.46247	2.15727e-09
ENSRNOG00000058050:E004	ENSRNOG00000058050	E004	TRUE	OK	FALSE	108.107	573.802	2.8437e-05	0.00602283	0.00102426	0.520628	0.922825	chr1	15799852	15799971	+	ENSRNOT00000088025;ENSRNOT00000089966;ENSRNOT00000078589	exonic_part	0.920514	0.0765864	0.0382924	89.9319	126.23	2.15727e-09
ENSRNOG00000058050:E005	ENSRNOG00000058050	E005	TRUE	OK	FALSE	28.6964	26.2073	0.000100822	0.0113424	0.00274985	0.0176834	0.389243	chr1	15800662	15800769	+	ENSRNOT00000088025;ENSRNOT00000089966	exonic_part	0.431796	-0.565812	-0.282904	30.1844	27.2239	2.15727e-09
ENSRNOG00000058050:E006	ENSRNOG00000058050	E006	TRUE	OK	FALSE	170.558	1899.44	0.00179741	0.00531896	0.00224823	0.195926	0.786457	chr1	15805722	15805826	+	ENSRNOT00000078589	exonic_part	0.808334	0.156334	0.0781645	137.434	203.513	2.15727e-09
ENSRNOG00000058050:E007	ENSRNOG00000058050	E007	TRUE	OK	FALSE	346.698	9930.09	0.00040932	0.00469993	0.000904649	0.000254891	0.0325957	chr1	15809311	15809425	+	ENSRNOT00000078589	exonic_part	0.0377012	0.299735	0.149857	264.594	429.084	2.15727e-09
ENSRNOG00000058050:E008	ENSRNOG00000058050	E008	TRUE	OK	FALSE	2202.23	142511	0.00257219	0.00419488	0.00269408	0.783152	0.973453	chr1	15810247	15811159	+	ENSRNOT00000088025;ENSRNOT00000089966;ENSRNOT00000078589	exonic_part	0.974516	-0.0315917	-0.0157854	1903.74	2500.35	2.15727e-09
ENSRNOG00000058050:E009	ENSRNOG00000058050	E009	TRUE	OK	FALSE	1749.48	125325	8.41578e-06	0.0042193	0.000284529	0.00834681	0.280047	chr1	15812342	15813008	+	ENSRNOT00000088025;ENSRNOT00000089966;ENSRNOT00000078589	exonic_part	0.315564	0.112963	0.0564551	1452.84	2046.88	2.15727e-09
ENSRNOG00000058050:E010	ENSRNOG00000058050	E010	TRUE	OK	FALSE	692.834	25606.5	0.00174243	0.00440047	0.00197	0.147203	0.743778	chr1	15813147	15813317	+	ENSRNOT00000088025;ENSRNOT00000089966;ENSRNOT00000078589	exonic_part	0.773996	0.122032	0.0610067	568.91	817.472	2.15727e-09
ENSRNOG00000058050:E011	ENSRNOG00000058050	E011	TRUE	OK	FALSE	585.609	10117.3	4.79794e-05	0.00445539	0.000496199	0.491758	0.915634	chr1	15815279	15815385	+	ENSRNOT00000088025;ENSRNOT00000089966;ENSRNOT00000078589	exonic_part	0.913358	-0.0449605	-0.0224774	510.128	660.26	2.15727e-09
ENSRNOG00000058050:E012	ENSRNOG00000058050	E012	TRUE	OK	FALSE	40.5103	16.2528	0.00248926	0.00923046	0.00386008	0.0920093	0.66423	chr1	15815685	15815876	+	ENSRNOT00000088025;ENSRNOT00000089966	exonic_part	0.703222	-0.363299	-0.181648	39.8357	41.34	2.15727e-09
ENSRNOG00000058050:E013	ENSRNOG00000058050	E013	TRUE	OK	FALSE	429.581	4945.53	0.00535702	0.00458428	0.00527427	0.595223	0.940655	chr1	15816583	15816668	+	ENSRNOT00000078589	exonic_part	0.93821	-0.0838085	-0.0419004	379.634	479.299	2.15727e-09
ENSRNOG00000058050:E014	ENSRNOG00000058050	E014	TRUE	OK	FALSE	40.6024	15.9046	0.000215436	0.00921882	0.00240649	0.097975	0.675208	chr1	15817980	15818066	+	ENSRNOT00000088025;ENSRNOT00000089966	exonic_part	0.713297	-0.33866	-0.169329	39.5244	41.7144	2.15727e-09
ENSRNOG00000058050:E015	ENSRNOG00000058050	E015	TRUE	OK	FALSE	646.303	14029.2	0.00576593	0.00442206	0.00562881	0.735438	0.966503	chr1	15819345	15819521	+	ENSRNOT00000088025;ENSRNOT00000089966;ENSRNOT00000078589	exonic_part	0.96657	-0.0563203	-0.0281561	565.026	727.105	2.15727e-09
ENSRNOG00000058050:E016	ENSRNOG00000058050	E016	TRUE	OK	FALSE	632.582	17292.4	0.00045708	0.00442903	0.000795076	0.191599	0.783127	chr1	15820657	15820838	+	ENSRNOT00000088025;ENSRNOT00000089966;ENSRNOT00000078589	exonic_part	0.805811	0.0880279	0.0440079	525.171	739.17	2.15727e-09
ENSRNOG00000058050:E017	ENSRNOG00000058050	E017	TRUE	OK	FALSE	563.853	11014	0.00196939	0.00446908	0.00219581	0.668821	0.95501	chr1	15821757	15821904	+	ENSRNOT00000078589	exonic_part	0.953753	0.0363903	0.0181929	477.559	651.146	2.15727e-09
ENSRNOG00000058050:E018	ENSRNOG00000058050	E018	TRUE	OK	FALSE	617.877	10651.2	0.000389654	0.00443685	0.000748675	0.757629	0.969674	chr1	15826076	15826289	+	ENSRNOT00000088025;ENSRNOT00000089966;ENSRNOT00000078589	exonic_part	0.970419	-0.0261184	-0.0130574	535.521	701.548	2.15727e-09
ENSRNOG00000058050:E019	ENSRNOG00000058050	E019	TRUE	OK	FALSE	234.71	2450.56	0.0235548	0.00498593	0.0207765	0.901267	0.988866	chr1	15826423	15826636	+	ENSRNOT00000078589	exonic_part	0.990532	0.00937063	0.00468509	200.498	268.932	2.15727e-09
ENSRNOG00000058050:E020	ENSRNOG00000058050	E020	TRUE	OK	FALSE	8.2618	15.2736	0.0556533	0.0292543	0.0498996	0.386695	0.88471	chr1	15830236	15830322	+	ENSRNOT00000088025;ENSRNOT00000089966	exonic_part	0.883616	-0.451603	-0.225801	8.3678	8.1594	2.15727e-09
ENSRNOG00000058050:E021	ENSRNOG00000058050	E021	FALSE	LOW_COUNTS_INDEP_FILTER	FALSE	0.327845	0.644895	0.360862	0.637984	0.416319	0.147935	NA	chr1	15834748	15834778	+	ENSRNOT00000088025;ENSRNOT00000089966	exonic_part	0.774354	NA	NA	NA	NA	2.15727e-09
ENSRNOG00000058050:E022	ENSRNOG00000058050	E022	FALSE	LOW_COUNTS_INDEP_FILTER	FALSE	0.327845	0.644895	0.360862	0.637984	0.416319	0.147935	NA	chr1	15834778	15834837	+	ENSRNOT00000088025;ENSRNOT00000089966;ENSRNOT00000079069	exonic_part	0.774354	NA	NA	NA	NA	2.15727e-09
ENSRNOG00000058050:E023	ENSRNOG00000058050	E023	FALSE	LOW_COUNTS_INDEP_FILTER	FALSE	0.163923	0.161224	0.0159842	1.27187	0.295887	0.273677	NA	chr1	15834837	15834861	+	ENSRNOT00000089966;ENSRNOT00000079069	exonic_part	0.844835	NA	NA	NA	NA	2.15727e-09
ENSRNOG00000058050:E024	ENSRNOG00000058050	E024	FALSE	LOW_COUNTS_INDEP_FILTER	FALSE	0.163923	0.161224	0.0159842	1.27187	0.295887	0.273677	NA	chr1	15834861	15834877	+	ENSRNOT00000079069	exonic_part	0.844835	NA	NA	NA	NA	2.15727e-09
ENSRNOG00000058050:E025	ENSRNOG00000058050	E025	FALSE	LOW_COUNTS_INDEP_FILTER	FALSE	0.163923	0.161224	0.0159842	1.27187	0.295887	0.273677	NA	chr1	15834877	15834889	+	ENSRNOT00000079069;ENSRNOT00000083012	exonic_part	0.844835	NA	NA	NA	NA	2.15727e-09
ENSRNOG00000058050:E026	ENSRNOG00000058050	E026	FALSE	ALL_ZERO	TRUE	0	0	NA	Inf	NA	NA	NA	chr1	15834889	15834891	+	ENSRNOT00000083012	exonic_part	NA	NA	NA	NA	NA	2.15727e-09
ENSRNOG00000058050:E027	ENSRNOG00000058050	E027	FALSE	LOW_COUNTS_INDEP_FILTER	FALSE	0.995671	0.796286	0.0132389	0.21282	0.0714527	0.863819	NA	chr1	15835888	15835890	+	ENSRNOT00000079069	exonic_part	0.985041	NA	NA	NA	NA	2.15727e-09
ENSRNOG00000058050:E028	ENSRNOG00000058050	E028	TRUE	OK	FALSE	2.26064	3.02434	0.00247167	0.0960281	0.0303935	0.0195459	0.405256	chr1	15835890	15835990	+	ENSRNOT00000079069;ENSRNOT00000083012	exonic_part	0.448841	-2.10568	-1.05284	3.42496	1.06123	2.15727e-09
ENSRNOG00000058050:E029	ENSRNOG00000058050	E029	TRUE	OK	FALSE	2.69326	0.468262	0.000584686	0.0812619	0.0216651	0.859699	0.983545	chr1	15839151	15839168	+	ENSRNOT00000089966	exonic_part	0.984476	0.13057	0.0652848	2.1802	3.18133	2.15727e-09
ENSRNOG00000058050:E030	ENSRNOG00000058050	E030	TRUE	OK	FALSE	4.2505	3.01958	0.00641609	0.0529925	0.0195726	0.476436	0.911177	chr1	15840746	15840851	+	ENSRNOT00000079069;ENSRNOT00000083012	exonic_part	0.909192	-0.450279	-0.225139	4.34808	4.2428	2.15727e-09
ENSRNOG00000058050:E031	ENSRNOG00000058050	E031	TRUE	OK	FALSE	5.97685	7.2108	0.0253915	0.0388706	0.0282313	0.180328	0.774672	chr1	15841279	15841392	+	ENSRNOT00000079069;ENSRNOT00000083012	exonic_part	0.798975	-0.777923	-0.388961	6.81529	5.30079	2.15727e-09
ENSRNOG00000058050:E032	ENSRNOG00000058050	E032	FALSE	LOW_COUNTS_INDEP_FILTER	FALSE	0.983494	0.829949	0.019686	0.215404	0.0745148	0.333927	NA	chr1	15844264	15844288	+	ENSRNOT00000088025	exonic_part	0.867002	NA	NA	NA	NA	2.15727e-09
ENSRNOG00000058050:E033	ENSRNOG00000058050	E033	TRUE	OK	FALSE	2.68483	1.85044	0.0130643	0.0815042	0.0322182	0.44811	0.903683	chr1	15844711	15844728	+	ENSRNOT00000088025	exonic_part	0.901121	-0.598381	-0.29919	2.80994	2.47442	2.15727e-09
ENSRNOG00000058050:E034	ENSRNOG00000058050	E034	TRUE	OK	FALSE	2.93337	6.15602	0.321468	0.0749458	0.276102	0.430874	0.898797	chr1	15844900	15844911	+	ENSRNOT00000088025;ENSRNOT00000089966	exonic_part	0.896261	-0.578866	-0.289433	3.12312	2.78773	2.15727e-09
ENSRNOG00000058050:E035	ENSRNOG00000058050	E035	TRUE	OK	FALSE	8.74114	11.862	0.0602092	0.027875	0.0539467	0.736789	0.966657	chr1	15844911	15845144	+	ENSRNOT00000088025;ENSRNOT00000089966;ENSRNOT00000079069;ENSRNOT00000083012	exonic_part	0.966759	-0.180713	-0.0903562	8.08124	9.50569	2.15727e-09
ENSRNOG00000058050:E036	ENSRNOG00000058050	E036	TRUE	OK	FALSE	12.1865	12.1859	0.00979154	0.0211535	0.0123597	0.182133	0.775928	chr1	15845978	15846345	+	ENSRNOT00000088025;ENSRNOT00000089966;ENSRNOT00000079069;ENSRNOT00000083012	exonic_part	0.799912	-0.51161	-0.255805	12.4774	11.6741	2.15727e-09
ENSRNOG00000058050:E037	ENSRNOG00000058050	E037	TRUE	OK	FALSE	10.3562	10.743	0.000789361	0.0241674	0.00752689	0.00962155	0.299473	chr1	15847333	15847517	+	ENSRNOT00000088025;ENSRNOT00000089966;ENSRNOT00000079069;ENSRNOT00000083012	exonic_part	0.336865	-1.03117	-0.515582	12.4568	8.13377	2.15727e-09
ENSRNOG00000058050:E038	ENSRNOG00000058050	E038	TRUE	OK	FALSE	1.69206	1.2358	0.007628	0.126918	0.0435989	0.803655	0.976434	chr1	15847765	15847768	+	ENSRNOT00000083012	exonic_part	0.977577	-0.231787	-0.115894	1.55863	1.76935	2.15727e-09
ENSRNOG00000058050:E039	ENSRNOG00000058050	E039	TRUE	OK	FALSE	26.5796	23.202	0.000384001	0.0119191	0.00340698	0.0125731	0.337	chr1	15849733	15850422	+	ENSRNOT00000079069	exonic_part	0.376494	-0.627614	-0.313805	28.6242	24.7369	2.15727e-09
ENSRNOG00000058050:E040	ENSRNOG00000058050	E040	TRUE	OK	FALSE	2.81367	2.82068	0.0199	0.0779598	0.0348539	0.342641	0.867467	chr1	15851905	15851962	+	ENSRNOT00000088025;ENSRNOT00000089966	exonic_part	0.869527	-0.747986	-0.373993	3.11684	2.47443	2.15727e-09
ENSRNOG00000058050:E041	ENSRNOG00000058050	E041	TRUE	OK	FALSE	2.3891	2.52321	0.002944	0.0910853	0.0298165	0.461649	0.907384	chr1	15853259	15853472	+	ENSRNOT00000088025;ENSRNOT00000089966	exonic_part	0.905222	0.618693	0.309346	1.55625	3.18479	2.15727e-09
ENSRNOG00000058050:E042	ENSRNOG00000058050	E042	FALSE	LOW_COUNTS_INDEP_FILTER	FALSE	0.325014	0.253551	0.00707965	0.643506	0.168082	0.103507	NA	chr1	15857833	15858078	+	ENSRNOT00000088025;ENSRNOT00000089966	exonic_part	0.722132	NA	NA	NA	NA	2.15727e-09
ENSRNOG00000058050:E043	ENSRNOG00000058050	E043	FALSE	ALL_ZERO	TRUE	0	0	NA	Inf	NA	NA	NA	chr1	15860398	15860459	+	ENSRNOT00000088025;ENSRNOT00000089966	exonic_part	NA	NA	NA	NA	NA	2.15727e-09
ENSRNOG00000058050:E044	ENSRNOG00000058050	E044	FALSE	ALL_ZERO	TRUE	0	0	NA	Inf	NA	NA	NA	chr1	15860498	15860624	+	ENSRNOT00000088025;ENSRNOT00000089966	exonic_part	NA	NA	NA	NA	NA	2.15727e-09
ENSRNOG00000058050:J045	ENSRNOG00000058050	J045	FALSE	ALL_ZERO	TRUE	0	0	NA	Inf	NA	NA	NA	chr1	15782518	15783161	+	ENSRNOT00000088025;ENSRNOT00000089966	splice_site	NA	NA	NA	NA	NA	2.15727e-09
ENSRNOG00000058050:J046	ENSRNOG00000058050	J046	FALSE	ALL_ZERO	TRUE	0	0	NA	Inf	NA	NA	NA	chr1	15783287	15799719	+	ENSRNOT00000088025;ENSRNOT00000089966	splice_site	NA	NA	NA	NA	NA	2.15727e-09
ENSRNOG00000058050:J047	ENSRNOG00000058050	J047	FALSE	ALL_ZERO	TRUE	0	0	NA	Inf	NA	NA	NA	chr1	15799971	15800662	+	ENSRNOT00000088025;ENSRNOT00000089966	splice_site	NA	NA	NA	NA	NA	2.15727e-09
ENSRNOG00000058050:J048	ENSRNOG00000058050	J048	TRUE	OK	FALSE	78.7959	528.877	0.000110896	0.00770501	0.00138495	0.102349	0.683105	chr1	15799971	15805722	+	ENSRNOT00000078589	splice_site	0.720302	0.238829	0.119413	61.2995	96.1881	2.15727e-09
ENSRNOG00000058050:J049	ENSRNOG00000058050	J049	FALSE	ALL_ZERO	TRUE	0	0	NA	Inf	NA	NA	NA	chr1	15800769	15810247	+	ENSRNOT00000088025;ENSRNOT00000089966	splice_site	NA	NA	NA	NA	NA	2.15727e-09
ENSRNOG00000058050:J050	ENSRNOG00000058050	J050	TRUE	OK	FALSE	84.7697	939.21	0.00775345	0.00754676	0.00772719	0.0486099	0.557281	chr1	15805826	15809311	+	ENSRNOT00000078589	splice_site	0.601204	0.392732	0.196363	61.7801	107.728	2.15727e-09
ENSRNOG00000058050:J051	ENSRNOG00000058050	J051	TRUE	OK	FALSE	179.071	3065.03	0.00246154	0.00644757	0.00285721	0.00316436	0.169245	chr1	15809425	15810247	+	ENSRNOT00000078589	splice_site	0.193753	0.364833	0.18241	132.612	226.011	2.15727e-09
ENSRNOG00000058050:J052	ENSRNOG00000058050	J052	TRUE	OK	FALSE	245.651	2647.69	7.79481e-06	0.00617976	0.000483957	0.222692	0.805349	chr1	15811159	15812342	+	ENSRNOT00000088025;ENSRNOT00000089966;ENSRNOT00000078589	splice_site	0.82238	0.100504	0.0502496	202.609	288.502	2.15727e-09
ENSRNOG00000058050:J053	ENSRNOG00000058050	J053	TRUE	OK	FALSE	328.148	4875.48	0.00444207	0.00599867	0.0045804	0.825693	0.979131	chr1	15813008	15813147	+	ENSRNOT00000088025;ENSRNOT00000089966;ENSRNOT00000078589	splice_site	0.979868	0.01367	0.00683451	280.074	376.608	2.15727e-09
ENSRNOG00000058050:J054	ENSRNOG00000058050	J054	TRUE	OK	FALSE	222.125	4629.05	0.00223172	0.00625604	0.00258428	0.0136569	0.349858	chr1	15813317	15815279	+	ENSRNOT00000088025;ENSRNOT00000089966;ENSRNOT00000078589	splice_site	0.38993	0.292912	0.146449	169.422	274.699	2.15727e-09
ENSRNOG00000058050:J055	ENSRNOG00000058050	J055	FALSE	LOW_COUNTS_INDEP_FILTER	FALSE	0.986304	0.393099	0.00238877	0.184856	0.0498905	0.332959	NA	chr1	15815385	15815685	+	ENSRNOT00000088025;ENSRNOT00000089966	splice_site	0.866572	NA	NA	NA	NA	2.15727e-09
ENSRNOG00000058050:J056	ENSRNOG00000058050	J056	TRUE	OK	FALSE	276.966	2342.56	0.00752175	0.00609832	0.00738645	0.61601	0.94474	chr1	15815385	15816583	+	ENSRNOT00000078589	splice_site	0.941797	-0.0982033	-0.0490988	246.241	307.519	2.15727e-09
ENSRNOG00000058050:J057	ENSRNOG00000058050	J057	FALSE	ALL_ZERO	TRUE	0	0	NA	Inf	NA	NA	NA	chr1	15815876	15817980	+	ENSRNOT00000088025;ENSRNOT00000089966	splice_site	NA	NA	NA	NA	NA	2.15727e-09
ENSRNOG00000058050:J058	ENSRNOG00000058050	J058	TRUE	OK	FALSE	224.096	1974.93	0.0190078	0.00624904	0.0175976	0.591202	0.939603	chr1	15816668	15819345	+	ENSRNOT00000078589	splice_site	0.937127	-0.159717	-0.0798546	203.794	244.129	2.15727e-09
ENSRNOG00000058050:J059	ENSRNOG00000058050	J059	FALSE	ALL_ZERO	TRUE	0	0	NA	Inf	NA	NA	NA	chr1	15818066	15819345	+	ENSRNOT00000088025;ENSRNOT00000089966	splice_site	NA	NA	NA	NA	NA	2.15727e-09
ENSRNOG00000058050:J060	ENSRNOG00000058050	J060	TRUE	OK	FALSE	223.464	5332.59	0.0060945	0.00625127	0.0061087	0.0306329	0.478437	chr1	15819521	15820657	+	ENSRNOT00000088025;ENSRNOT00000089966;ENSRNOT00000078589	splice_site	0.522305	0.334634	0.167309	167.452	279.262	2.15727e-09
ENSRNOG00000058050:J061	ENSRNOG00000058050	J061	TRUE	OK	FALSE	229.124	1678.52	0.000807552	0.00623171	0.00130914	0.830386	0.979799	chr1	15820838	15821757	+	ENSRNOT00000078589	splice_site	0.9807	0.0188527	0.00942589	195.141	263.312	2.15727e-09
ENSRNOG00000058050:J062	ENSRNOG00000058050	J062	TRUE	OK	FALSE	5.57311	13.9696	0.108252	0.0372082	0.09462	0.461523	0.907384	chr1	15820838	15826076	+	ENSRNOT00000088025;ENSRNOT00000089966	splice_site	0.905199	0.58152	0.29076	3.72633	7.43055	2.15727e-09
ENSRNOG00000058050:J063	ENSRNOG00000058050	J063	TRUE	OK	FALSE	297.499	3142.74	0.00228596	0.00605422	0.00258923	0.931738	0.992364	chr1	15821904	15826076	+	ENSRNOT00000078589	splice_site	0.994762	0.00228174	0.0011408	255.264	340.666	2.15727e-09
ENSRNOG00000058050:J064	ENSRNOG00000058050	J064	TRUE	OK	FALSE	92.9947	687.356	0.0349581	0.00736215	0.031089	0.702777	0.961009	chr1	15826289	15826423	+	ENSRNOT00000078589	splice_site	0.960512	0.102695	0.0513464	76.5632	109.473	2.15727e-09
ENSRNOG00000058050:J065	ENSRNOG00000058050	J065	FALSE	ALL_ZERO	TRUE	0	0	NA	Inf	NA	NA	NA	chr1	15826289	15830236	+	ENSRNOT00000088025;ENSRNOT00000089966	splice_site	NA	NA	NA	NA	NA	2.15727e-09
ENSRNOG00000058050:J066	ENSRNOG00000058050	J066	FALSE	ALL_ZERO	TRUE	0	0	NA	Inf	NA	NA	NA	chr1	15830322	15834748	+	ENSRNOT00000088025;ENSRNOT00000089966	splice_site	NA	NA	NA	NA	NA	2.15727e-09
ENSRNOG00000058050:J067	ENSRNOG00000058050	J067	FALSE	ALL_ZERO	TRUE	0	0	NA	Inf	NA	NA	NA	chr1	15834837	15844264	+	ENSRNOT00000088025	splice_site	NA	NA	NA	NA	NA	2.15727e-09
ENSRNOG00000058050:J068	ENSRNOG00000058050	J068	FALSE	ALL_ZERO	TRUE	0	0	NA	Inf	NA	NA	NA	chr1	15834861	15839151	+	ENSRNOT00000089966	splice_site	NA	NA	NA	NA	NA	2.15727e-09
ENSRNOG00000058050:J069	ENSRNOG00000058050	J069	FALSE	LOW_COUNTS_INDEP_FILTER	FALSE	0.163923	0.161224	0.0159842	1.08487	0.24536	0.268827	NA	chr1	15834889	15835888	+	ENSRNOT00000079069	splice_site	0.842872	NA	NA	NA	NA	2.15727e-09
ENSRNOG00000058050:J070	ENSRNOG00000058050	J070	FALSE	ALL_ZERO	TRUE	0	0	NA	Inf	NA	NA	NA	chr1	15834891	15835890	+	ENSRNOT00000083012	splice_site	NA	NA	NA	NA	NA	2.15727e-09
ENSRNOG00000058050:J071	ENSRNOG00000058050	J071	FALSE	LOW_COUNTS_INDEP_FILTER	FALSE	0.609283	0.895374	0.0160048	0.295865	0.0956061	0.0200901	NA	chr1	15835990	15840746	+	ENSRNOT00000079069;ENSRNOT00000083012	splice_site	0.452712	NA	NA	NA	NA	2.15727e-09
ENSRNOG00000058050:J072	ENSRNOG00000058050	J072	FALSE	ALL_ZERO	TRUE	0	0	NA	Inf	NA	NA	NA	chr1	15839168	15844900	+	ENSRNOT00000089966	splice_site	NA	NA	NA	NA	NA	2.15727e-09
ENSRNOG00000058050:J073	ENSRNOG00000058050	J073	TRUE	OK	FALSE	1.63565	3.22577	0.6597	0.113636	0.556253	0.636645	0.949527	chr1	15840851	15841279	+	ENSRNOT00000079069;ENSRNOT00000083012	splice_site	0.947058	0.40289	0.201445	1.20389	2.12161	2.15727e-09
ENSRNOG00000058050:J074	ENSRNOG00000058050	J074	TRUE	OK	FALSE	1.92626	2.91818	0.00315911	0.0973157	0.03019	0.0113319	0.321983	chr1	15841392	15844911	+	ENSRNOT00000079069;ENSRNOT00000083012	splice_site	0.360518	-2.55535	-1.27768	3.11589	0.706926	2.15727e-09
ENSRNOG00000058050:J075	ENSRNOG00000058050	J075	FALSE	ALL_ZERO	TRUE	0	0	NA	Inf	NA	NA	NA	chr1	15844288	15844711	+	ENSRNOT00000088025	splice_site	NA	NA	NA	NA	NA	2.15727e-09
ENSRNOG00000058050:J076	ENSRNOG00000058050	J076	FALSE	ALL_ZERO	TRUE	0	0	NA	Inf	NA	NA	NA	chr1	15844728	15844900	+	ENSRNOT00000088025	splice_site	NA	NA	NA	NA	NA	2.15727e-09
ENSRNOG00000058050:J077	ENSRNOG00000058050	J077	FALSE	ALL_ZERO	TRUE	0	0	NA	Inf	NA	NA	NA	chr1	15845144	15845978	+	ENSRNOT00000088025;ENSRNOT00000089966;ENSRNOT00000079069;ENSRNOT00000083012	splice_site	NA	NA	NA	NA	NA	2.15727e-09
ENSRNOG00000058050:J078	ENSRNOG00000058050	J078	TRUE	OK	FALSE	2.33341	1.11241	0.00167017	0.0812881	0.023736	0.428987	0.898309	chr1	15846345	15847333	+	ENSRNOT00000088025;ENSRNOT00000089966;ENSRNOT00000079069;ENSRNOT00000083012	splice_site	0.895781	-0.647549	-0.323774	2.49277	2.12151	2.15727e-09
ENSRNOG00000058050:J079	ENSRNOG00000058050	J079	FALSE	ALL_ZERO	TRUE	0	0	NA	Inf	NA	NA	NA	chr1	15847517	15847765	+	ENSRNOT00000083012	splice_site	NA	NA	NA	NA	NA	2.15727e-09
ENSRNOG00000058050:J080	ENSRNOG00000058050	J080	TRUE	OK	FALSE	4.26336	2.98411	0.000736132	0.0469618	0.0129768	0.0602429	0.593044	chr1	15847517	15849733	+	ENSRNOT00000079069	splice_site	0.635386	-1.14905	-0.574525	5.29261	3.1828	2.15727e-09
ENSRNOG00000058050:J081	ENSRNOG00000058050	J081	FALSE	ALL_ZERO	TRUE	0	0	NA	Inf	NA	NA	NA	chr1	15847517	15851905	+	ENSRNOT00000088025;ENSRNOT00000089966	splice_site	NA	NA	NA	NA	NA	2.15727e-09
ENSRNOG00000058050:J082	ENSRNOG00000058050	J082	FALSE	ALL_ZERO	TRUE	0	0	NA	Inf	NA	NA	NA	chr1	15851962	15853259	+	ENSRNOT00000088025;ENSRNOT00000089966	splice_site	NA	NA	NA	NA	NA	2.15727e-09
ENSRNOG00000058050:J083	ENSRNOG00000058050	J083	FALSE	ALL_ZERO	TRUE	0	0	NA	Inf	NA	NA	NA	chr1	15853472	15857833	+	ENSRNOT00000088025;ENSRNOT00000089966	splice_site	NA	NA	NA	NA	NA	2.15727e-09
ENSRNOG00000058050:J084	ENSRNOG00000058050	J084	FALSE	ALL_ZERO	TRUE	0	0	NA	Inf	NA	NA	NA	chr1	15858078	15860398	+	ENSRNOT00000088025;ENSRNOT00000089966	splice_site	NA	NA	NA	NA	NA	2.15727e-09
ENSRNOG00000058050:J085	ENSRNOG00000058050	J085	FALSE	ALL_ZERO	TRUE	0	0	NA	Inf	NA	NA	NA	chr1	15860459	15860498	+	ENSRNOT00000088025;ENSRNOT00000089966	splice_site	NA	NA	NA	NA	NA	2.15727e-09
ENSRNOG00000058050:N086	ENSRNOG00000058050	N086	TRUE	OK	FALSE	3.37771	2.37561	0.000627972	0.0578439	0.0154024	0.337867	0.86593	chr1	15799971	15805268	+	UNKNOWN_TX	novel_splice_site	0.86829	0.662687	0.331344	2.17825	4.59529	2.15727e-09
ENSRNOG00000058050:N087	ENSRNOG00000058050	N087	TRUE	OK	FALSE	2.51917	1.2241	0.00195517	0.0756966	0.0226378	0.969018	0.99674	chr1	15799971	15805850	+	UNKNOWN_TX	novel_splice_site	0.999761	-0.039649	-0.0198245	2.18051	2.82782	2.15727e-09
ENSRNOG00000058050:N088	ENSRNOG00000058050	N088	TRUE	OK	FALSE	12.3221	5.9019	0.000163371	0.019819	0.00467288	0.84755	0.982071	chr1	15799971	15809311	+	UNKNOWN_TX	novel_splice_site	0.982694	-0.0749921	-0.037496	10.8933	13.785	2.15727e-09
ENSRNOG00000058050:N089	ENSRNOG00000058050	N089	TRUE	OK	FALSE	3.34654	5.14143	0.149998	0.0583318	0.13216	0.913962	0.990415	chr1	15805406	15805722	+	UNKNOWN_TX	novel_splice_site	0.992449	0.0697714	0.0348857	2.78969	3.90281	2.15727e-09
ENSRNOG00000058050:N090	ENSRNOG00000058050	N090	TRUE	OK	FALSE	2.49638	2.47612	0.0626348	0.0763379	0.065353	0.617971	0.94514	chr1	15805902	15809311	+	UNKNOWN_TX	novel_splice_site	0.942286	-0.428667	-0.214333	2.49635	2.47256	2.15727e-09
ENSRNOG00000058050:N091	ENSRNOG00000058050	N091	TRUE	OK	FALSE	48.5401	481.557	0.0112212	0.00910469	0.010938	0.0245711	0.440647	chr1	15809425	15810253	+	UNKNOWN_TX	novel_splice_site	0.485014	0.568821	0.284408	32.6609	64.3924	2.15727e-09
ENSRNOG00000058050:N092	ENSRNOG00000058050	N092	TRUE	OK	FALSE	2.46365	5.06205	0.163353	0.0772796	0.148617	0.118611	0.707916	chr1	15811159	15812861	+	UNKNOWN_TX	novel_splice_site	0.742872	-1.70925	-0.854623	3.46154	1.41176	2.15727e-09
ENSRNOG00000058050:N093	ENSRNOG00000058050	N093	TRUE	OK	FALSE	5.34168	16.9276	0.36105	0.0385838	0.301061	0.371612	0.879062	chr1	15813317	15814336	+	UNKNOWN_TX	novel_splice_site	0.878745	-1.01067	-0.505335	6.38885	4.22932	2.15727e-09
ENSRNOG00000058050:N094	ENSRNOG00000058050	N094	TRUE	OK	FALSE	12.3409	81.629	0.132592	0.0197972	0.113533	0.0190778	0.400893	chr1	15814564	15815279	+	UNKNOWN_TX	novel_splice_site	0.444316	-1.72513	-0.862564	17.4727	7.06055	2.15727e-09
ENSRNOG00000058050:N095	ENSRNOG00000058050	N095	TRUE	OK	FALSE	1.83971	2.50952	0.149832	0.101638	0.141104	0.606204	0.942729	chr1	15815385	15816586	+	UNKNOWN_TX	novel_splice_site	0.940483	-0.488166	-0.244083	1.86807	1.77547	2.15727e-09
ENSRNOG00000058050:N096	ENSRNOG00000058050	N096	TRUE	OK	FALSE	30.9274	220.032	0.000795719	0.0111806	0.00307622	7.2584e-13	8.34012e-10	chr1	15819521	15819653	+	UNKNOWN_TX	novel_splice_site	9.72626e-10	-1.73525	-0.867618	43.9171	17.678	2.15727e-09
ENSRNOG00000058050:N097	ENSRNOG00000058050	N097	TRUE	OK	FALSE	1.31566	1.52644	0.0697523	0.139947	0.0847843	0.837708	0.980772	chr1	15819777	15820657	+	UNKNOWN_TX	novel_splice_site	0.981447	-0.230734	-0.115367	1.24352	1.41266	2.15727e-09
ENSRNOG00000058050:N098	ENSRNOG00000058050	N098	TRUE	OK	FALSE	35.0077	148.029	0.0179221	0.0105138	0.0168346	0.000367156	0.0424715	chr1	15819816	15820657	+	UNKNOWN_TX	novel_splice_site	0.0490894	-1.07457	-0.537279	42.7683	27.179	2.15727e-09
ENSRNOG00000011134:E001	ENSRNOG00000011134	E001	TRUE	OK	FALSE	37.362	164.169	0.0227777	0.00966274	0.0204513	0.0101592	0.306711	chr1	18491383	18491492	+	ENSRNOT00000079138;ENSRNOT00000014917	exonic_part	0.344496	-0.81468	-0.407337	45.5391	29.3588	0.000493108
ENSRNOG00000011134:E002	ENSRNOG00000011134	E002	TRUE	OK	FALSE	133.187	1183.97	0.0202437	0.00566084	0.0180358	0.0117383	0.327412	chr1	18644224	18644395	+	ENSRNOT00000079138;ENSRNOT00000014917	exonic_part	0.36655	-0.624287	-0.312137	153.494	113.463	0.000493108
ENSRNOG00000011134:E003	ENSRNOG00000011134	E003	TRUE	OK	FALSE	154.491	1328.25	0.0131196	0.00544568	0.0120082	0.00149072	0.109454	chr1	18655866	18655979	+	ENSRNOT00000079138;ENSRNOT00000014917	exonic_part	0.125822	-0.655075	-0.327529	179.469	130.078	0.000493108
ENSRNOG00000011134:E004	ENSRNOG00000011134	E004	TRUE	OK	FALSE	199.465	1264.46	0.00184516	0.00514238	0.00227549	4.73827e-07	0.000180808	chr1	18693770	18694013	+	ENSRNOT00000079138;ENSRNOT00000014917	exonic_part	0.000210081	-0.580619	-0.290299	226.356	173.008	0.000493108
ENSRNOG00000011134:E005	ENSRNOG00000011134	E005	TRUE	OK	FALSE	142.525	979.276	0.0125057	0.00555861	0.0114769	0.00925339	0.29407	chr1	18742522	18742702	+	ENSRNOT00000079138;ENSRNOT00000014917	exonic_part	0.330769	-0.517189	-0.258588	158.82	126.346	0.000493108
ENSRNOG00000011134:E006	ENSRNOG00000011134	E006	TRUE	OK	FALSE	50.6083	188.613	0.0317579	0.00820687	0.0276969	0.554737	0.930943	chr1	18746284	18746374	+	ENSRNOT00000079138;ENSRNOT00000014917	exonic_part	0.928828	-0.205859	-0.102929	51.092	50.1436	0.000493108
ENSRNOG00000011134:E007	ENSRNOG00000011134	E007	TRUE	OK	FALSE	82.6069	226.447	0.00921391	0.00661623	0.00879942	0.275357	0.835951	chr1	18747741	18747859	+	ENSRNOT00000079138;ENSRNOT00000014917	exonic_part	0.845337	-0.207659	-0.103828	83.4746	81.8764	0.000493108
ENSRNOG00000011134:E008	ENSRNOG00000011134	E008	TRUE	OK	FALSE	115.437	411.194	0.0104858	0.00590077	0.00978632	0.042425	0.534966	chr1	18753880	18754059	+	ENSRNOT00000079138;ENSRNOT00000014917	exonic_part	0.57902	-0.387879	-0.193935	123.821	107.46	0.000493108
ENSRNOG00000011134:E009	ENSRNOG00000011134	E009	TRUE	OK	FALSE	54.5874	122.575	0.0113309	0.00790754	0.0107618	0.0664758	0.609288	chr1	18757411	18757511	+	ENSRNOT00000079138;ENSRNOT00000014917	exonic_part	0.650777	-0.430172	-0.215084	59.5601	50.0966	0.000493108
ENSRNOG00000011134:E010	ENSRNOG00000011134	E010	TRUE	OK	FALSE	79.9187	219.511	0.00709263	0.00670085	0.00703282	0.00867583	0.285611	chr1	18760395	18760556	+	ENSRNOT00000079138;ENSRNOT00000014917	exonic_part	0.321638	-0.504547	-0.25227	89.1073	71.2929	0.000493108
ENSRNOG00000011134:E011	ENSRNOG00000011134	E011	TRUE	OK	FALSE	97.2485	364.28	0.0136724	0.00623747	0.01252	0.0638154	0.603182	chr1	18778787	18778928	+	ENSRNOT00000079138;ENSRNOT00000014917	exonic_part	0.644538	-0.395733	-0.197863	104.505	90.1534	0.000493108
ENSRNOG00000011134:E012	ENSRNOG00000011134	E012	TRUE	OK	FALSE	98.962	404.178	0.0131694	0.00620047	0.0120743	0.0379339	0.515421	chr1	18782026	18782200	+	ENSRNOT00000079138;ENSRNOT00000014917	exonic_part	0.560348	-0.441722	-0.220857	107.891	90.1957	0.000493108
ENSRNOG00000011134:E013	ENSRNOG00000011134	E013	TRUE	OK	FALSE	92.8486	446.096	0.00419458	0.00633874	0.00453278	0.000114601	0.0183628	chr1	18835185	18835287	+	ENSRNOT00000079138;ENSRNOT00000014917	exonic_part	0.0212495	-0.637315	-0.318652	107.239	78.3959	0.000493108
ENSRNOG00000011134:E014	ENSRNOG00000011134	E014	TRUE	OK	FALSE	172.855	1213.39	0.00490746	0.00530277	0.00496013	4.7368e-05	0.00914142	chr1	18836537	18836749	+	ENSRNOT00000079138;ENSRNOT00000014917	exonic_part	0.0106012	-0.598182	-0.299082	197.066	148.622	0.000493108
ENSRNOG00000011134:E015	ENSRNOG00000011134	E015	TRUE	OK	FALSE	76.9256	226.993	0.00563313	0.00680203	0.00581627	0.00381901	0.187741	chr1	18852741	18852853	+	ENSRNOT00000079138;ENSRNOT00000014917	exonic_part	0.214443	-0.531593	-0.265793	86.2829	67.7587	0.000493108
ENSRNOG00000011134:E016	ENSRNOG00000011134	E016	TRUE	OK	FALSE	72.2295	242.621	0.00969911	0.00697767	0.00926878	0.0206002	0.41231	chr1	18859518	18859632	+	ENSRNOT00000079138;ENSRNOT00000014917	exonic_part	0.4562	-0.486598	-0.243296	79.8081	64.6238	0.000493108
ENSRNOG00000011134:E017	ENSRNOG00000011134	E017	TRUE	OK	FALSE	87.6263	180.358	0.00276066	0.00647213	0.00334595	0.0183106	0.394994	chr1	18863687	18863815	+	ENSRNOT00000079138;ENSRNOT00000014917	exonic_part	0.43811	-0.370761	-0.185378	93.4184	81.9526	0.000493108
ENSRNOG00000011134:E018	ENSRNOG00000011134	E018	TRUE	OK	FALSE	54.8964	116.832	0.0153863	0.00788611	0.0140954	0.287472	0.842059	chr1	18871154	18871241	+	ENSRNOT00000079138;ENSRNOT00000014917	exonic_part	0.849661	-0.272789	-0.136393	56.83	53.2688	0.000493108
ENSRNOG00000011134:E019	ENSRNOG00000011134	E019	TRUE	OK	FALSE	73.3553	28.7207	8.30668e-05	0.00693351	0.00148076	0.125829	0.717628	chr1	18878653	18878865	+	ENSRNOT00000079138;ENSRNOT00000014917	exonic_part	0.7517	-0.231216	-0.115606	74.7099	72.0972	0.000493108
ENSRNOG00000011134:E020	ENSRNOG00000011134	E020	TRUE	OK	FALSE	74.3241	26.7826	2.79089e-05	0.00689659	0.00122617	0.0577933	0.58618	chr1	18882637	18882744	+	ENSRNOT00000079138;ENSRNOT00000014917	exonic_part	0.628744	-0.280717	-0.140357	76.9047	71.7409	0.000493108
ENSRNOG00000011134:E021	ENSRNOG00000011134	E021	TRUE	OK	FALSE	66.956	86.4787	0.00333598	0.00720428	0.00398395	0.0265424	0.45401	chr1	18886038	18886219	+	ENSRNOT00000079138;ENSRNOT00000014917	exonic_part	0.498305	-0.396963	-0.198479	71.8935	61.8964	0.000493108
ENSRNOG00000011134:E022	ENSRNOG00000011134	E022	TRUE	OK	FALSE	49.4116	82.5365	0.00105497	0.00830632	0.00260599	0.00219676	0.137534	chr1	18890252	18890389	+	ENSRNOT00000079138;ENSRNOT00000014917	exonic_part	0.157709	-0.577514	-0.288754	56.296	42.7743	0.000493108
ENSRNOG00000011134:E023	ENSRNOG00000011134	E023	TRUE	OK	FALSE	68.6116	170.435	0.00021001	0.00712939	0.00169849	0.000252649	0.0323895	chr1	18903628	18903865	+	ENSRNOT00000079138;ENSRNOT00000014917	exonic_part	0.0374619	-0.57852	-0.289256	78.1109	59.3725	0.000493108
ENSRNOG00000011134:E024	ENSRNOG00000011134	E024	TRUE	OK	FALSE	50.684	152.976	9.67498e-05	0.00820074	0.00187972	4.42691e-05	0.00863832	chr1	18905727	18905871	+	ENSRNOT00000079138;ENSRNOT00000014917	exonic_part	0.0100171	-0.741596	-0.370795	60.3995	40.9951	0.000493108
ENSRNOG00000011134:E025	ENSRNOG00000011134	E025	TRUE	OK	FALSE	96.6946	156.544	0.000163656	0.00624971	0.00135426	0.00173242	0.120304	chr1	18906543	18906723	+	ENSRNOT00000079138;ENSRNOT00000014917	exonic_part	0.138157	-0.421591	-0.210792	104.639	88.6937	0.000493108
ENSRNOG00000011134:E026	ENSRNOG00000011134	E026	TRUE	OK	FALSE	135.693	479.262	0.00852081	0.00563202	0.00810633	0.0319941	0.486024	chr1	18906820	18907009	+	ENSRNOT00000079138;ENSRNOT00000014917	exonic_part	0.530045	-0.382546	-0.191268	145.231	126.588	0.000493108
ENSRNOG00000011134:E027	ENSRNOG00000011134	E027	TRUE	OK	FALSE	75.8828	158.918	0.00561573	0.00683915	0.0058136	0.135646	0.729707	chr1	18907095	18907229	+	ENSRNOT00000079138;ENSRNOT00000014917	exonic_part	0.762155	-0.26791	-0.133953	78.3885	73.7643	0.000493108
ENSRNOG00000011134:E028	ENSRNOG00000011134	E028	TRUE	OK	FALSE	62.1783	141.175	0.00334358	0.00744277	0.0040517	0.0103993	0.310429	chr1	18919970	18920088	+	ENSRNOT00000079138;ENSRNOT00000014917	exonic_part	0.34843	-0.467254	-0.233625	68.4649	56.1569	0.000493108
ENSRNOG00000011134:E029	ENSRNOG00000011134	E029	TRUE	OK	FALSE	85.2295	434.046	0.016186	0.00653882	0.014651	0.00921247	0.293131	chr1	18928612	18928747	+	ENSRNOT00000079138;ENSRNOT00000014917	exonic_part	0.329764	-0.608254	-0.304123	97.7958	72.8955	0.000493108
ENSRNOG00000011134:E030	ENSRNOG00000011134	E030	TRUE	OK	FALSE	71.4044	348.889	0.026331	0.00701092	0.0231414	0.0823909	0.645677	chr1	18944437	18944562	+	ENSRNOT00000079138;ENSRNOT00000014917	exonic_part	0.685532	-0.481833	-0.240914	78.8138	64.026	0.000493108
ENSRNOG00000011134:E031	ENSRNOG00000011134	E031	TRUE	OK	FALSE	50.3765	179.612	0.0336123	0.00822576	0.0292007	0.448902	0.904012	chr1	18950546	18950633	+	ENSRNOT00000079138;ENSRNOT00000014917	exonic_part	0.901495	-0.227659	-0.113828	51.3193	49.6166	0.000493108
ENSRNOG00000011134:E032	ENSRNOG00000011134	E032	TRUE	OK	FALSE	91.0244	152.6	0.00273148	0.00638359	0.00329617	0.0325329	0.488965	chr1	18953242	18953436	+	ENSRNOT00000079138;ENSRNOT00000014917	exonic_part	0.533078	-0.330134	-0.165065	95.8853	86.5012	0.000493108
ENSRNOG00000011134:E033	ENSRNOG00000011134	E033	TRUE	OK	FALSE	216.233	370.738	0.000598192	0.00506159	0.00118689	0.925289	0.991764	chr1	18967422	18967565	+	ENSRNOT00000079138;ENSRNOT00000014917	exonic_part	0.994053	0.0102681	0.00513386	202.315	230.416	0.000493108
ENSRNOG00000011134:E034	ENSRNOG00000011134	E034	TRUE	OK	FALSE	343.64	751.36	2.0274e-05	0.00470526	0.000557174	0.9431	0.993508	chr1	18972109	18972208	+	ENSRNOT00000079138;ENSRNOT00000014917	exonic_part	0.996229	-0.00460456	-0.00230214	323.107	364.391	0.000493108
ENSRNOG00000011134:E035	ENSRNOG00000011134	E035	TRUE	OK	FALSE	522.354	1558.94	0.000917678	0.00449836	0.0012309	0.210848	0.797206	chr1	18980287	18980399	+	ENSRNOT00000079138;ENSRNOT00000014917	exonic_part	0.816202	-0.0991479	-0.0495692	506.916	537.824	0.000493108
ENSRNOG00000011134:E036	ENSRNOG00000011134	E036	TRUE	OK	FALSE	653.291	2554.44	0.00263099	0.00441862	0.00278978	0.295497	0.846025	chr1	18984955	18985118	+	ENSRNOT00000079138;ENSRNOT00000014917	exonic_part	0.852676	-0.109257	-0.054622	635.471	670.645	0.000493108
ENSRNOG00000011134:E037	ENSRNOG00000011134	E037	TRUE	OK	FALSE	850.491	7605.54	0.00552509	0.00434486	0.00541171	0.708436	0.9618	chr1	18986370	18986581	+	ENSRNOT00000079138;ENSRNOT00000014917	exonic_part	0.961557	-0.0580147	-0.0290026	813.069	887.305	0.000493108
ENSRNOG00000011134:E038	ENSRNOG00000011134	E038	TRUE	OK	FALSE	536.618	7710.03	0.0139644	0.00448778	0.0127934	0.771705	0.971623	chr1	18996169	18996286	+	ENSRNOT00000079138;ENSRNOT00000014917	exonic_part	0.972622	-0.0828913	-0.0414416	517.739	555.096	0.000493108
ENSRNOG00000011134:E039	ENSRNOG00000011134	E039	TRUE	OK	FALSE	366.304	1334.55	0.00392734	0.00466785	0.00400439	0.571173	0.935076	chr1	18996948	18997112	+	ENSRNOT00000079138;ENSRNOT00000014917	exonic_part	0.933055	-0.0744053	-0.0372002	352.649	379.739	0.000493108
ENSRNOG00000011134:E040	ENSRNOG00000011134	E040	TRUE	OK	FALSE	225.073	341.113	1.185e-05	0.00502384	0.000600169	0.778531	0.97276	chr1	18999112	18999251	+	ENSRNOT00000079138;ENSRNOT00000014917	exonic_part	0.973743	-0.0236137	-0.0118064	212.973	237.132	0.000493108
ENSRNOG00000011134:E041	ENSRNOG00000011134	E041	TRUE	OK	FALSE	305.092	677.961	2.40476e-05	0.00478167	0.00060154	0.73558	0.966503	chr1	19030050	19030153	+	ENSRNOT00000079138;ENSRNOT00000014917	exonic_part	0.96657	0.0278683	0.0139334	283.104	326.261	0.000493108
ENSRNOG00000011134:E042	ENSRNOG00000011134	E042	TRUE	OK	FALSE	342.653	1528.77	9.59871e-06	0.00470701	0.000483092	0.116141	0.704525	chr1	19041336	19041453	+	ENSRNOT00000079138;ENSRNOT00000014917	exonic_part	0.739799	0.11828	0.0591366	307.964	376.786	0.000493108
ENSRNOG00000011134:E043	ENSRNOG00000011134	E043	TRUE	OK	FALSE	259.633	1762.56	0.00121175	0.00490093	0.00162415	0.0174902	0.387919	chr1	19043220	19043403	+	ENSRNOT00000079138;ENSRNOT00000014917	exonic_part	0.430413	0.238896	0.119443	223.371	296.456	0.000493108
ENSRNOG00000011134:E044	ENSRNOG00000011134	E044	TRUE	OK	FALSE	387.927	3744.09	0.00106216	0.00463622	0.00141309	0.0195562	0.405256	chr1	19047790	19047951	+	ENSRNOT00000079138;ENSRNOT00000014917	exonic_part	0.448841	0.20503	0.102508	337.697	437.178	0.000493108
ENSRNOG00000011134:E045	ENSRNOG00000011134	E045	TRUE	OK	FALSE	436.721	5142.32	0.00106177	0.00457637	0.0013836	0.0147135	0.360791	chr1	19053503	19053647	+	ENSRNOT00000079138;ENSRNOT00000014917	exonic_part	0.401789	0.209041	0.104512	379.949	492.705	0.000493108
ENSRNOG00000011134:E046	ENSRNOG00000011134	E046	TRUE	OK	FALSE	285.076	2795.78	0.0012826	0.0048295	0.00166243	0.00914154	0.292236	chr1	19054411	19054545	+	ENSRNOT00000079138;ENSRNOT00000014917	exonic_part	0.328772	0.259718	0.129852	242.808	326.622	0.000493108
ENSRNOG00000011134:E047	ENSRNOG00000011134	E047	TRUE	OK	FALSE	300.38	2035.75	0.00118785	0.00479236	0.00156881	0.108424	0.692521	chr1	19056858	19057018	+	ENSRNOT00000079138;ENSRNOT00000014917	exonic_part	0.729179	0.156508	0.0782498	266.415	334.409	0.000493108
ENSRNOG00000011134:E048	ENSRNOG00000011134	E048	TRUE	OK	FALSE	297.75	1557.73	0.000597326	0.00479847	0.00106527	0.288253	0.842374	chr1	19062253	19062378	+	ENSRNOT00000079138;ENSRNOT00000014917	exonic_part	0.849957	0.0959716	0.0479833	269.72	325.225	0.000493108
ENSRNOG00000011134:E049	ENSRNOG00000011134	E049	TRUE	OK	FALSE	386.591	2526.25	4.7995e-05	0.00463807	0.000589014	0.123176	0.714235	chr1	19068890	19069053	+	ENSRNOT00000079138;ENSRNOT00000014917	exonic_part	0.748811	0.115131	0.0575615	348.123	424.818	0.000493108
ENSRNOG00000011134:E050	ENSRNOG00000011134	E050	TRUE	OK	FALSE	325.486	4785.08	0.00375365	0.00473899	0.00385904	0.00989968	0.303379	chr1	19069709	19069854	+	ENSRNOT00000079138;ENSRNOT00000014917	exonic_part	0.341086	0.321404	0.160693	270.894	379.247	0.000493108
ENSRNOG00000011134:E051	ENSRNOG00000011134	E051	TRUE	OK	FALSE	215.73	1845.27	0.00611605	0.00506383	0.00598694	0.0925794	0.665538	chr1	19084880	19085019	+	ENSRNOT00000079138;ENSRNOT00000014917	exonic_part	0.704377	0.257212	0.128601	183.679	247.037	0.000493108
ENSRNOG00000011134:E052	ENSRNOG00000011134	E052	TRUE	OK	FALSE	9.27507	13.7268	0.0272056	0.0265063	0.0270606	0.260824	0.82859	chr1	19086972	19086984	+	ENSRNOT00000079138;ENSRNOT00000014917	exonic_part	0.840049	-0.518172	-0.259085	10.2991	8.13623	0.000493108
ENSRNOG00000011134:E053	ENSRNOG00000011134	E053	TRUE	OK	FALSE	11.0747	12.6457	0.00806829	0.0228654	0.0115719	0.82785	0.979463	chr1	19089873	19089994	+	ENSRNOT00000079138	exonic_part	0.980265	0.0918232	0.0459115	9.9763	12.0226	0.000493108
ENSRNOG00000011134:E054	ENSRNOG00000011134	E054	TRUE	OK	FALSE	8.93282	15.1979	0.00979118	0.0273648	0.0140471	0.267148	0.83198	chr1	19090177	19090298	+	ENSRNOT00000014917	exonic_part	0.842397	0.502447	0.251223	6.84786	10.966	0.000493108
ENSRNOG00000011134:E055	ENSRNOG00000011134	E055	TRUE	OK	FALSE	279.002	1234.43	0.000411352	0.00484537	0.000952801	0.458739	0.906834	chr1	19092955	19093132	+	ENSRNOT00000079138;ENSRNOT00000014917	exonic_part	0.90445	0.0674057	0.0337012	255.393	302.191	0.000493108
ENSRNOG00000011134:E056	ENSRNOG00000011134	E056	TRUE	OK	FALSE	447.907	2693.32	0.00203297	0.00456449	0.00227397	0.487936	0.914539	chr1	19111081	19111230	+	ENSRNOT00000079138;ENSRNOT00000014917	exonic_part	0.9124	0.0652885	0.0326416	410.738	484.784	0.000493108
ENSRNOG00000011134:E057	ENSRNOG00000011134	E057	TRUE	OK	FALSE	470.483	3046.67	0.0012502	0.00454222	0.00155376	0.230727	0.810258	chr1	19116492	19116669	+	ENSRNOT00000079138;ENSRNOT00000014917	exonic_part	0.826301	0.10212	0.0510557	425.985	514.902	0.000493108
ENSRNOG00000011134:E058	ENSRNOG00000011134	E058	TRUE	OK	FALSE	449.453	2518.48	0.00139624	0.00456289	0.00169367	0.61181	0.944188	chr1	19116897	19117066	+	ENSRNOT00000079138;ENSRNOT00000014917	exonic_part	0.941063	0.0452137	0.022605	415.377	483.842	0.000493108
ENSRNOG00000011134:E059	ENSRNOG00000011134	E059	TRUE	OK	FALSE	303.528	2327.19	0.00240476	0.00478518	0.00265677	0.273241	0.835034	chr1	19124276	19124389	+	ENSRNOT00000079138;ENSRNOT00000014917	exonic_part	0.844736	0.124417	0.0622051	272.32	334.593	0.000493108
ENSRNOG00000011134:E060	ENSRNOG00000011134	E060	TRUE	OK	FALSE	277.655	2234.07	1.22695e-05	0.00484898	0.000556383	0.00104957	0.0869269	chr1	19124682	19124872	+	ENSRNOT00000079138;ENSRNOT00000014917	exonic_part	0.10014	0.270975	0.135481	235.427	319.19	0.000493108
ENSRNOG00000011134:E061	ENSRNOG00000011134	E061	TRUE	OK	FALSE	381.599	4746.51	0.00291642	0.00464511	0.00309838	0.0129094	0.340835	chr1	19126827	19126983	+	ENSRNOT00000079138;ENSRNOT00000014917	exonic_part	0.380259	0.273495	0.136738	324.151	438.971	0.000493108
ENSRNOG00000011134:E062	ENSRNOG00000011134	E062	TRUE	OK	FALSE	389.65	3857.96	0.00169277	0.00463385	0.00199083	0.0220058	0.42245	chr1	19128346	19128500	+	ENSRNOT00000079138;ENSRNOT00000014917	exonic_part	0.466609	0.218997	0.109491	337.966	441.465	0.000493108
ENSRNOG00000011134:E063	ENSRNOG00000011134	E063	TRUE	OK	FALSE	277.638	1046.13	2.42405e-05	0.00484903	0.000628039	0.123194	0.714274	chr1	19137889	19138020	+	ENSRNOT00000079138;ENSRNOT00000014917	exonic_part	0.748846	0.129251	0.0646223	248.484	306.44	0.000493108
ENSRNOG00000011134:E064	ENSRNOG00000011134	E064	TRUE	OK	FALSE	362.956	3797.55	0.00199879	0.00467308	0.00226648	0.00834471	0.280047	chr1	19140229	19140452	+	ENSRNOT00000079138;ENSRNOT00000014917	exonic_part	0.315564	0.267307	0.133645	308.655	416.504	0.000493108
ENSRNOG00000011134:E065	ENSRNOG00000011134	E065	TRUE	OK	FALSE	336.282	2433.62	0.00582873	0.00471849	0.00570443	0.355954	0.873668	chr1	19143114	19143269	+	ENSRNOT00000079138;ENSRNOT00000014917	exonic_part	0.874573	0.124694	0.0623434	301.491	370.352	0.000493108
ENSRNOG00000011134:J066	ENSRNOG00000011134	J066	TRUE	OK	FALSE	36.7067	152.641	0.0211145	0.0102798	0.0195253	0.0103	0.308908	chr1	18491492	18644224	+	ENSRNOT00000079138;ENSRNOT00000014917	splice_site	0.346789	-0.802518	-0.401257	44.6082	28.9997	0.000493108
ENSRNOG00000011134:J067	ENSRNOG00000011134	J067	TRUE	OK	FALSE	86.7084	621.318	0.0298082	0.00750009	0.0266957	0.0282556	0.464671	chr1	18644395	18655866	+	ENSRNOT00000079138;ENSRNOT00000014917	splice_site	0.508996	-0.646067	-0.323029	100.718	73.1553	0.000493108
ENSRNOG00000011134:J068	ENSRNOG00000011134	J068	TRUE	OK	FALSE	72.8156	297.861	0.00353173	0.00788943	0.00409193	4.80292e-05	0.00921645	chr1	18655979	18693770	+	ENSRNOT00000079138;ENSRNOT00000014917	splice_site	0.0106885	-0.714116	-0.357054	86.1901	59.6995	0.000493108
ENSRNOG00000011134:J069	ENSRNOG00000011134	J069	TRUE	OK	FALSE	62.9511	325.448	0.027641	0.00827021	0.0248248	0.0716837	0.6214	chr1	18694013	18742522	+	ENSRNOT00000079138;ENSRNOT00000014917	splice_site	0.662219	-0.515957	-0.257976	70.2215	55.7012	0.000493108
ENSRNOG00000011134:J070	ENSRNOG00000011134	J070	TRUE	OK	FALSE	26.5228	26.0313	0.00615162	0.0121307	0.0071585	0.809435	0.977342	chr1	18742702	18746284	+	ENSRNOT00000079138;ENSRNOT00000014917	splice_site	0.978245	-0.0653632	-0.0326814	25.5112	27.5767	0.000493108
ENSRNOG00000011134:J071	ENSRNOG00000011134	J071	TRUE	OK	FALSE	31.6304	128.22	0.055131	0.0110534	0.0483328	0.76324	0.970579	chr1	18746374	18747741	+	ENSRNOT00000079138;ENSRNOT00000014917	splice_site	0.971398	-0.134192	-0.0670954	31.1594	32.1203	0.000493108
ENSRNOG00000011134:J072	ENSRNOG00000011134	J072	TRUE	OK	FALSE	55.4371	107.712	0.00686851	0.00865119	0.00712126	0.167862	0.763582	chr1	18747859	18753880	+	ENSRNOT00000079138;ENSRNOT00000014917	splice_site	0.790405	-0.281253	-0.140625	57.5557	53.6384	0.000493108
ENSRNOG00000011134:J073	ENSRNOG00000011134	J073	TRUE	OK	FALSE	30.7842	85.3005	0.034833	0.0112072	0.0310736	0.186273	0.779164	chr1	18754059	18757411	+	ENSRNOT00000079138;ENSRNOT00000014917	splice_site	0.80286	-0.437418	-0.218708	33.6303	28.1201	0.000493108
ENSRNOG00000011134:J074	ENSRNOG00000011134	J074	TRUE	OK	FALSE	27.5687	75.356	0.0455527	0.0118776	0.0404252	0.641532	0.950393	chr1	18757511	18760395	+	ENSRNOT00000079138;ENSRNOT00000014917	splice_site	0.948085	-0.236795	-0.118397	28.2923	27.1673	0.000493108
ENSRNOG00000011134:J075	ENSRNOG00000011134	J075	TRUE	OK	FALSE	46.7279	77.7614	0.000335262	0.00924606	0.00207592	0.00399646	0.192511	chr1	18760556	18778787	+	ENSRNOT00000079138;ENSRNOT00000014917	splice_site	0.219882	-0.54144	-0.270718	52.6177	40.9837	0.000493108
ENSRNOG00000011134:J076	ENSRNOG00000011134	J076	TRUE	OK	FALSE	48.9352	169.432	0.0287608	0.00907526	0.0259599	0.311835	0.854482	chr1	18778928	18782026	+	ENSRNOT00000079138;ENSRNOT00000014917	splice_site	0.859063	-0.326229	-0.163113	51.4641	46.4901	0.000493108
ENSRNOG00000011134:J077	ENSRNOG00000011134	J077	TRUE	OK	FALSE	34.8304	79.7711	0.00464613	0.0105395	0.00563161	0.00824022	0.278174	chr1	18782200	18835185	+	ENSRNOT00000079138;ENSRNOT00000014917	splice_site	0.313485	-0.617878	-0.308937	40.1668	29.6591	0.000493108
ENSRNOG00000011134:J078	ENSRNOG00000011134	J078	TRUE	OK	FALSE	70.4265	308.879	0.000113539	0.00797187	0.00145407	7.00152e-07	0.000254899	chr1	18835287	18836537	+	ENSRNOT00000079138;ENSRNOT00000014917	splice_site	0.000296217	-0.771672	-0.385831	84.4059	56.1946	0.000493108
ENSRNOG00000011134:J079	ENSRNOG00000011134	J079	TRUE	OK	FALSE	57.6487	124.691	0.00203558	0.00852874	0.00300601	0.00196551	0.129479	chr1	18836749	18852741	+	ENSRNOT00000079138;ENSRNOT00000014917	splice_site	0.148499	-0.55797	-0.278982	65.1073	50.1645	0.000493108
ENSRNOG00000011134:J080	ENSRNOG00000011134	J080	TRUE	OK	FALSE	23.0834	54.6138	0.0294366	0.0131247	0.0268077	0.162198	0.758324	chr1	18852853	18859518	+	ENSRNOT00000079138;ENSRNOT00000014917	splice_site	0.786541	-0.516443	-0.25822	25.8339	20.4465	0.000493108
ENSRNOG00000011134:J081	ENSRNOG00000011134	J081	TRUE	OK	FALSE	47.2759	131.596	0.0113047	0.00920217	0.0110156	0.0271033	0.457296	chr1	18859632	18863687	+	ENSRNOT00000079138;ENSRNOT00000014917	splice_site	0.501542	-0.538632	-0.269314	53.0136	41.369	0.000493108
ENSRNOG00000011134:J082	ENSRNOG00000011134	J082	TRUE	OK	FALSE	32.0453	54.8863	0.013825	0.010981	0.0133815	0.258716	0.827254	chr1	18863815	18871154	+	ENSRNOT00000079138;ENSRNOT00000014917	splice_site	0.838974	-0.310254	-0.155126	33.6096	30.6824	0.000493108
ENSRNOG00000011134:J083	ENSRNOG00000011134	J083	TRUE	OK	FALSE	19.5267	20.2883	0.0071406	0.0145209	0.00847144	0.760437	0.970141	chr1	18871241	18878653	+	ENSRNOT00000079138;ENSRNOT00000014917	splice_site	0.970963	-0.0924123	-0.046206	18.9844	20.1406	0.000493108
ENSRNOG00000011134:J084	ENSRNOG00000011134	J084	TRUE	OK	FALSE	38.9187	16.927	4.06116e-05	0.0100058	0.00172761	0.0384725	0.517811	chr1	18878865	18882637	+	ENSRNOT00000079138;ENSRNOT00000014917	splice_site	0.562803	-0.415533	-0.207765	42.0358	35.6976	0.000493108
ENSRNOG00000011134:J085	ENSRNOG00000011134	J085	TRUE	OK	FALSE	28.9236	17.8811	0.000122062	0.0115769	0.00251828	0.607586	0.943068	chr1	18882744	18886038	+	ENSRNOT00000079138;ENSRNOT00000014917	splice_site	0.940483	0.122342	0.0611706	25.8497	31.8126	0.000493108
ENSRNOG00000011134:J086	ENSRNOG00000011134	J086	TRUE	OK	FALSE	27.2964	84.4066	0.0125209	0.0119416	0.0124265	0.00210274	0.134317	chr1	18886219	18890252	+	ENSRNOT00000079138;ENSRNOT00000014917	splice_site	0.154031	-0.915537	-0.457766	34.1571	20.5238	0.000493108
ENSRNOG00000011134:J087	ENSRNOG00000011134	J087	TRUE	OK	FALSE	21.3985	12.0984	0.000393691	0.0137283	0.0035478	0.523862	0.923311	chr1	18890389	18903628	+	ENSRNOT00000079138;ENSRNOT00000014917	splice_site	0.920975	-0.171811	-0.0859051	21.4651	21.557	0.000493108
ENSRNOG00000011134:J088	ENSRNOG00000011134	J088	TRUE	OK	FALSE	23.3292	44.3049	0.000337898	0.0130439	0.00325596	0.00377889	0.186494	chr1	18903865	18905727	+	ENSRNOT00000079138;ENSRNOT00000014917	splice_site	0.213067	-0.760766	-0.380381	28.0153	18.7293	0.000493108
ENSRNOG00000011134:J089	ENSRNOG00000011134	J089	TRUE	OK	FALSE	28.0072	43.3262	0.000207536	0.0117771	0.00273606	0.00544235	0.226007	chr1	18905871	18906543	+	ENSRNOT00000079138;ENSRNOT00000014917	splice_site	0.25674	-0.666254	-0.333126	32.6826	23.3307	0.000493108
ENSRNOG00000011134:J090	ENSRNOG00000011134	J090	TRUE	OK	FALSE	58.216	114.135	0.00355678	0.00849883	0.0042363	0.00872181	0.286255	chr1	18906723	18906820	+	ENSRNOT00000079138;ENSRNOT00000014917	splice_site	0.322333	-0.494358	-0.247177	64.4995	51.9196	0.000493108
ENSRNOG00000011134:J091	ENSRNOG00000011134	J091	TRUE	OK	FALSE	38.5862	70.2551	0.0131133	0.010045	0.0126493	0.376394	0.880783	chr1	18907009	18907095	+	ENSRNOT00000079138;ENSRNOT00000014917	splice_site	0.880292	-0.227378	-0.113688	39.4192	38.1087	0.000493108
ENSRNOG00000011134:J092	ENSRNOG00000011134	J092	TRUE	OK	FALSE	32.1517	67.5704	0.0142268	0.0109627	0.0137175	0.222686	0.805348	chr1	18907229	18919970	+	ENSRNOT00000079138;ENSRNOT00000014917	splice_site	0.82238	-0.341691	-0.170845	33.977	30.3523	0.000493108
ENSRNOG00000011134:J093	ENSRNOG00000011134	J093	TRUE	OK	FALSE	36.2281	79.6173	0.00326198	0.0103435	0.00444891	0.00359548	0.181348	chr1	18920088	18928612	+	ENSRNOT00000079138;ENSRNOT00000014917	splice_site	0.207427	-0.658432	-0.329214	42.3109	30.3822	0.000493108
ENSRNOG00000011134:J094	ENSRNOG00000011134	J094	TRUE	OK	FALSE	38.8184	127.754	0.0216052	0.0100176	0.0198986	0.0310976	0.480802	chr1	18928747	18944437	+	ENSRNOT00000079138;ENSRNOT00000014917	splice_site	0.524805	-0.636642	-0.318319	44.9375	32.7619	0.000493108
ENSRNOG00000011134:J095	ENSRNOG00000011134	J095	TRUE	OK	FALSE	31.8779	57.2575	0.0200628	0.01101	0.0186933	0.630295	0.94817	chr1	18944562	18950546	+	ENSRNOT00000079138;ENSRNOT00000014917	splice_site	0.945515	-0.132727	-0.0663631	31.4402	32.4432	0.000493108
ENSRNOG00000011134:J096	ENSRNOG00000011134	J096	TRUE	OK	FALSE	28.2539	69.3053	0.0367579	0.0117219	0.0328343	0.831203	0.979917	chr1	18950633	18953242	+	ENSRNOT00000079138;ENSRNOT00000014917	splice_site	0.980837	-0.0825496	-0.0412746	27.377	29.2448	0.000493108
ENSRNOG00000011134:J097	ENSRNOG00000011134	J097	TRUE	OK	FALSE	55.5837	60.9515	0.000552354	0.00864276	0.0020269	0.104859	0.687267	chr1	18953436	18967422	+	ENSRNOT00000079138;ENSRNOT00000014917	splice_site	0.724299	-0.280638	-0.140318	57.5986	53.7054	0.000493108
ENSRNOG00000011134:J098	ENSRNOG00000011134	J098	TRUE	OK	FALSE	137.543	258.177	0.00266436	0.0067459	0.00309002	0.643574	0.95064	chr1	18967565	18972109	+	ENSRNOT00000079138;ENSRNOT00000014917	splice_site	0.948423	0.0635358	0.0317671	126.281	149.125	0.000493108
ENSRNOG00000011134:J099	ENSRNOG00000011134	J099	TRUE	OK	FALSE	272.022	794.231	0.00157789	0.00610993	0.00195327	0.952086	0.994611	chr1	18972208	18980287	+	ENSRNOT00000079138;ENSRNOT00000014917	splice_site	0.997238	-0.00732565	-0.00366265	255.935	288.049	0.000493108
ENSRNOG00000011134:J100	ENSRNOG00000011134	J100	TRUE	OK	FALSE	293.158	1364.45	0.00474159	0.00606303	0.00485153	0.0375001	0.51315	chr1	18980399	18984955	+	ENSRNOT00000079138;ENSRNOT00000014917	splice_site	0.558043	-0.288058	-0.144022	303.134	282.959	0.000493108
ENSRNOG00000011134:J101	ENSRNOG00000011134	J101	TRUE	OK	FALSE	298.495	1337.26	0.00519161	0.00605224	0.00526578	0.613603	0.944576	chr1	18985118	18986370	+	ENSRNOT00000079138;ENSRNOT00000014917	splice_site	0.941546	0.0704692	0.0352328	273.088	323.677	0.000493108
ENSRNOG00000011134:J102	ENSRNOG00000011134	J102	TRUE	OK	FALSE	322.568	5191.08	0.0250902	0.006008	0.0229359	0.825359	0.979084	chr1	18986581	18996169	+	ENSRNOT00000079138;ENSRNOT00000014917	splice_site	0.979793	-0.107789	-0.0538915	314.099	330.699	0.000493108
ENSRNOG00000011134:J103	ENSRNOG00000011134	J103	TRUE	OK	FALSE	260.577	1206.82	0.0079324	0.0061385	0.0077654	0.717304	0.963377	chr1	18996286	18996948	+	ENSRNOT00000079138;ENSRNOT00000014917	splice_site	0.963249	-0.0689492	-0.034473	250.446	270.471	0.000493108
ENSRNOG00000011134:J104	ENSRNOG00000011134	J104	TRUE	OK	FALSE	92.6168	97.3029	0.000853907	0.00736991	0.00176774	0.355194	0.873278	chr1	18997112	18999112	+	ENSRNOT00000079138;ENSRNOT00000014917	splice_site	0.87421	-0.129785	-0.0648916	91.1786	94.3531	0.000493108
ENSRNOG00000011134:J105	ENSRNOG00000011134	J105	TRUE	OK	FALSE	118.352	108.518	6.0543e-05	0.0069545	0.00101254	0.832074	0.980047	chr1	18999251	19030050	+	ENSRNOT00000079138;ENSRNOT00000014917	splice_site	0.980906	-0.0242166	-0.0121081	111.82	124.412	0.000493108
ENSRNOG00000011134:J106	ENSRNOG00000011134	J106	TRUE	OK	FALSE	220.018	592.039	0.000782094	0.00626367	0.0012877	0.563002	0.932745	chr1	19030153	19041336	+	ENSRNOT00000079138;ENSRNOT00000014917	splice_site	0.930651	0.0581545	0.0290761	201.912	237.508	0.000493108
ENSRNOG00000011134:J107	ENSRNOG00000011134	J107	TRUE	OK	FALSE	130.817	541.525	0.00100219	0.00681204	0.00166793	0.0464911	0.549683	chr1	19041453	19043220	+	ENSRNOT00000079138;ENSRNOT00000014917	splice_site	0.593629	0.249361	0.124678	112.017	150.151	0.000493108
ENSRNOG00000011134:J108	ENSRNOG00000011134	J108	FALSE	ALL_ZERO	TRUE	0	0	NA	Inf	NA	NA	NA	chr1	19043403	19047790	+	ENSRNOT00000079138;ENSRNOT00000014917	splice_site	NA	NA	NA	NA	NA	0.000493108
ENSRNOG00000011134:J109	ENSRNOG00000011134	J109	TRUE	OK	FALSE	257.306	1886.72	0.00171334	0.00614713	0.00208276	0.0623959	0.59935	chr1	19047951	19053503	+	ENSRNOT00000079138;ENSRNOT00000014917	splice_site	0.640958	0.199461	0.0997262	224.174	289.808	0.000493108
ENSRNOG00000011134:J110	ENSRNOG00000011134	J110	TRUE	OK	FALSE	150.667	1098.41	0.00330364	0.00663385	0.00362679	0.0503121	0.563215	chr1	19053647	19054411	+	ENSRNOT00000079138;ENSRNOT00000014917	splice_site	0.606864	0.28049	0.140241	127.113	173.948	0.000493108
ENSRNOG00000011134:J111	ENSRNOG00000011134	J111	TRUE	OK	FALSE	148.72	741.341	0.00031854	0.00664922	0.00112382	0.0278303	0.461855	chr1	19054545	19056858	+	ENSRNOT00000079138;ENSRNOT00000014917	splice_site	0.506204	0.25019	0.125092	126.797	170.014	0.000493108
ENSRNOG00000011134:J112	ENSRNOG00000011134	J112	TRUE	OK	FALSE	138.984	672.311	0.000864836	0.00673256	0.00154363	0.0362392	0.507321	chr1	19057018	19062253	+	ENSRNOT00000079138;ENSRNOT00000014917	splice_site	0.551964	0.254366	0.12718	118.569	159.443	0.000493108
ENSRNOG00000011134:J113	ENSRNOG00000011134	J113	TRUE	OK	FALSE	175.822	423.188	0.00204472	0.00646582	0.00245998	0.650186	0.951902	chr1	19062378	19068890	+	ENSRNOT00000079138;ENSRNOT00000014917	splice_site	0.949857	-0.055191	-0.0275947	168.036	183.084	0.000493108
ENSRNOG00000011134:J114	ENSRNOG00000011134	J114	TRUE	OK	FALSE	96.8287	490.826	0.00149657	0.00728681	0.00222496	0.0232242	0.43163	chr1	19069053	19069709	+	ENSRNOT00000079138;ENSRNOT00000014917	splice_site	0.475833	0.330439	0.165217	80.0238	113.474	0.000493108
ENSRNOG00000011134:J115	ENSRNOG00000011134	J115	TRUE	OK	FALSE	174.741	1462.39	0.00796279	0.00647205	0.00780986	0.0911574	0.663006	chr1	19069854	19084880	+	ENSRNOT00000079138;ENSRNOT00000014917	splice_site	0.702137	0.292015	0.146003	146.646	202.128	0.000493108
ENSRNOG00000011134:J116	ENSRNOG00000011134	J116	FALSE	LOW_COUNTS_INDEP_FILTER	FALSE	0.688629	0.673589	0.111498	0.262404	0.143007	0.983433	NA	chr1	19085019	19086972	+	ENSRNOT00000079138;ENSRNOT00000014917	splice_site	1	NA	NA	NA	NA	0.000493108
ENSRNOG00000011134:J117	ENSRNOG00000011134	J117	FALSE	LOW_COUNTS_INDEP_FILTER	FALSE	0.511709	0.703062	0.369342	0.35124	0.366098	0.669484	NA	chr1	19086984	19089873	+	ENSRNOT00000079138	splice_site	0.953874	NA	NA	NA	NA	0.000493108
ENSRNOG00000011134:J118	ENSRNOG00000011134	J118	FALSE	ALL_ZERO	TRUE	0	0	NA	Inf	NA	NA	NA	chr1	19086984	19090177	+	ENSRNOT00000014917	splice_site	NA	NA	NA	NA	NA	0.000493108
ENSRNOG00000011134:J119	ENSRNOG00000011134	J119	FALSE	ALL_ZERO	TRUE	0	0	NA	Inf	NA	NA	NA	chr1	19089994	19092955	+	ENSRNOT00000079138	splice_site	NA	NA	NA	NA	NA	0.000493108
ENSRNOG00000011134:J120	ENSRNOG00000011134	J120	TRUE	OK	FALSE	1.7961	2.1415	0.0626364	0.103973	0.0710442	0.412019	0.893238	chr1	19090298	19092955	+	ENSRNOT00000014917	splice_site	0.891221	-0.803968	-0.401984	2.18091	1.41284	0.000493108
ENSRNOG00000011134:J121	ENSRNOG00000011134	J121	TRUE	OK	FALSE	228.37	620.439	0.00118104	0.00623426	0.00163036	0.873692	0.985444	chr1	19093132	19111081	+	ENSRNOT00000079138;ENSRNOT00000014917	splice_site	0.986504	0.016119	0.00805919	213	243.535	0.000493108
ENSRNOG00000011134:J122	ENSRNOG00000011134	J122	TRUE	OK	FALSE	169.274	509.303	0.00245216	0.00650475	0.00284466	0.428674	0.898154	chr1	19111230	19116492	+	ENSRNOT00000079138;ENSRNOT00000014917	splice_site	0.895659	0.0997129	0.049855	153.031	185.182	0.000493108
ENSRNOG00000011134:J123	ENSRNOG00000011134	J123	TRUE	OK	FALSE	190.087	718.546	0.00042449	0.0063903	0.00107603	0.092478	0.665391	chr1	19116669	19116897	+	ENSRNOT00000079138;ENSRNOT00000014917	splice_site	0.704282	0.172773	0.0863838	167.673	213.126	0.000493108
ENSRNOG00000011134:J124	ENSRNOG00000011134	J124	TRUE	OK	FALSE	186.833	1362.33	0.0103807	0.00640651	0.00996184	0.606105	0.94272	chr1	19117066	19124276	+	ENSRNOT00000079138;ENSRNOT00000014917	splice_site	0.940483	0.0966823	0.0483396	169.285	204.385	0.000493108
ENSRNOG00000011134:J125	ENSRNOG00000011134	J125	TRUE	OK	FALSE	101.638	517.588	0.00404928	0.00720034	0.00441125	0.0663848	0.609215	chr1	19124389	19124682	+	ENSRNOT00000079138;ENSRNOT00000014917	splice_site	0.650661	0.301249	0.150622	84.9986	118.121	0.000493108
ENSRNOG00000011134:J126	ENSRNOG00000011134	J126	TRUE	OK	FALSE	134.684	525.896	3.41383e-05	0.00677321	0.000873395	0.0243475	0.439346	chr1	19124872	19126827	+	ENSRNOT00000079138;ENSRNOT00000014917	splice_site	0.483676	0.257653	0.128824	114.585	154.469	0.000493108
ENSRNOG00000011134:J127	ENSRNOG00000011134	J127	TRUE	OK	FALSE	205.389	1705.84	0.00198891	0.00632095	0.00239524	0.00619825	0.241085	chr1	19126983	19128346	+	ENSRNOT00000079138;ENSRNOT00000014917	splice_site	0.273151	0.318626	0.159307	170.936	239.685	0.000493108
ENSRNOG00000011134:J128	ENSRNOG00000011134	J128	TRUE	OK	FALSE	146.876	308.465	3.7313e-05	0.00666416	0.000846819	0.388924	0.885623	chr1	19128500	19137889	+	ENSRNOT00000079138;ENSRNOT00000014917	splice_site	0.884441	0.0955221	0.0477598	133.223	160.8	0.000493108
ENSRNOG00000011134:J129	ENSRNOG00000011134	J129	TRUE	OK	FALSE	120.819	416.073	0.00528685	0.00692397	0.00546538	0.242587	0.817328	chr1	19138020	19140229	+	ENSRNOT00000079138;ENSRNOT00000014917	splice_site	0.831715	0.190574	0.095285	105.429	135.79	0.000493108
ENSRNOG00000011134:J130	ENSRNOG00000011134	J130	TRUE	OK	FALSE	134.512	791.058	0.0018214	0.00677489	0.00235073	0.0113953	0.322544	chr1	19140452	19143114	+	ENSRNOT00000079138;ENSRNOT00000014917	splice_site	0.361171	0.332621	0.166307	110.946	157.383	0.000493108
ENSRNOG00000011134:N131	ENSRNOG00000011134	N131	TRUE	OK	FALSE	3.51996	2.1332	0.000757051	0.0557269	0.0152752	0.292907	0.844949	chr1	19043403	19047796	+	UNKNOWN_TX	novel_splice_site	0.851935	0.707254	0.353627	2.48887	4.59439	0.000493108
ENSRNOG00000011134:N132	ENSRNOG00000011134	N132	TRUE	OK	FALSE	1.82319	2.21441	0.0368623	0.102509	0.0518367	0.400683	0.889631	chr1	19085019	19089873	+	UNKNOWN_TX	novel_splice_site	0.887837	0.817469	0.408734	1.24108	2.47308	0.000493108
ENSRNOG00000032150:E001	ENSRNOG00000032150	E001	TRUE	OK	FALSE	613.212	3193.28	0.0043086	0.00443941	0.00432186	0.870171	0.984951	chr1	37507275	37507427	+	ENSRNOT00000047627	exonic_part	0.985987	-0.0134976	-0.0067481	584.761	642.37	0.0700868
ENSRNOG00000032150:E002	ENSRNOG00000032150	E002	TRUE	OK	FALSE	709.594	4882.97	0.0018291	0.00439338	0.00203566	0.669431	0.955122	chr1	37512285	37512397	+	ENSRNOT00000047627	exonic_part	0.953874	0.0390084	0.0195019	664.666	755.067	0.0700868
ENSRNOG00000032150:E003	ENSRNOG00000032150	E003	TRUE	OK	FALSE	840.437	7549.9	1.20862e-05	0.00434779	0.000346639	0.788342	0.974055	chr1	37515041	37515169	+	ENSRNOT00000047627	exonic_part	0.975093	-0.0124214	-0.00620981	800.661	881.212	0.0700868
ENSRNOG00000032150:E004	ENSRNOG00000032150	E004	TRUE	OK	FALSE	1072.1	33235.2	0.0025852	0.00429436	0.00271741	0.319255	0.857793	chr1	37516584	37516743	+	ENSRNOT00000047627	exonic_part	0.861621	-0.101903	-0.0509419	1049.98	1094.23	0.0700868
ENSRNOG00000032150:E005	ENSRNOG00000032150	E005	TRUE	OK	FALSE	1099.5	59363.7	0.0112392	0.00428952	0.0104368	0.532047	0.92514	chr1	37517694	37517827	+	ENSRNOT00000047627	exonic_part	0.922848	-0.146857	-0.0734143	1091.62	1107.22	0.0700868
ENSRNOG00000032150:E006	ENSRNOG00000032150	E006	TRUE	OK	FALSE	830.186	9645.25	0.000656526	0.00435084	0.000925755	0.505118	0.918904	chr1	37519419	37519596	+	ENSRNOT00000047627	exonic_part	0.917007	0.0472512	0.0236223	775.24	885.274	0.0700868
ENSRNOG00000032150:E007	ENSRNOG00000032150	E007	TRUE	OK	FALSE	497.216	1674.02	0.00483087	0.00451847	0.00480392	0.848821	0.982215	chr1	37522469	37522513	+	ENSRNOT00000047627	exonic_part	0.982917	-0.018927	-0.00946273	474.674	519.568	0.0700868
ENSRNOG00000032150:E008	ENSRNOG00000032150	E008	TRUE	OK	FALSE	659.597	10367.5	0.014774	0.00441558	0.0134697	0.187837	0.780425	chr1	37525990	37526071	+	ENSRNOT00000047627	exonic_part	0.803753	0.268773	0.134372	569.696	749.582	0.0700868
ENSRNOG00000032150:E009	ENSRNOG00000032150	E009	TRUE	OK	FALSE	676.851	9532.21	0.00128384	0.00440755	0.00152796	0.0420256	0.533228	chr1	37532727	37532797	+	ENSRNOT00000047627	exonic_part	0.577335	0.161519	0.0807506	607.137	745.978	0.0700868
ENSRNOG00000032150:E010	ENSRNOG00000032150	E010	TRUE	OK	FALSE	846.497	15459.5	0.000650245	0.00434602	0.000914821	0.951796	0.994569	chr1	37535519	37535617	+	ENSRNOT00000047627	exonic_part	0.997175	-0.000584735	-0.000292325	802.992	889.957	0.0700868
ENSRNOG00000032150:E011	ENSRNOG00000032150	E011	TRUE	OK	FALSE	759.235	33656.4	0.0126153	0.00437423	0.0116273	0.361548	0.875907	chr1	37569271	37569356	+	ENSRNOT00000047627	exonic_part	0.87631	-0.205869	-0.102922	769.593	748.975	0.0700868
ENSRNOG00000032150:E012	ENSRNOG00000032150	E012	TRUE	OK	FALSE	1062.57	56555.5	0.0111501	0.00429609	0.0103812	0.457456	0.906609	chr1	37586898	37587036	+	ENSRNOT00000047627	exonic_part	0.904192	-0.163169	-0.0815692	1060.61	1064.7	0.0700868
ENSRNOG00000032150:E013	ENSRNOG00000032150	E013	TRUE	OK	FALSE	1086.54	27898.7	0.000774509	0.00429178	0.00102138	0.768581	0.971335	chr1	37593151	37593271	+	ENSRNOT00000047627	exonic_part	0.972263	0.0164076	0.00820223	1025.88	1148.66	0.0700868
ENSRNOG00000032150:E014	ENSRNOG00000032150	E014	TRUE	OK	FALSE	774.22	9308.94	0.00368954	0.00436893	0.00374891	0.323639	0.859832	chr1	37596386	37596556	+	ENSRNOT00000047627	exonic_part	0.863199	0.113807	0.0568962	707.413	842.12	0.0700868
ENSRNOG00000032150:E015	ENSRNOG00000032150	E015	TRUE	OK	FALSE	362.441	2547.69	0.00124015	0.00467389	0.00158097	0.357178	0.874143	chr1	37607344	37607429	+	ENSRNOT00000047627	exonic_part	0.874872	0.0952881	0.0476413	332.777	392.914	0.0700868
ENSRNOG00000032150:E016	ENSRNOG00000032150	E016	TRUE	OK	FALSE	481.206	4802.26	0.00385186	0.00453238	0.00392228	0.182958	0.776672	chr1	37612965	37613124	+	ENSRNOT00000047627	exonic_part	0.800524	0.167921	0.083954	430.227	532.123	0.0700868
ENSRNOG00000032150:E017	ENSRNOG00000032150	E017	TRUE	OK	FALSE	503.995	3023.49	0.000859416	0.00451285	0.00118572	0.37858	0.881666	chr1	37619706	37619853	+	ENSRNOT00000047627	exonic_part	0.881042	0.0767897	0.0383917	465.782	542.809	0.0700868
ENSRNOG00000032150:E018	ENSRNOG00000032150	E018	TRUE	OK	FALSE	535.487	5035.77	2.4064e-05	0.0044886	0.000471594	0.196341	0.786883	chr1	37621554	37621662	+	ENSRNOT00000047627	exonic_part	0.808705	0.0884524	0.0442223	492.91	578.953	0.0700868
ENSRNOG00000032150:E019	ENSRNOG00000032150	E019	TRUE	OK	FALSE	523.483	5382.8	0.000689526	0.0044975	0.00102556	0.411449	0.893084	chr1	37687635	37687750	+	ENSRNOT00000047627	exonic_part	0.891045	0.0704497	0.0352218	484.809	562.685	0.0700868
ENSRNOG00000032150:E020	ENSRNOG00000032150	E020	TRUE	OK	FALSE	688.468	23226.9	0.0081839	0.00440237	0.00777814	0.542621	0.927901	chr1	37693628	37693753	+	ENSRNOT00000047627	exonic_part	0.925732	-0.0961707	-0.0480798	674.224	702.822	0.0700868
ENSRNOG00000032150:E021	ENSRNOG00000032150	E021	TRUE	OK	FALSE	1807.97	90175.5	0.00179098	0.00421546	0.0019503	0.574383	0.935782	chr1	37697579	37698390	+	ENSRNOT00000047627	exonic_part	0.933721	0.039926	0.019956	1695.43	1920.7	0.0700868
ENSRNOG00000032150:J022	ENSRNOG00000032150	J022	TRUE	OK	FALSE	329.044	1425.91	0.00449896	0.00599721	0.00462302	0.620573	0.945624	chr1	37507427	37512285	+	ENSRNOT00000047627	splice_site	0.942797	0.0661571	0.0330768	305.202	353.416	0.0700868
ENSRNOG00000032150:J023	ENSRNOG00000032150	J023	TRUE	OK	FALSE	475.376	4522.13	0.000564856	0.00583168	0.000913531	0.162142	0.758324	chr1	37512397	37515041	+	ENSRNOT00000047627	splice_site	0.786541	0.102783	0.0513878	435.156	515.921	0.0700868
ENSRNOG00000032150:J024	ENSRNOG00000032150	J024	TRUE	OK	FALSE	397.903	2119.27	0.000482279	0.00590415	0.000881319	0.881143	0.986389	chr1	37515169	37516584	+	ENSRNOT00000047627	splice_site	0.987581	-0.00324733	-0.00162356	378.276	418.467	0.0700868
ENSRNOG00000032150:J025	ENSRNOG00000032150	J025	TRUE	OK	FALSE	641.592	35590	0.0218666	0.00573525	0.0201905	0.447441	0.903325	chr1	37516743	37517694	+	ENSRNOT00000047627	splice_site	0.900817	-0.246648	-0.123311	659.264	623.808	0.0700868
ENSRNOG00000032150:J026	ENSRNOG00000032150	J026	TRUE	OK	FALSE	435.353	4754.18	0.000240793	0.0058659	0.000661804	0.0308241	0.479217	chr1	37517827	37519419	+	ENSRNOT00000047627	splice_site	0.523058	0.157253	0.0786208	390.764	480.452	0.0700868
ENSRNOG00000032150:J027	ENSRNOG00000032150	J027	TRUE	OK	FALSE	371.694	1276.91	0.000663332	0.0059355	0.00104691	0.485762	0.913759	chr1	37519596	37522469	+	ENSRNOT00000047627	splice_site	0.911662	-0.0538229	-0.0269098	358.98	384.018	0.0700868
ENSRNOG00000032150:J028	ENSRNOG00000032150	J028	TRUE	OK	FALSE	370.614	4033.94	0.0184986	0.00593689	0.0171578	0.287897	0.842225	chr1	37522513	37525990	+	ENSRNOT00000047627	splice_site	0.849817	0.250601	0.125293	321.175	420.186	0.0700868
ENSRNOG00000032150:J029	ENSRNOG00000032150	J029	TRUE	OK	FALSE	383.997	5359.35	0.0129347	0.00592025	0.012245	0.0720665	0.622312	chr1	37526071	37532727	+	ENSRNOT00000047627	splice_site	0.663145	0.35618	0.178079	319.669	448.372	0.0700868
ENSRNOG00000032150:J030	ENSRNOG00000032150	J030	TRUE	OK	FALSE	518.531	6779.11	0.00192321	0.0058007	0.00217439	0.0935774	0.667424	chr1	37532797	37535519	+	ENSRNOT00000047627	splice_site	0.70622	0.155446	0.0777166	465.723	571.088	0.0700868
ENSRNOG00000032150:J031	ENSRNOG00000032150	J031	TRUE	OK	FALSE	491.966	12441.4	0.00886851	0.00581913	0.00860225	0.564746	0.933263	chr1	37535617	37569271	+	ENSRNOT00000047627	splice_site	0.931216	-0.11276	-0.0563757	484.884	499.209	0.0700868
ENSRNOG00000032150:J032	ENSRNOG00000032150	J032	TRUE	OK	FALSE	415.256	10405.1	0.0132811	0.00588557	0.0125519	0.413264	0.893673	chr1	37569356	37586898	+	ENSRNOT00000047627	splice_site	0.891577	-0.20542	-0.102703	422.083	408.499	0.0700868
ENSRNOG00000032150:J033	ENSRNOG00000032150	J033	TRUE	OK	FALSE	622.182	18073.5	0.00742612	0.00574385	0.00728881	0.799337	0.975979	chr1	37587036	37593151	+	ENSRNOT00000047627	splice_site	0.977058	-0.0574222	-0.0287082	601.838	642.8	0.0700868
ENSRNOG00000032150:J034	ENSRNOG00000032150	J034	TRUE	OK	FALSE	453.044	5813.95	0.00644949	0.00585002	0.00639202	0.0597599	0.591834	chr1	37593271	37596386	+	ENSRNOT00000047627	splice_site	0.634064	0.277306	0.138643	389.25	517.383	0.0700868
ENSRNOG00000032150:J035	ENSRNOG00000032150	J035	TRUE	OK	FALSE	171.926	1257.32	0.00205644	0.00648863	0.00247463	0.0695539	0.616654	chr1	37596556	37607344	+	ENSRNOT00000047627	splice_site	0.657651	0.234755	0.117375	149.909	194.844	0.0700868
ENSRNOG00000032150:J036	ENSRNOG00000032150	J036	TRUE	OK	FALSE	225.44	1179.52	0.00376731	0.00624433	0.0039939	0.121681	0.712317	chr1	37607429	37612965	+	ENSRNOT00000047627	splice_site	0.747133	0.214633	0.107313	197.65	253.169	0.0700868
ENSRNOG00000032150:J037	ENSRNOG00000032150	J037	TRUE	OK	FALSE	152.398	675.331	2.12291e-05	0.0066205	0.000751616	0.0219251	0.422105	chr1	37613124	37619706	+	ENSRNOT00000047627	splice_site	0.466185	0.250324	0.125159	131.713	173.147	0.0700868
ENSRNOG00000032150:J038	ENSRNOG00000032150	J038	TRUE	OK	FALSE	338.955	1646.95	0.00112997	0.00598148	0.00149437	0.236586	0.813571	chr1	37619853	37621554	+	ENSRNOT00000047627	splice_site	0.828676	0.116299	0.0581465	308.775	369.769	0.0700868
ENSRNOG00000032150:J039	ENSRNOG00000032150	J039	TRUE	OK	FALSE	201.039	722.288	0.000589422	0.00633959	0.00117766	0.582129	0.937519	chr1	37621662	37687635	+	ENSRNOT00000047627	splice_site	0.935353	0.0626699	0.0313339	186.329	215.496	0.0700868
ENSRNOG00000032150:J040	ENSRNOG00000032150	J040	TRUE	OK	FALSE	302.89	2074.08	0.000766299	0.00604364	0.00119613	0.266155	0.831351	chr1	37687750	37693628	+	ENSRNOT00000047627	splice_site	0.841899	0.109058	0.0545263	276.575	329.77	0.0700868
ENSRNOG00000032150:J041	ENSRNOG00000032150	J041	TRUE	OK	FALSE	381.228	13978	0.0222657	0.0059236	0.0204839	0.448729	0.903925	chr1	37693753	37697579	+	ENSRNOT00000047627	splice_site	0.901402	-0.216193	-0.10809	388.911	373.511	0.0700868
ENSRNOG00000032150:N042	ENSRNOG00000032150	N042	FALSE	LOW_COUNTS_INDEP_FILTER	FALSE	0.988726	0.758703	0.0211985	0.184416	0.064737	0.966908	NA	chr1	37445504	37519549	+	UNKNOWN_TX	novel_splice_site	0.999464	NA	NA	NA	NA	0.0700868
ENSRNOG00000032150:N043	ENSRNOG00000032150	N043	FALSE	LOW_COUNTS_INDEP_FILTER	FALSE	1.16325	1.51359	0.197845	0.157568	0.190797	0.721444	NA	chr1	37569356	37593151	+	UNKNOWN_TX	novel_splice_site	0.963879	NA	NA	NA	NA	0.0700868
ENSRNOG00000032150:N044	ENSRNOG00000032150	N044	TRUE	OK	FALSE	1.37954	1.20008	0.00271598	0.133719	0.0395868	0.160959	0.757566	chr1	37587036	37587230	+	UNKNOWN_TX	novel_splice_site	0.785876	1.6182	0.809102	0.623323	2.11994	0.0700868
ENSRNOG00000032150:N045	ENSRNOG00000032150	N045	TRUE	OK	FALSE	2.02784	0.888637	0.00105793	0.0927148	0.0253106	0.556362	0.931212	chr1	37596556	37598948	+	UNKNOWN_TX	novel_splice_site	0.929001	0.519038	0.259519	1.55798	2.47357	0.0700868
ENSRNOG00000032150:N046	ENSRNOG00000032150	N046	TRUE	OK	FALSE	7.50132	13.8914	0.0170719	0.0290472	0.0194772	0.0696214	0.616789	chr1	37607429	37612982	+	UNKNOWN_TX	novel_splice_site	0.657791	-0.877929	-0.438964	9.35795	5.64538	0.0700868
ENSRNOG00000032150:N047	ENSRNOG00000032150	N047	FALSE	LOW_COUNTS_INDEP_FILTER	FALSE	0.808288	2.39896	0.505168	0.224366	0.451732	0.0518683	NA	chr1	37613124	37614319	+	UNKNOWN_TX	novel_splice_site	0.612383	NA	NA	NA	NA	0.0700868
ENSRNOG00000032150:N048	ENSRNOG00000032150	N048	TRUE	OK	FALSE	1.69279	3.69335	0.00108692	0.109985	0.029706	0.000212239	0.0284973	chr1	37695686	37696067	+	UNKNOWN_TX	novel_splice_site	0.03299	-25.9516	-12.9758	3.42033	5.84247e-08	0.0700868
ENSRNOG00000049259:E001	ENSRNOG00000049259	E001	TRUE	OK	FALSE	43.318	57.7991	0.0070695	0.00889795	0.00746668	0.189873	0.781987	chr1	37896779	37897257	-	ENSRNOT00000079626	exonic_part	0.805101	-0.309667	-0.154818	45.1062	41.6875	0.0928247
ENSRNOG00000049259:E002	ENSRNOG00000049259	E002	TRUE	OK	FALSE	3.81741	9.78364	0.000648693	0.0585394	0.0175284	0.00306846	0.166303	chr1	37918571	37918627	-	ENSRNOT00000085560	exonic_part	0.19047	2.19136	1.09567	1.24469	6.36692	0.0928247
ENSRNOG00000049259:E003	ENSRNOG00000049259	E003	TRUE	OK	FALSE	62.4873	64.397	0.0104453	0.00742624	0.00987217	0.372971	0.87968	chr1	37951839	37952065	-	ENSRNOT00000071889	exonic_part	0.879267	-0.209383	-0.104676	62.7191	62.145	0.0928247
ENSRNOG00000049259:E004	ENSRNOG00000049259	E004	TRUE	OK	FALSE	203.319	392.03	1e-08	0.00512263	0.00137576	0.608272	0.943268	chr1	37952065	37952871	-	ENSRNOT00000079626;ENSRNOT00000071889	exonic_part	0.940483	0.0596455	0.0298039	188.31	218.154	0.0928247
ENSRNOG00000049259:E005	ENSRNOG00000049259	E005	TRUE	OK	FALSE	331.073	1166.91	1e-08	0.00472822	0.00119394	0.835432	0.980436	chr1	37952871	37954277	-	ENSRNOT00000071889	exonic_part	0.981262	-0.0222783	-0.0111226	312.411	349.452	0.0928247
ENSRNOG00000049259:E006	ENSRNOG00000049259	E006	TRUE	OK	FALSE	43.6247	90.3933	5.77668e-05	0.00886423	0.00211979	0.107512	0.691484	chr1	37956015	37956040	-	ENSRNOT00000071889	exonic_part	0.728205	0.322232	0.161101	36.4307	50.5598	0.0928247
ENSRNOG00000049259:E007	ENSRNOG00000049259	E007	TRUE	OK	FALSE	56.0035	94.7382	3.5938e-05	0.00781128	0.00166165	0.160528	0.756981	chr1	37956040	37956114	-	ENSRNOT00000079626;ENSRNOT00000071889	exonic_part	0.785338	0.248681	0.124325	48.2537	63.6312	0.0928247
ENSRNOG00000049259:E008	ENSRNOG00000049259	E008	TRUE	OK	FALSE	55.3892	31.9368	3.36241e-05	0.00785243	0.00162654	0.731186	0.965847	chr1	37957279	37957400	-	ENSRNOT00000079626;ENSRNOT00000085560;ENSRNOT00000071889	exonic_part	0.965743	-0.0631396	-0.0315658	53.2118	57.6266	0.0928247
ENSRNOG00000049259:E009	ENSRNOG00000049259	E009	TRUE	OK	FALSE	15.5826	28.3229	0.0465013	0.0174369	0.0406398	0.324197	0.859992	chr1	37957400	37957412	-	ENSRNOT00000079626;ENSRNOT00000071889	exonic_part	0.863272	-0.460008	-0.229996	17.087	14.1343	0.0928247
ENSRNOG00000049259:J010	ENSRNOG00000049259	J010	FALSE	ALL_ZERO	TRUE	0	0	NA	Inf	NA	NA	NA	chr1	37897257	37952065	-	ENSRNOT00000079626	splice_site	NA	NA	NA	NA	NA	0.0928247
ENSRNOG00000049259:J011	ENSRNOG00000049259	J011	FALSE	ALL_ZERO	TRUE	0	0	NA	Inf	NA	NA	NA	chr1	37918627	37957279	-	ENSRNOT00000085560	splice_site	NA	NA	NA	NA	NA	0.0928247
ENSRNOG00000049259:J012	ENSRNOG00000049259	J012	FALSE	ALL_ZERO	TRUE	0	0	NA	Inf	NA	NA	NA	chr1	37952871	37956040	-	ENSRNOT00000079626	splice_site	NA	NA	NA	NA	NA	0.0928247
ENSRNOG00000049259:J013	ENSRNOG00000049259	J013	TRUE	OK	FALSE	13.0255	44.2852	0.0418625	0.0190436	0.037973	0.12322	0.71436	chr1	37954277	37956015	-	ENSRNOT00000071889	splice_site	0.748925	0.749514	0.374747	9.0389	16.9738	0.0928247
ENSRNOG00000049259:J014	ENSRNOG00000049259	J014	TRUE	OK	FALSE	43.7846	38.9884	4.91482e-05	0.0095006	0.0018395	0.623661	0.946479	chr1	37956114	37957279	-	ENSRNOT00000079626;ENSRNOT00000071889	splice_site	0.943697	0.0943183	0.0471545	39.8402	47.7228	0.0928247
ENSRNOG00000049259:N015	ENSRNOG00000049259	N015	TRUE	OK	FALSE	4.76872	2.91256	0.0011461	0.0425637	0.0128834	0.613246	0.944547	chr1	37897288	37899185	-	UNKNOWN_TX	novel_splice_site	0.941522	-0.292005	-0.146001	4.97784	4.5953	0.0928247
ENSRNOG00000049259:N016	ENSRNOG00000049259	N016	TRUE	OK	FALSE	7.54756	8.48332	0.0276396	0.0289027	0.0278579	0.818876	0.978421	chr1	37899281	37899906	-	UNKNOWN_TX	novel_splice_site	0.979053	-0.11695	-0.0584741	7.45414	7.76598	0.0928247
ENSRNOG00000049259:N017	ENSRNOG00000049259	N017	TRUE	OK	FALSE	1.75391	5.54849	0.0423334	0.106342	0.0581545	0.000314312	0.0380087	chr1	37900033	37907636	-	UNKNOWN_TX	novel_splice_site	0.0439305	-25.44	-12.72	3.4393	8.58066e-08	0.0928247
ENSRNOG00000049259:N018	ENSRNOG00000049259	N018	TRUE	OK	FALSE	9.33108	9.69687	0.00167557	0.0244218	0.00813851	0.109947	0.694965	chr1	37957406	37965909	-	UNKNOWN_TX	novel_splice_site	0.731356	-0.669498	-0.334742	10.8901	7.77902	0.0928247
ENSRNOG00000016919:E001	ENSRNOG00000016919	E001	TRUE	OK	FALSE	3.65901	5.18244	0.0671678	0.0608962	0.0658535	0.0552744	0.579084	chr1	44019058	44019206	+	ENSRNOT00000065733	exonic_part	0.622146	-1.45479	-0.727396	4.95841	2.46708	0.0436332
ENSRNOG00000016919:E002	ENSRNOG00000016919	E002	TRUE	OK	FALSE	88.8944	74.3034	0.00632676	0.0064383	0.00634316	0.0442841	0.541595	chr1	44019206	44019410	+	ENSRNOT00000065733;ENSRNOT00000083425	exonic_part	0.585716	-0.36588	-0.182933	86.2063	91.799	0.0436332
ENSRNOG00000016919:E003	ENSRNOG00000016919	E003	TRUE	OK	FALSE	59.1776	84.5344	3.47509e-05	0.00761224	0.00148316	0.670115	0.955335	chr1	44025233	44025295	+	ENSRNOT00000083425	exonic_part	0.954075	-0.069317	-0.0346577	51.3796	66.8028	0.0436332
ENSRNOG00000016919:E004	ENSRNOG00000016919	E004	TRUE	OK	FALSE	212.372	1535.53	0.00142989	0.00507906	0.00193316	0.938582	0.993083	chr1	44045274	44045358	+	ENSRNOT00000065733;ENSRNOT00000083425	exonic_part	0.99566	0.00981359	0.00490635	178.865	245.337	0.0436332
ENSRNOG00000016919:E005	ENSRNOG00000016919	E005	TRUE	OK	FALSE	143.633	1634.69	0.0141114	0.00554736	0.012839	0.418591	0.895016	chr1	44045999	44046044	+	ENSRNOT00000065733;ENSRNOT00000083425	exonic_part	0.892991	0.161914	0.0809523	113.932	172.808	0.0436332
ENSRNOG00000016919:E006	ENSRNOG00000016919	E006	TRUE	OK	FALSE	317.724	6119.09	0.00486507	0.00475459	0.00485372	0.39596	0.887837	chr1	44056455	44056617	+	ENSRNOT00000065733;ENSRNOT00000083425	exonic_part	0.886379	0.120214	0.0600984	256.985	377.498	0.0436332
ENSRNOG00000016919:E007	ENSRNOG00000016919	E007	TRUE	OK	FALSE	280.444	3679.11	0.00202025	0.00484154	0.00234751	0.912869	0.990265	chr1	44060429	44060583	+	ENSRNOT00000065733;ENSRNOT00000083425	exonic_part	0.992273	0.0188438	0.00942074	235.321	324.53	0.0436332
ENSRNOG00000016919:E008	ENSRNOG00000016919	E008	TRUE	OK	FALSE	276.088	1248.92	0.00535522	0.00485323	0.00529136	0.179492	0.774138	chr1	44061609	44061740	+	ENSRNOT00000065733;ENSRNOT00000083425	exonic_part	0.798614	-0.19442	-0.0971979	250.497	301.782	0.0436332
ENSRNOG00000016919:E009	ENSRNOG00000016919	E009	TRUE	OK	FALSE	243.736	1037.13	0.00746492	0.00495314	0.00713878	0.168314	0.764069	chr1	44065707	44065882	+	ENSRNOT00000065733;ENSRNOT00000083425	exonic_part	0.790734	-0.226912	-0.113444	223.841	263.764	0.0436332
ENSRNOG00000016919:E010	ENSRNOG00000016919	E010	TRUE	OK	FALSE	12.7031	9.43625	0.000240035	0.0204599	0.00564524	0.742366	0.967747	chr1	44065882	44065884	+	ENSRNOT00000083425	exonic_part	0.967945	0.12021	0.0601047	10.2679	15.1999	0.0436332
ENSRNOG00000016919:E011	ENSRNOG00000016919	E011	TRUE	OK	FALSE	33.6486	210.075	0.0311493	0.0102766	0.0275037	0.455155	0.906152	chr1	44067232	44067234	+	ENSRNOT00000065733	exonic_part	0.903621	0.294787	0.147392	25.2239	42.0653	0.0436332
ENSRNOG00000016919:E012	ENSRNOG00000016919	E012	TRUE	OK	FALSE	94.6824	731.378	0.00668733	0.00629539	0.00662911	0.408245	0.892359	chr1	44067234	44067314	+	ENSRNOT00000065733;ENSRNOT00000083425	exonic_part	0.890348	0.164274	0.0821339	75.0532	114.209	0.0436332
ENSRNOG00000016919:E013	ENSRNOG00000016919	E013	TRUE	OK	FALSE	117.176	685.034	0.00313085	0.00587405	0.0035488	0.538046	0.926804	chr1	44068955	44069073	+	ENSRNOT00000065733;ENSRNOT00000083425	exonic_part	0.924531	0.0960816	0.0480385	95.5751	138.864	0.0436332
ENSRNOG00000016919:E014	ENSRNOG00000016919	E014	TRUE	OK	FALSE	165.835	1321.98	4.84557e-05	0.00535366	0.000942949	0.45665	0.906395	chr1	44075886	44076018	+	ENSRNOT00000065733;ENSRNOT00000083425	exonic_part	0.903935	0.0833419	0.041668	135.761	195.493	0.0436332
ENSRNOG00000016919:E015	ENSRNOG00000016919	E015	TRUE	OK	FALSE	184.272	1872.39	1.85268e-05	0.00522828	0.000767163	0.125885	0.717805	chr1	44076419	44076532	+	ENSRNOT00000065733;ENSRNOT00000083425	exonic_part	0.751835	0.157979	0.0789835	146.633	221.646	0.0436332
ENSRNOG00000016919:E016	ENSRNOG00000016919	E016	TRUE	OK	FALSE	202.213	1905.13	0.00177591	0.00512822	0.00223779	0.449569	0.904192	chr1	44077424	44077618	+	ENSRNOT00000065733;ENSRNOT00000083425	exonic_part	0.901709	0.0903398	0.045166	165.154	238.683	0.0436332
ENSRNOG00000016919:E017	ENSRNOG00000016919	E017	TRUE	OK	FALSE	105.44	834.97	0.00877621	0.00607145	0.00835825	0.322097	0.858711	chr1	44082792	44082893	+	ENSRNOT00000065733;ENSRNOT00000083425	exonic_part	0.862309	0.186828	0.0934098	82.7148	127.743	0.0436332
ENSRNOG00000016919:E018	ENSRNOG00000016919	E018	TRUE	OK	FALSE	149.429	1294.62	0.00475111	0.00549125	0.00485879	0.334567	0.864448	chr1	44083328	44083442	+	ENSRNOT00000065733;ENSRNOT00000083425	exonic_part	0.867189	0.149856	0.0749231	119.242	179.381	0.0436332
ENSRNOG00000016919:E019	ENSRNOG00000016919	E019	TRUE	OK	FALSE	192.446	2433.5	0.00900142	0.00518038	0.00846081	0.278692	0.837673	chr1	44084608	44084765	+	ENSRNOT00000065733;ENSRNOT00000083425	exonic_part	0.846655	0.193034	0.0965092	151.193	233.601	0.0436332
ENSRNOG00000016919:E020	ENSRNOG00000016919	E020	TRUE	OK	FALSE	208.267	1627.24	0.00558831	0.00509835	0.00552422	0.772514	0.971713	chr1	44112084	44112218	+	ENSRNOT00000065733;ENSRNOT00000083425	exonic_part	0.972738	-0.0486187	-0.0243072	179.227	236.65	0.0436332
ENSRNOG00000016919:E021	ENSRNOG00000016919	E021	TRUE	OK	FALSE	316.741	4020.48	0.0194984	0.00475662	0.0174408	0.187339	0.780109	chr1	44113680	44113825	+	ENSRNOT00000065733;ENSRNOT00000083425	exonic_part	0.803494	-0.341369	-0.17066	301.29	331.773	0.0436332
ENSRNOG00000016919:E022	ENSRNOG00000016919	E022	TRUE	OK	FALSE	191.113	2356.36	0.0351394	0.00518791	0.0303326	0.390167	0.886161	chr1	44114695	44114764	+	ENSRNOT00000065733;ENSRNOT00000083425	exonic_part	0.884985	-0.318607	-0.15929	181.338	200.763	0.0436332
ENSRNOG00000016919:E023	ENSRNOG00000016919	E023	TRUE	OK	FALSE	306.855	3910.5	1.86575e-05	0.00477776	0.000644309	0.487532	0.914408	chr1	44117528	44117744	+	ENSRNOT00000065733;ENSRNOT00000083425	exonic_part	0.91225	0.059595	0.0297935	253.777	359.191	0.0436332
ENSRNOG00000016919:E024	ENSRNOG00000016919	E024	TRUE	OK	FALSE	989.521	27412.3	1.00002e-08	0.00431053	0.00089586	0.274089	0.835276	chr1	44118518	44119980	+	ENSRNOT00000065733;ENSRNOT00000083425	exonic_part	0.844835	-0.0747251	-0.037341	853.124	1122.49	0.0436332
ENSRNOG00000016919:E025	ENSRNOG00000016919	E025	TRUE	OK	FALSE	252.837	6671.04	0.000943389	0.00492245	0.00145105	0.000103125	0.0170181	chr1	44119980	44120615	+	ENSRNOT00000065733	exonic_part	0.0196888	0.396666	0.198312	182.972	321.477	0.0436332
ENSRNOG00000016919:J026	ENSRNOG00000016919	J026	TRUE	OK	FALSE	29.8314	10.4709	5.55288e-05	0.0113908	0.00216887	0.340681	0.866829	chr1	44019410	44025233	+	ENSRNOT00000083425	splice_site	0.869113	-0.216779	-0.108388	27.3958	32.1694	0.0436332
ENSRNOG00000016919:J027	ENSRNOG00000016919	J027	TRUE	OK	FALSE	57.9498	80.4783	0.0150124	0.00851279	0.0141407	0.0946584	0.669277	chr1	44019410	44045274	+	ENSRNOT00000065733	splice_site	0.708078	-0.41298	-0.206485	57.2411	58.8823	0.0436332
ENSRNOG00000016919:J028	ENSRNOG00000016919	J028	TRUE	OK	FALSE	45.8612	60.1795	4.05986e-05	0.00931762	0.00159722	0.855278	0.983015	chr1	44025295	44045274	+	ENSRNOT00000083425	splice_site	0.983891	-0.0318248	-0.0159121	39.2311	52.317	0.0436332
ENSRNOG00000016919:J029	ENSRNOG00000016919	J029	TRUE	OK	FALSE	113.502	1027.86	0.0157074	0.00701838	0.014633	0.450571	0.90446	chr1	44045358	44045999	+	ENSRNOT00000065733;ENSRNOT00000083425	splice_site	0.901968	0.160332	0.0801625	90.0588	136.593	0.0436332
ENSRNOG00000016919:J030	ENSRNOG00000016919	J030	TRUE	OK	FALSE	115.825	1075.03	0.0145946	0.00698712	0.0136587	0.453381	0.905373	chr1	44046044	44056455	+	ENSRNOT00000065733;ENSRNOT00000083425	splice_site	0.90283	0.156577	0.0782848	91.9967	139.173	0.0436332
ENSRNOG00000016919:J031	ENSRNOG00000016919	J031	TRUE	OK	FALSE	150.439	1252.02	0.00106941	0.00663563	0.00172591	0.606473	0.942768	chr1	44056617	44060429	+	ENSRNOT00000065733;ENSRNOT00000083425	splice_site	0.940483	0.0657515	0.0328737	123.733	176.134	0.0436332
ENSRNOG00000016919:J032	ENSRNOG00000016919	J032	TRUE	OK	FALSE	87.6001	234.616	0.000226282	0.00747932	0.00149287	0.476161	0.911051	chr1	44060583	44061609	+	ENSRNOT00000065733;ENSRNOT00000083425	splice_site	0.909077	-0.101067	-0.0505317	76.9167	97.9274	0.0436332
ENSRNOG00000016919:J033	ENSRNOG00000016919	J033	TRUE	OK	FALSE	167.172	564.79	0.0111598	0.0065179	0.0106412	0.159407	0.755723	chr1	44061740	44065707	+	ENSRNOT00000065733;ENSRNOT00000083425	splice_site	0.78422	-0.283176	-0.141578	156.928	177.533	0.0436332
ENSRNOG00000016919:J034	ENSRNOG00000016919	J034	TRUE	OK	FALSE	24.6475	154.486	0.0335018	0.0126383	0.0303837	0.268783	0.832775	chr1	44065882	44067232	+	ENSRNOT00000065733	splice_site	0.842872	0.46643	0.233213	17.128	32.163	0.0436332
ENSRNOG00000016919:J035	ENSRNOG00000016919	J035	TRUE	OK	FALSE	1.40736	2.2224	0.0449517	0.131183	0.0664382	0.275545	0.835995	chr1	44065884	44067234	+	ENSRNOT00000083425	splice_site	0.845337	1.32341	0.661706	0.623799	2.12598	0.0436332
ENSRNOG00000016919:J036	ENSRNOG00000016919	J036	TRUE	OK	FALSE	60.1412	362.34	0.00328569	0.00840153	0.0040308	0.132137	0.724743	chr1	44067314	44068955	+	ENSRNOT00000065733;ENSRNOT00000083425	splice_site	0.757623	0.290328	0.145161	45.1539	74.9612	0.0436332
ENSRNOG00000016919:J037	ENSRNOG00000016919	J037	TRUE	OK	FALSE	54.6713	129.686	0.000242807	0.00869589	0.0019224	0.803043	0.97636	chr1	44069073	44075886	+	ENSRNOT00000065733;ENSRNOT00000083425	splice_site	0.977501	0.0475492	0.0237741	45.4461	63.9718	0.0436332
ENSRNOG00000016919:J038	ENSRNOG00000016919	J038	TRUE	OK	FALSE	97.0407	702.148	0.003782	0.00728282	0.004207	0.453792	0.905503	chr1	44076018	44076419	+	ENSRNOT00000065733;ENSRNOT00000083425	splice_site	0.902979	0.127741	0.0638681	77.9152	115.687	0.0436332
ENSRNOG00000016919:J039	ENSRNOG00000016919	J039	TRUE	OK	FALSE	89.5911	374.642	2.70418e-05	0.00743444	0.00105065	0.350837	0.871406	chr1	44076532	44077424	+	ENSRNOT00000065733;ENSRNOT00000083425	splice_site	0.872685	0.131027	0.065511	71.925	107.095	0.0436332
ENSRNOG00000016919:J040	ENSRNOG00000016919	J040	TRUE	OK	FALSE	62.215	359.61	0.023803	0.00830347	0.0215487	0.579193	0.936897	chr1	44077618	44082792	+	ENSRNOT00000065733;ENSRNOT00000083425	splice_site	0.934778	0.151274	0.075635	49.5207	74.7697	0.0436332
ENSRNOG00000016919:J041	ENSRNOG00000016919	J041	TRUE	OK	FALSE	49.3439	187.234	0.00497336	0.00904531	0.0055847	0.443026	0.902393	chr1	44082893	44083328	+	ENSRNOT00000065733;ENSRNOT00000083425	splice_site	0.899769	0.163107	0.0815517	38.9884	59.3834	0.0436332
ENSRNOG00000016919:J042	ENSRNOG00000016919	J042	TRUE	OK	FALSE	82.9683	619.164	0.0348205	0.00759208	0.0308002	0.533846	0.925698	chr1	44083442	44084608	+	ENSRNOT00000065733;ENSRNOT00000083425	splice_site	0.923448	0.180531	0.0902627	65.3812	100.614	0.0436332
ENSRNOG00000016919:J043	ENSRNOG00000016919	J043	TRUE	OK	FALSE	74.0138	338.095	0.00310726	0.00785009	0.00374868	0.376552	0.880783	chr1	44084765	44112084	+	ENSRNOT00000065733;ENSRNOT00000083425	splice_site	0.880303	0.156407	0.0782009	58.8272	89.1093	0.0436332
ENSRNOG00000016919:J044	ENSRNOG00000016919	J044	TRUE	OK	FALSE	120.488	545.527	0.0125019	0.00692799	0.0118456	0.335124	0.864713	chr1	44112218	44113680	+	ENSRNOT00000065733;ENSRNOT00000083425	splice_site	0.86731	-0.218222	-0.109105	110.447	130.109	0.0436332
ENSRNOG00000016919:J045	ENSRNOG00000016919	J045	TRUE	OK	FALSE	104.626	973.38	0.0393242	0.00715063	0.0350603	0.407508	0.892186	chr1	44113825	44114695	+	ENSRNOT00000065733;ENSRNOT00000083425	splice_site	0.890211	-0.359614	-0.179799	100.94	108.072	0.0436332
ENSRNOG00000016919:J046	ENSRNOG00000016919	J046	TRUE	OK	FALSE	97.1424	505.408	0.0108917	0.00728091	0.0104243	0.971233	0.997011	chr1	44114764	44117528	+	ENSRNOT00000065733;ENSRNOT00000083425	splice_site	1	-0.00129258	-0.000646264	82.2645	111.985	0.0436332
ENSRNOG00000016919:J047	ENSRNOG00000016919	J047	TRUE	OK	FALSE	109.917	662.919	0.00194708	0.00706922	0.00259327	0.661985	0.953907	chr1	44117744	44118518	+	ENSRNOT00000065733;ENSRNOT00000083425	splice_site	0.952368	0.0669623	0.0334796	90.3601	128.779	0.0436332
ENSRNOG00000016919:N048	ENSRNOG00000016919	N048	TRUE	OK	FALSE	1.41429	4.27311	0.367208	0.130568	0.326116	0.489508	0.9149	chr1	44046044	44049250	+	UNKNOWN_TX	novel_splice_site	0.912651	1.3263	0.66315	0.627675	2.14345	0.0436332
ENSRNOG00000016919:N049	ENSRNOG00000016919	N049	TRUE	OK	FALSE	2.04366	1.75128	0.00379042	0.092039	0.0288861	0.416843	0.894558	chr1	44046044	44050980	+	UNKNOWN_TX	novel_splice_site	0.892456	0.736117	0.368058	1.24612	2.8269	0.0436332
ENSRNOG00000016919:N050	ENSRNOG00000016919	N050	TRUE	OK	FALSE	2.86036	2.54987	0.00875704	0.0673186	0.0244585	0.742431	0.967747	chr1	44051189	44056455	+	UNKNOWN_TX	novel_splice_site	0.967945	0.250945	0.125473	2.18006	3.53373	0.0436332
ENSRNOG00000016919:N051	ENSRNOG00000016919	N051	TRUE	OK	FALSE	2.12276	3.49737	0.238702	0.088813	0.212568	0.686354	0.958292	chr1	44065884	44067237	+	UNKNOWN_TX	novel_splice_site	0.957333	0.427091	0.213545	1.5337	2.8086	0.0436332
ENSRNOG00000016919:N052	ENSRNOG00000016919	N052	TRUE	OK	FALSE	6.71855	10.7827	0.00280729	0.0317954	0.0107029	0.20959	0.796685	chr1	44113825	44117528	+	UNKNOWN_TX	novel_splice_site	0.815885	0.631956	0.315977	4.3549	9.18609	0.0436332
ENSRNOG00000016919:N053	ENSRNOG00000016919	N053	TRUE	OK	FALSE	9.79432	17.3948	0.0381207	0.023525	0.0356345	0.262531	0.829539	chr1	44119982	44169901	+	UNKNOWN_TX	novel_splice_site	0.840629	-0.510992	-0.255495	9.9784	9.54992	0.0436332
ENSRNOG00000017030:E001	ENSRNOG00000017030	E001	TRUE	OK	FALSE	48.7687	165.156	0.000483291	0.00836176	0.00250567	0.000119944	0.0189537	chr1	45923221	45923422	+	ENSRNOT00000022939;ENSRNOT00000084454	exonic_part	0.0219356	-0.75621	-0.378092	38.5822	59.0399	0.0189472
ENSRNOG00000017030:E002	ENSRNOG00000017030	E002	TRUE	OK	FALSE	136.872	2914.07	5.19515e-05	0.00561883	0.00113717	0.00292173	0.161726	chr1	45983793	45983943	+	ENSRNOT00000022939;ENSRNOT00000084454	exonic_part	0.185156	-0.373439	-0.186702	91.154	182.497	0.0189472
ENSRNOG00000017030:E003	ENSRNOG00000017030	E003	TRUE	OK	FALSE	165.677	4202.32	2.7088e-05	0.00535486	0.000908571	0.0022464	0.13923	chr1	46014554	46014665	+	ENSRNOT00000022939;ENSRNOT00000084454	exonic_part	0.159649	-0.350502	-0.17523	108.93	222.077	0.0189472
ENSRNOG00000017030:E004	ENSRNOG00000017030	E004	TRUE	OK	FALSE	165.532	6138.63	0.00473398	0.00535595	0.0048388	0.362462	0.876125	chr1	46130642	46130886	+	ENSRNOT00000022939;ENSRNOT00000084454	exonic_part	0.87645	-0.144225	-0.0721046	99.4521	231.373	0.0189472
ENSRNOG00000017030:E005	ENSRNOG00000017030	E005	TRUE	OK	FALSE	129.589	6040.26	0.00170474	0.00570416	0.0023774	0.0549029	0.577938	chr1	46169781	46169961	+	ENSRNOT00000022939;ENSRNOT00000084454	exonic_part	0.621053	0.282493	0.141235	63.5178	194.76	0.0189472
ENSRNOG00000017030:E006	ENSRNOG00000017030	E006	TRUE	OK	FALSE	12.3283	64.9826	0.0347119	0.0209572	0.0319785	0.834071	0.980373	chr1	46169961	46169965	+	ENSRNOT00000022939	exonic_part	0.981144	0.111524	0.0557615	6.54622	18.0438	0.0189472
ENSRNOG00000017030:E007	ENSRNOG00000017030	E007	TRUE	OK	FALSE	42.6749	540.92	0.000246948	0.00897025	0.00252332	0.718798	0.963662	chr1	46182842	46182846	+	ENSRNOT00000084454	exonic_part	0.963451	0.0762285	0.0381133	23.0429	61.8989	0.0189472
ENSRNOG00000017030:E008	ENSRNOG00000017030	E008	TRUE	OK	FALSE	111.041	2327.21	0.00102031	0.00597204	0.00197838	0.0981402	0.675353	chr1	46182846	46183170	+	ENSRNOT00000022939;ENSRNOT00000084454	exonic_part	0.71345	-0.243312	-0.121647	69.9775	152.104	0.0189472
ENSRNOG00000017030:E009	ENSRNOG00000017030	E009	TRUE	OK	FALSE	86.292	1332.13	4.63261e-05	0.0065088	0.00134462	0.035103	0.501286	chr1	46197894	46198040	+	ENSRNOT00000022939;ENSRNOT00000084454	exonic_part	0.545748	-0.321012	-0.160497	56.3212	116.012	0.0189472
ENSRNOG00000017030:E010	ENSRNOG00000017030	E010	TRUE	OK	FALSE	90.8208	1561.29	2.6804e-05	0.00638871	0.00116748	0.101505	0.681093	chr1	46203063	46203173	+	ENSRNOT00000022939;ENSRNOT00000084454	exonic_part	0.718615	-0.244372	-0.122178	57.2613	124.13	0.0189472
ENSRNOG00000017030:E011	ENSRNOG00000017030	E011	TRUE	OK	FALSE	121.806	2825.89	6.25175e-05	0.00580664	0.00117357	0.0571924	0.584461	chr1	46203846	46204005	+	ENSRNOT00000022939;ENSRNOT00000084454	exonic_part	0.627257	-0.252059	-0.126019	76.8756	166.243	0.0189472
ENSRNOG00000017030:E012	ENSRNOG00000017030	E012	TRUE	OK	FALSE	83.5884	2045.21	0.00235104	0.00658669	0.00322498	0.467528	0.909054	chr1	46208522	46208732	+	ENSRNOT00000022939;ENSRNOT00000084454	exonic_part	0.906853	0.122489	0.0612411	44.2304	122.428	0.0189472
ENSRNOG00000017030:E013	ENSRNOG00000017030	E013	TRUE	OK	FALSE	81.0952	1909.71	0.00442215	0.00666313	0.00483978	0.864385	0.984232	chr1	46211175	46211380	+	ENSRNOT00000022939;ENSRNOT00000084454	exonic_part	0.985177	0.0326167	0.0163075	44.8311	116.887	0.0189472
ENSRNOG00000017030:E014	ENSRNOG00000017030	E014	TRUE	OK	FALSE	94.1524	2545.47	0.00153489	0.00630774	0.00248745	0.62309	0.946351	chr1	46216346	46216485	+	ENSRNOT00000022939;ENSRNOT00000084454	exonic_part	0.943563	0.0767437	0.0383696	51.035	136.936	0.0189472
ENSRNOG00000017030:E015	ENSRNOG00000017030	E015	TRUE	OK	FALSE	115.648	3909.65	0.00378404	0.00589748	0.00414329	0.479012	0.91202	chr1	46216725	46216898	+	ENSRNOT00000022939;ENSRNOT00000084454	exonic_part	0.909954	0.110696	0.055344	61.8252	169.546	0.0189472
ENSRNOG00000017030:E016	ENSRNOG00000017030	E016	TRUE	OK	FALSE	89.9306	1731.75	0.000879361	0.00641136	0.0019626	0.646546	0.951326	chr1	46222325	46222476	+	ENSRNOT00000022939;ENSRNOT00000084454	exonic_part	0.94923	-0.079133	-0.0395642	52.5975	127.269	0.0189472
ENSRNOG00000017030:E017	ENSRNOG00000017030	E017	TRUE	OK	FALSE	60.5644	748.878	0.00080802	0.00753183	0.00238879	0.565878	0.933569	chr1	46223705	46223802	+	ENSRNOT00000022939;ENSRNOT00000084454	exonic_part	0.931503	-0.114984	-0.0574896	36.0916	85.1914	0.0189472
ENSRNOG00000017030:E018	ENSRNOG00000017030	E018	TRUE	OK	FALSE	271.267	17816.1	1.03658e-05	0.00486661	0.000651988	0.793132	0.974774	chr1	46225403	46226187	+	ENSRNOT00000022939;ENSRNOT00000084454	exonic_part	0.975831	-0.0274264	-0.0137106	154.646	387.319	0.0189472
ENSRNOG00000017030:E019	ENSRNOG00000017030	E019	TRUE	OK	FALSE	71.9739	1497.16	5.31043e-05	0.00698789	0.0015551	0.457006	0.906473	chr1	46228098	46228229	+	ENSRNOT00000022939;ENSRNOT00000084454	exonic_part	0.904046	0.12034	0.0601671	38.2656	105.733	0.0189472
ENSRNOG00000017030:E020	ENSRNOG00000017030	E020	TRUE	OK	FALSE	48.6034	544.511	0.0195017	0.00837626	0.0174963	0.332952	0.863807	chr1	46230320	46230509	+	ENSRNOT00000022939;ENSRNOT00000084454	exonic_part	0.866572	-0.26656	-0.133276	30.9306	65.9213	0.0189472
ENSRNOG00000017030:E021	ENSRNOG00000017030	E021	TRUE	OK	FALSE	2.15556	0.577006	0.00145381	0.10051	0.0294655	0.105353	0.688123	chr1	46230509	46230520	+	ENSRNOT00000084454	exonic_part	0.725167	-1.39412	-0.69706	2.18058	2.12007	0.0189472
ENSRNOG00000017030:E022	ENSRNOG00000017030	E022	TRUE	OK	FALSE	2.26268	4.65092	0.0119902	0.0959452	0.0374899	0.564421	0.933186	chr1	46230569	46230581	+	ENSRNOT00000022939	exonic_part	0.931106	0.571741	0.28587	0.933819	3.54123	0.0189472
ENSRNOG00000017030:E023	ENSRNOG00000017030	E023	FALSE	LOW_COUNTS_INDEP_FILTER	FALSE	0.688198	0.779005	0.0120695	0.306071	0.0994279	0.809738	NA	chr1	46230585	46230586	+	ENSRNOT00000084454	exonic_part	0.978245	NA	NA	NA	NA	0.0189472
ENSRNOG00000017030:E024	ENSRNOG00000017030	E024	TRUE	OK	FALSE	411.43	43979	4.82313e-06	0.00460562	0.000428518	0.36183	0.875953	chr1	46230586	46232119	+	ENSRNOT00000022939;ENSRNOT00000084454	exonic_part	0.876338	0.0696538	0.0348161	225.339	596.311	0.0189472
ENSRNOG00000017030:E025	ENSRNOG00000017030	E025	TRUE	OK	FALSE	423.774	52249.5	0.0067925	0.00459091	0.00648757	0.22964	0.809932	chr1	46232119	46233374	+	ENSRNOT00000022939	exonic_part	0.826095	0.180554	0.0902487	221.51	625.12	0.0189472
ENSRNOG00000017030:J026	ENSRNOG00000017030	J026	TRUE	OK	FALSE	24.3447	60.0966	0.000116959	0.0127275	0.00288589	0.0283823	0.46563	chr1	45923422	45983793	+	ENSRNOT00000022939;ENSRNOT00000084454	splice_site	0.509747	-0.58888	-0.294435	18.0447	30.7566	0.0189472
ENSRNOG00000017030:J027	ENSRNOG00000017030	J027	TRUE	OK	FALSE	86.4444	1069.16	0.00111878	0.00750633	0.0022293	0.00836969	0.280462	chr1	45983943	46014554	+	ENSRNOT00000022939;ENSRNOT00000084454	splice_site	0.315943	-0.422073	-0.211024	59.0897	113.884	0.0189472
ENSRNOG00000017030:J028	ENSRNOG00000017030	J028	TRUE	OK	FALSE	61.4059	503.698	3.34829e-05	0.00834094	0.0013453	0.0112698	0.321285	chr1	46014665	46130642	+	ENSRNOT00000022939;ENSRNOT00000084454	splice_site	0.359783	-0.440708	-0.220345	42.3323	80.2633	0.0189472
ENSRNOG00000017030:J029	ENSRNOG00000017030	J029	FALSE	ALL_ZERO	TRUE	0	0	NA	Inf	NA	NA	NA	chr1	46130886	46169781	+	ENSRNOT00000022939;ENSRNOT00000084454	splice_site	NA	NA	NA	NA	NA	0.0189472
ENSRNOG00000017030:J030	ENSRNOG00000017030	J030	TRUE	OK	FALSE	33.0768	326.171	0.00173459	0.0108088	0.00362895	0.937768	0.992993	chr1	46169961	46182842	+	ENSRNOT00000084454	splice_site	0.995527	-0.0189015	-0.00945053	18.6855	47.059	0.0189472
ENSRNOG00000017030:J031	ENSRNOG00000017030	J031	FALSE	ALL_ZERO	TRUE	0	0	NA	Inf	NA	NA	NA	chr1	46169965	46182846	+	ENSRNOT00000022939	splice_site	NA	NA	NA	NA	NA	0.0189472
ENSRNOG00000017030:J032	ENSRNOG00000017030	J032	TRUE	OK	FALSE	25.1429	84.9541	0.0314452	0.0124968	0.0283811	0.0099828	0.304447	chr1	46183170	46197894	+	ENSRNOT00000022939;ENSRNOT00000084454	splice_site	0.34222	-0.958082	-0.479032	21.6615	28.7082	0.0189472
ENSRNOG00000017030:J033	ENSRNOG00000017030	J033	TRUE	OK	FALSE	34.4205	309.325	0.000558269	0.0106	0.00290331	0.604721	0.942469	chr1	46198040	46203063	+	ENSRNOT00000022939;ENSRNOT00000084454	splice_site	0.940483	-0.124969	-0.0624829	20.5392	48.1089	0.0189472
ENSRNOG00000017030:J034	ENSRNOG00000017030	J034	TRUE	OK	FALSE	60.1657	691.359	0.000167273	0.00840034	0.00179302	0.117367	0.70635	chr1	46203173	46203846	+	ENSRNOT00000022939;ENSRNOT00000084454	splice_site	0.741338	-0.283349	-0.141669	38.6008	81.3474	0.0189472
ENSRNOG00000017030:J035	ENSRNOG00000017030	J035	TRUE	OK	FALSE	28.4806	314.936	0.00287839	0.0116721	0.00474498	0.331446	0.863189	chr1	46204005	46208522	+	ENSRNOT00000022939;ENSRNOT00000084454	splice_site	0.866034	0.264709	0.132352	14.0019	42.8135	0.0189472
ENSRNOG00000017030:J036	ENSRNOG00000017030	J036	TRUE	OK	FALSE	33.3185	287.752	0.000619916	0.01077	0.00303573	0.907561	0.989659	chr1	46208732	46211175	+	ENSRNOT00000022939;ENSRNOT00000084454	splice_site	0.991444	-0.0326188	-0.0163091	18.9942	47.3879	0.0189472
ENSRNOG00000017030:J037	ENSRNOG00000017030	J037	TRUE	OK	FALSE	32.1795	354.766	0.00202731	0.010958	0.00385838	0.773874	0.971907	chr1	46211380	46216346	+	ENSRNOT00000022939;ENSRNOT00000084454	splice_site	0.972942	0.0727594	0.036379	17.4248	46.712	0.0189472
ENSRNOG00000017030:J038	ENSRNOG00000017030	J038	TRUE	OK	FALSE	40.4762	566.548	0.000196074	0.00983091	0.00234545	0.234412	0.812014	chr1	46216485	46216725	+	ENSRNOT00000022939;ENSRNOT00000084454	splice_site	0.827534	0.264377	0.132185	19.9223	60.8243	0.0189472
ENSRNOG00000017030:J039	ENSRNOG00000017030	J039	TRUE	OK	FALSE	42.9053	457.889	6.99951e-05	0.00958342	0.00191701	0.781673	0.973204	chr1	46216898	46222325	+	ENSRNOT00000022939;ENSRNOT00000084454	splice_site	0.974264	-0.062925	-0.0314616	24.895	60.8235	0.0189472
ENSRNOG00000017030:J040	ENSRNOG00000017030	J040	TRUE	OK	FALSE	23.4236	118.888	0.000246226	0.0130134	0.00332655	0.818445	0.978421	chr1	46222476	46223705	+	ENSRNOT00000022939;ENSRNOT00000084454	splice_site	0.979053	-0.0731571	-0.036578	13.6937	33.2246	0.0189472
ENSRNOG00000017030:J041	ENSRNOG00000017030	J041	TRUE	OK	FALSE	37.002	265.136	0.00334664	0.0102414	0.00466538	0.361209	0.875823	chr1	46223802	46225403	+	ENSRNOT00000022939;ENSRNOT00000084454	splice_site	0.876276	-0.228222	-0.114108	23.3123	50.9132	0.0189472
ENSRNOG00000017030:J042	ENSRNOG00000017030	J042	TRUE	OK	FALSE	43.757	673.557	0.000492714	0.00950315	0.002537	0.243723	0.817963	chr1	46226187	46228098	+	ENSRNOT00000022939;ENSRNOT00000084454	splice_site	0.832214	0.249641	0.124817	21.7728	65.7833	0.0189472
ENSRNOG00000017030:J043	ENSRNOG00000017030	J043	TRUE	OK	FALSE	21.6915	139.622	0.00734133	0.0136166	0.00849617	0.976884	0.997633	chr1	46228229	46230320	+	ENSRNOT00000022939;ENSRNOT00000084454	splice_site	1	0.00620194	0.00310093	12.1443	31.1239	0.0189472
ENSRNOG00000017030:J044	ENSRNOG00000017030	J044	TRUE	OK	FALSE	1.38697	2.35457	0.0182355	0.133032	0.0499277	0.735791	0.966509	chr1	46230509	46230569	+	ENSRNOT00000022939	splice_site	0.966581	0.420307	0.210153	0.622157	2.1247	0.0189472
ENSRNOG00000017030:J045	ENSRNOG00000017030	J045	FALSE	ALL_ZERO	TRUE	0	0	NA	Inf	NA	NA	NA	chr1	46230520	46230585	+	ENSRNOT00000084454	splice_site	NA	NA	NA	NA	NA	0.0189472
ENSRNOG00000017030:J046	ENSRNOG00000017030	J046	FALSE	LOW_COUNTS_INDEP_FILTER	FALSE	1.03681	1.72909	0.369024	0.176118	0.334598	0.910952	NA	chr1	46230581	46230586	+	ENSRNOT00000022939	splice_site	0.99197	NA	NA	NA	NA	0.0189472
ENSRNOG00000017030:N047	ENSRNOG00000017030	N047	FALSE	LOW_COUNTS_INDEP_FILTER	FALSE	0.851206	0.631728	0.00264172	0.213329	0.0582574	0.593983	NA	chr1	45983943	46130642	+	UNKNOWN_TX	novel_splice_site	0.937955	NA	NA	NA	NA	0.0189472
ENSRNOG00000017030:N048	ENSRNOG00000017030	N048	TRUE	OK	FALSE	9.1016	60.3303	0.130307	0.0248999	0.113264	0.899706	0.988805	chr1	46017800	46018524	+	UNKNOWN_TX	novel_splice_site	0.990444	0.0321607	0.0160803	5.02066	13.1036	0.0189472
ENSRNOG00000017030:N049	ENSRNOG00000017030	N049	TRUE	OK	FALSE	2.65967	8.97528	1e-08	0.0719863	0.0338912	0.139882	0.735018	chr1	46018068	46018236	+	UNKNOWN_TX	novel_splice_site	0.76648	1.53484	0.767417	0.62322	4.60461	0.0189472
ENSRNOG00000017030:N050	ENSRNOG00000017030	N050	TRUE	OK	FALSE	8.73912	36.8603	0.000552868	0.0257063	0.00735967	0.151684	0.747879	chr1	46018068	46018332	+	UNKNOWN_TX	novel_splice_site	0.777586	0.697847	0.348922	3.42196	14.1384	0.0189472
ENSRNOG00000017030:N051	ENSRNOG00000017030	N051	TRUE	OK	FALSE	19.6363	327.385	0.0251925	0.0144703	0.0230129	3.5334e-05	0.00721835	chr1	46018068	46018428	+	UNKNOWN_TX	novel_splice_site	0.00836827	1.91823	0.959106	3.72919	35.6618	0.0189472
ENSRNOG00000017030:N052	ENSRNOG00000017030	N052	TRUE	OK	FALSE	2.4464	3.23807	0.0671915	0.0777858	0.0693105	0.0141609	0.354868	chr1	46018524	46018597	+	UNKNOWN_TX	novel_splice_site	0.395301	-2.16995	-1.08497	3.11214	1.76884	0.0189472
ENSRNOG00000017030:N053	ENSRNOG00000017030	N053	TRUE	OK	FALSE	4.85687	17.0258	0.037551	0.0418903	0.0384126	0.161044	0.757661	chr1	46018524	46018885	+	UNKNOWN_TX	novel_splice_site	0.785954	1.03409	0.517042	1.55776	8.13121	0.0189472
ENSRNOG00000017030:N054	ENSRNOG00000017030	N054	FALSE	LOW_COUNTS_INDEP_FILTER	FALSE	0.775607	1.04368	0.0949498	0.23359	0.125008	0.042235	NA	chr1	46054723	46054745	+	UNKNOWN_TX	novel_splice_site	0.578194	NA	NA	NA	NA	0.0189472
ENSRNOG00000017030:N055	ENSRNOG00000017030	N055	TRUE	OK	FALSE	4.9758	36.6746	0.0237478	0.0410195	0.0279093	0.00061211	0.0609524	chr1	46058943	46130642	+	UNKNOWN_TX	novel_splice_site	0.0703799	3.59529	1.79764	0.311064	9.56758	0.0189472
ENSRNOG00000017030:N056	ENSRNOG00000017030	N056	TRUE	OK	FALSE	54.7569	1005.93	0.0274005	0.00869083	0.0241836	0.641028	0.950342	chr1	46130886	46152915	+	UNKNOWN_TX	novel_splice_site	0.947989	0.122302	0.0611487	29.0609	80.5404	0.0189472
ENSRNOG00000017030:N057	ENSRNOG00000017030	N057	FALSE	LOW_COUNTS_INDEP_FILTER	FALSE	0.877608	1.05248	0.00217534	0.207075	0.057127	0.0687887	NA	chr1	46131474	46131542	+	UNKNOWN_TX	novel_splice_site	0.65646	NA	NA	NA	NA	0.0189472
ENSRNOG00000017030:N058	ENSRNOG00000017030	N058	TRUE	OK	FALSE	45.0226	874.589	0.00192173	0.00938948	0.00337333	0.035139	0.501504	chr1	46153005	46169781	+	UNKNOWN_TX	novel_splice_site	0.545981	0.473543	0.236765	19.908	70.0481	0.0189472
ENSRNOG00000017030:N059	ENSRNOG00000017030	N059	TRUE	OK	FALSE	2.22803	3.11862	0.00542523	0.0848745	0.0288749	0.997898	0.999839	chr1	46153005	46182842	+	UNKNOWN_TX	novel_splice_site	1	0.00373338	0.00186669	1.24457	3.18477	0.0189472
ENSRNOG00000017030:N060	ENSRNOG00000017030	N060	TRUE	OK	FALSE	4.46298	18.974	0.0707964	0.0451055	0.0654173	0.123388	0.714698	chr1	46171345	46171373	+	UNKNOWN_TX	novel_splice_site	0.749234	1.29699	0.648495	1.2401	7.76566	0.0189472
ENSRNOG00000017030:N061	ENSRNOG00000017030	N061	TRUE	OK	FALSE	2.69614	6.64701	0.239314	0.0710865	0.212292	0.377088	0.880995	chr1	46216485	46216728	+	UNKNOWN_TX	novel_splice_site	0.88054	-0.812752	-0.406375	2.18861	3.18297	0.0189472
ENSRNOG00000017889:E001	ENSRNOG00000017889	E001	TRUE	OK	FALSE	45.5356	197.469	0.0111169	0.00866432	0.0106603	0.211987	0.798086	chr1	46942191	46942432	-	ENSRNOT00000060527	exonic_part	0.816875	0.317195	0.158585	36.054	54.9148	0.0648167
ENSRNOG00000017889:E002	ENSRNOG00000017889	E002	TRUE	OK	FALSE	74.7928	423.826	0.0114443	0.00687907	0.0106765	0.229265	0.809542	chr1	46949828	46949926	-	ENSRNOT00000060527	exonic_part	0.825787	0.276295	0.13813	60.3884	88.9442	0.0648167
ENSRNOG00000017889:E003	ENSRNOG00000017889	E003	TRUE	OK	FALSE	85.6586	259.599	0.000343326	0.00652661	0.00200489	0.351182	0.871537	chr1	46951037	46951132	-	ENSRNOT00000060527	exonic_part	0.872765	0.139512	0.0697454	73.1015	98.6025	0.0648167
ENSRNOG00000017889:E004	ENSRNOG00000017889	E004	TRUE	OK	FALSE	103.157	312.921	0.00265695	0.00611507	0.00339985	0.520131	0.922705	chr1	46951898	46952040	-	ENSRNOT00000060527	exonic_part	0.920396	0.101773	0.0508768	89.2171	117.382	0.0648167
ENSRNOG00000017889:E005	ENSRNOG00000017889	E005	TRUE	OK	FALSE	155.344	831.809	0.000530073	0.0054383	0.00168733	0.655885	0.952642	chr1	46956752	46956903	-	ENSRNOT00000060527	exonic_part	0.950867	0.0587533	0.0293676	136.33	174.295	0.0648167
ENSRNOG00000017889:E006	ENSRNOG00000017889	E006	TRUE	OK	FALSE	185.764	672.571	1e-08	0.00521922	0.00262068	0.0227457	0.427981	chr1	46959020	46959183	-	ENSRNOT00000060527	exonic_part	0.472152	-0.300447	-0.150165	180.647	190.572	0.0648167
ENSRNOG00000017889:E007	ENSRNOG00000017889	E007	TRUE	OK	FALSE	128.603	385.547	0.00477937	0.00571646	0.00494642	0.0258386	0.448948	chr1	46960480	46960594	-	ENSRNOT00000060527	exonic_part	0.493206	-0.375757	-0.187832	128.907	128.283	0.0648167
ENSRNOG00000017889:E008	ENSRNOG00000017889	E008	TRUE	OK	FALSE	92.3944	223.247	0.00803751	0.00634974	0.00774755	0.34384	0.868125	chr1	46963847	46963976	-	ENSRNOT00000060527	exonic_part	0.870046	-0.198947	-0.0994569	88.0122	96.4837	0.0648167
ENSRNOG00000017889:E009	ENSRNOG00000017889	E009	TRUE	OK	FALSE	138.909	274.772	0.000790877	0.00559657	0.00193598	0.120966	0.710891	chr1	46965573	46965695	-	ENSRNOT00000060527	exonic_part	0.745781	-0.209522	-0.104733	132.35	145.274	0.0648167
ENSRNOG00000017889:E010	ENSRNOG00000017889	E010	TRUE	OK	FALSE	109.228	221.052	0.00012714	0.0060031	0.0016698	0.129888	0.722029	chr1	46965984	46966116	-	ENSRNOT00000060527	exonic_part	0.755336	-0.214803	-0.10738	104.598	113.817	0.0648167
ENSRNOG00000017889:E011	ENSRNOG00000017889	E011	TRUE	OK	FALSE	88.2732	763.185	0.00341208	0.00645475	0.00401605	0.00932261	0.295249	chr1	46967271	46967361	-	ENSRNOT00000060527	exonic_part	0.332105	0.448822	0.224376	67.1362	109.629	0.0648167
ENSRNOG00000017889:E012	ENSRNOG00000017889	E012	TRUE	OK	FALSE	148.288	1310.27	3.48795e-05	0.00550195	0.00120495	0.00251382	0.148225	chr1	46968729	46968866	-	ENSRNOT00000060527	exonic_part	0.169847	0.37229	0.186091	117.339	179.232	0.0648167
ENSRNOG00000017889:E013	ENSRNOG00000017889	E013	TRUE	OK	FALSE	85.7747	217.182	2.60724e-05	0.00652332	0.00126244	0.369783	0.878352	chr1	46969733	46969770	-	ENSRNOT00000060527	exonic_part	0.878154	0.132404	0.0661917	73.1663	98.2626	0.0648167
ENSRNOG00000017889:E014	ENSRNOG00000017889	E014	TRUE	OK	FALSE	83.0924	199.845	0.00450698	0.00660153	0.00490816	0.984341	0.998253	chr1	46973323	46973418	-	ENSRNOT00000060527	exonic_part	1	-0.00672649	-0.00336274	74.4541	91.8077	0.0648167
ENSRNOG00000017889:E015	ENSRNOG00000017889	E015	TRUE	OK	FALSE	23.1778	42.5128	0.029934	0.0130667	0.0265187	0.383194	0.883443	chr1	46978152	46978261	-	ENSRNOT00000060527	exonic_part	0.882611	-0.309481	-0.154734	23.1177	23.2507	0.0648167
ENSRNOG00000017889:J016	ENSRNOG00000017889	J016	TRUE	OK	FALSE	39.0011	185.83	0.0231516	0.00999625	0.0212267	0.365393	0.877068	chr1	46942432	46949828	-	ENSRNOT00000060527	splice_site	0.877181	0.299819	0.1499	31.0534	46.8475	0.0648167
ENSRNOG00000017889:J017	ENSRNOG00000017889	J017	TRUE	OK	FALSE	40.2533	66.4592	0.000219454	0.00985512	0.00253182	0.473024	0.910287	chr1	46949926	46951037	-	ENSRNOT00000060527	splice_site	0.908166	0.147665	0.0738273	33.9481	46.3106	0.0648167
ENSRNOG00000017889:J018	ENSRNOG00000017889	J018	TRUE	OK	FALSE	49.0778	114.024	0.00832143	0.00906475	0.00843603	0.690031	0.958922	chr1	46951132	46951898	-	ENSRNOT00000060527	splice_site	0.958068	0.0808267	0.0404099	42.7959	55.8217	0.0648167
ENSRNOG00000017889:J019	ENSRNOG00000017889	J019	TRUE	OK	FALSE	29.3174	119.599	7.54841e-05	0.0114948	0.00246451	0.00366961	0.183567	chr1	46952040	46956752	-	ENSRNOT00000060527	splice_site	0.209931	0.704758	0.352362	19.6133	38.8896	0.0648167
ENSRNOG00000017889:J020	ENSRNOG00000017889	J020	TRUE	OK	FALSE	80.5534	300.777	0.00520461	0.00765602	0.00556847	0.709088	0.961824	chr1	46956903	46959020	-	ENSRNOT00000060527	splice_site	0.961575	-0.0649523	-0.0324714	73.5017	87.3749	0.0648167
ENSRNOG00000017889:J021	ENSRNOG00000017889	J021	TRUE	OK	FALSE	85.507	233.371	0.00564199	0.00752877	0.00592372	0.0280224	0.463044	chr1	46959183	46960480	-	ENSRNOT00000060527	splice_site	0.507368	-0.422708	-0.211321	87.5144	83.4177	0.0648167
ENSRNOG00000017889:J022	ENSRNOG00000017889	J022	TRUE	OK	FALSE	43.1327	131.543	0.0256741	0.00956168	0.023268	0.768172	0.971301	chr1	46960594	46963847	-	ENSRNOT00000060527	splice_site	0.972207	-0.129053	-0.0645218	40.3104	45.8756	0.0648167
ENSRNOG00000017889:J023	ENSRNOG00000017889	J023	TRUE	OK	FALSE	40.2409	28.377	5.51683e-05	0.00985648	0.00193891	0.932558	0.992496	chr1	46963976	46965573	-	ENSRNOT00000060527	splice_site	0.994928	-0.0173977	-0.00869828	36.1186	44.188	0.0648167
ENSRNOG00000017889:J024	ENSRNOG00000017889	J024	TRUE	OK	FALSE	78.0492	162.065	0.00655354	0.00772649	0.0067252	0.11275	0.699212	chr1	46965695	46965984	-	ENSRNOT00000060527	splice_site	0.734938	-0.324032	-0.161993	77.5791	78.4437	0.0648167
ENSRNOG00000017889:J025	ENSRNOG00000017889	J025	TRUE	OK	FALSE	22.7898	68.3414	0.0110027	0.0132234	0.0113959	0.473109	0.910332	chr1	46966116	46967271	-	ENSRNOT00000060527	splice_site	0.908215	0.224783	0.112387	18.666	26.8857	0.0648167
ENSRNOG00000017889:J026	ENSRNOG00000017889	J026	TRUE	OK	FALSE	53.6757	383.213	3.64813e-05	0.00875592	0.0015306	0.000188609	0.0261421	chr1	46967361	46968729	-	ENSRNOT00000060527	splice_site	0.0302698	0.682044	0.340992	36.7234	70.7003	0.0648167
ENSRNOG00000017889:J027	ENSRNOG00000017889	J027	TRUE	OK	FALSE	70.1347	203.57	2.87102e-05	0.00798232	0.00128301	0.167611	0.76344	chr1	46968866	46969733	-	ENSRNOT00000060527	splice_site	0.790252	0.219998	0.109986	57.9058	82.3515	0.0648167
ENSRNOG00000017889:J028	ENSRNOG00000017889	J028	TRUE	OK	FALSE	53.9754	71.3504	3.81547e-05	0.00873762	0.00153899	0.993881	0.999307	chr1	46969770	46973323	-	ENSRNOT00000060527	splice_site	1	0.000587544	0.000293745	48.2528	59.7299	0.0648167
ENSRNOG00000017889:J029	ENSRNOG00000017889	J029	TRUE	OK	FALSE	22.8379	37.9899	0.0230586	0.0132071	0.0213169	0.301642	0.848765	chr1	46973418	46978152	-	ENSRNOT00000060527	splice_site	0.854768	-0.353177	-0.176582	23.1073	22.5641	0.0648167
ENSRNOG00000017889:N030	ENSRNOG00000017889	N030	TRUE	OK	FALSE	3.55836	2.74785	0.000938165	0.0551845	0.0159948	0.388537	0.885494	chr1	46939306	46942249	-	UNKNOWN_TX	novel_splice_site	0.884341	0.578675	0.289336	2.4903	4.59704	0.0648167
ENSRNOG00000017889:N031	ENSRNOG00000017889	N031	TRUE	OK	FALSE	2.16444	1.04312	0.00142473	0.0872078	0.0248746	0.905897	0.9895	chr1	46945805	46948749	-	UNKNOWN_TX	novel_splice_site	0.991234	0.096327	0.0481633	1.86834	2.47285	0.0648167
ENSRNOG00000017889:N032	ENSRNOG00000017889	N032	FALSE	LOW_COUNTS_INDEP_FILTER	FALSE	0.835378	0.174515	1e-08	0.217267	0.0550829	0.734255	NA	chr1	46948932	46949828	-	UNKNOWN_TX	novel_splice_site	0.966326	NA	NA	NA	NA	0.0648167
ENSRNOG00000017889:N033	ENSRNOG00000017889	N033	TRUE	OK	FALSE	4.12855	1.15979	0.0010571	0.0483169	0.0142482	0.437179	0.900594	chr1	46951990	46956752	-	UNKNOWN_TX	novel_splice_site	0.897865	-0.476643	-0.23832	4.36042	3.88685	0.0648167
ENSRNOG00000017889:N034	ENSRNOG00000017889	N034	TRUE	OK	FALSE	2.84455	1.06657	0.00202659	0.0676623	0.0208091	0.952995	0.994733	chr1	46956143	46956199	-	UNKNOWN_TX	novel_splice_site	0.997373	0.0437941	0.021897	2.49194	3.18048	0.0648167
ENSRNOG00000017889:N035	ENSRNOG00000017889	N035	TRUE	OK	FALSE	1.95827	1.10009	0.004173	0.0958146	0.0302051	0.494459	0.916325	chr1	46956882	46959020	-	UNKNOWN_TX	novel_splice_site	0.914148	-0.611693	-0.305845	2.17786	1.76667	0.0648167
ENSRNOG00000017889:N036	ENSRNOG00000017889	N036	FALSE	LOW_COUNTS_INDEP_FILTER	FALSE	1.11122	1.21213	0.00582611	0.16469	0.0508163	0.0452738	NA	chr1	46960594	46961164	-	UNKNOWN_TX	novel_splice_site	0.589886	NA	NA	NA	NA	0.0648167
ENSRNOG00000017889:N037	ENSRNOG00000017889	N037	TRUE	OK	FALSE	5.63404	2.15392	0.000505707	0.0368649	0.01012	0.222052	0.805017	chr1	46966116	46968729	-	UNKNOWN_TX	novel_splice_site	0.822094	-0.644083	-0.322039	6.22898	4.95055	0.0648167
ENSRNOG00000017889:N038	ENSRNOG00000017889	N038	TRUE	OK	FALSE	1.37443	1.53627	0.132831	0.134196	0.132938	0.923641	0.991577	chr1	46966116	46973323	-	UNKNOWN_TX	novel_splice_site	0.993848	-0.131685	-0.0658422	1.25456	1.41831	0.0648167
ENSRNOG00000018762:E001	ENSRNOG00000018762	E001	TRUE	OK	FALSE	5.41887	7.19248	0.0146103	0.0424509	0.0226912	0.10188	0.681969	chr1	47426257	47426400	-	ENSRNOT00000067916	exonic_part	0.719379	0.94971	0.474839	4.67968	6.01571	0.11052
ENSRNOG00000018762:E002	ENSRNOG00000018762	E002	TRUE	OK	FALSE	40.2437	143.142	0.0333484	0.00926445	0.0285645	0.791147	0.974438	chr1	47440757	47440876	-	ENSRNOT00000067916	exonic_part	0.975475	0.0691261	0.034553	47.1827	33.2088	0.11052
ENSRNOG00000018762:E003	ENSRNOG00000018762	E003	TRUE	OK	FALSE	20.5016	60.8838	0.0377246	0.0142371	0.0329706	0.865808	0.984413	chr1	47441196	47441283	-	ENSRNOT00000067916	exonic_part	0.985433	-0.0968562	-0.0484217	24.9898	15.9114	0.11052
ENSRNOG00000018762:E004	ENSRNOG00000018762	E004	TRUE	OK	FALSE	37.9288	125.679	1e-08	0.00957961	0.00402116	0.94473	0.993801	chr1	47443489	47443652	-	ENSRNOT00000067916	exonic_part	0.996531	0.0169049	0.00845016	44.8906	30.7394	0.11052
ENSRNOG00000018762:E005	ENSRNOG00000018762	E005	TRUE	OK	FALSE	62.6932	270.443	1e-08	0.00741532	0.014884	0.404158	0.891005	chr1	47445569	47445773	-	ENSRNOT00000067916	exonic_part	0.889182	0.226954	0.113417	71.3549	54.0297	0.11052
ENSRNOG00000018762:E006	ENSRNOG00000018762	E006	TRUE	OK	FALSE	66.8924	92.1591	1e-08	0.00720723	0.00194501	0.0685824	0.614841	chr1	47446691	47446837	-	ENSRNOT00000067916	exonic_part	0.65602	0.348094	0.173946	74.1196	59.3896	0.11052
ENSRNOG00000018762:E007	ENSRNOG00000018762	E007	TRUE	OK	FALSE	48.5147	274.903	0.0084983	0.00838408	0.00845854	0.249511	0.821987	chr1	47449394	47449536	-	ENSRNOT00000067916	exonic_part	0.835188	-0.292198	-0.146047	61.1999	35.3811	0.11052
ENSRNOG00000018762:E008	ENSRNOG00000018762	E008	TRUE	OK	FALSE	28.9665	207.531	0.00398535	0.0112748	0.00634702	0.00504332	0.216783	chr1	47470096	47470184	-	ENSRNOT00000067916	exonic_part	0.246539	-0.803971	-0.401912	40.8104	16.9702	0.11052
ENSRNOG00000018762:E009	ENSRNOG00000018762	E009	TRUE	OK	FALSE	39.8121	281.66	0.0247909	0.00932043	0.0212754	0.140425	0.736004	chr1	47476793	47477524	-	ENSRNOT00000067916	exonic_part	0.767372	-0.468556	-0.234213	52.5187	27.2005	0.11052
ENSRNOG00000018762:J010	ENSRNOG00000018762	J010	TRUE	OK	FALSE	1.54443	4.22844	1e-08	0.120025	0.238882	0.229102	0.809529	chr1	47426400	47440757	-	ENSRNOT00000067916	splice_site	0.825787	1.78777	0.893877	0.926535	2.14399	0.11052
ENSRNOG00000018762:J011	ENSRNOG00000018762	J011	TRUE	OK	FALSE	14.438	34.2971	0.0323675	0.0177146	0.0297241	0.906044	0.9895	chr1	47440876	47441196	-	ENSRNOT00000067916	splice_site	0.991234	-0.0716024	-0.0357979	17.4931	11.3035	0.11052
ENSRNOG00000018762:J012	ENSRNOG00000018762	J012	TRUE	OK	FALSE	9.41919	15.8178	0.0378359	0.0242445	0.0351383	0.97498	0.997444	chr1	47441283	47443489	-	ENSRNOT00000067916	splice_site	1	-0.0379876	-0.0189927	11.2601	7.42984	0.11052
ENSRNOG00000018762:J013	ENSRNOG00000018762	J013	TRUE	OK	FALSE	21.9956	101.116	0.0207773	0.0135038	0.0193063	0.347418	0.869739	chr1	47443652	47445569	-	ENSRNOT00000067916	splice_site	0.871336	-0.339968	-0.16996	28.3887	15.5399	0.11052
ENSRNOG00000018762:J014	ENSRNOG00000018762	J014	TRUE	OK	FALSE	27.8123	27.9806	0.00280888	0.0118214	0.00551749	0.181166	0.775378	chr1	47445773	47446691	-	ENSRNOT00000067916	splice_site	0.799509	0.362451	0.181191	30.19	25.4505	0.11052
ENSRNOG00000018762:J015	ENSRNOG00000018762	J015	TRUE	OK	FALSE	26.9113	81.7326	0.0340209	0.0120344	0.0301997	0.728074	0.965507	chr1	47446837	47449394	-	ENSRNOT00000067916	splice_site	0.965259	0.131061	0.0655186	30.9462	22.6735	0.11052
ENSRNOG00000018762:J016	ENSRNOG00000018762	J016	TRUE	OK	FALSE	15.5823	110.752	0.00583807	0.0168146	0.0091453	0.00039974	0.0453081	chr1	47449536	47470096	-	ENSRNOT00000067916	splice_site	0.0523774	-1.37636	-0.688123	24.2958	6.72064	0.11052
ENSRNOG00000018762:J017	ENSRNOG00000018762	J017	TRUE	OK	FALSE	7.41501	15.928	0.046031	0.0293218	0.0425416	0.578743	0.936813	chr1	47470184	47476793	-	ENSRNOT00000067916	splice_site	0.934653	-0.307996	-0.153991	9.62284	5.29529	0.11052
ENSRNOG00000019091:E001	ENSRNOG00000019091	E001	TRUE	OK	FALSE	10.3331	22.3661	0.00129896	0.0242122	0.00805672	0.0044705	0.203923	chr1	47942499	47942684	+	ENSRNOT00000025936	exonic_part	0.232564	-1.16286	-0.581429	14.0075	6.71333	5.17351e-06
ENSRNOG00000019091:E002	ENSRNOG00000019091	E002	TRUE	OK	FALSE	22.515	43.0996	0.0045682	0.0133306	0.00658042	0.0344487	0.498045	chr1	47942799	47942918	+	ENSRNOT00000079312	exonic_part	0.542599	-0.600173	-0.300083	26.4422	18.7285	5.17351e-06
ENSRNOG00000019091:E003	ENSRNOG00000019091	E003	TRUE	OK	FALSE	124.581	505.814	0.00499466	0.00576863	0.00510796	0.00570365	0.231347	chr1	47947560	47947598	+	ENSRNOT00000025936;ENSRNOT00000079312	exonic_part	0.262429	-0.447215	-0.223591	138.484	110.529	5.17351e-06
ENSRNOG00000019091:E004	ENSRNOG00000019091	E004	TRUE	OK	FALSE	227.584	333.262	1.74601e-05	0.00501365	0.000733673	0.00547047	0.226524	chr1	47949964	47950020	+	ENSRNOT00000025936;ENSRNOT00000079312	exonic_part	0.25728	-0.260522	-0.130242	238.206	216.664	5.17351e-06
ENSRNOG00000019091:E005	ENSRNOG00000019091	E005	TRUE	OK	FALSE	324.48	481.757	2.27602e-05	0.00474097	0.000708502	0.243041	0.81768	chr1	47951449	47951508	+	ENSRNOT00000025936;ENSRNOT00000079312	exonic_part	0.831896	-0.0966486	-0.0483136	322.617	325.89	5.17351e-06
ENSRNOG00000019091:E006	ENSRNOG00000019091	E006	TRUE	OK	FALSE	422.045	1333.65	0.0022051	0.00459292	0.00247049	0.669782	0.955156	chr1	47952858	47952986	+	ENSRNOT00000025936;ENSRNOT00000079312	exonic_part	0.953918	-0.0420691	-0.0210281	413.121	431.361	5.17351e-06
ENSRNOG00000019091:E007	ENSRNOG00000019091	E007	TRUE	OK	FALSE	527.492	683.717	1e-08	0.00449448	0.000360566	0.488139	0.914622	chr1	47958492	47958671	+	ENSRNOT00000025936;ENSRNOT00000079312	exonic_part	0.91248	-0.0459125	-0.022947	515.917	538.66	5.17351e-06
ENSRNOG00000019091:E008	ENSRNOG00000019091	E008	TRUE	OK	FALSE	926.478	14230.9	1e-08	0.00432482	0.00047557	2.94587e-09	1.91692e-06	chr1	47958671	47959694	+	ENSRNOT00000079312	exonic_part	2.23552e-06	0.370569	0.185114	825.703	1026.13	5.17351e-06
ENSRNOG00000019091:E009	ENSRNOG00000019091	E009	TRUE	OK	FALSE	159.713	161.824	0.00208623	0.0054017	0.0025723	0.498787	0.917317	chr1	47964627	47964782	+	ENSRNOT00000025936	exonic_part	0.915361	-0.0878245	-0.0439078	158.687	160.4	5.17351e-06
ENSRNOG00000019091:E010	ENSRNOG00000019091	E010	TRUE	OK	FALSE	526.754	1430.99	0.00119196	0.00449504	0.00157584	3.71626e-05	0.00749287	chr1	47966412	47967631	+	ENSRNOT00000025936	exonic_part	0.00868719	-0.366845	-0.183349	560.074	493.408	5.17351e-06
ENSRNOG00000019091:J011	ENSRNOG00000019091	J011	TRUE	OK	FALSE	10.1692	22.3362	0.00377753	0.0228591	0.00842388	0.00614231	0.239531	chr1	47942684	47947560	+	ENSRNOT00000025936	splice_site	0.271575	-1.13004	-0.565018	13.6943	6.71323	5.17351e-06
ENSRNOG00000019091:J012	ENSRNOG00000019091	J012	TRUE	OK	FALSE	21.3111	30.8064	0.00235468	0.0137621	0.00485446	0.103087	0.684102	chr1	47942918	47947560	+	ENSRNOT00000079312	splice_site	0.721292	-0.456641	-0.228317	23.9665	18.7296	5.17351e-06
ENSRNOG00000019091:J013	ENSRNOG00000019091	J013	TRUE	OK	FALSE	108.495	440.468	0.00705177	0.00709033	0.00705608	0.0109635	0.317459	chr1	47947598	47949964	+	ENSRNOT00000025936;ENSRNOT00000079312	splice_site	0.355725	-0.462718	-0.231344	121.333	95.6374	5.17351e-06
ENSRNOG00000019091:J014	ENSRNOG00000019091	J014	TRUE	OK	FALSE	199.836	356.615	0.000218293	0.00634489	0.00105972	0.00755152	0.266479	chr1	47950020	47951449	+	ENSRNOT00000025936;ENSRNOT00000079312	splice_site	0.300776	-0.274487	-0.137226	210.219	189.095	5.17351e-06
ENSRNOG00000019091:J015	ENSRNOG00000019091	J015	TRUE	OK	FALSE	230.394	684.842	0.00105103	0.00622746	0.00161748	0.438874	0.901153	chr1	47951508	47952858	+	ENSRNOT00000025936;ENSRNOT00000079312	splice_site	0.898485	0.0841822	0.0420848	216.599	244.015	5.17351e-06
ENSRNOG00000019091:J016	ENSRNOG00000019091	J016	TRUE	OK	FALSE	165.684	140.629	2.34714e-05	0.0065274	0.000812669	0.0279149	0.462293	chr1	47952986	47958492	+	ENSRNOT00000025936;ENSRNOT00000079312	splice_site	0.50655	-0.232932	-0.116454	172.708	159.057	5.17351e-06
ENSRNOG00000019091:J017	ENSRNOG00000019091	J017	TRUE	OK	FALSE	49.5335	93.7444	0.0151969	0.00903159	0.01433	0.830469	0.97982	chr1	47958671	47964627	+	ENSRNOT00000025936	splice_site	0.980721	-0.047858	-0.0239283	48.6927	50.4074	5.17351e-06
ENSRNOG00000019091:J018	ENSRNOG00000019091	J018	TRUE	OK	FALSE	41.6343	15.7917	4.28017e-05	0.00970932	0.00170672	0.267625	0.832326	chr1	47964782	47966412	+	ENSRNOT00000025936	splice_site	0.842575	-0.216745	-0.10837	43.2788	39.9377	5.17351e-06
ENSRNOG00000019091:N019	ENSRNOG00000019091	N019	TRUE	OK	FALSE	1.38329	1.52807	0.153361	0.133372	0.149604	0.470035	0.90956	chr1	47958671	47958858	+	UNKNOWN_TX	novel_splice_site	0.907546	0.816656	0.408328	0.940484	1.77047	5.17351e-06
ENSRNOG00000019091:N020	ENSRNOG00000019091	N020	TRUE	OK	FALSE	2.38124	1.83753	0.000659504	0.079765	0.0206041	0.0959162	0.671711	chr1	47958671	47958889	+	UNKNOWN_TX	novel_splice_site	0.710127	1.41089	0.705443	1.2446	3.53485	5.17351e-06
ENSRNOG00000019189:E001	ENSRNOG00000019189	E001	TRUE	OK	FALSE	6.39478	4.88732	0.0430663	0.0365982	0.0414512	0.361846	0.875953	chr1	47972398	47972424	+	ENSRNOT00000033408	exonic_part	0.876338	-0.531923	-0.265947	7.15214	5.65612	0.102333
ENSRNOG00000019189:E002	ENSRNOG00000019189	E002	TRUE	OK	FALSE	11.0407	5.53839	0.0208849	0.0229233	0.0213803	0.481326	0.91259	chr1	47972424	47972479	+	ENSRNOT00000033408;ENSRNOT00000077707	exonic_part	0.910481	-0.309847	-0.154909	11.5102	10.603	0.102333
ENSRNOG00000019189:E003	ENSRNOG00000019189	E003	TRUE	OK	FALSE	27.6481	27.381	0.0544005	0.011617	0.0458204	0.370425	0.8786	chr1	47972957	47973092	+	ENSRNOT00000033408;ENSRNOT00000077707	exonic_part	0.878366	-0.345995	-0.172952	28.7117	26.5244	0.102333
ENSRNOG00000019189:E004	ENSRNOG00000019189	E004	TRUE	OK	FALSE	16.6069	17.063	0.0241156	0.0166143	0.0223358	0.115031	0.702884	chr1	47977225	47977407	+	ENSRNOT00000033408;ENSRNOT00000077707	exonic_part	0.738131	-0.596237	-0.298075	18.6788	14.5022	0.102333
ENSRNOG00000019189:E005	ENSRNOG00000019189	E005	TRUE	OK	FALSE	15.5984	17.3256	0.0350845	0.0174234	0.0309855	0.943017	0.993508	chr1	47980429	47980547	+	ENSRNOT00000033408;ENSRNOT00000077707	exonic_part	0.996229	0.021389	0.010693	14.5868	16.6405	0.102333
ENSRNOG00000019189:E006	ENSRNOG00000019189	E006	TRUE	OK	FALSE	34.9953	30.1911	0.0105951	0.0100389	0.0104312	0.864886	0.984268	chr1	47983793	47983937	+	ENSRNOT00000033408;ENSRNOT00000077707	exonic_part	0.985247	0.0744713	0.0372225	32.3431	37.7973	0.102333
ENSRNOG00000019189:E007	ENSRNOG00000019189	E007	TRUE	OK	FALSE	32.9213	44.5089	0.0512719	0.010413	0.0426653	0.480292	0.912377	chr1	47984745	47984868	+	ENSRNOT00000033408;ENSRNOT00000077707	exonic_part	0.910273	-0.189279	-0.0946086	32.6907	33.1827	0.102333
ENSRNOG00000019189:E008	ENSRNOG00000019189	E008	TRUE	OK	FALSE	32.3008	18.5192	0.0461301	0.0105343	0.0385206	0.942473	0.993476	chr1	47985602	47985757	+	ENSRNOT00000033408;ENSRNOT00000077707	exonic_part	0.996155	0.046956	0.0234705	29.9396	34.6287	0.102333
ENSRNOG00000019189:E009	ENSRNOG00000019189	E009	FALSE	ALL_ZERO	TRUE	0	0	NA	Inf	NA	NA	NA	chr1	47988774	47988786	+	ENSRNOT00000077707	exonic_part	NA	NA	NA	NA	NA	0.102333
ENSRNOG00000019189:E010	ENSRNOG00000019189	E010	TRUE	OK	FALSE	16.8539	7.92845	0.0673035	0.0164309	0.0569971	0.307321	0.8522	chr1	47989468	47989477	+	ENSRNOT00000033408	exonic_part	0.857224	-0.444088	-0.222011	18.1373	15.5279	0.102333
ENSRNOG00000019189:E011	ENSRNOG00000019189	E011	TRUE	OK	FALSE	16.8654	11.6834	0.0843618	0.0164225	0.0709384	0.281438	0.839299	chr1	47989477	47989495	+	ENSRNOT00000033408;ENSRNOT00000077707	exonic_part	0.847851	-0.512032	-0.255978	18.4883	15.1787	0.102333
ENSRNOG00000019189:E012	ENSRNOG00000019189	E012	TRUE	OK	FALSE	5.72418	10.1933	0.203617	0.0404054	0.171128	0.15398	0.750142	chr1	47989495	47989498	+	ENSRNOT00000077707	exonic_part	0.779545	-1.17397	-0.586956	7.53736	3.87852	0.102333
ENSRNOG00000019189:E013	ENSRNOG00000019189	E013	TRUE	OK	FALSE	17.5837	66.5197	0.018261	0.0159192	0.0176526	0.254306	0.82487	chr1	47991216	47991300	+	ENSRNOT00000033408;ENSRNOT00000077707	exonic_part	0.837285	0.362279	0.181111	14.824	20.8277	0.102333
ENSRNOG00000019189:E014	ENSRNOG00000019189	E014	TRUE	OK	FALSE	30.5044	389.774	0.186182	0.0109131	0.151078	0.0507831	0.565105	chr1	47991675	47991846	+	ENSRNOT00000033408;ENSRNOT00000077707	exonic_part	0.608782	0.917418	0.458576	21.1712	40.1291	0.102333
ENSRNOG00000019189:E015	ENSRNOG00000019189	E015	TRUE	OK	FALSE	44.2574	664.836	1e-08	0.00879613	0.129095	0.673565	0.955896	chr1	47991846	47992653	+	ENSRNOT00000033408	exonic_part	0.954685	-0.0470947	-0.0235359	42.2722	46.5331	0.102333
ENSRNOG00000019189:J016	ENSRNOG00000019189	J016	TRUE	OK	FALSE	10.2105	4.98216	0.0171961	0.0227886	0.0185435	0.531184	0.924905	chr1	47972479	47972957	+	ENSRNOT00000033408;ENSRNOT00000077707	splice_site	0.922595	-0.282292	-0.141134	10.5716	9.89813	0.102333
ENSRNOG00000019189:J017	ENSRNOG00000019189	J017	TRUE	OK	FALSE	15.0001	16.1893	0.0416686	0.0172554	0.0371632	0.169431	0.765018	chr1	47973092	47977225	+	ENSRNOT00000033408;ENSRNOT00000077707	splice_site	0.791397	-0.589859	-0.294891	16.8397	13.0913	0.102333
ENSRNOG00000019189:J018	ENSRNOG00000019189	J018	TRUE	OK	FALSE	1.74062	2.12148	0.00354513	0.107112	0.0352484	0.434551	0.899877	chr1	47977407	47980429	+	ENSRNOT00000033408;ENSRNOT00000077707	splice_site	0.897163	-0.799935	-0.399962	2.17134	1.41327	0.102333
ENSRNOG00000019189:J019	ENSRNOG00000019189	J019	TRUE	OK	FALSE	14.3139	12.8305	0.0214938	0.0178208	0.0206477	0.664447	0.954392	chr1	47980547	47983793	+	ENSRNOT00000033408;ENSRNOT00000077707	splice_site	0.95293	0.166301	0.0831403	12.741	15.9191	0.102333
ENSRNOG00000019189:J020	ENSRNOG00000019189	J020	TRUE	OK	FALSE	18.5524	16.8963	0.0105971	0.0149968	0.0117609	0.968996	0.99674	chr1	47983937	47984745	+	ENSRNOT00000033408;ENSRNOT00000077707	splice_site	0.999761	0.0165828	0.00829002	17.4269	19.7778	0.102333
ENSRNOG00000019189:J021	ENSRNOG00000019189	J021	TRUE	OK	FALSE	15.3888	21.857	0.0737804	0.0169574	0.0638788	0.544466	0.928445	chr1	47984868	47985602	+	ENSRNOT00000033408;ENSRNOT00000077707	splice_site	0.926221	-0.231522	-0.115745	15.5778	15.1939	0.102333
ENSRNOG00000019189:J022	ENSRNOG00000019189	J022	FALSE	ALL_ZERO	TRUE	0	0	NA	Inf	NA	NA	NA	chr1	47985757	47988774	+	ENSRNOT00000077707	splice_site	NA	NA	NA	NA	NA	0.102333
ENSRNOG00000019189:J023	ENSRNOG00000019189	J023	TRUE	OK	FALSE	11.9563	15.9232	0.0744757	0.0202583	0.0643957	0.493486	0.915944	chr1	47985757	47989468	+	ENSRNOT00000033408	splice_site	0.913753	0.39644	0.1982	9.70706	14.1324	0.102333
ENSRNOG00000019189:J024	ENSRNOG00000019189	J024	FALSE	ALL_ZERO	TRUE	0	0	NA	Inf	NA	NA	NA	chr1	47988786	47989477	+	ENSRNOT00000077707	splice_site	NA	NA	NA	NA	NA	0.102333
ENSRNOG00000019189:J025	ENSRNOG00000019189	J025	TRUE	OK	FALSE	7.10891	11.812	0.00980926	0.0303493	0.0159431	0.0496425	0.560911	chr1	47989495	47991216	+	ENSRNOT00000033408	splice_site	0.604548	-0.977616	-0.488779	9.01517	5.3004	0.102333
ENSRNOG00000019189:J026	ENSRNOG00000019189	J026	FALSE	ALL_ZERO	TRUE	0	0	NA	Inf	NA	NA	NA	chr1	47989498	47991216	+	ENSRNOT00000077707	splice_site	NA	NA	NA	NA	NA	0.102333
ENSRNOG00000019189:J027	ENSRNOG00000019189	J027	TRUE	OK	FALSE	11.3828	45.9171	0.000889377	0.0210039	0.00752501	0.00318988	0.169846	chr1	47991300	47991675	+	ENSRNOT00000033408;ENSRNOT00000077707	splice_site	0.194424	1.16245	0.581174	6.83366	16.2524	0.102333
ENSRNOG00000019189:N028	ENSRNOG00000019189	N028	TRUE	OK	FALSE	1.9338	1.70723	0.00211049	0.0969577	0.0305875	0.600261	0.941579	chr1	47985756	47989467	+	UNKNOWN_TX	novel_splice_site	0.939354	-0.478223	-0.239108	2.17541	1.76607	0.102333
ENSRNOG00000019189:N029	ENSRNOG00000019189	N029	TRUE	OK	FALSE	4.99397	12.5975	0.279941	0.0408901	0.240725	0.558345	0.931711	chr1	47985757	47991189	+	UNKNOWN_TX	novel_splice_site	0.929492	0.739689	0.36983	3.46419	6.4322	0.102333
ENSRNOG00000019189:N030	ENSRNOG00000019189	N030	TRUE	OK	FALSE	2.30304	4.1275	0.256208	0.0822881	0.225815	0.253647	0.824606	chr1	47987498	47992127	+	UNKNOWN_TX	novel_splice_site	0.837113	-1.33513	-0.667556	3.13532	1.4205	0.102333
ENSRNOG00000019189:N031	ENSRNOG00000019189	N031	FALSE	LOW_COUNTS_INDEP_FILTER	FALSE	0.877587	1.9211	0.169013	0.20708	0.177972	0.0188692	NA	chr1	47990931	47991189	+	UNKNOWN_TX	novel_splice_site	0.442265	NA	NA	NA	NA	0.102333
ENSRNOG00000019189:N032	ENSRNOG00000019189	N032	TRUE	OK	FALSE	3.04073	10.2927	1e-08	0.0636493	0.031538	0.0230021	0.43016	chr1	47990931	47991675	+	UNKNOWN_TX	novel_splice_site	0.47444	1.85014	0.925052	1.24262	4.94217	0.102333
ENSRNOG00000019189:N033	ENSRNOG00000019189	N033	TRUE	OK	FALSE	2.6064	6.98336	0.00114632	0.073346	0.0225577	0.000358485	0.0418285	chr1	47991768	47995919	+	UNKNOWN_TX	novel_splice_site	0.0483424	3.85902	1.92948	0.311108	4.94624	0.102333
ENSRNOG00000014160:E001	ENSRNOG00000014160	E001	TRUE	OK	FALSE	46.8484	116.68	0.000787711	0.00853643	0.00264253	0.000421154	0.0470792	chr1	48025662	48025666	-	ENSRNOT00000019531	exonic_part	0.0544314	-0.6859	-0.342943	53.5097	40.3034	0.114633
ENSRNOG00000014160:E002	ENSRNOG00000014160	E002	TRUE	OK	FALSE	502.377	11186.4	0.0115506	0.00451418	0.0107016	0.182737	0.776459	chr1	48025666	48025963	-	ENSRNOT00000019531;ENSRNOT00000076422	exonic_part	0.800354	-0.275183	-0.137556	495.503	508.581	0.114633
ENSRNOG00000014160:E003	ENSRNOG00000014160	E003	TRUE	OK	FALSE	521.483	9207.67	0.00693261	0.00449902	0.00666502	0.392303	0.886641	chr1	48026556	48026720	-	ENSRNOT00000019531;ENSRNOT00000076422	exonic_part	0.885363	-0.14988	-0.0749198	495.202	546.72	0.114633
ENSRNOG00000014160:E004	ENSRNOG00000014160	E004	TRUE	OK	FALSE	597.23	6911.1	0.00247237	0.00444848	0.00266293	0.271623	0.834499	chr1	48026835	48027006	-	ENSRNOT00000019531;ENSRNOT00000076422	exonic_part	0.844291	-0.124249	-0.0621045	562.025	631.076	0.114633
ENSRNOG00000014160:E005	ENSRNOG00000014160	E005	TRUE	OK	FALSE	327.557	3032.17	0.00621834	0.00473496	0.00604301	0.188188	0.780713	chr1	48027006	48027028	-	ENSRNOT00000019531;ENSRNOT00000076422;ENSRNOT00000076684	exonic_part	0.804002	-0.21729	-0.108628	318.967	335.543	0.114633
ENSRNOG00000014160:E006	ENSRNOG00000014160	E006	TRUE	OK	FALSE	631.289	9075.73	0.00609811	0.00442971	0.0059231	0.444067	0.902487	chr1	48027328	48027452	-	ENSRNOT00000019531;ENSRNOT00000076422;ENSRNOT00000076684	exonic_part	0.899957	-0.127113	-0.0635348	594.639	667.286	0.114633
ENSRNOG00000014160:E007	ENSRNOG00000014160	E007	TRUE	OK	FALSE	600.176	9835.45	0.00291771	0.00444677	0.00307047	0.408093	0.892303	chr1	48027777	48027953	-	ENSRNOT00000019531;ENSRNOT00000076422;ENSRNOT00000076684	exonic_part	0.890315	0.0823371	0.0411553	530.7	668.326	0.114633
ENSRNOG00000014160:E008	ENSRNOG00000014160	E008	TRUE	OK	FALSE	498.989	12687	0.00556508	0.00451699	0.00545068	0.119363	0.708896	chr1	48029316	48029443	-	ENSRNOT00000019531;ENSRNOT00000076422;ENSRNOT00000076684	exonic_part	0.743816	0.231795	0.115868	419.907	577.511	0.114633
ENSRNOG00000014160:E009	ENSRNOG00000014160	E009	TRUE	OK	FALSE	525.258	10837.6	0.00287539	0.00449616	0.00303511	0.364309	0.876563	chr1	48029749	48029931	-	ENSRNOT00000019531;ENSRNOT00000076422;ENSRNOT00000076684	exonic_part	0.876812	0.109949	0.0549594	460.286	589.517	0.114633
ENSRNOG00000014160:E010	ENSRNOG00000014160	E010	TRUE	OK	FALSE	453.388	4219.11	6.29521e-05	0.00455888	0.000678499	0.27074	0.834061	chr1	48030232	48030343	-	ENSRNOT00000019531;ENSRNOT00000076422;ENSRNOT00000076684	exonic_part	0.843972	-0.084751	-0.0423658	422.089	483.048	0.114633
ENSRNOG00000014160:E011	ENSRNOG00000014160	E011	TRUE	OK	FALSE	14.0195	6.96868	0.0010086	0.0189239	0.00612324	0.590059	0.939237	chr1	48030343	48030554	-	ENSRNOT00000076684	exonic_part	0.936778	-0.185848	-0.0929236	13.6911	14.4855	0.114633
ENSRNOG00000014160:E012	ENSRNOG00000014160	E012	TRUE	OK	FALSE	599.627	3095.52	0.00213301	0.00444709	0.00235669	0.186016	0.779094	chr1	48030672	48030770	-	ENSRNOT00000019531;ENSRNOT00000076422	exonic_part	0.802821	-0.124786	-0.0623731	564.845	633.902	0.114633
ENSRNOG00000014160:E013	ENSRNOG00000014160	E013	TRUE	OK	FALSE	565.402	3692.77	0.00111026	0.00446807	0.00144453	0.413875	0.893749	chr1	48031915	48032044	-	ENSRNOT00000019531;ENSRNOT00000076422	exonic_part	0.891655	-0.0662778	-0.0331289	523.411	606.466	0.114633
ENSRNOG00000014160:E014	ENSRNOG00000014160	E014	TRUE	OK	FALSE	269.625	3214.05	0.00373223	0.00487127	0.00387188	0.313197	0.855091	chr1	48032165	48032251	-	ENSRNOT00000019531	exonic_part	0.859505	0.143596	0.0717888	232.505	306.126	0.114633
ENSRNOG00000014160:E015	ENSRNOG00000014160	E015	TRUE	OK	FALSE	175.275	1266.43	0.0130414	0.00528617	0.0119234	0.612198	0.94425	chr1	48033202	48033343	-	ENSRNOT00000019531;ENSRNOT00000076422	exonic_part	0.941159	0.115129	0.0575601	152.638	197.88	0.114633
ENSRNOG00000014160:E016	ENSRNOG00000014160	E016	TRUE	OK	FALSE	42.2485	18.1976	0.00609402	0.0090194	0.00663274	0.255323	0.825187	chr1	48033343	48033396	-	ENSRNOT00000076422	exonic_part	0.837515	-0.255773	-0.127884	42.0186	42.4326	0.114633
ENSRNOG00000014160:J017	ENSRNOG00000014160	J017	TRUE	OK	FALSE	353.721	5081.78	0.0079329	0.00595969	0.00775703	0.357413	0.874143	chr1	48025963	48026556	-	ENSRNOT00000019531;ENSRNOT00000076422	splice_site	0.874872	-0.173235	-0.0866025	339.344	367.192	0.114633
ENSRNOG00000014160:J018	ENSRNOG00000014160	J018	TRUE	OK	FALSE	168.237	741.925	0.000562027	0.0065112	0.00131637	0.663469	0.954235	chr1	48026720	48026835	-	ENSRNOT00000019531;ENSRNOT00000076422	splice_site	0.952694	-0.0526369	-0.0263164	155.168	180.337	0.114633
ENSRNOG00000014160:J019	ENSRNOG00000014160	J019	TRUE	OK	FALSE	280.215	2824.05	0.00779924	0.00609091	0.00763336	0.102666	0.683456	chr1	48027028	48027328	-	ENSRNOT00000019531;ENSRNOT00000076422;ENSRNOT00000076684	splice_site	0.720666	-0.295945	-0.147953	280.079	279.762	0.114633
ENSRNOG00000014160:J020	ENSRNOG00000014160	J020	TRUE	OK	FALSE	376.105	3567.18	0.00586211	0.00592992	0.00586813	0.937163	0.992943	chr1	48027452	48027777	-	ENSRNOT00000019531;ENSRNOT00000076422;ENSRNOT00000076684	splice_site	0.995457	-0.0273833	-0.0136891	344.265	407.341	0.114633
ENSRNOG00000014160:J021	ENSRNOG00000014160	J021	TRUE	OK	FALSE	226.239	2383.43	0.00539785	0.00624156	0.00548244	0.315307	0.856151	chr1	48027953	48029316	-	ENSRNOT00000019531;ENSRNOT00000076422;ENSRNOT00000076684	splice_site	0.860306	0.157631	0.0788073	193.716	257.802	0.114633
ENSRNOG00000014160:J022	ENSRNOG00000014160	J022	TRUE	OK	FALSE	260.852	4413.44	0.0135699	0.00613778	0.0127816	0.357354	0.874143	chr1	48029443	48029749	-	ENSRNOT00000019531;ENSRNOT00000076422;ENSRNOT00000076684	splice_site	0.874872	0.215891	0.107932	219.285	302.353	0.114633
ENSRNOG00000014160:J023	ENSRNOG00000014160	J023	TRUE	OK	FALSE	235.274	2021.42	5.8166e-05	0.00621153	0.000812695	0.508322	0.91972	chr1	48029931	48030232	-	ENSRNOT00000019531;ENSRNOT00000076422;ENSRNOT00000076684	splice_site	0.917803	0.0612654	0.0306294	208.636	260.968	0.114633
ENSRNOG00000014160:J024	ENSRNOG00000014160	J024	TRUE	OK	FALSE	228.495	541.983	1.3603e-05	0.00623384	0.000614648	0.0314664	0.482867	chr1	48030343	48030672	-	ENSRNOT00000019531;ENSRNOT00000076422	splice_site	0.526792	-0.197239	-0.0986091	221.407	234.741	0.114633
ENSRNOG00000014160:J025	ENSRNOG00000014160	J025	TRUE	OK	FALSE	439.8	1319.36	0.0045043	0.00586179	0.00461521	0.315869	0.856279	chr1	48030770	48031915	-	ENSRNOT00000019531;ENSRNOT00000076422	splice_site	0.860436	-0.125234	-0.062603	415.481	464.002	0.114633
ENSRNOG00000014160:J026	ENSRNOG00000014160	J026	TRUE	OK	FALSE	159.855	1102.26	0.000157005	0.00656634	0.00107249	0.381857	0.883024	chr1	48032044	48032165	-	ENSRNOT00000019531	splice_site	0.882138	0.0970824	0.0485377	139.574	178.942	0.114633
ENSRNOG00000014160:J027	ENSRNOG00000014160	J027	FALSE	LOW_COUNTS_INDEP_FILTER	FALSE	1.1738	0.943146	0.0492236	0.1562	0.0741028	0.677296	NA	chr1	48032044	48033202	-	ENSRNOT00000076422	splice_site	0.95555	NA	NA	NA	NA	0.114633
ENSRNOG00000014160:J028	ENSRNOG00000014160	J028	TRUE	OK	FALSE	139.008	1346.83	0.0128425	0.00673234	0.0121183	0.263557	0.829949	chr1	48032251	48033202	-	ENSRNOT00000019531	splice_site	0.840972	0.253373	0.126679	114.77	163.191	0.114633
ENSRNOG00000011243:E001	ENSRNOG00000011243	E001	TRUE	OK	FALSE	6.77834	67.514	0.0530419	0.0347593	0.0470411	0.333852	0.864233	chr1	52330442	52330848	-	ENSRNOT00000015010	exonic_part	0.86697	21.3039	10.6519	7.81908e-08	13.4787	0.0515715
ENSRNOG00000011243:E002	ENSRNOG00000011243	E002	TRUE	OK	FALSE	4.28068	25.8048	0.0166731	0.0526478	0.0295744	0.479997	0.912249	chr1	52332839	52332901	-	ENSRNOT00000015010	exonic_part	0.910232	20.59	10.295	7.81056e-08	8.49811	0.0515715
ENSRNOG00000011243:E003	ENSRNOG00000011243	E003	TRUE	OK	FALSE	6.07069	55.1411	0.0642638	0.0383332	0.0559859	0.370878	0.87873	chr1	52333401	52333455	-	ENSRNOT00000015010	exonic_part	0.878505	21.1301	10.565	7.82332e-08	12.0661	0.0515715
ENSRNOG00000011243:E004	ENSRNOG00000011243	E004	TRUE	OK	FALSE	8.59531	68.9426	1e-08	0.0282783	0.0101088	0.000135351	0.0206391	chr1	52340603	52340785	-	ENSRNOT00000015010	exonic_part	0.0238808	-4.52839	-2.26198	1.55761	15.5546	0.0515715
ENSRNOG00000011243:E005	ENSRNOG00000011243	E005	TRUE	OK	FALSE	4.23204	34.0602	0.0596541	0.0532058	0.0576571	0.49745	0.916953	chr1	52341349	52341408	-	ENSRNOT00000015010	exonic_part	0.914925	20.5853	10.2926	7.8241e-08	8.47776	0.0515715
ENSRNOG00000011243:E006	ENSRNOG00000011243	E006	TRUE	OK	FALSE	6.56657	60.1367	0.100952	0.035748	0.0818533	0.342151	0.867272	chr1	52345299	52345424	-	ENSRNOT00000015010	exonic_part	0.86938	21.2586	10.6292	7.83519e-08	13.1051	0.0515715
ENSRNOG00000011243:E007	ENSRNOG00000011243	E007	TRUE	OK	FALSE	6.56663	54.358	0.000475756	0.0357477	0.0126934	0.334963	0.864653	chr1	52347111	52347171	-	ENSRNOT00000015010	exonic_part	0.867306	21.2574	10.6286	7.80206e-08	13.0856	0.0515715
ENSRNOG00000011243:E008	ENSRNOG00000011243	E008	TRUE	OK	FALSE	8.47095	89.6219	1e-08	0.0286333	0.00845953	0.254141	0.824868	chr1	52348568	52348691	-	ENSRNOT00000015010	exonic_part	0.837284	21.6703	10.835	7.79989e-08	16.9633	0.0515715
ENSRNOG00000011243:E009	ENSRNOG00000011243	E009	TRUE	OK	FALSE	32.3776	1314.71	1e-08	0.010519	0.00688824	0.525667	0.923598	chr1	52349444	52350151	-	ENSRNOT00000015010	exonic_part	0.921262	0.762647	0.381065	0.622529	64.2773	0.0515715
ENSRNOG00000011243:E010	ENSRNOG00000011243	E010	TRUE	OK	FALSE	5.99414	43.6396	0.000580923	0.0387703	0.0138611	0.362089	0.875998	chr1	52354109	52354175	-	ENSRNOT00000015010	exonic_part	0.876406	21.1231	10.5615	7.80266e-08	12.0136	0.0515715
ENSRNOG00000011243:J011	ENSRNOG00000011243	J011	TRUE	OK	FALSE	1.27316	5.04142	0.497643	0.144436	0.415614	1	1	chr1	52330848	52332839	-	ENSRNOT00000015010	splice_site	1	18.7641	9.38205	7.94856e-08	2.50991	0.0515715
ENSRNOG00000011243:J012	ENSRNOG00000011243	J012	TRUE	OK	FALSE	2.33465	10.5428	0.148486	0.0812477	0.129489	0.716689	0.963281	chr1	52332901	52333401	-	ENSRNOT00000015010	splice_site	0.963162	19.6725	9.83622	7.85557e-08	4.62199	0.0515715
ENSRNOG00000011243:J013	ENSRNOG00000011243	J013	FALSE	LOW_COUNTS_INDEP_FILTER	FALSE	1.06844	1.83997	1e-08	0.171065	0.0516719	1	NA	chr1	52333455	52340603	-	ENSRNOT00000015010	splice_site	1	NA	NA	NA	NA	0.0515715
ENSRNOG00000011243:J014	ENSRNOG00000011243	J014	FALSE	LOW_COUNTS_INDEP_FILTER	FALSE	0.7146	0.794157	1e-08	0.253066	0.076409	1	NA	chr1	52340785	52341349	-	ENSRNOT00000015010	splice_site	1	NA	NA	NA	NA	0.0515715
ENSRNOG00000011243:J015	ENSRNOG00000011243	J015	FALSE	ALL_ZERO	TRUE	0	0	NA	Inf	NA	NA	NA	chr1	52341408	52345299	-	ENSRNOT00000015010	splice_site	NA	NA	NA	NA	NA	0.0515715
ENSRNOG00000011243:J016	ENSRNOG00000011243	J016	TRUE	OK	FALSE	1.23839	1.9934	1e-08	0.148338	0.0407484	1	1	chr1	52345424	52347111	-	ENSRNOT00000015010	splice_site	1	18.7528	9.37637	7.81603e-08	2.47447	0.0515715
ENSRNOG00000011243:J017	ENSRNOG00000011243	J017	FALSE	LOW_COUNTS_INDEP_FILTER	FALSE	1.09624	4.86836	0.673812	0.166865	0.572714	1	NA	chr1	52347171	52348568	-	ENSRNOT00000015010	splice_site	1	NA	NA	NA	NA	0.0515715
ENSRNOG00000011243:J018	ENSRNOG00000011243	J018	TRUE	OK	FALSE	1.25233	4.72572	1e-08	0.146748	0.14685	1	1	chr1	52348691	52349444	-	ENSRNOT00000015010	splice_site	1	18.7551	9.37755	7.86257e-08	2.48228	0.0515715
ENSRNOG00000011243:J019	ENSRNOG00000011243	J019	FALSE	ALL_ZERO	TRUE	0	0	NA	Inf	NA	NA	NA	chr1	52350151	52354109	-	ENSRNOT00000015010	splice_site	NA	NA	NA	NA	NA	0.0515715
ENSRNOG00000011310:E001	ENSRNOG00000011310	E001	TRUE	OK	FALSE	1078.15	1.26055e+06	0.00555456	0.00429327	0.00533391	0.465066	0.908232	chr1	52360295	52361037	-	ENSRNOT00000043474	exonic_part	0.906037	0.12369	0.0618261	81.0712	2074.04	0.0134586
ENSRNOG00000011310:E002	ENSRNOG00000011310	E002	TRUE	OK	FALSE	387.193	166720	1.62535e-05	0.00463724	0.000646658	0.00134033	0.101989	chr1	52361037	52361161	-	ENSRNOT00000043474;ENSRNOT00000067142	exonic_part	0.11738	0.563858	0.281905	21.7887	750.649	0.0134586
ENSRNOG00000011310:E003	ENSRNOG00000011310	E003	TRUE	OK	FALSE	389.86	168021	1.73261e-05	0.00463357	0.000630037	0.00479757	0.211477	chr1	52363288	52363377	-	ENSRNOT00000043474;ENSRNOT00000067142	exonic_part	0.240787	0.487141	0.24355	23.036	754.542	0.0134586
ENSRNOG00000011310:E004	ENSRNOG00000011310	E004	TRUE	OK	FALSE	418.094	192575	0.001674	0.00459757	0.00209631	0.0671382	0.611314	chr1	52365173	52365254	-	ENSRNOT00000043474;ENSRNOT00000067142	exonic_part	0.652713	0.326363	0.163166	27.4067	807.421	0.0134586
ENSRNOG00000011310:E005	ENSRNOG00000011310	E005	TRUE	OK	FALSE	488.176	259047	0.00311888	0.00452621	0.00341639	0.212007	0.798119	chr1	52367331	52367443	-	ENSRNOT00000043474;ENSRNOT00000067142	exonic_part	0.816875	0.221416	0.110695	34.2608	941.175	0.0134586
ENSRNOG00000011310:E006	ENSRNOG00000011310	E006	TRUE	OK	FALSE	541.67	312699	0.00397505	0.00448417	0.00407135	0.530371	0.924746	chr1	52372316	52372489	-	ENSRNOT00000043474;ENSRNOT00000067142	exonic_part	0.922463	-0.0962717	-0.0481288	46.0915	1036.14	0.0134586
ENSRNOG00000011310:E007	ENSRNOG00000011310	E007	TRUE	OK	FALSE	423.592	178543	0.000184493	0.00459112	0.000846257	0.00252263	0.148574	chr1	52374453	52374609	-	ENSRNOT00000043474;ENSRNOT00000067142	exonic_part	0.170249	-0.437262	-0.218604	44.2165	800.752	0.0134586
ENSRNOG00000011310:E008	ENSRNOG00000011310	E008	TRUE	OK	FALSE	468.143	230833	5.90598e-06	0.00454443	0.000458505	0.65109	0.951996	chr1	52377325	52377476	-	ENSRNOT00000043474;ENSRNOT00000067142	exonic_part	0.949999	0.0641863	0.0320893	36.1136	897.645	0.0134586
ENSRNOG00000011310:E009	ENSRNOG00000011310	E009	TRUE	OK	FALSE	343.681	127034	4.91757e-06	0.00470519	0.000474807	0.157029	0.753769	chr1	52379658	52379742	-	ENSRNOT00000043474;ENSRNOT00000067142	exonic_part	0.782712	0.243748	0.121864	23.6583	661.875	0.0134586
ENSRNOG00000011310:E010	ENSRNOG00000011310	E010	TRUE	OK	FALSE	428.736	198726	0.00149816	0.00458523	0.0019207	0.562147	0.932589	chr1	52380572	52380715	-	ENSRNOT00000043474;ENSRNOT00000067142	exonic_part	0.930544	0.101614	0.0508015	32.3604	824.062	0.0134586
ENSRNOG00000011310:E011	ENSRNOG00000011310	E011	TRUE	OK	FALSE	385.794	164360	0.0028855	0.00463918	0.00312759	0.356308	0.87379	chr1	52388782	52388969	-	ENSRNOT00000043474;ENSRNOT00000067142	exonic_part	0.874619	0.181228	0.0906057	27.6933	742.927	0.0134586
ENSRNOG00000011310:E012	ENSRNOG00000011310	E012	TRUE	OK	FALSE	257.893	70389.5	9.68477e-06	0.00490634	0.000646203	0.659658	0.953513	chr1	52391024	52391117	-	ENSRNOT00000043474;ENSRNOT00000067142	exonic_part	0.951833	0.0829829	0.0414889	19.6143	494.567	0.0134586
ENSRNOG00000011310:E013	ENSRNOG00000011310	E013	TRUE	OK	FALSE	479.794	238121	0.01849	0.00453365	0.0152359	0.265208	0.830782	chr1	52393147	52393290	-	ENSRNOT00000043474;ENSRNOT00000067142	exonic_part	0.841509	-0.283114	-0.141538	45.6843	913.365	0.0134586
ENSRNOG00000011310:E014	ENSRNOG00000011310	E014	TRUE	OK	FALSE	390.885	155987	0.00544281	0.00463217	0.00528186	0.00712857	0.259067	chr1	52395775	52395827	-	ENSRNOT00000043474;ENSRNOT00000067142	exonic_part	0.292694	-0.484653	-0.242298	42.0987	738.643	0.0134586
ENSRNOG00000011310:E015	ENSRNOG00000011310	E015	TRUE	OK	FALSE	347.928	125035	0.00788757	0.00469781	0.0070347	0.0968461	0.673205	chr1	52397631	52397690	-	ENSRNOT00000043474;ENSRNOT00000067142	exonic_part	0.711546	-0.335977	-0.167972	34.3478	660.572	0.0134586
ENSRNOG00000011310:E016	ENSRNOG00000011310	E016	TRUE	OK	FALSE	235.465	55277.8	1.35194e-05	0.00498309	0.000731631	0.0967678	0.672857	chr1	52398202	52398253	-	ENSRNOT00000043474;ENSRNOT00000067142	exonic_part	0.711218	-0.315291	-0.157635	23.0414	446.699	0.0134586
ENSRNOG00000011310:E017	ENSRNOG00000011310	E017	TRUE	OK	FALSE	379.41	149672	0.000101554	0.00464825	0.000790345	0.668321	0.954929	chr1	52399490	52399646	-	ENSRNOT00000043474;ENSRNOT00000067142	exonic_part	0.953655	0.0654313	0.0327125	29.2594	728.438	0.0134586
ENSRNOG00000011310:E018	ENSRNOG00000011310	E018	TRUE	OK	FALSE	410.716	178211	6.07551e-06	0.0046065	0.000503212	0.540023	0.927387	chr1	52401233	52401374	-	ENSRNOT00000043474;ENSRNOT00000067142	exonic_part	0.925112	0.0934487	0.0467196	31.1247	788.607	0.0134586
ENSRNOG00000011310:E019	ENSRNOG00000011310	E019	TRUE	OK	FALSE	317.301	97027.1	7.33277e-05	0.00475546	0.000842307	0.000365627	0.0423511	chr1	52414236	52414286	-	ENSRNOT00000043474;ENSRNOT00000067142	exonic_part	0.0489499	-0.568633	-0.284289	36.1101	597.239	0.0134586
ENSRNOG00000011310:E020	ENSRNOG00000011310	E020	TRUE	OK	FALSE	559.269	310418	1.11246e-05	0.0044721	0.000499929	0.000234578	0.0307357	chr1	52415625	52415746	-	ENSRNOT00000043474;ENSRNOT00000067142	exonic_part	0.0355576	-0.464034	-0.231977	58.8349	1057.09	0.0134586
ENSRNOG00000011310:E021	ENSRNOG00000011310	E021	TRUE	OK	FALSE	473.513	226752	1.42358e-05	0.0045394	0.000573013	0.0500323	0.562095	chr1	52424706	52424735	-	ENSRNOT00000043474;ENSRNOT00000067142	exonic_part	0.605699	-0.27488	-0.137421	44.8299	900.393	0.0134586
ENSRNOG00000011310:E022	ENSRNOG00000011310	E022	TRUE	OK	FALSE	678.382	469432	0.00738659	0.00440686	0.00674427	0.614887	0.94461	chr1	52444576	52444705	-	ENSRNOT00000043474;ENSRNOT00000067142	exonic_part	0.941647	-0.100208	-0.0500945	57.8373	1298.88	0.0134586
ENSRNOG00000011310:E023	ENSRNOG00000011310	E023	TRUE	OK	FALSE	49.068	2338.56	0.00532281	0.00833577	0.00594635	0.0648166	0.605979	chr1	52495372	52495582	-	ENSRNOT00000067142	exonic_part	0.647332	-0.703552	-0.351771	6.22337	91.6904	0.0134586
ENSRNOG00000011310:E024	ENSRNOG00000011310	E024	TRUE	OK	FALSE	110.456	13352.8	0.0723742	0.00598195	0.0590654	0.450316	0.904409	chr1	52544114	52544450	-	ENSRNOT00000043474	exonic_part	0.90191	-0.35405	-0.17702	11.1821	209.891	0.0134586
ENSRNOG00000011310:J025	ENSRNOG00000011310	J025	TRUE	OK	FALSE	205.742	47523.1	0.000541653	0.00631947	0.00130562	0.0450663	0.544852	chr1	52361161	52363288	-	ENSRNOT00000043474;ENSRNOT00000067142	splice_site	0.588993	0.474403	0.237191	12.1398	398.222	0.0134586
ENSRNOG00000011310:J026	ENSRNOG00000011310	J026	TRUE	OK	FALSE	199.796	45789.4	0.00579089	0.00634507	0.00586408	0.11722	0.705912	chr1	52363377	52365173	-	ENSRNOT00000043474;ENSRNOT00000067142	splice_site	0.740975	0.428286	0.214134	12.1514	386.547	0.0134586
ENSRNOG00000011310:J027	ENSRNOG00000011310	J027	TRUE	OK	FALSE	237.019	60215.9	0.00265358	0.00620599	0.00321167	0.622436	0.946103	chr1	52365254	52367331	-	ENSRNOT00000043474;ENSRNOT00000067142	splice_site	0.943306	0.109318	0.0546559	17.752	455.637	0.0134586
ENSRNOG00000011310:J028	ENSRNOG00000011310	J028	TRUE	OK	FALSE	262.891	76404.7	0.00650684	0.00613252	0.00645074	0.737904	0.966835	chr1	52367443	52372316	-	ENSRNOT00000043474;ENSRNOT00000067142	splice_site	0.96702	0.0905288	0.0452615	19.9373	505.155	0.0134586
ENSRNOG00000011310:J029	ENSRNOG00000011310	J029	TRUE	OK	FALSE	213.045	45976.8	0.000224714	0.00629	0.00105936	0.0268718	0.45559	chr1	52372489	52374453	-	ENSRNOT00000043474;ENSRNOT00000067142	splice_site	0.499772	-0.429647	-0.21481	22.4107	402.428	0.0134586
ENSRNOG00000011310:J030	ENSRNOG00000011310	J030	TRUE	OK	FALSE	174.67	30035.8	3.35362e-05	0.00647246	0.00093771	0.0104988	0.311425	chr1	52374609	52377325	-	ENSRNOT00000043474;ENSRNOT00000067142	splice_site	0.34921	-0.532574	-0.266273	19.6177	328.33	0.0134586
ENSRNOG00000011310:J031	ENSRNOG00000011310	J031	TRUE	OK	FALSE	220.374	53659.2	1.73543e-05	0.00626237	0.000725462	0.0526406	0.571495	chr1	52377476	52379658	-	ENSRNOT00000043474;ENSRNOT00000067142	splice_site	0.614983	0.430451	0.215215	13.3855	425.978	0.0134586
ENSRNOG00000011310:J032	ENSRNOG00000011310	J032	TRUE	OK	FALSE	131.39	18934.4	0.00114296	0.00680615	0.00201717	0.758955	0.96992	chr1	52379742	52380572	-	ENSRNOT00000043474;ENSRNOT00000067142	splice_site	0.97072	0.0870594	0.0435283	9.95878	252.08	0.0134586
ENSRNOG00000011310:J033	ENSRNOG00000011310	J033	TRUE	OK	FALSE	155.043	28647.5	0.0143886	0.0066007	0.013324	0.416409	0.894305	chr1	52380715	52388782	-	ENSRNOT00000043474;ENSRNOT00000067142	splice_site	0.892204	0.295615	0.147802	10.2775	299.404	0.0134586
ENSRNOG00000011310:J034	ENSRNOG00000011310	J034	TRUE	OK	FALSE	159.036	27553.2	0.000844098	0.00657204	0.00159794	0.534782	0.925941	chr1	52388969	52391024	-	ENSRNOT00000043474;ENSRNOT00000067142	splice_site	0.923688	0.156809	0.0784017	11.5175	305.522	0.0134586
ENSRNOG00000011310:J035	ENSRNOG00000011310	J035	TRUE	OK	FALSE	142.69	21811.7	1e-08	0.0066995	0.00094621	0.415094	0.893986	chr1	52391117	52393147	-	ENSRNOT00000043474;ENSRNOT00000067142	splice_site	0.891832	0.211728	0.10586	9.96381	274.466	0.0134586
ENSRNOG00000011310:J036	ENSRNOG00000011310	J036	TRUE	OK	FALSE	282.113	82338	0.0113521	0.00608666	0.0104837	0.0287495	0.467689	chr1	52393290	52395775	-	ENSRNOT00000043474;ENSRNOT00000067142	splice_site	0.511671	-0.498228	-0.249093	30.8743	532.724	0.0134586
ENSRNOG00000011310:J037	ENSRNOG00000011310	J037	TRUE	OK	FALSE	288.412	88726.9	0.0115679	0.00607296	0.0107341	0.126965	0.718903	chr1	52395827	52397631	-	ENSRNOT00000043474;ENSRNOT00000067142	splice_site	0.752764	-0.345295	-0.172633	28.7224	547.38	0.0134586
ENSRNOG00000011310:J038	ENSRNOG00000011310	J038	TRUE	OK	FALSE	157.648	25153.7	0.000656777	0.00658184	0.00169329	0.0636653	0.602822	chr1	52397690	52398202	-	ENSRNOT00000043474;ENSRNOT00000067142	splice_site	0.64411	-0.419005	-0.209493	16.5089	297.65	0.0134586
ENSRNOG00000011310:J039	ENSRNOG00000011310	J039	TRUE	OK	FALSE	149.891	22155.3	0.00606751	0.00663992	0.00615684	0.38876	0.885622	chr1	52398253	52399490	-	ENSRNOT00000043474;ENSRNOT00000067142	splice_site	0.884418	-0.237482	-0.118736	14.0276	285.434	0.0134586
ENSRNOG00000011310:J040	ENSRNOG00000011310	J040	TRUE	OK	FALSE	191.31	39127.9	1.4475e-05	0.00638435	0.000722768	0.517526	0.921955	chr1	52399646	52401233	-	ENSRNOT00000043474;ENSRNOT00000067142	splice_site	0.919646	0.143218	0.0716056	14.0051	367.861	0.0134586
ENSRNOG00000011310:J041	ENSRNOG00000011310	J041	TRUE	OK	FALSE	201.279	42094	4.79387e-05	0.00633855	0.000875061	0.399147	0.888947	chr1	52401374	52414236	-	ENSRNOT00000043474;ENSRNOT00000067142	splice_site	0.887259	-0.176223	-0.0881068	18.0552	383.208	0.0134586
ENSRNOG00000011310:J042	ENSRNOG00000011310	J042	TRUE	OK	FALSE	211.541	42989.7	0.00226413	0.0062959	0.00281562	0.000131073	0.0201385	chr1	52414286	52415625	-	ENSRNOT00000043474;ENSRNOT00000067142	splice_site	0.0233003	-0.746709	-0.373329	27.081	395.086	0.0134586
ENSRNOG00000011310:J043	ENSRNOG00000011310	J043	TRUE	OK	FALSE	303.914	93956.2	1.80779e-05	0.00604167	0.000632114	0.0497296	0.560958	chr1	52415746	52424706	-	ENSRNOT00000043474;ENSRNOT00000067142	splice_site	0.604619	-0.327855	-0.163914	29.8859	576.325	0.0134586
ENSRNOG00000011310:J044	ENSRNOG00000011310	J044	TRUE	OK	FALSE	361.672	137828	2.66799e-05	0.00594869	0.000630015	0.939658	0.993199	chr1	52424735	52444576	-	ENSRNOT00000043474;ENSRNOT00000067142	splice_site	0.995806	-0.0132521	-0.00662544	29.2622	692.412	0.0134586
ENSRNOG00000011310:J045	ENSRNOG00000011310	J045	FALSE	ALL_ZERO	TRUE	0	0	NA	Inf	NA	NA	NA	chr1	52444705	52495372	-	ENSRNOT00000067142	splice_site	NA	NA	NA	NA	NA	0.0134586
ENSRNOG00000011310:J046	ENSRNOG00000011310	J046	TRUE	OK	FALSE	90.1216	9687.26	0.0901062	0.00742281	0.0762931	0.99147	0.999092	chr1	52444705	52544114	-	ENSRNOT00000043474	splice_site	1	0.0172457	0.00862265	7.1728	173.166	0.0134586
ENSRNOG00000011310:N047	ENSRNOG00000011310	N047	TRUE	OK	FALSE	2.80589	7.28965	0.00941375	0.0685195	0.0257391	0.213398	0.799076	chr1	52360946	52361036	-	UNKNOWN_TX	novel_splice_site	0.81753	-1.58768	-0.793837	0.622983	4.95038	0.0134586
ENSRNOG00000011310:N048	ENSRNOG00000011310	N048	TRUE	OK	FALSE	6.10751	47.5561	0.088924	0.0344303	0.0764667	0.745906	0.968124	chr1	52391117	52392874	-	UNKNOWN_TX	novel_splice_site	0.968448	-0.358061	-0.17903	0.623973	11.6195	0.0134586
ENSRNOG00000011310:N049	ENSRNOG00000011310	N049	TRUE	OK	FALSE	2.63981	14.1931	0.111976	0.0724867	0.102664	0.303237	0.84943	chr1	52391117	52393070	-	UNKNOWN_TX	novel_splice_site	0.855272	21.1321	10.5661	9.66117e-08	5.29484	0.0134586
ENSRNOG00000011310:N050	ENSRNOG00000011310	N050	TRUE	OK	FALSE	1.22256	1.10017	0.00149229	0.150188	0.0403261	0.32451	0.859999	chr1	52393025	52393147	-	UNKNOWN_TX	novel_splice_site	0.863281	-1.80962	-0.904811	0.31145	2.12092	0.0134586
ENSRNOG00000011310:N051	ENSRNOG00000011310	N051	TRUE	OK	FALSE	2.64071	7.16044	0.000935538	0.072464	0.020555	0.714468	0.962884	chr1	52393242	52395775	-	UNKNOWN_TX	novel_splice_site	0.962757	-0.586696	-0.293348	0.31141	4.94894	0.0134586
ENSRNOG00000011310:N052	ENSRNOG00000011310	N052	TRUE	OK	FALSE	16.3743	327.742	0.0857284	0.0162654	0.0720097	0.940533	0.993213	chr1	52444705	52458103	-	UNKNOWN_TX	novel_splice_site	0.995828	0.0923008	0.0461502	1.24329	31.6159	0.0134586
ENSRNOG00000011310:N053	ENSRNOG00000011310	N053	TRUE	OK	FALSE	8.22846	122.03	0.138455	0.0269628	0.108771	0.0706416	0.6187	chr1	52444705	52574620	-	UNKNOWN_TX	novel_splice_site	0.659641	22.7628	11.3814	9.66435e-08	16.3841	0.0134586
ENSRNOG00000011310:N054	ENSRNOG00000011310	N054	TRUE	OK	FALSE	94.0558	12137.2	0.0301969	0.00734069	0.0255881	2.31321e-05	0.00508164	chr1	52444705	52589921	-	UNKNOWN_TX	novel_splice_site	0.00588855	2.674	1.33698	1.24429	186.589	0.0134586
ENSRNOG00000011310:N055	ENSRNOG00000011310	N055	TRUE	OK	FALSE	6.8573	53.8582	0.0294702	0.0312625	0.0298212	0.871421	0.985036	chr1	52444705	52806528	-	UNKNOWN_TX	novel_splice_site	0.986089	-0.182617	-0.0913084	0.622328	13.0849	0.0134586
ENSRNOG00000011310:N056	ENSRNOG00000011310	N056	FALSE	LOW_COUNTS_INDEP_FILTER	FALSE	0.614946	0.913557	0.0137088	0.293191	0.0946638	2.00267e-06	NA	chr1	52479704	52481848	-	UNKNOWN_TX	novel_splice_site	0.000744208	NA	NA	NA	NA	0.0134586
ENSRNOG00000011310:N057	ENSRNOG00000011310	N057	TRUE	OK	FALSE	32.1842	1253.44	0.000189929	0.0109572	0.002855	4.72348e-05	0.00913055	chr1	52499875	52499961	-	UNKNOWN_TX	novel_splice_site	0.0105885	24.7514	12.3757	9.6036e-08	64.3357	0.0134586
ENSRNOG00000011310:N058	ENSRNOG00000011310	N058	TRUE	OK	FALSE	1.35917	1.22193	0.00232751	0.135641	0.0394249	0.0517834	0.568314	chr1	52542867	52544114	-	UNKNOWN_TX	novel_splice_site	0.611907	-2.80974	-1.40487	0.622246	2.11994	0.0134586
ENSRNOG00000011310:N059	ENSRNOG00000011310	N059	TRUE	OK	FALSE	6.09446	27.2332	0.000758831	0.0344923	0.0104132	0.0280817	0.463573	chr1	52544057	52544079	-	UNKNOWN_TX	novel_splice_site	0.507831	-1.81143	-0.905713	1.5563	10.6073	0.0134586
ENSRNOG00000023753:E001	ENSRNOG00000023753	E001	TRUE	OK	FALSE	94.8608	150.038	0.00907834	0.00629126	0.00864835	0.394872	0.887556	chr1	53715692	53715792	-	ENSRNOT00000032667	exonic_part	0.886067	-0.169548	-0.0847706	100.589	89.2827	0.0450213
ENSRNOG00000023753:E002	ENSRNOG00000023753	E002	TRUE	OK	FALSE	126.296	110.551	0.0025056	0.00574599	0.00299316	0.456342	0.906299	chr1	53717009	53717094	-	ENSRNOT00000032667	exonic_part	0.903857	-0.106332	-0.0531631	131.127	121.516	0.0450213
ENSRNOG00000023753:E003	ENSRNOG00000023753	E003	TRUE	OK	FALSE	201.724	1832.03	0.00482962	0.00513071	0.00486792	0.000106852	0.0175301	chr1	53720115	53720404	-	ENSRNOT00000032667	exonic_part	0.0202821	-0.56666	-0.283307	238.974	164.335	0.0450213
ENSRNOG00000023753:E004	ENSRNOG00000023753	E004	TRUE	OK	FALSE	228.408	638.679	0.00896152	0.00501036	0.00845554	0.337941	0.865939	chr1	53723124	53723259	-	ENSRNOT00000032667	exonic_part	0.868315	-0.17232	-0.0861517	241.636	215.099	0.0450213
ENSRNOG00000023753:E005	ENSRNOG00000023753	E005	TRUE	OK	FALSE	723.21	5048.53	0.0100344	0.00438787	0.00937345	0.326066	0.860611	chr1	53730986	53731982	-	ENSRNOT00000032667	exonic_part	0.86391	-0.172658	-0.0862984	758.935	687.48	0.0450213
ENSRNOG00000023753:E006	ENSRNOG00000023753	E006	TRUE	OK	FALSE	268.581	636.387	0.000648066	0.00487427	0.00121542	0.248288	0.821024	chr1	53734268	53734454	-	ENSRNOT00000032667	exonic_part	0.834413	0.104789	0.0523886	260.575	276.918	0.0450213
ENSRNOG00000023753:E007	ENSRNOG00000023753	E007	TRUE	OK	FALSE	109.216	82.9664	5.87875e-05	0.00600332	0.00118617	0.749391	0.968622	chr1	53734920	53735012	-	ENSRNOT00000032667	exonic_part	0.969083	0.0363907	0.0181945	108.275	110.308	0.0450213
ENSRNOG00000023753:E008	ENSRNOG00000023753	E008	TRUE	OK	FALSE	37.9804	23.7598	7.00625e-05	0.00957217	0.00218698	0.726591	0.965191	chr1	53735609	53735710	-	ENSRNOT00000032667	exonic_part	0.964897	0.0674332	0.0337161	37.3305	38.8826	0.0450213
ENSRNOG00000023753:E009	ENSRNOG00000023753	E009	TRUE	OK	FALSE	2.66816	1.97978	1e-08	0.0819877	0.0274014	0.801754	0.976105	chr1	53736147	53736189	-	ENSRNOT00000032667	exonic_part	0.977254	0.19229	0.0961449	2.48955	2.82982	0.0450213
ENSRNOG00000023753:E010	ENSRNOG00000023753	E010	TRUE	OK	FALSE	3.18419	2.08867	0.00091676	0.0693654	0.0203779	0.354056	0.872967	chr1	53736300	53736328	-	ENSRNOT00000032667	exonic_part	0.873941	0.652781	0.32639	2.48813	3.89032	0.0450213
ENSRNOG00000023753:E011	ENSRNOG00000023753	E011	TRUE	OK	FALSE	4.16206	1.90134	0.00104582	0.0540314	0.0165093	0.797088	0.975501	chr1	53736352	53736363	-	ENSRNOT00000032667	exonic_part	0.976545	-0.157964	-0.0789818	4.3615	3.88991	0.0450213
ENSRNOG00000023753:E012	ENSRNOG00000023753	E012	TRUE	OK	FALSE	112.709	127.523	0.00161286	0.00594435	0.00230723	0.878539	0.985958	chr1	53736469	53736592	-	ENSRNOT00000032667	exonic_part	0.987115	0.0203922	0.0101956	112.145	113.088	0.0450213
ENSRNOG00000023753:E013	ENSRNOG00000023753	E013	TRUE	OK	FALSE	94.1861	105.228	0.00503069	0.00630695	0.00522206	0.370868	0.87873	chr1	53737048	53737122	-	ENSRNOT00000032667	exonic_part	0.878505	0.147463	0.0737287	89.7224	98.5843	0.0450213
ENSRNOG00000023753:E014	ENSRNOG00000023753	E014	TRUE	OK	FALSE	91.839	390.318	0.0111418	0.00636334	0.0103761	0.09732	0.674363	chr1	53737455	53737521	-	ENSRNOT00000032667	exonic_part	0.712422	0.334133	0.16706	81.7749	101.906	0.0450213
ENSRNOG00000023753:E015	ENSRNOG00000023753	E015	TRUE	OK	FALSE	111.173	683.999	0.0163814	0.00596982	0.0147305	0.132619	0.725344	chr1	53753551	53753632	-	ENSRNOT00000032667	exonic_part	0.758147	0.33191	0.165948	99.1408	123.201	0.0450213
ENSRNOG00000023753:E016	ENSRNOG00000023753	E016	TRUE	OK	FALSE	8.47759	5.28882	0.00041957	0.028614	0.00830611	0.559501	0.931958	chr1	53753675	53753677	-	ENSRNOT00000032667	exonic_part	0.929795	0.249333	0.124666	7.77776	9.19347	0.0450213
ENSRNOG00000023753:E017	ENSRNOG00000023753	E017	TRUE	OK	FALSE	136.263	303.692	0.00468133	0.00562562	0.00481067	0.568556	0.934401	chr1	53755380	53755488	-	ENSRNOT00000032667	exonic_part	0.93225	0.0864655	0.0432304	132.525	139.648	0.0450213
ENSRNOG00000023753:E018	ENSRNOG00000023753	E018	TRUE	OK	FALSE	171.696	355.208	5.07211e-05	0.00531088	0.000941454	0.526953	0.923916	chr1	53758687	53758886	-	ENSRNOT00000032667	exonic_part	0.92165	-0.0694493	-0.0347222	176.405	167.54	0.0450213
ENSRNOG00000023753:E019	ENSRNOG00000023753	E019	TRUE	OK	FALSE	147.556	751.081	0.00894022	0.0055089	0.00845126	0.703445	0.961067	chr1	53761031	53761175	-	ENSRNOT00000032667	exonic_part	0.960612	-0.0786009	-0.0392981	152.05	143.573	0.0450213
ENSRNOG00000023753:E020	ENSRNOG00000023753	E020	TRUE	OK	FALSE	163.385	489.473	0.00300124	0.00537245	0.00331836	0.916014	0.990671	chr1	53762482	53762748	-	ENSRNOT00000032667	exonic_part	0.992732	0.00628659	0.00314309	163.886	163.664	0.0450213
ENSRNOG00000023753:E021	ENSRNOG00000023753	E021	TRUE	OK	FALSE	109.852	243.795	0.000120511	0.0059923	0.0012922	0.128251	0.720294	chr1	53764085	53764180	-	ENSRNOT00000032667	exonic_part	0.753858	0.193901	0.096946	103.024	116.661	0.0450213
ENSRNOG00000023753:E022	ENSRNOG00000023753	E022	TRUE	OK	FALSE	159.683	1308.51	0.0212693	0.00540194	0.018873	0.896572	0.988411	chr1	53764475	53764621	-	ENSRNOT00000032667	exonic_part	0.99	-0.0526749	-0.0263357	162.863	156.495	0.0450213
ENSRNOG00000023753:E023	ENSRNOG00000023753	E023	TRUE	OK	FALSE	63.6089	162.59	0.0148074	0.0073676	0.0136117	0.69076	0.95901	chr1	53765345	53765366	-	ENSRNOT00000032667	exonic_part	0.95818	-0.109099	-0.0545481	66.1144	61.0795	0.0450213
ENSRNOG00000023753:E024	ENSRNOG00000023753	E024	TRUE	OK	FALSE	225.337	1100.08	0.00606129	0.00502276	0.0059348	0.487907	0.914539	chr1	53767044	53767250	-	ENSRNOT00000032667	exonic_part	0.9124	-0.114092	-0.0570407	234.239	216.451	0.0450213
ENSRNOG00000023753:E025	ENSRNOG00000023753	E025	TRUE	OK	FALSE	105.122	180.928	0.00206502	0.00607742	0.00268453	0.493731	0.916006	chr1	53767346	53767408	-	ENSRNOT00000032667	exonic_part	0.913801	-0.103477	-0.0517363	108.972	101.117	0.0450213
ENSRNOG00000023753:E026	ENSRNOG00000023753	E026	TRUE	OK	FALSE	156.784	119.84	3.01817e-05	0.00542601	0.000900349	0.526657	0.923893	chr1	53771306	53771425	-	ENSRNOT00000032667	exonic_part	0.921621	0.0643831	0.0321895	154.036	159.78	0.0450213
ENSRNOG00000023753:E027	ENSRNOG00000023753	E027	TRUE	OK	FALSE	165.059	272.64	0.00042242	0.00535955	0.00126951	0.362151	0.876015	chr1	53774154	53774224	-	ENSRNOT00000032667	exonic_part	0.876415	0.0985845	0.0492889	159.991	169.751	0.0450213
ENSRNOG00000023753:E028	ENSRNOG00000023753	E028	TRUE	OK	FALSE	247.339	857.111	0.0018347	0.00494072	0.00223638	0.684742	0.958105	chr1	53776381	53776644	-	ENSRNOT00000032667	exonic_part	0.957106	0.0471576	0.0235764	244.152	250.238	0.0450213
ENSRNOG00000023753:E029	ENSRNOG00000023753	E029	TRUE	OK	FALSE	171.728	106.22	9.35799e-06	0.00531066	0.000649487	0.99701	0.999697	chr1	53777349	53777444	-	ENSRNOT00000032667	exonic_part	1	-0.00228781	-0.00114383	172.416	171.103	0.0450213
ENSRNOG00000023753:E030	ENSRNOG00000023753	E030	TRUE	OK	FALSE	37.537	65.4264	0.000103962	0.0096368	0.00236037	0.0470039	0.551888	chr1	53780268	53780313	-	ENSRNOT00000032667	exonic_part	0.59584	0.414667	0.207331	32.3657	42.7728	0.0450213
ENSRNOG00000023753:E031	ENSRNOG00000023753	E031	TRUE	OK	FALSE	238.403	221.922	0.000965372	0.00497221	0.00149585	0.58279	0.937621	chr1	53782802	53782970	-	ENSRNOT00000032667	exonic_part	0.935506	-0.0600205	-0.0300073	243.874	233.306	0.0450213
ENSRNOG00000023753:E032	ENSRNOG00000023753	E032	TRUE	OK	FALSE	211.295	189.66	1.74197e-05	0.00508405	0.000714612	0.780948	0.973111	chr1	53784221	53784315	-	ENSRNOT00000032667	exonic_part	0.974158	0.0242132	0.0121055	210.388	212.437	0.0450213
ENSRNOG00000023753:E033	ENSRNOG00000023753	E033	TRUE	OK	FALSE	95.4812	172.143	7.19284e-05	0.00627702	0.00130792	0.763344	0.970581	chr1	53784317	53784335	-	ENSRNOT00000032667	exonic_part	0.971407	0.038661	0.0193298	94.5836	96.5222	0.0450213
ENSRNOG00000023753:E034	ENSRNOG00000023753	E034	TRUE	OK	FALSE	171.215	665.897	0.0023153	0.00531428	0.00272599	0.455119	0.906152	chr1	53788307	53788343	-	ENSRNOT00000032667	exonic_part	0.903621	0.0939387	0.0469661	166.548	176.174	0.0450213
ENSRNOG00000023753:E035	ENSRNOG00000023753	E035	TRUE	OK	FALSE	146.148	603.823	0.00461681	0.00552247	0.00474729	0.538338	0.926854	chr1	53788347	53788466	-	ENSRNOT00000032667	exonic_part	0.924608	0.0986564	0.0493253	141.725	150.488	0.0450213
ENSRNOG00000023753:E036	ENSRNOG00000023753	E036	FALSE	LOW_COUNTS_INDEP_FILTER	FALSE	0.810892	0.913836	0.0976748	0.260381	0.135336	0.576828	NA	chr1	53788583	53788597	-	ENSRNOT00000032667	exonic_part	0.934223	NA	NA	NA	NA	0.0450213
ENSRNOG00000023753:E037	ENSRNOG00000023753	E037	TRUE	OK	FALSE	3.563	6.78383	0.0576375	0.0624266	0.058812	0.244414	0.818358	chr1	53791305	53791351	-	ENSRNOT00000032667	exonic_part	0.832477	0.901404	0.450701	2.4838	4.613	0.0450213
ENSRNOG00000023753:E038	ENSRNOG00000023753	E038	TRUE	OK	FALSE	1.21653	0.687398	0.00156315	0.174927	0.0496308	0.209896	0.79678	chr1	53791570	53791597	-	ENSRNOT00000032667	exonic_part	0.815885	1.51183	0.755917	0.623503	1.76851	0.0450213
ENSRNOG00000023753:E039	ENSRNOG00000023753	E039	TRUE	OK	FALSE	3.36608	2.17173	0.00406599	0.0658386	0.0227342	0.789075	0.974196	chr1	53793304	53793338	-	ENSRNOT00000032667	exonic_part	0.975227	0.189017	0.0945086	3.1178	3.53589	0.0450213
ENSRNOG00000023753:E040	ENSRNOG00000023753	E040	TRUE	OK	FALSE	4.87695	7.79961	0.123383	0.0467123	0.10866	0.712567	0.962339	chr1	53794614	53794654	-	ENSRNOT00000032667	exonic_part	0.962191	-0.204708	-0.102354	5.28153	4.56088	0.0450213
ENSRNOG00000023753:E041	ENSRNOG00000023753	E041	TRUE	OK	FALSE	137.185	267.362	0.00116438	0.00561537	0.00185557	0.190571	0.782588	chr1	53797814	53797978	-	ENSRNOT00000032667	exonic_part	0.805574	-0.168446	-0.0842184	145.516	129.376	0.0450213
ENSRNOG00000023753:E042	ENSRNOG00000023753	E042	TRUE	OK	FALSE	151.332	386.928	0.00117847	0.00547376	0.00184066	0.547167	0.929046	chr1	53799565	53799678	-	ENSRNOT00000032667	exonic_part	0.926907	0.073195	0.0365952	148.08	154.557	0.0450213
ENSRNOG00000023753:E043	ENSRNOG00000023753	E043	TRUE	OK	FALSE	184.268	467.613	0.00291692	0.0052283	0.00321965	0.799423	0.975986	chr1	53802462	53802658	-	ENSRNOT00000032667	exonic_part	0.977065	0.0313346	0.0156661	182.689	185.468	0.0450213
ENSRNOG00000023753:J044	ENSRNOG00000023753	J044	TRUE	OK	FALSE	65.3207	162.24	0.0174536	0.00816825	0.0162005	0.333661	0.864122	chr1	53715792	53717009	-	ENSRNOT00000032667	splice_site	0.866875	-0.251836	-0.125915	71.0874	59.6056	0.0450213
ENSRNOG00000023753:J045	ENSRNOG00000023753	J045	TRUE	OK	FALSE	57.7406	81.5115	0.00494809	0.00852385	0.00544692	0.214738	0.799996	chr1	53717094	53720115	-	ENSRNOT00000032667	splice_site	0.818296	-0.253909	-0.126951	62.8997	52.6382	0.0450213
ENSRNOG00000023753:J046	ENSRNOG00000023753	J046	TRUE	OK	FALSE	54.7268	350.79	0.0294969	0.00869261	0.0262731	0.00987579	0.303224	chr1	53720404	53723124	-	ENSRNOT00000032667	splice_site	0.340928	-0.798679	-0.399331	69.4962	40.1072	0.0450213
ENSRNOG00000023753:J047	ENSRNOG00000023753	J047	TRUE	OK	FALSE	39.1673	129.18	0.0540296	0.00997699	0.0475272	0.683318	0.957833	chr1	53723259	53730986	-	ENSRNOT00000032667	splice_site	0.956794	0.136365	0.0681817	37.3909	40.8487	0.0450213
ENSRNOG00000023753:J048	ENSRNOG00000023753	J048	TRUE	OK	FALSE	86.0049	247.484	0.00751847	0.00751679	0.00751805	0.517992	0.922093	chr1	53731982	53734268	-	ENSRNOT00000032667	splice_site	0.919791	0.1135	0.0567479	83.0767	89.2157	0.0450213
ENSRNOG00000023753:J049	ENSRNOG00000023753	J049	TRUE	OK	FALSE	89.6562	90.1662	0.000213673	0.007433	0.00144563	0.518457	0.922187	chr1	53734454	53734920	-	ENSRNOT00000032667	splice_site	0.919867	0.0876329	0.0438149	87.1514	91.9377	0.0450213
ENSRNOG00000023753:J050	ENSRNOG00000023753	J050	TRUE	OK	FALSE	32.98	13.9327	5.50756e-05	0.0108245	0.00203749	0.870221	0.984951	chr1	53735012	53735609	-	ENSRNOT00000032667	splice_site	0.985987	-0.0399204	-0.0199599	33.606	32.5196	0.0450213
ENSRNOG00000023753:J051	ENSRNOG00000023753	J051	FALSE	ALL_ZERO	TRUE	0	0	NA	Inf	NA	NA	NA	chr1	53735710	53736147	-	ENSRNOT00000032667	splice_site	NA	NA	NA	NA	NA	0.0450213
ENSRNOG00000023753:J052	ENSRNOG00000023753	J052	FALSE	ALL_ZERO	TRUE	0	0	NA	Inf	NA	NA	NA	chr1	53736189	53736300	-	ENSRNOT00000032667	splice_site	NA	NA	NA	NA	NA	0.0450213
ENSRNOG00000023753:J053	ENSRNOG00000023753	J053	FALSE	ALL_ZERO	TRUE	0	0	NA	Inf	NA	NA	NA	chr1	53736328	53736352	-	ENSRNOT00000032667	splice_site	NA	NA	NA	NA	NA	0.0450213
ENSRNOG00000023753:J054	ENSRNOG00000023753	J054	FALSE	ALL_ZERO	TRUE	0	0	NA	Inf	NA	NA	NA	chr1	53736363	53736469	-	ENSRNOT00000032667	splice_site	NA	NA	NA	NA	NA	0.0450213
ENSRNOG00000023753:J055	ENSRNOG00000023753	J055	TRUE	OK	FALSE	71.1671	60.7447	0.00151862	0.00794572	0.002494	0.75352	0.969172	chr1	53736592	53737048	-	ENSRNOT00000032667	splice_site	0.96973	0.0493556	0.0246771	70.0875	72.0929	0.0450213
ENSRNOG00000023753:J056	ENSRNOG00000023753	J056	TRUE	OK	FALSE	42.1803	105.675	0.0121716	0.0096543	0.0117998	0.0610078	0.595428	chr1	53737122	53737455	-	ENSRNOT00000032667	splice_site	0.637369	0.472361	0.236177	35.499	48.7991	0.0450213
ENSRNOG00000023753:J057	ENSRNOG00000023753	J057	TRUE	OK	FALSE	57.5678	181.661	0.0174475	0.00853305	0.0161657	0.304227	0.849965	chr1	53737521	53753551	-	ENSRNOT00000032667	splice_site	0.855619	0.251622	0.125808	52.7934	62.3418	0.0450213
ENSRNOG00000023753:J058	ENSRNOG00000023753	J058	FALSE	ALL_ZERO	TRUE	0	0	NA	Inf	NA	NA	NA	chr1	53753632	53753675	-	ENSRNOT00000032667	splice_site	NA	NA	NA	NA	NA	0.0450213
ENSRNOG00000023753:J059	ENSRNOG00000023753	J059	FALSE	ALL_ZERO	TRUE	0	0	NA	Inf	NA	NA	NA	chr1	53753677	53755380	-	ENSRNOT00000032667	splice_site	NA	NA	NA	NA	NA	0.0450213
ENSRNOG00000023753:J060	ENSRNOG00000023753	J060	TRUE	OK	FALSE	79.398	100.533	0.00491541	0.00768798	0.00526283	0.74382	0.967965	chr1	53755488	53758687	-	ENSRNOT00000032667	splice_site	0.968176	-0.0613647	-0.0306814	81.0934	77.3998	0.0450213
ENSRNOG00000023753:J061	ENSRNOG00000023753	J061	TRUE	OK	FALSE	70.9628	229.791	0.00628609	0.00795288	0.00649489	0.172778	0.768424	chr1	53758886	53761031	-	ENSRNOT00000032667	splice_site	0.793997	-0.278502	-0.139247	78.132	64.3378	0.0450213
ENSRNOG00000023753:J062	ENSRNOG00000023753	J062	TRUE	OK	FALSE	51.0451	44.227	5.79782e-05	0.0089258	0.00161534	0.635654	0.949309	chr1	53761175	53762482	-	ENSRNOT00000032667	splice_site	0.946816	-0.0890969	-0.0445476	52.8875	49.4891	0.0450213
ENSRNOG00000023753:J063	ENSRNOG00000023753	J063	TRUE	OK	FALSE	52.9812	39.1119	4.83843e-05	0.00879913	0.00153123	0.610637	0.943966	chr1	53762748	53764085	-	ENSRNOT00000032667	splice_site	0.940838	0.085109	0.0425536	51.6568	54.439	0.0450213
ENSRNOG00000023753:J064	ENSRNOG00000023753	J064	TRUE	OK	FALSE	61.4775	202.097	0.0111213	0.00833759	0.0107447	0.545512	0.928638	chr1	53764180	53764475	-	ENSRNOT00000032667	splice_site	0.92649	0.141728	0.0708624	58.7345	64.3475	0.0450213
ENSRNOG00000023753:J065	ENSRNOG00000023753	J065	TRUE	OK	FALSE	35.1655	178.905	0.0418031	0.0104911	0.0370346	0.275923	0.836072	chr1	53764621	53765345	-	ENSRNOT00000032667	splice_site	0.845382	-0.454745	-0.22737	40.7282	29.6649	0.0450213
ENSRNOG00000023753:J066	ENSRNOG00000023753	J066	TRUE	OK	FALSE	24.3659	144.798	0.0377344	0.0127212	0.0338907	0.0275031	0.459545	chr1	53765366	53767044	-	ENSRNOT00000032667	splice_site	0.503828	-0.902707	-0.451349	31.7521	16.973	0.0450213
ENSRNOG00000023753:J067	ENSRNOG00000023753	J067	TRUE	OK	FALSE	82.6085	251.526	0.00787835	0.00760137	0.00784496	0.295167	0.84583	chr1	53767250	53767346	-	ENSRNOT00000032667	splice_site	0.852533	-0.21517	-0.107581	88.772	76.3621	0.0450213
ENSRNOG00000023753:J068	ENSRNOG00000023753	J068	TRUE	OK	FALSE	61.8329	17.1571	2.34065e-05	0.00832104	0.00120043	0.444129	0.902487	chr1	53767408	53771306	-	ENSRNOT00000032667	splice_site	0.899957	-0.127338	-0.0636676	64.738	59.0299	0.0450213
ENSRNOG00000023753:J069	ENSRNOG00000023753	J069	TRUE	OK	FALSE	83.9147	114.716	0.0026906	0.00756803	0.00333688	0.542178	0.927868	chr1	53771425	53774154	-	ENSRNOT00000032667	splice_site	0.925703	0.0924851	0.046241	81.5074	86.2982	0.0450213
ENSRNOG00000023753:J070	ENSRNOG00000023753	J070	TRUE	OK	FALSE	98.0872	68.1201	5.14953e-05	0.00726337	0.00114166	0.876301	0.985745	chr1	53774224	53776381	-	ENSRNOT00000032667	splice_site	0.986808	-0.0235845	-0.0117918	98.9936	96.8784	0.0450213
ENSRNOG00000023753:J071	ENSRNOG00000023753	J071	TRUE	OK	FALSE	87.6458	174.204	7.71841e-05	0.00747827	0.00128964	0.0643561	0.60463	chr1	53776644	53777349	-	ENSRNOT00000032667	splice_site	0.646028	-0.262912	-0.131451	95.551	79.5581	0.0450213
ENSRNOG00000023753:J072	ENSRNOG00000023753	J072	TRUE	OK	FALSE	28.9603	36.5841	0.000153929	0.0115692	0.00264444	0.162622	0.758969	chr1	53777444	53780268	-	ENSRNOT00000032667	splice_site	0.787066	0.327066	0.163531	25.8303	32.1665	0.0450213
ENSRNOG00000023753:J073	ENSRNOG00000023753	J073	TRUE	OK	FALSE	21.9949	25.398	0.0001793	0.013504	0.0032213	0.121567	0.712041	chr1	53780313	53782802	-	ENSRNOT00000032667	splice_site	0.746815	0.4135	0.206748	18.9803	25.0986	0.0450213
ENSRNOG00000023753:J074	ENSRNOG00000023753	J074	TRUE	OK	FALSE	128.232	171.968	0.00312724	0.00683931	0.00354453	0.341298	0.866937	chr1	53782970	53784221	-	ENSRNOT00000032667	splice_site	0.869167	-0.142115	-0.0710538	134.733	121.912	0.0450213
ENSRNOG00000023753:J075	ENSRNOG00000023753	J075	FALSE	ALL_ZERO	TRUE	0	0	NA	Inf	NA	NA	NA	chr1	53784315	53784317	-	ENSRNOT00000032667	splice_site	NA	NA	NA	NA	NA	0.0450213
ENSRNOG00000023753:J076	ENSRNOG00000023753	J076	TRUE	OK	FALSE	87.5521	86.5284	2.26646e-05	0.00748043	0.00101043	0.785586	0.973744	chr1	53784335	53788307	-	ENSRNOT00000032667	splice_site	0.974753	0.0348959	0.0174473	86.8261	88.3789	0.0450213
ENSRNOG00000023753:J077	ENSRNOG00000023753	J077	FALSE	LOW_COUNTS_INDEP_FILTER	FALSE	0.183864	0.202836	0.0149849	0.967797	0.233464	0.271946	NA	chr1	53788343	53788347	-	ENSRNOT00000032667	splice_site	0.844347	NA	NA	NA	NA	0.0450213
ENSRNOG00000023753:J078	ENSRNOG00000023753	J078	FALSE	ALL_ZERO	TRUE	0	0	NA	Inf	NA	NA	NA	chr1	53788466	53788583	-	ENSRNOT00000032667	splice_site	NA	NA	NA	NA	NA	0.0450213
ENSRNOG00000023753:J079	ENSRNOG00000023753	J079	FALSE	ALL_ZERO	TRUE	0	0	NA	Inf	NA	NA	NA	chr1	53788597	53791305	-	ENSRNOT00000032667	splice_site	NA	NA	NA	NA	NA	0.0450213
ENSRNOG00000023753:J080	ENSRNOG00000023753	J080	FALSE	ALL_ZERO	TRUE	0	0	NA	Inf	NA	NA	NA	chr1	53791351	53791570	-	ENSRNOT00000032667	splice_site	NA	NA	NA	NA	NA	0.0450213
ENSRNOG00000023753:J081	ENSRNOG00000023753	J081	FALSE	ALL_ZERO	TRUE	0	0	NA	Inf	NA	NA	NA	chr1	53791597	53793304	-	ENSRNOT00000032667	splice_site	NA	NA	NA	NA	NA	0.0450213
ENSRNOG00000023753:J082	ENSRNOG00000023753	J082	FALSE	ALL_ZERO	TRUE	0	0	NA	Inf	NA	NA	NA	chr1	53793338	53794614	-	ENSRNOT00000032667	splice_site	NA	NA	NA	NA	NA	0.0450213
ENSRNOG00000023753:J083	ENSRNOG00000023753	J083	FALSE	ALL_ZERO	TRUE	0	0	NA	Inf	NA	NA	NA	chr1	53794654	53797814	-	ENSRNOT00000032667	splice_site	NA	NA	NA	NA	NA	0.0450213
ENSRNOG00000023753:J084	ENSRNOG00000023753	J084	TRUE	OK	FALSE	35.9978	34.7445	0.00885837	0.0103748	0.00907845	0.541793	0.927742	chr1	53797978	53799565	-	ENSRNOT00000032667	splice_site	0.925553	-0.159308	-0.0796531	38.0218	33.9149	0.0450213
ENSRNOG00000023753:J085	ENSRNOG00000023753	J085	TRUE	OK	FALSE	36.4132	40.6196	0.00122805	0.0103187	0.0030573	0.972929	0.99728	chr1	53799678	53802462	-	ENSRNOT00000032667	splice_site	1	-0.00708193	-0.00354091	36.4394	36.0711	0.0450213
ENSRNOG00000023753:N086	ENSRNOG00000023753	N086	TRUE	OK	FALSE	3.57541	2.28454	0.00161304	0.0549473	0.0166913	0.185274	0.778373	chr1	53723253	53728974	-	UNKNOWN_TX	novel_splice_site	0.802145	0.889807	0.444903	2.49365	4.59434	0.0450213
ENSRNOG00000023753:N087	ENSRNOG00000023753	N087	TRUE	OK	FALSE	1.96283	0.693651	0.00111925	0.0956044	0.0256781	0.371082	0.878806	chr1	53723253	53730986	-	UNKNOWN_TX	novel_splice_site	0.878585	-0.811655	-0.405827	2.49262	1.41342	0.0450213
ENSRNOG00000023753:N088	ENSRNOG00000023753	N088	TRUE	OK	FALSE	52.9511	60.4285	0.00227376	0.00880103	0.00332406	0.590167	0.939285	chr1	53723259	53728974	-	UNKNOWN_TX	novel_splice_site	0.936818	-0.106552	-0.0532751	55.0548	50.9208	0.0450213
ENSRNOG00000023753:N089	ENSRNOG00000023753	N089	TRUE	OK	FALSE	1.79768	1.50018	0.014885	0.103886	0.0386806	0.955184	0.994952	chr1	53729007	53730986	-	UNKNOWN_TX	novel_splice_site	0.997643	-0.0670657	-0.0335328	1.86263	1.76907	0.0450213
ENSRNOG00000023753:N090	ENSRNOG00000023753	N090	TRUE	OK	FALSE	2.05714	2.46332	0.00172146	0.0914716	0.0270154	0.0562694	0.582133	chr1	53729010	53730964	-	UNKNOWN_TX	novel_splice_site	0.625004	1.77893	0.889467	0.93301	3.18347	0.0450213
ENSRNOG00000023753:N091	ENSRNOG00000023753	N091	TRUE	OK	FALSE	35.0074	24.5501	0.00033526	0.0105138	0.00257323	0.453867	0.90551	chr1	53729010	53730986	-	UNKNOWN_TX	novel_splice_site	0.902994	-0.166027	-0.0830125	37.0434	32.8794	0.0450213
ENSRNOG00000023753:N092	ENSRNOG00000023753	N092	TRUE	OK	FALSE	5.6865	5.00064	0.000903765	0.0365752	0.0107552	0.178657	0.773436	chr1	53731982	53734256	-	UNKNOWN_TX	novel_splice_site	0.797956	0.705801	0.3529	4.35788	7.066	0.0450213
ENSRNOG00000023753:N093	ENSRNOG00000023753	N093	TRUE	OK	FALSE	1.91126	6.95245	0.0965394	0.0980369	0.0966512	0.000316407	0.0381576	chr1	53737521	53744370	-	UNKNOWN_TX	novel_splice_site	0.0441037	25.8819	12.941	6.29907e-08	3.871	0.0450213
ENSRNOG00000023753:N094	ENSRNOG00000023753	N094	FALSE	LOW_COUNTS_INDEP_FILTER	FALSE	0.511279	0.808295	0.326312	0.351532	0.330447	0.572064	NA	chr1	53737521	53746576	-	UNKNOWN_TX	novel_splice_site	0.933246	NA	NA	NA	NA	0.0450213
ENSRNOG00000023753:N095	ENSRNOG00000023753	N095	TRUE	OK	FALSE	49.4996	182.854	0.0130848	0.00903403	0.0125138	0.098858	0.676755	chr1	53753638	53755384	-	UNKNOWN_TX	novel_splice_site	0.714832	0.412551	0.206272	42.6584	56.2527	0.0450213
ENSRNOG00000023753:N096	ENSRNOG00000023753	N096	TRUE	OK	FALSE	33.3628	60.4184	0.00999625	0.010763	0.0101121	0.506841	0.919184	chr1	53764621	53767044	-	UNKNOWN_TX	novel_splice_site	0.917299	-0.181412	-0.0907048	35.4662	31.1531	0.0450213
ENSRNOG00000023753:N097	ENSRNOG00000023753	N097	TRUE	OK	FALSE	2.53301	6.77912	0.256028	0.0753129	0.22381	0.636902	0.949541	chr1	53771381	53774154	-	UNKNOWN_TX	novel_splice_site	0.947076	0.761556	0.380778	1.88109	3.17186	0.0450213
ENSRNOG00000023753:N098	ENSRNOG00000023753	N098	TRUE	OK	FALSE	58.7	16.2805	6.89395e-05	0.00847377	0.00155023	0.626041	0.947161	chr1	53777444	53782802	-	UNKNOWN_TX	novel_splice_site	0.944475	-0.0866405	-0.0433193	60.6919	56.8997	0.0450213
ENSRNOG00000023753:N099	ENSRNOG00000023753	N099	FALSE	LOW_COUNTS_INDEP_FILTER	FALSE	1.04898	1.92002	0.0722795	0.174137	0.0968082	0.0877121	NA	chr1	53782970	53788307	-	UNKNOWN_TX	novel_splice_site	0.695928	NA	NA	NA	NA	0.0450213
ENSRNOG00000023753:N100	ENSRNOG00000023753	N100	TRUE	OK	FALSE	21.815	15.6146	0.000315428	0.0135704	0.00347711	0.36047	0.875612	chr1	53788466	53796078	-	UNKNOWN_TX	novel_splice_site	0.876086	-0.251243	-0.12562	23.6645	19.8001	0.0450213
ENSRNOG00000023753:N101	ENSRNOG00000023753	N101	TRUE	OK	FALSE	31.302	82.3152	0.0246552	0.0111121	0.022534	0.79992	0.976039	chr1	53797975	53799565	-	UNKNOWN_TX	novel_splice_site	0.977145	-0.0763201	-0.0381596	32.2471	30.4442	0.0450213
ENSRNOG00000023753:N102	ENSRNOG00000023753	N102	TRUE	OK	FALSE	31.2122	28.1769	8.83756e-05	0.0111284	0.00230897	0.383302	0.883496	chr1	53799681	53802462	-	UNKNOWN_TX	novel_splice_site	0.882621	0.193598	0.0967979	29.2523	33.2305	0.0450213
ENSRNOG00000060438:E001	ENSRNOG00000060438	E001	TRUE	OK	FALSE	78.4714	1489.21	1e-08	0.00674881	0.0043255	0.0315665	0.483505	chr1	54439976	54441167	-	ENSRNOT00000078019	exonic_part	0.527479	-0.683751	-0.340505	112.801	44.1447	4.90535e-10
ENSRNOG00000060438:E002	ENSRNOG00000060438	E002	TRUE	OK	FALSE	48.1486	139.394	0.00344368	0.00841665	0.00662383	2.90655e-13	3.57922e-10	chr1	54441302	54441579	-	ENSRNOT00000078019	exonic_part	4.17409e-10	2.22153	1.10883	51.3989	45.1459	4.90535e-10
ENSRNOG00000060438:J003	ENSRNOG00000060438	J003	TRUE	OK	FALSE	17.56	70.6543	0.000508457	0.0155358	0.00678417	1.50767e-13	1.9498e-10	chr1	54441167	54441302	-	ENSRNOT00000078019	splice_site	2.27386e-10	2.60205	1.30057	12.4473	22.9423	4.90535e-10
ENSRNOG00000060438:N004	ENSRNOG00000060438	N004	TRUE	OK	FALSE	2.90746	9.67692	0.306624	0.0663166	0.260836	0.00187949	0.126124	chr1	54420557	54446693	-	UNKNOWN_TX	novel_splice_site	0.144699	3.73954	1.86969	0.918622	4.95173	4.90535e-10
ENSRNOG00000060438:N005	ENSRNOG00000060438	N005	TRUE	OK	FALSE	2.36831	7.90226	0.0316443	0.0801707	0.0468346	3.71971e-05	0.00749492	chr1	54421032	54447176	-	UNKNOWN_TX	novel_splice_site	0.00868961	4.05752	2.02869	0.621075	4.22907	4.90535e-10
ENSRNOG00000060438:N006	ENSRNOG00000060438	N006	FALSE	LOW_COUNTS_INDEP_FILTER	FALSE	0.477426	0.276279	0.00459107	0.376071	0.0989181	0.85324	NA	chr1	54422467	54461680	-	UNKNOWN_TX	novel_splice_site	0.983571	NA	NA	NA	NA	4.90535e-10
ENSRNOG00000060438:N007	ENSRNOG00000060438	N007	TRUE	OK	FALSE	1.61639	3.73937	1e-08	0.114925	0.0489493	0.181758	0.77584	chr1	54423092	54454842	-	UNKNOWN_TX	novel_splice_site	0.799847	-1.82017	-0.910072	2.81369	0.353239	4.90535e-10
ENSRNOG00000060438:N008	ENSRNOG00000060438	N008	TRUE	OK	FALSE	1.34837	2.04683	0.401497	0.136684	0.355442	0.332359	0.863421	chr1	54424093	54441037	-	UNKNOWN_TX	novel_splice_site	0.866267	1.40814	0.704056	1.2482	1.42312	4.90535e-10
ENSRNOG00000060438:N009	ENSRNOG00000060438	N009	TRUE	OK	FALSE	3.67298	13.6382	0.0103578	0.0536327	0.0240147	0.028431	0.465881	chr1	54427632	54441037	-	UNKNOWN_TX	novel_splice_site	0.509904	-2.07041	-1.03517	6.55034	0.707152	4.90535e-10
ENSRNOG00000060438:N010	ENSRNOG00000060438	N010	TRUE	OK	FALSE	2.23256	3.23757	0.167672	0.0847137	0.152661	0.0442184	0.541492	chr1	54432204	54454521	-	UNKNOWN_TX	novel_splice_site	0.58558	2.11013	1.05503	1.56399	2.84043	4.90535e-10
ENSRNOG00000060438:N011	ENSRNOG00000060438	N011	TRUE	OK	FALSE	1.36874	2.02551	0.40163	0.134731	0.35508	0.331961	0.863412	chr1	54432584	54454918	-	UNKNOWN_TX	novel_splice_site	0.866249	1.39221	0.696094	1.26169	1.42312	4.90535e-10
ENSRNOG00000060438:N012	ENSRNOG00000060438	N012	TRUE	OK	FALSE	1.78722	2.30178	1e-08	0.104462	0.0427923	0.974085	0.997377	chr1	54432942	54455947	-	UNKNOWN_TX	novel_splice_site	1	-0.0391731	-0.0195861	2.49288	1.06042	4.90535e-10
ENSRNOG00000060438:N013	ENSRNOG00000060438	N013	TRUE	OK	FALSE	1.69115	1.7144	0.0535471	0.110086	0.0674221	0.0517388	0.568014	chr1	54441165	54441302	-	UNKNOWN_TX	novel_splice_site	0.611608	2.00037	1.00016	1.24641	2.12114	4.90535e-10
ENSRNOG00000060438:N014	ENSRNOG00000060438	N014	TRUE	OK	FALSE	3.03294	3.48184	0.00063969	0.0637988	0.0175519	0.506608	0.919111	chr1	54441165	54441397	-	UNKNOWN_TX	novel_splice_site	0.917211	-0.545842	-0.272911	4.66783	1.41388	4.90535e-10
ENSRNOG00000055229:E001	ENSRNOG00000055229	E001	FALSE	ALL_ZERO	TRUE	0	0	NA	Inf	NA	NA	NA	chr1	68436592	68436608	+	ENSRNOT00000080325	exonic_part	NA	NA	NA	NA	NA	0.114658
ENSRNOG00000055229:E002	ENSRNOG00000055229	E002	FALSE	ALL_ZERO	TRUE	0	0	NA	Inf	NA	NA	NA	chr1	68436916	68436928	+	ENSRNOT00000088586	exonic_part	NA	NA	NA	NA	NA	0.114658
ENSRNOG00000055229:E003	ENSRNOG00000055229	E003	TRUE	OK	FALSE	15.9124	12.6127	1e-08	0.0171605	0.0110511	0.0518241	0.568466	chr1	68436928	68437769	+	ENSRNOT00000080325;ENSRNOT00000088586	exonic_part	0.612094	0.866009	0.432495	13.7111	18.0274	0.114658
ENSRNOG00000055229:E004	ENSRNOG00000055229	E004	TRUE	OK	FALSE	1.56715	5.32247	0.2026	0.136708	0.18299	0.0513444	0.567189	chr1	68444861	68445000	+	ENSRNOT00000080325;ENSRNOT00000088586	exonic_part	0.610835	-3.02744	-1.51365	2.79949	0.352672	0.114658
ENSRNOG00000055229:E005	ENSRNOG00000055229	E005	TRUE	OK	FALSE	2.03209	5.91718	0.0135317	0.106368	0.0517257	0.00445052	0.203405	chr1	68446172	68446304	+	ENSRNOT00000080325;ENSRNOT00000088586	exonic_part	0.231998	-3.48108	-1.74044	3.72888	0.353698	0.114658
ENSRNOG00000055229:E006	ENSRNOG00000055229	E006	TRUE	OK	FALSE	1.44053	0.861277	1e-08	0.148364	0.0496834	0.460251	0.907099	chr1	68450506	68450627	+	ENSRNOT00000080325;ENSRNOT00000088586	exonic_part	0.904875	-0.781829	-0.390892	1.8646	1.05975	0.114658
ENSRNOG00000055229:E007	ENSRNOG00000055229	E007	TRUE	OK	FALSE	2.94365	1.79666	0.00278585	0.0746983	0.0304685	0.885043	0.986672	chr1	68451180	68451335	+	ENSRNOT00000080325;ENSRNOT00000088586	exonic_part	0.987951	-0.0827489	-0.0413693	3.11157	2.8247	0.114658
ENSRNOG00000055229:E008	ENSRNOG00000055229	E008	TRUE	OK	FALSE	1.94849	0.994882	1e-08	0.110755	0.0348258	0.775862	0.972318	chr1	68453677	68453791	+	ENSRNOT00000080325;ENSRNOT00000088586	exonic_part	0.973236	-0.251982	-0.125981	2.1773	1.76585	0.114658
ENSRNOG00000055229:E009	ENSRNOG00000055229	E009	FALSE	LOW_COUNTS_INDEP_FILTER	FALSE	0.9631	0.679138	1e-08	0.219878	0.0702655	0.563083	NA	chr1	68455320	68455452	+	ENSRNOT00000080325;ENSRNOT00000088586	exonic_part	0.93068	NA	NA	NA	NA	0.114658
ENSRNOG00000055229:E010	ENSRNOG00000055229	E010	TRUE	OK	FALSE	1.34092	1.83246	1e-08	0.15908	0.0780929	0.820735	0.978581	chr1	68459659	68459791	+	ENSRNOT00000080325;ENSRNOT00000088586	exonic_part	0.979261	0.249952	0.12497	1.25006	1.41129	0.114658
ENSRNOG00000055229:E011	ENSRNOG00000055229	E011	TRUE	OK	FALSE	1.48207	2.99921	1e-08	0.14432	0.122839	0.495938	0.916563	chr1	68461823	68461984	+	ENSRNOT00000080325;ENSRNOT00000088586	exonic_part	0.914435	-0.804469	-0.402212	1.88356	1.0559	0.114658
ENSRNOG00000055229:E012	ENSRNOG00000055229	E012	TRUE	OK	FALSE	1.8476	2.62112	0.2232	0.116579	0.19587	0.704275	0.961254	chr1	68462188	68462277	+	ENSRNOT00000080325;ENSRNOT00000088586	exonic_part	0.960821	0.512692	0.256327	1.57465	2.10579	0.114658
ENSRNOG00000055229:E013	ENSRNOG00000055229	E013	TRUE	OK	FALSE	2.51303	1.59192	0.00148403	0.0867959	0.0312707	0.5817	0.937392	chr1	68470053	68470237	+	ENSRNOT00000080325;ENSRNOT00000088586	exonic_part	0.935262	0.469417	0.234684	2.18317	2.82471	0.114658
ENSRNOG00000055229:E014	ENSRNOG00000055229	E014	FALSE	LOW_COUNTS_INDEP_FILTER	FALSE	1.18033	0.630857	1e-08	0.180166	0.0563827	0.550266	NA	chr1	68471386	68471543	+	ENSRNOT00000080325;ENSRNOT00000088586	exonic_part	0.92782	NA	NA	NA	NA	0.114658
ENSRNOG00000055229:E015	ENSRNOG00000055229	E015	FALSE	LOW_COUNTS_INDEP_FILTER	FALSE	1.02207	0.495217	1e-08	0.207428	0.066266	0.32973	NA	chr1	68477637	68477822	+	ENSRNOT00000080325;ENSRNOT00000088586	exonic_part	0.865454	NA	NA	NA	NA	0.114658
ENSRNOG00000055229:E016	ENSRNOG00000055229	E016	TRUE	OK	FALSE	1.69279	3.69335	0.00398829	0.126865	0.0491236	0.000422001	0.0471228	chr1	68479307	68479469	+	ENSRNOT00000080325;ENSRNOT00000088586	exonic_part	0.0544823	-25.1985	-12.5991	3.41817	9.4131e-08	0.114658
ENSRNOG00000055229:E017	ENSRNOG00000055229	E017	FALSE	LOW_COUNTS_INDEP_FILTER	FALSE	1.04053	1.85211	0.676143	0.203822	0.588025	0.971187	NA	chr1	68486685	68486826	+	ENSRNOT00000080325;ENSRNOT00000088586	exonic_part	1	NA	NA	NA	NA	0.114658
ENSRNOG00000055229:E018	ENSRNOG00000055229	E018	TRUE	OK	FALSE	1.55132	1.66409	0.220446	0.138061	0.202547	0.627227	0.947476	chr1	68487410	68487492	+	ENSRNOT00000080325;ENSRNOT00000088586	exonic_part	0.944835	0.590216	0.29509	1.25843	1.77473	0.114658
ENSRNOG00000055229:E019	ENSRNOG00000055229	E019	FALSE	LOW_COUNTS_INDEP_FILTER	FALSE	1.20262	0.621465	1e-08	0.176903	0.0510542	0.18708	NA	chr1	68488097	68488229	+	ENSRNOT00000080325;ENSRNOT00000088586	exonic_part	0.803374	NA	NA	NA	NA	0.114658
ENSRNOG00000055229:E020	ENSRNOG00000055229	E020	TRUE	OK	FALSE	1.5027	1.14125	1e-08	0.142395	0.0476271	0.228256	0.808981	chr1	68488229	68488427	+	ENSRNOT00000088586	exonic_part	0.825298	1.30843	0.654176	0.932138	2.11969	0.114658
ENSRNOG00000055229:J021	ENSRNOG00000055229	J021	FALSE	ALL_ZERO	TRUE	0	0	NA	Inf	NA	NA	NA	chr1	68436608	68436928	+	ENSRNOT00000080325	splice_site	NA	NA	NA	NA	NA	0.114658
ENSRNOG00000055229:J022	ENSRNOG00000055229	J022	FALSE	LOW_COUNTS_INDEP_FILTER	FALSE	0.313503	0.238392	1e-08	0.569854	0.158896	0.921926	NA	chr1	68437769	68444861	+	ENSRNOT00000080325;ENSRNOT00000088586	splice_site	0.993632	NA	NA	NA	NA	0.114658
ENSRNOG00000055229:J023	ENSRNOG00000055229	J023	FALSE	LOW_COUNTS_INDEP_FILTER	FALSE	0.931466	2.54181	1e-08	0.195417	0.0839818	0.0119234	NA	chr1	68445000	68446172	+	ENSRNOT00000080325;ENSRNOT00000088586	splice_site	0.368161	NA	NA	NA	NA	0.114658
ENSRNOG00000055229:J024	ENSRNOG00000055229	J024	FALSE	LOW_COUNTS_INDEP_FILTER	FALSE	0.612115	0.524163	1e-08	0.294522	0.0795128	0.0350369	NA	chr1	68446304	68450506	+	ENSRNOT00000080325;ENSRNOT00000088586	splice_site	0.545263	NA	NA	NA	NA	0.114658
ENSRNOG00000055229:J025	ENSRNOG00000055229	J025	FALSE	LOW_COUNTS_INDEP_FILTER	FALSE	0.66732	0.68925	1e-08	0.270609	0.0912271	0.263555	NA	chr1	68450627	68451180	+	ENSRNOT00000080325;ENSRNOT00000088586	splice_site	0.840972	NA	NA	NA	NA	0.114658
ENSRNOG00000055229:J026	ENSRNOG00000055229	J026	TRUE	OK	FALSE	1.48447	1.49413	1e-08	0.124653	0.0457989	0.935049	0.992745	chr1	68451335	68453677	+	ENSRNOT00000080325;ENSRNOT00000088586	splice_site	0.99522	-0.0810143	-0.0405047	1.55836	1.41228	0.114658
ENSRNOG00000055229:J027	ENSRNOG00000055229	J027	FALSE	LOW_COUNTS_INDEP_FILTER	FALSE	0.14355	0.12364	0.014468	1.23805	0.267983	0.335149	NA	chr1	68453791	68455320	+	ENSRNOT00000080325;ENSRNOT00000088586	splice_site	0.86731	NA	NA	NA	NA	0.114658
ENSRNOG00000055229:J028	ENSRNOG00000055229	J028	FALSE	LOW_COUNTS_INDEP_FILTER	FALSE	0.353817	0.301144	1e-08	0.505547	0.13159	0.0993659	NA	chr1	68455452	68459659	+	ENSRNOT00000080325;ENSRNOT00000088586	splice_site	0.71519	NA	NA	NA	NA	0.114658
ENSRNOG00000055229:J029	ENSRNOG00000055229	J029	FALSE	LOW_COUNTS_INDEP_FILTER	FALSE	0.325014	0.253551	1e-08	0.549865	0.136626	0.147754	NA	chr1	68459791	68461823	+	ENSRNOT00000080325;ENSRNOT00000088586	splice_site	0.77409	NA	NA	NA	NA	0.114658
ENSRNOG00000055229:J030	ENSRNOG00000055229	J030	FALSE	ALL_ZERO	TRUE	0	0	NA	Inf	NA	NA	NA	chr1	68461984	68462188	+	ENSRNOT00000080325;ENSRNOT00000088586	splice_site	NA	NA	NA	NA	NA	0.114658
ENSRNOG00000055229:J031	ENSRNOG00000055229	J031	TRUE	OK	FALSE	1.8476	2.62112	0.2232	0.101227	0.194854	0.703808	0.961122	chr1	68462277	68470053	+	ENSRNOT00000080325;ENSRNOT00000088586	splice_site	0.960687	0.512792	0.256377	1.57458	2.10585	0.114658
ENSRNOG00000055229:J032	ENSRNOG00000055229	J032	FALSE	LOW_COUNTS_INDEP_FILTER	FALSE	0.488506	0.292249	1e-08	0.367665	0.102496	0.6816	NA	chr1	68470237	68471386	+	ENSRNOT00000080325;ENSRNOT00000088586	splice_site	0.956585	NA	NA	NA	NA	0.114658
ENSRNOG00000055229:J033	ENSRNOG00000055229	J033	FALSE	LOW_COUNTS_INDEP_FILTER	FALSE	0.353817	0.301144	1e-08	0.505547	0.13159	0.0993659	NA	chr1	68471543	68477637	+	ENSRNOT00000080325;ENSRNOT00000088586	splice_site	0.71519	NA	NA	NA	NA	0.114658
ENSRNOG00000055229:J034	ENSRNOG00000055229	J034	FALSE	ALL_ZERO	TRUE	0	0	NA	Inf	NA	NA	NA	chr1	68477822	68479307	+	ENSRNOT00000080325;ENSRNOT00000088586	splice_site	NA	NA	NA	NA	NA	0.114658
ENSRNOG00000055229:J035	ENSRNOG00000055229	J035	FALSE	LOW_COUNTS_INDEP_FILTER	FALSE	0.161091	0.155703	0.0101524	1.10384	0.235493	0.341888	NA	chr1	68479469	68486685	+	ENSRNOT00000080325;ENSRNOT00000088586	splice_site	0.869299	NA	NA	NA	NA	0.114658
ENSRNOG00000055229:J036	ENSRNOG00000055229	J036	FALSE	LOW_COUNTS_INDEP_FILTER	FALSE	0.879438	2.03641	1.18978	0.206656	1.0251	0.830395	NA	chr1	68486826	68487410	+	ENSRNOT00000080325;ENSRNOT00000088586	splice_site	0.9807	NA	NA	NA	NA	0.114658
ENSRNOG00000055229:J037	ENSRNOG00000055229	J037	FALSE	LOW_COUNTS_INDEP_FILTER	FALSE	0.671886	0.271922	1e-08	0.268807	0.074556	0.875343	NA	chr1	68487492	68488097	+	ENSRNOT00000080325;ENSRNOT00000088586	splice_site	0.986633	NA	NA	NA	NA	0.114658
ENSRNOG00000055229:N038	ENSRNOG00000055229	N038	TRUE	OK	FALSE	1.99577	0.395736	1e-08	0.0941167	0.0252966	0.768681	0.971335	chr1	68481964	68482447	+	UNKNOWN_TX	novel_splice_site	0.972273	0.263004	0.131491	1.86784	2.12086	0.114658
ENSRNOG00000015914:E001	ENSRNOG00000015914	E001	TRUE	OK	FALSE	277.977	406.922	3.62469e-05	0.00484812	0.000819711	0.288352	0.842374	chr1	72312726	72313016	-	ENSRNOT00000021391	exonic_part	0.849957	-0.0957603	-0.0478699	288.324	267.244	0.000375969
ENSRNOG00000015914:E002	ENSRNOG00000015914	E002	TRUE	OK	FALSE	532.881	204.992	0.00339196	0.0044905	0.00351119	0.802716	0.976279	chr1	72316497	72316746	-	ENSRNOT00000021391	exonic_part	0.977408	0.0317945	0.0158895	533.48	531.997	0.000375969
ENSRNOG00000015914:E003	ENSRNOG00000015914	E003	TRUE	OK	FALSE	363.299	605.33	0.00433798	0.00467254	0.00437846	0.267262	0.832084	chr1	72316987	72317074	-	ENSRNOT00000021391	exonic_part	0.842459	0.14751	0.0737333	351.522	374.922	0.000375969
ENSRNOG00000015914:E004	ENSRNOG00000015914	E004	TRUE	OK	FALSE	486.179	1784.63	0.0039131	0.00452796	0.00398227	0.0830956	0.647347	chr1	72317346	72317469	-	ENSRNOT00000021391	exonic_part	0.687108	0.212779	0.106344	463.771	508.431	0.000375969
ENSRNOG00000015914:E005	ENSRNOG00000015914	E005	TRUE	OK	FALSE	388.853	1156.63	0.000102657	0.00463495	0.00082099	0.000429854	0.0477066	chr1	72317543	72317623	-	ENSRNOT00000021391	exonic_part	0.0551602	0.289425	0.144666	361.265	416.273	0.000375969
ENSRNOG00000015914:E006	ENSRNOG00000015914	E006	TRUE	OK	FALSE	460.073	1748.79	1e-08	0.00455222	0.000887787	0.00209454	0.13399	chr1	72321495	72321634	-	ENSRNOT00000021391	exonic_part	0.153651	0.245198	0.12255	434.855	485.822	0.000375969
ENSRNOG00000015914:E007	ENSRNOG00000015914	E007	TRUE	OK	FALSE	264.791	1579.99	1e-08	0.00488535	0.0115159	0.547798	0.929218	chr1	72322441	72322558	-	ENSRNOT00000021391	exonic_part	0.927066	0.0995362	0.049758	259.56	270.367	0.000375969
ENSRNOG00000015914:E008	ENSRNOG00000015914	E008	TRUE	OK	FALSE	298.571	704.266	1e-08	0.00479655	0.0013245	0.918479	0.990971	chr1	72323783	72323935	-	ENSRNOT00000021391	exonic_part	0.99309	-0.0130051	-0.00650105	302.874	294.848	0.000375969
ENSRNOG00000015914:E009	ENSRNOG00000015914	E009	TRUE	OK	FALSE	321.022	1775.34	1e-08	0.00474787	0.00115971	0.00127851	0.0988429	chr1	72324284	72324388	-	ENSRNOT00000021391	exonic_part	0.113791	-0.297706	-0.148815	352.017	290.618	0.000375969
ENSRNOG00000015914:E010	ENSRNOG00000015914	E010	TRUE	OK	FALSE	222.282	2314.83	0.00139288	0.00503544	0.00187642	3.47886e-07	0.000138033	chr1	72324676	72324721	-	ENSRNOT00000021391	exonic_part	0.000160357	-0.570436	-0.285171	263.48	182.023	0.000375969
ENSRNOG00000015914:E011	ENSRNOG00000015914	E011	TRUE	OK	FALSE	267.284	3670.37	0.00819692	0.00487802	0.00775348	0.000319909	0.0385199	chr1	72325425	72325561	-	ENSRNOT00000021391	exonic_part	0.044523	-0.596461	-0.29817	317.175	217.736	0.000375969
ENSRNOG00000015914:E012	ENSRNOG00000015914	E012	TRUE	OK	FALSE	94.6879	992.078	0.0229181	0.00629526	0.0201062	0.00372168	0.184917	chr1	72329674	72329856	-	ENSRNOT00000021391	exonic_part	0.21137	-0.773205	-0.386578	119.271	70.258	0.000375969
ENSRNOG00000015914:J013	ENSRNOG00000015914	J013	TRUE	OK	FALSE	158.305	338.172	0.0026675	0.00657718	0.00312329	0.89443	0.988149	chr1	72313016	72316497	-	ENSRNOT00000021391	splice_site	0.989673	-0.0215021	-0.0107498	160.839	155.66	0.000375969
ENSRNOG00000015914:J014	ENSRNOG00000015914	J014	TRUE	OK	FALSE	159.535	96.8599	4.45156e-05	0.00656856	0.000962955	0.109859	0.694743	chr1	72316746	72316987	-	ENSRNOT00000021391	splice_site	0.731177	0.176477	0.0882281	151.957	166.834	0.000375969
ENSRNOG00000015914:J015	ENSRNOG00000015914	J015	TRUE	OK	FALSE	243.239	299.855	0.00316204	0.0061869	0.00346132	0.477853	0.911605	chr1	72317074	72317346	-	ENSRNOT00000021391	splice_site	0.909578	0.0930545	0.0465187	238.596	247.757	0.000375969
ENSRNOG00000015914:J016	ENSRNOG00000015914	J016	TRUE	OK	FALSE	242.434	1010.3	0.00247333	0.00618931	0.00283917	0.00762742	0.267782	chr1	72317469	72317543	-	ENSRNOT00000021391	splice_site	0.302196	0.317658	0.1588	221.247	263.321	0.000375969
ENSRNOG00000015914:J017	ENSRNOG00000015914	J017	TRUE	OK	FALSE	267.483	649.342	0.00263813	0.00612097	0.00297894	0.0242116	0.438333	chr1	72317623	72321495	-	ENSRNOT00000021391	splice_site	0.482769	0.272402	0.136173	248.266	286.781	0.000375969
ENSRNOG00000015914:J018	ENSRNOG00000015914	J018	TRUE	OK	FALSE	191.789	923.335	1.00002e-08	0.00638204	0.0107002	0.351303	0.871581	chr1	72321634	72322441	-	ENSRNOT00000021391	splice_site	0.872834	0.162848	0.0814123	183.96	199.87	0.000375969
ENSRNOG00000015914:J019	ENSRNOG00000015914	J019	TRUE	OK	FALSE	96.6977	239.11	0.00486636	0.00728929	0.00517923	0.644989	0.95092	chr1	72322558	72323783	-	ENSRNOT00000021391	splice_site	0.948748	-0.0873542	-0.0436742	100.655	93.2474	0.000375969
ENSRNOG00000015914:J020	ENSRNOG00000015914	J020	TRUE	OK	FALSE	145.708	369.364	0.00305027	0.00667381	0.00347423	0.68441	0.958021	chr1	72323935	72324284	-	ENSRNOT00000021391	splice_site	0.957012	-0.0637344	-0.0318639	150.172	141.442	0.000375969
ENSRNOG00000015914:J021	ENSRNOG00000015914	J021	TRUE	OK	FALSE	161.348	1183.65	0.000356993	0.0065561	0.00122723	7.6416e-07	0.000274325	chr1	72324388	72324676	-	ENSRNOT00000021391	splice_site	0.000318807	-0.564242	-0.282089	191.903	131.479	0.000375969
ENSRNOG00000015914:J022	ENSRNOG00000015914	J022	TRUE	OK	FALSE	138.02	1405.59	0.00379679	0.00674145	0.00411354	5.91181e-06	0.00161278	chr1	72324721	72325425	-	ENSRNOT00000021391	splice_site	0.00186927	-0.685877	-0.342905	169.774	107.045	0.000375969
ENSRNOG00000015914:J023	ENSRNOG00000015914	J023	TRUE	OK	FALSE	79.9206	663.53	0.0263173	0.00767341	0.0237183	0.0169805	0.383158	chr1	72325561	72329674	-	ENSRNOT00000021391	splice_site	0.425292	-0.694252	-0.347107	98.8182	61.1103	0.000375969
ENSRNOG00000015914:N024	ENSRNOG00000015914	N024	TRUE	OK	FALSE	35.269	41.3144	0.000557146	0.0104763	0.00280406	0.106627	0.689757	chr1	72316746	72316975	-	UNKNOWN_TX	novel_splice_site	0.726682	-0.353497	-0.176744	39.8494	30.7441	0.000375969
ENSRNOG00000015914:N025	ENSRNOG00000015914	N025	TRUE	OK	FALSE	9.25399	8.10463	0.000791952	0.0245798	0.00729001	0.16282	0.759202	chr1	72322558	72323174	-	UNKNOWN_TX	novel_splice_site	0.787283	0.581042	0.290519	7.47661	10.9562	0.000375969
ENSRNOG00000015914:N026	ENSRNOG00000015914	N026	TRUE	OK	FALSE	9.43463	5.41339	0.000436384	0.0242137	0.00667034	0.203937	0.792948	chr1	72323234	72323783	-	UNKNOWN_TX	novel_splice_site	0.81326	0.522039	0.261018	7.78883	10.958	0.000375969
ENSRNOG00000015914:N027	ENSRNOG00000015914	N027	TRUE	OK	FALSE	33.217	127.308	0.0501641	0.0107862	0.0440882	0.753591	0.969172	chr1	72324388	72325425	-	UNKNOWN_TX	novel_splice_site	0.969741	-0.0743028	-0.0371506	34.287	31.9871	0.000375969
ENSRNOG00000015914:N028	ENSRNOG00000015914	N028	TRUE	OK	FALSE	2.5752	3.61629	0.131203	0.0741684	0.121666	0.988188	0.99883	chr1	72325561	72325782	-	UNKNOWN_TX	novel_splice_site	1	-0.130232	-0.0651156	2.76305	2.47783	0.000375969
ENSRNOG00000015914:N029	ENSRNOG00000015914	N029	TRUE	OK	FALSE	3.02271	3.78171	0.0021603	0.0639962	0.0198972	0.0918708	0.663945	chr1	72325902	72329674	-	UNKNOWN_TX	novel_splice_site	0.70296	-1.27453	-0.637263	4.35103	1.76734	0.000375969
ENSRNOG00000053828:E001	ENSRNOG00000053828	E001	TRUE	OK	FALSE	11.7603	25.0997	0.065174	0.0217715	0.0560618	0.405218	0.89153	chr1	72903256	72903589	+	ENSRNOT00000086122	exonic_part	0.889751	-0.380895	-0.190444	11.2183	12.3366	0.0506413
ENSRNOG00000053828:E002	ENSRNOG00000053828	E002	TRUE	OK	FALSE	46.1326	109.929	0.005296	0.00860526	0.00598739	0.669403	0.955122	chr1	72907127	72907258	+	ENSRNOT00000086122	exonic_part	0.953867	-0.0940666	-0.04703	39.2848	52.6834	0.0506413
ENSRNOG00000053828:E003	ENSRNOG00000053828	E003	TRUE	OK	FALSE	81.3042	375.495	0.00397039	0.00665654	0.00449004	0.79978	0.976017	chr1	72907338	72907457	+	ENSRNOT00000086122	exonic_part	0.97712	-0.0470793	-0.0235366	68.1769	94.3876	0.0506413
ENSRNOG00000053828:E004	ENSRNOG00000053828	E004	TRUE	OK	FALSE	77.8799	219.938	0.00561124	0.00676893	0.00583021	0.0646927	0.605684	chr1	72915898	72916058	+	ENSRNOT00000086122	exonic_part	0.647061	-0.352273	-0.176115	72.7889	83.0702	0.0506413
ENSRNOG00000053828:E005	ENSRNOG00000053828	E005	TRUE	OK	FALSE	79.0678	356.633	0.00848259	0.00672884	0.00815478	0.57339	0.935596	chr1	72920847	72920992	+	ENSRNOT00000086122	exonic_part	0.933487	-0.124585	-0.0622848	68.3426	90.0883	0.0506413
ENSRNOG00000053828:E006	ENSRNOG00000053828	E006	TRUE	OK	FALSE	90.4149	394.257	2.96392e-05	0.00639898	0.00128259	0.922409	0.991448	chr1	72921073	72921148	+	ENSRNOT00000086122	exonic_part	0.993676	0.0113016	0.00564998	74.373	106.742	0.0506413
ENSRNOG00000053828:E007	ENSRNOG00000053828	E007	TRUE	OK	FALSE	97.3372	747.682	0.0248419	0.00623552	0.0213972	0.895649	0.988341	chr1	72922058	72922132	+	ENSRNOT00000086122	exonic_part	0.989877	-0.0058874	-0.00294324	80.5133	114.43	0.0506413
ENSRNOG00000053828:E008	ENSRNOG00000053828	E008	TRUE	OK	FALSE	88.8046	559.183	0.0242831	0.00644066	0.021056	0.756772	0.969543	chr1	72922207	72922335	+	ENSRNOT00000086122	exonic_part	0.970254	-0.125566	-0.0627741	76.6521	101.096	0.0506413
ENSRNOG00000053828:E009	ENSRNOG00000053828	E009	TRUE	OK	FALSE	46.9202	135.756	0.00754947	0.00852964	0.00773743	0.874742	0.985509	chr1	72922456	72922530	+	ENSRNOT00000086122	exonic_part	0.986566	-0.0447593	-0.0223781	39.2815	54.4217	0.0506413
ENSRNOG00000053828:E010	ENSRNOG00000053828	E010	TRUE	OK	FALSE	96.622	340.798	0.0115352	0.00625133	0.0106559	0.137176	0.731482	chr1	72922777	72922930	+	ENSRNOT00000086122	exonic_part	0.763619	-0.319521	-0.159736	88.9473	104.173	0.0506413
ENSRNOG00000053828:E011	ENSRNOG00000053828	E011	TRUE	OK	FALSE	88.8582	316.807	0.00923483	0.00643925	0.00876269	0.255825	0.825608	chr1	72923025	72923093	+	ENSRNOT00000086122	exonic_part	0.837834	-0.232067	-0.116017	79.5167	98.1552	0.0506413
ENSRNOG00000053828:E012	ENSRNOG00000053828	E012	TRUE	OK	FALSE	77.4908	195.176	5.11441e-05	0.00678232	0.00154172	0.392124	0.886641	chr1	72923548	72923683	+	ENSRNOT00000086122	exonic_part	0.885363	-0.133667	-0.0668254	67.2101	88.0132	0.0506413
ENSRNOG00000053828:E013	ENSRNOG00000053828	E013	TRUE	OK	FALSE	51.0848	190.537	0.00823826	0.00816857	0.00822238	0.787128	0.974001	chr1	72923893	72923984	+	ENSRNOT00000086122	exonic_part	0.975007	0.0479285	0.0239624	41.5446	61.124	0.0506413
ENSRNOG00000053828:E014	ENSRNOG00000053828	E014	TRUE	OK	FALSE	42.6069	96.2734	0.00629905	0.00897802	0.00684693	0.581645	0.937384	chr1	72924069	72924153	+	ENSRNOT00000086122	exonic_part	0.935255	-0.139519	-0.0697551	37.2355	48.4193	0.0506413
ENSRNOG00000053828:E015	ENSRNOG00000053828	E015	TRUE	OK	FALSE	15.917	8.85033	0.000751874	0.0171568	0.0056832	0.0234434	0.433042	chr1	72924225	72924286	+	ENSRNOT00000086122	exonic_part	0.477235	-0.730511	-0.365247	17.1108	14.8432	0.0506413
ENSRNOG00000053828:E016	ENSRNOG00000053828	E016	TRUE	OK	FALSE	18.0679	79.7675	0.199352	0.0156024	0.162348	0.542335	0.927901	chr1	72924431	72924517	+	ENSRNOT00000086122	exonic_part	0.925732	-0.471835	-0.235911	17.7481	18.3824	0.0506413
ENSRNOG00000053828:E017	ENSRNOG00000053828	E017	TRUE	OK	FALSE	23.2855	97.2314	0.120098	0.0130252	0.0990538	0.259147	0.827678	chr1	72924606	72924647	+	ENSRNOT00000086122	exonic_part	0.83926	-0.593005	-0.296492	23.7606	22.7207	0.0506413
ENSRNOG00000053828:E018	ENSRNOG00000053828	E018	TRUE	OK	FALSE	72.4465	404.719	0.00964861	0.00696906	0.00916613	0.668333	0.954929	chr1	72924726	72924829	+	ENSRNOT00000086122	exonic_part	0.953655	0.104205	0.0520965	57.3182	87.3886	0.0506413
ENSRNOG00000053828:E019	ENSRNOG00000053828	E019	TRUE	OK	FALSE	80.2863	550.155	0.00280467	0.00668895	0.00358347	0.310526	0.853732	chr1	72924929	72925034	+	ENSRNOT00000086122	exonic_part	0.858428	0.175531	0.0877547	61.9192	98.6526	0.0506413
ENSRNOG00000053828:E020	ENSRNOG00000053828	E020	TRUE	OK	FALSE	54.5443	309.136	0.000653777	0.00791055	0.00266166	0.117221	0.705912	chr1	72925195	72925246	+	ENSRNOT00000086122	exonic_part	0.740975	0.295468	0.147722	39.8678	68.9406	0.0506413
ENSRNOG00000053828:E021	ENSRNOG00000053828	E021	TRUE	OK	FALSE	70.4935	384.452	0.0055358	0.00704853	0.00582063	0.597144	0.94105	chr1	72925340	72925391	+	ENSRNOT00000086122	exonic_part	0.938649	0.109151	0.0545698	55.7168	85.2139	0.0506413
ENSRNOG00000053828:E022	ENSRNOG00000053828	E022	TRUE	OK	FALSE	313.904	5538.7	0.0114335	0.00476255	0.0104536	0.502087	0.91835	chr1	72925466	72926108	+	ENSRNOT00000086122	exonic_part	0.916389	0.13702	0.0684636	249.338	378.502	0.0506413
ENSRNOG00000053828:J023	ENSRNOG00000053828	J023	TRUE	OK	FALSE	9.52234	16.4878	0.0389461	0.024041	0.0361158	0.693084	0.959571	chr1	72903589	72907127	+	ENSRNOT00000086122	splice_site	0.958805	-0.18263	-0.0913136	8.41865	10.5986	0.0506413
ENSRNOG00000053828:J024	ENSRNOG00000053828	J024	TRUE	OK	FALSE	35.3225	84.651	0.0016007	0.0104687	0.00364328	0.890989	0.98767	chr1	72907258	72907338	+	ENSRNOT00000086122	splice_site	0.989077	0.0304473	0.0152228	28.6616	41.7184	0.0506413
ENSRNOG00000053828:J025	ENSRNOG00000053828	J025	TRUE	OK	FALSE	44.8368	58.3851	0.000127484	0.00940577	0.00216662	0.102374	0.683134	chr1	72907457	72915898	+	ENSRNOT00000086122	splice_site	0.720331	-0.322716	-0.161347	41.7019	48.072	0.0506413
ENSRNOG00000053828:J026	ENSRNOG00000053828	J026	TRUE	OK	FALSE	28.0944	79.1049	0.0324459	0.0117575	0.0289445	0.200292	0.789653	chr1	72916058	72920847	+	ENSRNOT00000086122	splice_site	0.811008	-0.479635	-0.239807	27.6636	28.6051	0.0506413
ENSRNOG00000053828:J027	ENSRNOG00000053828	J027	TRUE	OK	FALSE	39.8714	145.751	0.0110311	0.00989722	0.010855	0.870048	0.984951	chr1	72920992	72921073	+	ENSRNOT00000086122	splice_site	0.985987	0.0489967	0.0244969	32.3338	47.6496	0.0506413
ENSRNOG00000053828:J028	ENSRNOG00000053828	J028	TRUE	OK	FALSE	41.6437	167.312	0.021655	0.00970836	0.0196651	0.845358	0.98181	chr1	72921148	72922058	+	ENSRNOT00000086122	splice_site	0.982537	0.028387	0.0141926	34.0527	49.49	0.0506413
ENSRNOG00000053828:J029	ENSRNOG00000053828	J029	TRUE	OK	FALSE	62.1382	359.184	0.0216735	0.00830698	0.0196295	0.819453	0.978421	chr1	72922132	72922207	+	ENSRNOT00000086122	splice_site	0.979053	0.0388127	0.0194045	50.5341	73.9111	0.0506413
ENSRNOG00000053828:J030	ENSRNOG00000053828	J030	TRUE	OK	FALSE	23.2573	71.6675	0.0480374	0.0130674	0.0422336	0.546823	0.929002	chr1	72922335	72922456	+	ENSRNOT00000086122	splice_site	0.926861	-0.339874	-0.169931	21.7989	24.7273	0.0506413
ENSRNOG00000053828:J031	ENSRNOG00000053828	J031	TRUE	OK	FALSE	30.7186	36.873	0.000721165	0.0112195	0.00337824	0.377656	0.881204	chr1	72922530	72922777	+	ENSRNOT00000086122	splice_site	0.880686	-0.212079	-0.106035	27.4118	33.9246	0.0506413
ENSRNOG00000053828:J032	ENSRNOG00000053828	J032	TRUE	OK	FALSE	63.6166	193.071	0.0121001	0.00824081	0.0115357	0.377282	0.881053	chr1	72922930	72923025	+	ENSRNOT00000086122	splice_site	0.880553	-0.205422	-0.102701	56.4916	70.6248	0.0506413
ENSRNOG00000053828:J033	ENSRNOG00000053828	J033	TRUE	OK	FALSE	31.5494	84.9432	0.0136659	0.0110678	0.0132328	0.742205	0.967747	chr1	72923093	72923548	+	ENSRNOT00000086122	splice_site	0.967945	-0.105298	-0.0526466	27.0947	36.0289	0.0506413
ENSRNOG00000053828:J034	ENSRNOG00000053828	J034	TRUE	OK	FALSE	28.2945	57.3369	0.00662976	0.011713	0.00755131	0.757771	0.969694	chr1	72923683	72923893	+	ENSRNOT00000086122	splice_site	0.970455	-0.0887697	-0.044383	24.2235	32.5426	0.0506413
ENSRNOG00000053828:J035	ENSRNOG00000053828	J035	TRUE	OK	FALSE	29.8157	93.321	0.00992217	0.0113939	0.0101763	0.546309	0.928819	chr1	72923984	72924069	+	ENSRNOT00000086122	splice_site	0.926648	0.152159	0.0760759	23.2639	36.7408	0.0506413
ENSRNOG00000053828:J036	ENSRNOG00000053828	J036	TRUE	OK	FALSE	9.19173	1.88831	0.000197128	0.0247093	0.00601863	0.0367448	0.509735	chr1	72924153	72924225	+	ENSRNOT00000086122	splice_site	0.554417	-0.85906	-0.429524	10.2728	8.12869	0.0506413
ENSRNOG00000053828:J037	ENSRNOG00000053828	J037	FALSE	LOW_COUNTS_INDEP_FILTER	FALSE	0.81087	0.879721	0.115941	0.223669	0.138016	0.843182	NA	chr1	72924286	72924431	+	ENSRNOT00000086122	splice_site	0.98222	NA	NA	NA	NA	0.0506413
ENSRNOG00000053828:J038	ENSRNOG00000053828	J038	TRUE	OK	FALSE	10.0867	33.3844	0.186439	0.0230013	0.158103	0.253563	0.824561	chr1	72924517	72924606	+	ENSRNOT00000086122	splice_site	0.837109	-0.860087	-0.430037	11.2307	8.88846	0.0506413
ENSRNOG00000053828:J039	ENSRNOG00000053828	J039	TRUE	OK	FALSE	19.5054	70.9217	0.122568	0.0145308	0.103932	0.328793	0.861992	chr1	72924647	72924726	+	ENSRNOT00000086122	splice_site	0.865127	-0.517471	-0.258728	19.4148	19.5067	0.0506413
ENSRNOG00000053828:J040	ENSRNOG00000053828	J040	TRUE	OK	FALSE	45.4179	221.304	0.000173011	0.00935527	0.00227758	0.139289	0.734178	chr1	72924829	72924929	+	ENSRNOT00000086122	splice_site	0.765704	0.294252	0.147116	33.2952	57.623	0.0506413
ENSRNOG00000053828:J041	ENSRNOG00000053828	J041	TRUE	OK	FALSE	25.3453	65.5844	0.000560745	0.0124406	0.00365623	0.395018	0.88761	chr1	72925034	72925195	+	ENSRNOT00000086122	splice_site	0.886108	0.22144	0.110716	19.0014	31.465	0.0506413
ENSRNOG00000053828:J042	ENSRNOG00000053828	J042	TRUE	OK	FALSE	42.8777	150.038	0.0012465	0.00958608	0.00313014	0.559499	0.931958	chr1	72925246	72925340	+	ENSRNOT00000086122	splice_site	0.929795	0.121221	0.0606068	33.6332	51.965	0.0506413
ENSRNOG00000053828:J043	ENSRNOG00000053828	J043	TRUE	OK	FALSE	50.9857	294.271	0.012069	0.00892984	0.0115863	0.479198	0.912029	chr1	72925391	72925466	+	ENSRNOT00000086122	splice_site	0.909973	0.183669	0.0918273	39.1365	62.9511	0.0506413
ENSRNOG00000053828:N044	ENSRNOG00000053828	N044	TRUE	OK	FALSE	1.52814	1.28883	0.0144489	0.121247	0.0434215	0.994313	0.999307	chr1	72916058	72916712	+	UNKNOWN_TX	novel_splice_site	1	-0.00693109	-0.00346554	1.246	1.76935	0.0506413
ENSRNOG00000053828:N045	ENSRNOG00000053828	N045	TRUE	OK	FALSE	2.0483	3.76384	0.12749	0.0918428	0.120273	0.552691	0.93041	chr1	72916782	72920847	+	UNKNOWN_TX	novel_splice_site	0.928256	0.68101	0.340504	1.2422	2.83879	0.0506413
ENSRNOG00000053828:N046	ENSRNOG00000053828	N046	TRUE	OK	FALSE	3.86288	6.38007	0.151139	0.0512645	0.133811	0.267355	0.832124	chr1	72921148	72921244	+	UNKNOWN_TX	novel_splice_site	0.842484	-0.980219	-0.490107	4.40832	3.19807	0.0506413
ENSRNOG00000053828:N047	ENSRNOG00000053828	N047	TRUE	OK	FALSE	1.58433	3.99366	0.00447602	0.117141	0.0388196	0.000131091	0.0201385	chr1	72921326	72922058	+	UNKNOWN_TX	novel_splice_site	0.0233003	-25.0891	-12.5445	3.11963	1.25244e-07	0.0506413
ENSRNOG00000053828:N048	ENSRNOG00000053828	N048	TRUE	OK	FALSE	5.38686	9.49926	0.119988	0.038306	0.104596	0.12499	0.716685	chr1	72924286	72924434	+	UNKNOWN_TX	novel_splice_site	0.750896	-1.14532	-0.572655	6.5386	4.23834	0.0506413
ENSRNOG00000018642:E001	ENSRNOG00000018642	E001	TRUE	OK	FALSE	6.53346	4.44032	0.000641177	0.0359084	0.0108417	0.336131	0.865195	chr1	73722087	73722664	-	ENSRNOT00000025338	exonic_part	0.86767	0.482898	0.241448	5.60455	7.42406	0.0854921
ENSRNOG00000018642:E002	ENSRNOG00000018642	E002	TRUE	OK	FALSE	520.444	17336.5	0.0158493	0.00449982	0.0143886	0.113333	0.700328	chr1	73722664	73723917	-	ENSRNOT00000025338;ENSRNOT00000077964	exonic_part	0.735924	-0.362125	-0.181004	585.759	454.609	0.0854921
ENSRNOG00000018642:E003	ENSRNOG00000018642	E003	TRUE	OK	FALSE	651.881	906.556	6.41494e-05	0.00441931	0.000637988	0.0855941	0.652064	chr1	73723917	73725340	-	ENSRNOT00000025338	exonic_part	0.692043	0.118871	0.0594099	647.823	654.842	0.0854921
ENSRNOG00000018642:E004	ENSRNOG00000018642	E004	TRUE	OK	FALSE	265.158	306.295	7.60074e-06	0.00488426	0.000533229	0.545445	0.928621	chr1	73725340	73725548	-	ENSRNOT00000025338;ENSRNOT00000077964	exonic_part	0.926475	-0.0486026	-0.0242977	275.616	254.118	0.0854921
ENSRNOG00000018642:E005	ENSRNOG00000018642	E005	TRUE	OK	FALSE	255.31	425.35	0.00550415	0.00491449	0.00543189	0.307753	0.852532	chr1	73725630	73725760	-	ENSRNOT00000025338;ENSRNOT00000077964	exonic_part	0.857496	0.15155	0.0757641	249.909	260.68	0.0854921
ENSRNOG00000018642:E006	ENSRNOG00000018642	E006	TRUE	OK	FALSE	161.858	268.59	0.00746778	0.00538446	0.00717825	0.273929	0.83523	chr1	73725853	73725922	-	ENSRNOT00000025338;ENSRNOT00000077964	exonic_part	0.844835	0.192641	0.096312	156.021	167.766	0.0854921
ENSRNOG00000018642:E007	ENSRNOG00000018642	E007	TRUE	OK	FALSE	136.554	219.42	0.00536439	0.00562237	0.00540132	0.129057	0.721237	chr1	73726027	73726129	-	ENSRNOT00000025338;ENSRNOT00000077964	exonic_part	0.754645	0.249761	0.124872	128.949	144.153	0.0854921
ENSRNOG00000018642:E008	ENSRNOG00000018642	E008	TRUE	OK	FALSE	205.06	127.878	0.00171389	0.00511395	0.0021727	0.404935	0.891436	chr1	73726553	73726839	-	ENSRNOT00000025338;ENSRNOT00000077964	exonic_part	0.889634	0.102916	0.0514521	203.866	206.638	0.0854921
ENSRNOG00000018642:E009	ENSRNOG00000018642	E009	TRUE	OK	FALSE	131.485	312.456	0.011852	0.00568104	0.0109535	0.908227	0.989728	chr1	73726963	73727104	-	ENSRNOT00000025338;ENSRNOT00000077964	exonic_part	0.991542	-0.0107474	-0.00537332	135.624	127.747	0.0854921
ENSRNOG00000018642:E010	ENSRNOG00000018642	E010	TRUE	OK	FALSE	110.691	298.484	0.00983665	0.00597795	0.00925769	0.921073	0.991414	chr1	73727197	73727476	-	ENSRNOT00000025338;ENSRNOT00000077964	exonic_part	0.993566	-0.00872082	-0.00436016	114.093	107.614	0.0854921
ENSRNOG00000018642:E011	ENSRNOG00000018642	E011	TRUE	OK	FALSE	13.2281	29.1221	0.0144685	0.0198107	0.0155623	0.0584378	0.58809	chr1	73727585	73727636	-	ENSRNOT00000077964	exonic_part	0.630455	-0.744913	-0.372454	16.8253	9.54803	0.0854921
ENSRNOG00000018642:E012	ENSRNOG00000018642	E012	TRUE	OK	FALSE	154.385	376.478	0.00942441	0.0054466	0.00886174	0.2545	0.824968	chr1	73727860	73728064	-	ENSRNOT00000025338;ENSRNOT00000077964	exonic_part	0.837353	0.210717	0.10535	147.775	160.838	0.0854921
ENSRNOG00000018642:E013	ENSRNOG00000018642	E013	TRUE	OK	FALSE	234.371	342.9	0.00424224	0.00498721	0.00433457	0.397123	0.888322	chr1	73728230	73728372	-	ENSRNOT00000025338;ENSRNOT00000077964	exonic_part	0.886696	0.117638	0.0588113	231.677	236.773	0.0854921
ENSRNOG00000018642:E014	ENSRNOG00000018642	E014	TRUE	OK	FALSE	352.291	5090.46	0.00610285	0.00469041	0.00594032	0.0722099	0.622713	chr1	73728589	73728842	-	ENSRNOT00000025338;ENSRNOT00000077964	exonic_part	0.663526	-0.274707	-0.137326	389.924	313.854	0.0854921
ENSRNOG00000018642:E015	ENSRNOG00000018642	E015	TRUE	OK	FALSE	224.041	3037.5	0.0186543	0.00502809	0.0167083	0.431003	0.898797	chr1	73729730	73729841	-	ENSRNOT00000025338;ENSRNOT00000077964	exonic_part	0.896261	-0.20998	-0.104977	244.597	203.138	0.0854921
ENSRNOG00000018642:E016	ENSRNOG00000018642	E016	TRUE	OK	FALSE	211.687	458.482	0.00315524	0.00508223	0.00340207	0.303019	0.84943	chr1	73730845	73730953	-	ENSRNOT00000025338;ENSRNOT00000077964	exonic_part	0.855272	-0.129436	-0.0647107	225.893	197.373	0.0854921
ENSRNOG00000018642:E017	ENSRNOG00000018642	E017	TRUE	OK	FALSE	196.598	198.134	0.00365257	0.00515757	0.00385062	0.58273	0.937617	chr1	73731230	73731402	-	ENSRNOT00000025338;ENSRNOT00000077964	exonic_part	0.935498	-0.0693587	-0.0346757	206.08	187.037	0.0854921
ENSRNOG00000018642:E018	ENSRNOG00000018642	E018	TRUE	OK	FALSE	131.724	154.535	0.00299748	0.00567818	0.00338636	0.30134	0.848524	chr1	73732027	73732118	-	ENSRNOT00000025338;ENSRNOT00000077964	exonic_part	0.854544	0.151028	0.0755089	128.454	134.643	0.0854921
ENSRNOG00000018642:E019	ENSRNOG00000018642	E019	TRUE	OK	FALSE	85.0499	59.7729	2.23689e-05	0.00654397	0.00111969	0.16135	0.757844	chr1	73732118	73732120	-	ENSRNOT00000025338	exonic_part	0.786118	0.201465	0.100728	81.2958	88.3619	0.0854921
ENSRNOG00000018642:E020	ENSRNOG00000018642	E020	TRUE	OK	FALSE	78.447	88.7209	3.82863e-05	0.00674964	0.00131642	0.121069	0.711044	chr1	73733682	73733788	-	ENSRNOT00000025338	exonic_part	0.745925	0.233049	0.11652	74.1456	82.3432	0.0854921
ENSRNOG00000018642:J021	ENSRNOG00000018642	J021	TRUE	OK	FALSE	2.6008	7.09628	0.022425	0.0734922	0.0353865	0.0083798	0.280709	chr1	73723917	73725340	-	ENSRNOT00000077964	splice_site	0.316225	-2.55509	-1.27755	4.37595	0.707261	0.0854921
ENSRNOG00000018642:J022	ENSRNOG00000018642	J022	TRUE	OK	FALSE	141.147	224.927	0.00650136	0.00671305	0.00652392	0.86343	0.984071	chr1	73725548	73725630	-	ENSRNOT00000025338;ENSRNOT00000077964	splice_site	0.985	0.035395	0.0176962	143.269	139.122	0.0854921
ENSRNOG00000018642:J023	ENSRNOG00000018642	J023	TRUE	OK	FALSE	119.276	160.624	0.00412175	0.00694291	0.0044459	0.209006	0.796203	chr1	73725760	73725853	-	ENSRNOT00000025338;ENSRNOT00000077964	splice_site	0.815496	0.201209	0.100598	114.399	124.005	0.0854921
ENSRNOG00000018642:J024	ENSRNOG00000018642	J024	TRUE	OK	FALSE	92.5278	90.7411	0.00647216	0.00737175	0.00658342	0.419375	0.895354	chr1	73725922	73726027	-	ENSRNOT00000025338;ENSRNOT00000077964	splice_site	0.893251	0.156087	0.0780397	90.2287	95.0153	0.0854921
ENSRNOG00000018642:J025	ENSRNOG00000018642	J025	TRUE	OK	FALSE	58.0434	34.2184	0.00106554	0.00850787	0.00238978	0.426056	0.897342	chr1	73726129	73726553	-	ENSRNOT00000025338;ENSRNOT00000077964	splice_site	0.894972	0.145704	0.0728497	56.6748	59.3705	0.0854921
ENSRNOG00000018642:J026	ENSRNOG00000018642	J026	TRUE	OK	FALSE	64.5882	193.707	0.0163309	0.00819897	0.0152309	0.251388	0.823182	chr1	73726839	73726963	-	ENSRNOT00000025338;ENSRNOT00000077964	splice_site	0.836171	-0.271128	-0.13556	72.3444	57.1346	0.0854921
ENSRNOG00000018642:J027	ENSRNOG00000018642	J027	TRUE	OK	FALSE	55.4426	69.46	0.00520609	0.00865087	0.00569721	0.250132	0.822356	chr1	73727104	73727197	-	ENSRNOT00000025338;ENSRNOT00000077964	splice_site	0.835505	0.239537	0.119765	52.5423	58.6414	0.0854921
ENSRNOG00000018642:J028	ENSRNOG00000018642	J028	TRUE	OK	FALSE	2.86549	8.0074	0.0131697	0.0672078	0.0272332	0.00290044	0.161182	chr1	73727476	73727585	-	ENSRNOT00000077964	splice_site	0.184553	-2.74555	-1.37277	4.98829	0.706687	0.0854921
ENSRNOG00000018642:J029	ENSRNOG00000018642	J029	TRUE	OK	FALSE	26.2367	25.0393	0.00256107	0.0122034	0.00452092	0.843071	0.981496	chr1	73727476	73727860	-	ENSRNOT00000025338	splice_site	0.982205	0.0594573	0.0297283	26.4549	26.1458	0.0854921
ENSRNOG00000018642:J030	ENSRNOG00000018642	J030	TRUE	OK	FALSE	3.75184	10.6993	0.225304	0.0526202	0.194536	0.414194	0.893766	chr1	73727636	73727860	-	ENSRNOT00000077964	splice_site	0.891655	-0.927242	-0.46362	4.9838	2.48805	0.0854921
ENSRNOG00000018642:J031	ENSRNOG00000018642	J031	TRUE	OK	FALSE	77.0025	138.812	0.00786881	0.00775731	0.00785324	0.0582717	0.587434	chr1	73728064	73728230	-	ENSRNOT00000025338;ENSRNOT00000077964	splice_site	0.629888	0.383857	0.191921	69.1018	84.8646	0.0854921
ENSRNOG00000018642:J032	ENSRNOG00000018642	J032	TRUE	OK	FALSE	142.902	171.075	0.000118861	0.00669765	0.00109517	0.964571	0.996193	chr1	73728372	73728589	-	ENSRNOT00000025338;ENSRNOT00000077964	splice_site	0.999136	0.00864778	0.00432357	145.815	139.263	0.0854921
ENSRNOG00000018642:J033	ENSRNOG00000018642	J033	TRUE	OK	FALSE	124.776	2714.86	0.0404642	0.00687752	0.0360818	0.193318	0.784098	chr1	73728842	73729730	-	ENSRNOT00000025338;ENSRNOT00000077964	splice_site	0.806523	-0.511643	-0.255805	148.656	100.59	0.0854921
ENSRNOG00000018642:J034	ENSRNOG00000018642	J034	TRUE	OK	FALSE	106.719	160.22	0.000691688	0.00711747	0.001679	0.700298	0.960636	chr1	73729841	73730845	-	ENSRNOT00000025338;ENSRNOT00000077964	splice_site	0.96004	-0.0484549	-0.0242261	111.147	102.158	0.0854921
ENSRNOG00000018642:J035	ENSRNOG00000018642	J035	TRUE	OK	FALSE	99.9245	135.355	0.00654095	0.0072302	0.00662118	0.325976	0.860564	chr1	73730953	73731230	-	ENSRNOT00000025338;ENSRNOT00000077964	splice_site	0.863865	-0.174001	-0.0869959	108.432	91.5958	0.0854921
ENSRNOG00000018642:J036	ENSRNOG00000018642	J036	TRUE	OK	FALSE	78.0001	143.44	0.0114585	0.00772792	0.0109794	0.864285	0.984201	chr1	73731402	73732027	-	ENSRNOT00000025338;ENSRNOT00000077964	splice_site	0.985147	-0.0329274	-0.0164631	80.8007	74.9753	0.0854921
ENSRNOG00000018642:J037	ENSRNOG00000018642	J037	TRUE	OK	FALSE	70.9455	68.5915	5.13436e-05	0.00795349	0.00135312	0.358984	0.874946	chr1	73732120	73733682	-	ENSRNOT00000025338	splice_site	0.875547	0.145737	0.072866	69.1559	72.443	0.0854921
ENSRNOG00000018642:N038	ENSRNOG00000018642	N038	TRUE	OK	FALSE	1.88897	5.52104	0.00579417	0.0991294	0.0339812	0.000280665	0.0349236	chr1	73727601	73727860	-	UNKNOWN_TX	novel_splice_site	0.0403866	-26.1139	-13.057	3.7409	4.89303e-08	0.0854921
ENSRNOG00000018642:N039	ENSRNOG00000018642	N039	TRUE	OK	FALSE	2.78201	2.72508	0.00128479	0.0690607	0.019965	0.194837	0.785423	chr1	73732120	73733230	-	UNKNOWN_TX	novel_splice_site	0.807484	-1.00635	-0.503174	3.74002	1.76734	0.0854921
ENSRNOG00000032699:E001	ENSRNOG00000032699	E001	TRUE	OK	FALSE	1618.55	200248	0.013693	0.00422891	0.0125433	0.138301	0.732959	chr1	73734623	73736223	-	ENSRNOT00000068459	exonic_part	0.764758	0.296551	0.14808	1305.2	1931.52	0.0541152
ENSRNOG00000032699:E002	ENSRNOG00000032699	E002	TRUE	OK	FALSE	394.05	4732.52	0.00183892	0.0046279	0.00213753	0.103029	0.68403	chr1	73736837	73736911	-	ENSRNOT00000068459	exonic_part	0.721221	-0.169871	-0.0849197	356.848	430.221	0.0541152
ENSRNOG00000032699:E003	ENSRNOG00000032699	E003	TRUE	OK	FALSE	408.886	7921.95	0.00952154	0.00460876	0.00893265	0.000617342	0.0612957	chr1	73737174	73737220	-	ENSRNOT00000068459	exonic_part	0.0707783	-0.609835	-0.304858	424.236	392.811	0.0541152
ENSRNOG00000032699:E004	ENSRNOG00000032699	E004	TRUE	OK	FALSE	530.389	12071.8	0.0128335	0.00449233	0.0117846	0.0064721	0.246866	chr1	73737353	73737496	-	ENSRNOT00000068459	exonic_part	0.27945	-0.540901	-0.270379	535.685	524.582	0.0541152
ENSRNOG00000032699:E005	ENSRNOG00000032699	E005	TRUE	OK	FALSE	321.195	5084.97	0.0111365	0.00474752	0.010325	0.198728	0.788496	chr1	73740943	73741036	-	ENSRNOT00000068459	exonic_part	0.809894	-0.23718	-0.118572	298.067	343.778	0.0541152
ENSRNOG00000032699:E006	ENSRNOG00000032699	E006	TRUE	OK	FALSE	280.589	1989.8	0.00153313	0.00484116	0.00192176	0.213704	0.799332	chr1	73741455	73741548	-	ENSRNOT00000068459	exonic_part	0.817774	-0.130533	-0.0652584	251.375	309.338	0.0541152
ENSRNOG00000032699:E007	ENSRNOG00000032699	E007	TRUE	OK	FALSE	251.171	734.58	0.00482127	0.0049279	0.00483372	0.112773	0.699222	chr1	73741738	73741794	-	ENSRNOT00000068459	exonic_part	0.734938	-0.224084	-0.112029	232.742	269.666	0.0541152
ENSRNOG00000032699:E008	ENSRNOG00000032699	E008	TRUE	OK	FALSE	266.724	1847.61	0.00898969	0.00487966	0.00845246	0.589668	0.939198	chr1	73742703	73742779	-	ENSRNOT00000068459	exonic_part	0.936716	-0.0915142	-0.0457517	235.914	297.562	0.0541152
ENSRNOG00000032699:E009	ENSRNOG00000032699	E009	TRUE	OK	FALSE	148.699	594.48	0.00633529	0.00549808	0.0062142	0.572434	0.935348	chr1	73743061	73743134	-	ENSRNOT00000068459	exonic_part	0.933279	-0.0920714	-0.0460328	131.725	165.689	0.0541152
ENSRNOG00000032699:E010	ENSRNOG00000032699	E010	TRUE	OK	FALSE	110.491	393.2	0.0100379	0.00598135	0.00941836	0.42883	0.898205	chr1	73744235	73744331	-	ENSRNOT00000068459	exonic_part	0.895697	-0.154419	-0.0772061	100.216	120.817	0.0541152
ENSRNOG00000032699:E011	ENSRNOG00000032699	E011	TRUE	OK	FALSE	201.047	524.682	0.016383	0.00513418	0.0147588	0.273453	0.835086	chr1	73746710	73746931	-	ENSRNOT00000068459	exonic_part	0.84474	-0.250671	-0.125325	188.346	213.997	0.0541152
ENSRNOG00000032699:E012	ENSRNOG00000032699	E012	TRUE	OK	FALSE	150.607	421.606	0.019169	0.00548037	0.017092	0.605276	0.942472	chr1	73747679	73747791	-	ENSRNOT00000068459	exonic_part	0.940483	-0.127839	-0.0639156	135.188	166.117	0.0541152
ENSRNOG00000032699:E013	ENSRNOG00000032699	E013	TRUE	OK	FALSE	103.712	551.036	0.0386719	0.0061043	0.0329715	0.0656333	0.607786	chr1	73749724	73749903	-	ENSRNOT00000068459	exonic_part	0.649366	-0.569347	-0.284661	108.404	98.9611	0.0541152
ENSRNOG00000032699:E014	ENSRNOG00000032699	E014	TRUE	OK	FALSE	46.7348	389.62	0.125417	0.00854721	0.101691	0.183105	0.776672	chr1	73752914	73753128	-	ENSRNOT00000068459	exonic_part	0.800524	-0.680286	-0.340136	50.7564	42.649	0.0541152
ENSRNOG00000032699:J015	ENSRNOG00000032699	J015	TRUE	OK	FALSE	29.971	67.9806	0.00431896	0.0113632	0.00558002	0.509944	0.920061	chr1	73736223	73736837	-	ENSRNOT00000068459	splice_site	0.917954	-0.17305	-0.0865238	27.3946	32.5217	0.0541152
ENSRNOG00000032699:J016	ENSRNOG00000032699	J016	TRUE	OK	FALSE	203.921	1195.67	3.81716e-05	0.00632715	0.000799208	0.000143631	0.0215822	chr1	73736911	73737174	-	ENSRNOT00000068459	splice_site	0.024975	-0.371275	-0.185621	198.343	208.328	0.0541152
ENSRNOG00000032699:J017	ENSRNOG00000032699	J017	TRUE	OK	FALSE	284.856	6170.68	0.0145261	0.00608062	0.0136523	0.000249621	0.0321323	chr1	73737220	73737353	-	ENSRNOT00000068459	splice_site	0.0371632	-0.804819	-0.402357	315.291	253.906	0.0541152
ENSRNOG00000032699:J018	ENSRNOG00000032699	J018	TRUE	OK	FALSE	229.922	3116.9	0.0203827	0.00622903	0.0187582	0.042301	0.534461	chr1	73737496	73740943	-	ENSRNOT00000068459	splice_site	0.578525	-0.498432	-0.249191	233.18	226.349	0.0541152
ENSRNOG00000032699:J019	ENSRNOG00000032699	J019	TRUE	OK	FALSE	121.179	802.533	0.00122414	0.00691962	0.00193415	0.943036	0.993508	chr1	73741036	73741455	-	ENSRNOT00000068459	splice_site	0.996229	0.0111279	0.00556366	103.029	138.72	0.0541152
ENSRNOG00000032699:J020	ENSRNOG00000032699	J020	TRUE	OK	FALSE	181.013	421.597	0.00128364	0.00643696	0.0018353	0.06511	0.606661	chr1	73741548	73741738	-	ENSRNOT00000068459	splice_site	0.648045	-0.216414	-0.108199	167.644	194.503	0.0541152
ENSRNOG00000032699:J021	ENSRNOG00000032699	J021	TRUE	OK	FALSE	180.085	341.148	0.00706951	0.006442	0.00700305	0.127762	0.719729	chr1	73741794	73742703	-	ENSRNOT00000068459	splice_site	0.753424	-0.258728	-0.129354	169.255	191.062	0.0541152
ENSRNOG00000032699:J022	ENSRNOG00000032699	J022	TRUE	OK	FALSE	122.977	423.324	0.00326781	0.00689826	0.00368768	0.38899	0.885623	chr1	73742779	73743061	-	ENSRNOT00000068459	splice_site	0.884443	-0.126815	-0.0634042	110.358	135.554	0.0541152
ENSRNOG00000032699:J023	ENSRNOG00000032699	J023	TRUE	OK	FALSE	34.7754	32.7699	0.010304	0.0105475	0.0103373	0.19078	0.782823	chr1	73743134	73744235	-	ENSRNOT00000068459	splice_site	0.805663	-0.345181	-0.172588	33.8678	35.7371	0.0541152
ENSRNOG00000032699:J024	ENSRNOG00000032699	J024	TRUE	OK	FALSE	67.7452	144.842	0.00862998	0.00807131	0.00855368	0.40919	0.892511	chr1	73744331	73746710	-	ENSRNOT00000068459	splice_site	0.890488	-0.176115	-0.0880552	62.0575	73.6159	0.0541152
ENSRNOG00000032699:J025	ENSRNOG00000032699	J025	TRUE	OK	FALSE	71.0984	186.366	0.0357673	0.00794812	0.0318005	0.146538	0.742955	chr1	73746931	73747679	-	ENSRNOT00000068459	splice_site	0.773245	-0.494155	-0.24707	72.7607	69.6064	0.0541152
ENSRNOG00000032699:J026	ENSRNOG00000032699	J026	TRUE	OK	FALSE	28.2837	72.6159	0.0478015	0.0117154	0.0415698	0.0154874	0.368343	chr1	73747791	73749724	-	ENSRNOT00000068459	splice_site	0.409732	-0.972789	-0.486389	33.5641	23.0045	0.0541152
ENSRNOG00000032699:J027	ENSRNOG00000032699	J027	TRUE	OK	FALSE	34.1167	252.895	0.114399	0.0106458	0.0959921	0.0496689	0.560958	chr1	73749903	73752914	-	ENSRNOT00000068459	splice_site	0.604619	-1.03485	-0.517417	41.1136	27.0386	0.0541152
ENSRNOG00000032699:N028	ENSRNOG00000032699	N028	TRUE	OK	FALSE	220.381	1846.92	0.00258191	0.00626235	0.00292064	0.684316	0.95799	chr1	73736701	73736837	-	UNKNOWN_TX	novel_splice_site	0.956981	-0.0517681	-0.0258815	192.01	248.205	0.0541152
ENSRNOG00000032699:N029	ENSRNOG00000032699	N029	TRUE	OK	FALSE	5.51826	9.73523	0.179646	0.0375238	0.152638	0.651338	0.952006	chr1	73736911	73737353	-	UNKNOWN_TX	novel_splice_site	0.950027	-0.344279	-0.172139	5.35139	5.63865	0.0541152
ENSRNOG00000032699:N030	ENSRNOG00000032699	N030	TRUE	OK	FALSE	1.90614	2.74313	0.00834645	0.0982854	0.0340174	0.0644144	0.604699	chr1	73736911	73740943	-	UNKNOWN_TX	novel_splice_site	0.646115	1.93228	0.966141	0.623338	3.17886	0.0541152
ENSRNOG00000032699:N031	ENSRNOG00000032699	N031	TRUE	OK	FALSE	7.48986	48.613	0.0453699	0.0290833	0.041957	0.00285822	0.159871	chr1	73741548	73742703	-	UNKNOWN_TX	novel_splice_site	0.18303	1.9064	0.953197	2.48548	12.426	0.0541152
ENSRNOG00000032699:N032	ENSRNOG00000032699	N032	TRUE	OK	FALSE	2.014	1.70549	0.00265574	0.0933143	0.0284372	0.39608	0.887848	chr1	73749903	73752558	-	UNKNOWN_TX	novel_splice_site	0.886379	0.76802	0.38401	1.24286	2.82887	0.0541152
ENSRNOG00000014787:E001	ENSRNOG00000014787	E001	TRUE	OK	FALSE	337.331	4477.25	0.00052233	0.00471657	0.000998753	1.26554e-06	0.000427971	chr1	75693231	75693481	+	ENSRNOT00000020090	exonic_part	0.000497468	0.410301	0.205131	280.927	394.67	6.40297e-06
ENSRNOG00000014787:E002	ENSRNOG00000014787	E002	TRUE	OK	FALSE	503.618	1874.59	0.00367083	0.00451316	0.00375587	0.787815	0.974002	chr1	75697850	75697881	+	ENSRNOT00000020090	exonic_part	0.975013	-0.029423	-0.0147093	489.727	518.291	6.40297e-06
ENSRNOG00000014787:E003	ENSRNOG00000014787	E003	TRUE	OK	FALSE	1022.21	16651.5	0.00191724	0.00430381	0.00211009	0.117831	0.706954	chr1	75698377	75698521	+	ENSRNOT00000020090	exonic_part	0.741948	0.132337	0.0661462	947.393	1098.07	6.40297e-06
ENSRNOG00000014787:E004	ENSRNOG00000014787	E004	TRUE	OK	FALSE	811.748	7398.83	2.77242e-05	0.00435653	0.000445962	0.0359988	0.505834	chr1	75701041	75701151	+	ENSRNOT00000020090	exonic_part	0.550465	0.121681	0.0608249	752.899	870.672	6.40297e-06
ENSRNOG00000014787:E005	ENSRNOG00000014787	E005	TRUE	OK	FALSE	738.614	7709.57	0.00126523	0.00438187	0.00152939	0.0147101	0.360765	chr1	75702727	75702875	+	ENSRNOT00000020090	exonic_part	0.401757	0.19885	0.0994024	667.577	809.002	6.40297e-06
ENSRNOG00000014787:E006	ENSRNOG00000014787	E006	TRUE	OK	FALSE	3114.88	109732	0.00287171	0.00416723	0.00297573	0.0496184	0.560911	chr1	75705122	75706069	+	ENSRNOT00000020090	exonic_part	0.604548	0.189743	0.0946599	2923.3	3306.01	6.40297e-06
ENSRNOG00000014787:J007	ENSRNOG00000014787	J007	TRUE	OK	FALSE	238.893	4547.53	0.00186877	0.00620013	0.00224447	3.7081e-09	2.3583e-06	chr1	75693481	75697850	+	ENSRNOT00000020090	splice_site	2.75025e-06	0.657311	0.328634	179.689	298.871	6.40297e-06
ENSRNOG00000014787:J008	ENSRNOG00000014787	J008	TRUE	OK	FALSE	346.804	6043.31	0.00059134	0.00596967	0.00103189	1.27151e-08	7.10684e-06	chr1	75697881	75698377	+	ENSRNOT00000020090	splice_site	8.28801e-06	0.483806	0.241879	280.952	413.675	6.40297e-06
ENSRNOG00000014787:J009	ENSRNOG00000014787	J009	TRUE	OK	FALSE	336.482	7510.86	0.00439884	0.00598532	0.00453634	6.12788e-05	0.0112075	chr1	75698521	75701041	+	ENSRNOT00000020090	splice_site	0.0129933	0.514819	0.257385	268.665	403.903	6.40297e-06
ENSRNOG00000014787:J010	ENSRNOG00000014787	J010	TRUE	OK	FALSE	457.168	3353.15	0.00039141	0.0058465	0.000817729	0.0187913	0.398367	chr1	75701151	75702727	+	ENSRNOT00000020090	splice_site	0.441761	0.178647	0.0893117	414.184	499.522	6.40297e-06
ENSRNOG00000014787:J011	ENSRNOG00000014787	J011	TRUE	OK	FALSE	173.303	3186.46	0.0115737	0.00648045	0.0110083	0.000265177	0.0334954	chr1	75702875	75705122	+	ENSRNOT00000020090	splice_site	0.0387457	0.729394	0.36468	125.694	220.733	6.40297e-06
ENSRNOG00000014787:N012	ENSRNOG00000014787	N012	FALSE	LOW_COUNTS_INDEP_FILTER	FALSE	0.652859	1.41659	0.192125	0.276482	0.209652	0.0431963	NA	chr1	75693481	75698377	+	UNKNOWN_TX	novel_splice_site	0.582185	NA	NA	NA	NA	6.40297e-06
ENSRNOG00000014787:N013	ENSRNOG00000014787	N013	TRUE	OK	FALSE	2.42608	4.09609	0.0941546	0.0783917	0.0908403	0.150386	0.746469	chr1	75693481	75701041	+	UNKNOWN_TX	novel_splice_site	0.776347	1.39214	0.696067	1.25134	3.53844	6.40297e-06
ENSRNOG00000014787:N014	ENSRNOG00000014787	N014	TRUE	OK	FALSE	4.23974	4.22257	0.027343	0.047193	0.0314179	0.801342	0.976103	chr1	75693779	75697850	+	UNKNOWN_TX	novel_splice_site	0.977246	-0.148619	-0.0743096	4.35279	4.2327	6.40297e-06
ENSRNOG00000014787:N015	ENSRNOG00000014787	N015	TRUE	OK	FALSE	4.74554	8.94364	0.100238	0.0427449	0.0902597	0.693708	0.959636	chr1	75694066	75697850	+	UNKNOWN_TX	novel_splice_site	0.958896	-0.215435	-0.107718	4.95118	4.59685	6.40297e-06
ENSRNOG00000014787:N016	ENSRNOG00000014787	N016	TRUE	OK	FALSE	6.04907	2.60401	0.000401581	0.0347102	0.00909766	0.347395	0.869739	chr1	75694552	75697850	+	UNKNOWN_TX	novel_splice_site	0.871336	-0.476746	-0.238372	6.84382	5.30276	6.40297e-06
ENSRNOG00000014787:N017	ENSRNOG00000014787	N017	TRUE	OK	FALSE	4.19881	2.26739	0.000404481	0.0475998	0.0121179	0.279504	0.838025	chr1	75698521	75701101	+	UNKNOWN_TX	novel_splice_site	0.846862	0.660707	0.330353	3.11257	5.30144	6.40297e-06
ENSRNOG00000014787:N018	ENSRNOG00000014787	N018	TRUE	OK	FALSE	1.785	1.32252	0.00815426	0.104585	0.034529	0.430247	0.898767	chr1	75698541	75701041	+	UNKNOWN_TX	novel_splice_site	0.896236	-0.735214	-0.367607	2.18043	1.41206	6.40297e-06
ENSRNOG00000014787:N019	ENSRNOG00000014787	N019	TRUE	OK	FALSE	8.67141	30.0577	0.01034	0.0258644	0.0136135	0.0100819	0.305604	chr1	75700665	75701041	+	UNKNOWN_TX	novel_splice_site	0.343397	1.20661	0.603302	4.98017	12.3714	6.40297e-06
ENSRNOG00000014787:N020	ENSRNOG00000014787	N020	TRUE	OK	FALSE	3.66148	2.75232	0.00287384	0.0537841	0.0172375	0.35858	0.874772	chr1	75702875	75705050	+	UNKNOWN_TX	novel_splice_site	0.875419	0.606229	0.303114	2.79984	4.59239	6.40297e-06
ENSRNOG00000014787:N021	ENSRNOG00000014787	N021	TRUE	OK	FALSE	3.31601	7.56342	0.120212	0.0588186	0.110168	0.41429	0.893766	chr1	75705243	75718451	+	UNKNOWN_TX	novel_splice_site	0.891655	-0.834176	-0.417088	4.08711	2.47186	6.40297e-06
ENSRNOG00000052287:E001	ENSRNOG00000052287	E001	TRUE	OK	FALSE	8.32335	30.1475	0.121369	0.0290683	0.102559	0.263683	0.830063	chr1	75748915	75748988	+	ENSRNOT00000083154;ENSRNOT00000089836	exonic_part	0.841022	-0.792264	-0.396126	11.4651	5.27529	0.0106246
ENSRNOG00000052287:E002	ENSRNOG00000052287	E002	TRUE	OK	FALSE	126.377	540.998	0.017676	0.00574493	0.0157139	0.823529	0.978892	chr1	75772798	75772843	+	ENSRNOT00000083154	exonic_part	0.979587	0.0502404	0.0251131	139.291	113.511	0.0106246
ENSRNOG00000052287:E003	ENSRNOG00000052287	E003	TRUE	OK	FALSE	50.5387	73.6604	5.34529e-05	0.00821253	0.0019292	0.765907	0.97097	chr1	75783147	75783168	+	ENSRNOT00000089836	exonic_part	0.971868	0.0576125	0.0288033	55.4186	45.596	0.0106246
ENSRNOG00000052287:E004	ENSRNOG00000052287	E004	TRUE	OK	FALSE	192.234	385.417	1.65595e-05	0.00518157	0.000928884	0.00353331	0.179741	chr1	75783168	75783300	+	ENSRNOT00000083154;ENSRNOT00000089836	exonic_part	0.205588	0.326905	0.163372	198.901	185.882	0.0106246
ENSRNOG00000052287:E005	ENSRNOG00000052287	E005	TRUE	OK	FALSE	473.032	6446.01	0.017615	0.00453984	0.0155026	0.615468	0.94462	chr1	75789645	75789785	+	ENSRNOT00000083154;ENSRNOT00000089836	exonic_part	0.941683	0.115121	0.0574063	521.968	424.246	0.0106246
ENSRNOG00000052287:J006	ENSRNOG00000052287	J006	FALSE	ALL_ZERO	TRUE	0	0	NA	Inf	NA	NA	NA	chr1	75748988	75772798	+	ENSRNOT00000083154	splice_site	NA	NA	NA	NA	NA	0.0106246
ENSRNOG00000052287:J007	ENSRNOG00000052287	J007	FALSE	ALL_ZERO	TRUE	0	0	NA	Inf	NA	NA	NA	chr1	75748988	75783147	+	ENSRNOT00000089836	splice_site	NA	NA	NA	NA	NA	0.0106246
ENSRNOG00000052287:J008	ENSRNOG00000052287	J008	TRUE	OK	FALSE	22.2291	63.5394	0.006581	0.0134193	0.00801577	0.00269621	0.154729	chr1	75772843	75783168	+	ENSRNOT00000083154	splice_site	0.177123	0.894679	0.44732	18.337	26.475	0.0106246
ENSRNOG00000052287:J009	ENSRNOG00000052287	J009	TRUE	OK	FALSE	85.4554	148.223	3.75292e-05	0.00753002	0.00132462	1.69178e-05	0.00396745	chr1	75783300	75789645	+	ENSRNOT00000083154;ENSRNOT00000089836	splice_site	0.00459547	0.641294	0.320589	78.7656	92.2344	0.0106246
ENSRNOG00000052287:N010	ENSRNOG00000052287	N010	TRUE	OK	FALSE	4.4461	5.07169	0.0334784	0.045256	0.0358051	0.3145	0.855755	chr1	75718979	75754801	+	UNKNOWN_TX	novel_splice_site	0.859981	0.637973	0.318984	4.02992	4.95132	0.0106246
ENSRNOG00000052287:N011	ENSRNOG00000052287	N011	TRUE	OK	FALSE	7.9757	10.6006	0.000521505	0.0276443	0.00809063	0.00291199	0.161476	chr1	75718979	75772813	+	UNKNOWN_TX	novel_splice_site	0.184864	1.35449	0.677236	5.29217	10.6078	0.0106246
ENSRNOG00000052287:N012	ENSRNOG00000052287	N012	TRUE	OK	FALSE	12.154	20.3643	0.00865493	0.0200176	0.0111063	0.692889	0.959527	chr1	75754822	75772813	+	UNKNOWN_TX	novel_splice_site	0.958761	-0.14615	-0.0730733	14.2891	10.2448	0.0106246
ENSRNOG00000052287:N013	ENSRNOG00000052287	N013	TRUE	OK	FALSE	1.63782	0.196407	0.000880509	0.113493	0.0285208	0.942951	0.993508	chr1	75782839	75783168	+	UNKNOWN_TX	novel_splice_site	0.996213	-0.0661261	-0.0330629	1.86813	1.41337	0.0106246
ENSRNOG00000014353:E001	ENSRNOG00000014353	E001	FALSE	ALL_ZERO	TRUE	0	0	NA	Inf	NA	NA	NA	chr1	79931155	79931165	+	ENSRNOT00000019814	exonic_part	NA	NA	NA	NA	NA	0.0171782
ENSRNOG00000014353:E002	ENSRNOG00000014353	E002	TRUE	OK	FALSE	7.72539	7.00829	0.000814734	0.0310008	0.0097262	0.340798	0.866829	chr1	79931165	79931240	+	ENSRNOT00000019814;ENSRNOT00000084985	exonic_part	0.869113	-0.444683	-0.22234	9.34786	6.00911	0.0171782
ENSRNOG00000014353:E003	ENSRNOG00000014353	E003	TRUE	OK	FALSE	102.722	308.287	0.0105902	0.0061236	0.00992215	0.713918	0.962793	chr1	79934062	79934186	+	ENSRNOT00000019814;ENSRNOT00000084985	exonic_part	0.962637	0.0626381	0.0313171	107.482	97.902	0.0171782
ENSRNOG00000014353:E004	ENSRNOG00000014353	E004	TRUE	OK	FALSE	145.411	836.217	0.0166541	0.00552967	0.0150217	0.868556	0.984715	chr1	79934331	79934397	+	ENSRNOT00000019814;ENSRNOT00000084985	exonic_part	0.985698	0.0111179	0.00555842	154.668	136.147	0.0171782
ENSRNOG00000014353:E005	ENSRNOG00000014353	E005	TRUE	OK	FALSE	156.808	785.415	0.0148343	0.0054258	0.01345	0.683328	0.957833	chr1	79936852	79936906	+	ENSRNOT00000019814;ENSRNOT00000084985	exonic_part	0.956794	0.0644027	0.0321981	164.164	149.532	0.0171782
ENSRNOG00000014353:E006	ENSRNOG00000014353	E006	TRUE	OK	FALSE	135.184	668.418	0.0178746	0.0056378	0.016056	0.370421	0.8786	chr1	79936988	79937062	+	ENSRNOT00000019814;ENSRNOT00000084985	exonic_part	0.878366	0.184113	0.0920486	136.147	134.11	0.0171782
ENSRNOG00000014353:E007	ENSRNOG00000014353	E007	TRUE	OK	FALSE	136.01	628.831	0.0118048	0.00562846	0.0109157	0.889812	0.987526	chr1	79939554	79939681	+	ENSRNOT00000019814;ENSRNOT00000084985	exonic_part	0.988901	0.017242	0.00862028	144.267	127.494	0.0171782
ENSRNOG00000014353:E008	ENSRNOG00000014353	E008	TRUE	OK	FALSE	237.548	881.613	0.00510505	0.00497535	0.00508897	0.920078	0.991223	chr1	79940875	79941125	+	ENSRNOT00000019814;ENSRNOT00000084985	exonic_part	0.993384	-0.0171328	-0.00856503	254.801	220.298	0.0171782
ENSRNOG00000014353:E009	ENSRNOG00000014353	E009	TRUE	OK	FALSE	224.856	3118.59	0.0203545	0.00502473	0.018119	0.223996	0.806457	chr1	79941986	79942157	+	ENSRNOT00000019814;ENSRNOT00000084985	exonic_part	0.823292	-0.310094	-0.155024	261.401	188.381	0.0171782
ENSRNOG00000014353:E010	ENSRNOG00000014353	E010	TRUE	OK	FALSE	234.817	2678.6	0.00474355	0.00498553	0.00477424	0.010268	0.308575	chr1	79943221	79943461	+	ENSRNOT00000019814;ENSRNOT00000084985	exonic_part	0.346457	-0.366222	-0.183083	276.806	192.797	0.0171782
ENSRNOG00000014353:E011	ENSRNOG00000014353	E011	TRUE	OK	FALSE	288.894	2458.36	0.0106911	0.00481986	0.00991512	0.256056	0.82582	chr1	79945446	79945601	+	ENSRNOT00000019814;ENSRNOT00000084985	exonic_part	0.838014	-0.207102	-0.103531	326.033	251.586	0.0171782
ENSRNOG00000014353:E012	ENSRNOG00000014353	E012	TRUE	OK	FALSE	280.167	3672.27	0.0121833	0.00484227	0.0112157	0.0826359	0.646155	chr1	79945939	79946090	+	ENSRNOT00000019814;ENSRNOT00000084985	exonic_part	0.68594	-0.339409	-0.169672	327.113	232.876	0.0171782
ENSRNOG00000014353:E013	ENSRNOG00000014353	E013	TRUE	OK	FALSE	211.234	1660.67	0.00870276	0.00508433	0.00823872	0.294007	0.845094	chr1	79947866	79948071	+	ENSRNOT00000019814;ENSRNOT00000084985	exonic_part	0.852028	-0.19394	-0.0969568	237.938	184.182	0.0171782
ENSRNOG00000014353:E014	ENSRNOG00000014353	E014	TRUE	OK	FALSE	110.045	331.111	0.00343236	0.00598898	0.00383383	0.661279	0.953868	chr1	79948564	79948715	+	ENSRNOT00000019814;ENSRNOT00000084985	exonic_part	0.952259	-0.0742597	-0.0371273	120.281	100.07	0.0171782
ENSRNOG00000014353:E015	ENSRNOG00000014353	E015	TRUE	OK	FALSE	113.882	158.979	0.00104485	0.00592535	0.001931	0.0928567	0.666071	chr1	79949849	79950085	+	ENSRNOT00000019814;ENSRNOT00000084985	exonic_part	0.704908	0.223292	0.111638	113.261	114.555	0.0171782
ENSRNOG00000014353:E016	ENSRNOG00000014353	E016	TRUE	OK	FALSE	93.2505	330.079	0.00162769	0.00632909	0.00249611	3.10871e-05	0.00651877	chr1	79950501	79950583	+	ENSRNOT00000019814;ENSRNOT00000084985	exonic_part	0.00755606	0.624112	0.312038	80.2839	106.103	0.0171782
ENSRNOG00000014353:E017	ENSRNOG00000014353	E017	TRUE	OK	FALSE	133.273	112.465	0.000314309	0.00565984	0.00136223	0.0260658	0.45057	chr1	79950717	79950831	+	ENSRNOT00000019814;ENSRNOT00000084985	exonic_part	0.494848	0.267711	0.133844	130.941	136.097	0.0171782
ENSRNOG00000014353:E018	ENSRNOG00000014353	E018	TRUE	OK	FALSE	188.91	214.221	0.00130895	0.00520059	0.00186304	0.157818	0.754442	chr1	79951359	79951507	+	ENSRNOT00000019814;ENSRNOT00000084985	exonic_part	0.783165	0.157519	0.0787498	192.689	185.919	0.0171782
ENSRNOG00000014353:E019	ENSRNOG00000014353	E019	TRUE	OK	FALSE	140.615	287.696	0.0027379	0.00557842	0.00316347	0.32321	0.859508	chr1	79952095	79952256	+	ENSRNOT00000019814;ENSRNOT00000084985	exonic_part	0.862921	0.133401	0.0666944	144.043	137.206	0.0171782
ENSRNOG00000014353:E020	ENSRNOG00000014353	E020	TRUE	OK	FALSE	124.279	113.243	2.04687e-05	0.00577269	0.000949122	0.0387633	0.518858	chr1	79953164	79953273	+	ENSRNOT00000019814;ENSRNOT00000084985	exonic_part	0.563683	0.247306	0.123643	122.628	125.858	0.0171782
ENSRNOG00000014353:E021	ENSRNOG00000014353	E021	TRUE	OK	FALSE	154.91	51.3619	1.13017e-05	0.00544204	0.00072822	0.0260784	0.45066	chr1	79953524	79953625	+	ENSRNOT00000019814;ENSRNOT00000084985	exonic_part	0.494956	0.238946	0.119461	153.455	156.253	0.0171782
ENSRNOG00000014353:E022	ENSRNOG00000014353	E022	TRUE	OK	FALSE	167.759	199.999	0.00123271	0.00533929	0.00188408	0.145014	0.741456	chr1	79953989	79954080	+	ENSRNOT00000019814;ENSRNOT00000084985	exonic_part	0.77215	0.172979	0.08648	169.653	165.522	0.0171782
ENSRNOG00000014353:E023	ENSRNOG00000014353	E023	TRUE	OK	FALSE	174.124	216.942	0.000254744	0.00529401	0.00119563	0.0170688	0.38388	chr1	79954732	79954834	+	ENSRNOT00000084985	exonic_part	0.426044	0.258717	0.129344	171.701	176.798	0.0171782
ENSRNOG00000014353:E024	ENSRNOG00000014353	E024	TRUE	OK	FALSE	7.30098	17.8983	0.12635	0.0325646	0.106562	0.466819	0.908972	chr1	79957084	79957186	+	ENSRNOT00000019814	exonic_part	0.906752	0.583277	0.291637	6.26765	8.19636	0.0171782
ENSRNOG00000014353:E025	ENSRNOG00000014353	E025	TRUE	OK	FALSE	183.561	397.268	3.2779e-05	0.00523265	0.00091674	0.840746	0.981193	chr1	79957186	79957374	+	ENSRNOT00000019814;ENSRNOT00000084985	exonic_part	0.98183	0.0197972	0.00989742	194.789	172.214	0.0171782
ENSRNOG00000014353:E026	ENSRNOG00000014353	E026	TRUE	OK	FALSE	142.349	2250.33	0.0303248	0.00556042	0.0265429	0.185348	0.778404	chr1	79958105	79958282	+	ENSRNOT00000019814;ENSRNOT00000084985	exonic_part	0.802172	-0.419596	-0.209779	170.693	113.659	0.0171782
ENSRNOG00000014353:E027	ENSRNOG00000014353	E027	TRUE	OK	FALSE	94.8336	1445.31	0.0542839	0.00629189	0.0460277	0.293247	0.845021	chr1	79958415	79958511	+	ENSRNOT00000019814;ENSRNOT00000084985	exonic_part	0.851965	-0.443618	-0.221796	114.776	74.7431	0.0171782
ENSRNOG00000014353:E028	ENSRNOG00000014353	E028	TRUE	OK	FALSE	151.977	1665.78	0.0231311	0.00546793	0.0203419	0.208988	0.796182	chr1	79958781	79959141	+	ENSRNOT00000019814;ENSRNOT00000084985	exonic_part	0.815468	-0.321467	-0.160718	177.955	126.39	0.0171782
ENSRNOG00000014353:E029	ENSRNOG00000014353	E029	TRUE	OK	FALSE	61.4488	250.549	0.00956502	0.00748244	0.00920324	0.180336	0.774683	chr1	79959248	79959430	+	ENSRNOT00000019814;ENSRNOT00000084985	exonic_part	0.798988	-0.303229	-0.151609	71.9617	51.2621	0.0171782
ENSRNOG00000014353:E030	ENSRNOG00000014353	E030	FALSE	LOW_COUNTS_INDEP_FILTER	FALSE	0.161091	0.155703	0.014932	1.29415	0.297693	0.362129	NA	chr1	79959430	79959461	+	ENSRNOT00000019814	exonic_part	0.876407	NA	NA	NA	NA	0.0171782
ENSRNOG00000014353:J031	ENSRNOG00000014353	J031	TRUE	OK	FALSE	7.72539	7.00829	0.000814734	0.0283631	0.00836446	0.336561	0.865408	chr1	79931240	79934062	+	ENSRNOT00000019814;ENSRNOT00000084985	splice_site	0.867807	-0.444489	-0.222243	9.3467	6.00907	0.0171782
ENSRNOG00000014353:J032	ENSRNOG00000014353	J032	TRUE	OK	FALSE	89.6818	237.729	0.0112402	0.00743244	0.0107736	0.604841	0.942472	chr1	79934186	79934331	+	ENSRNOT00000019814;ENSRNOT00000084985	splice_site	0.940483	0.0982805	0.0491375	92.7962	86.573	0.0171782
ENSRNOG00000014353:J033	ENSRNOG00000014353	J033	TRUE	OK	FALSE	117.83	554.32	0.0162739	0.00696112	0.0151542	0.915778	0.990671	chr1	79934397	79936852	+	ENSRNOT00000019814;ENSRNOT00000084985	splice_site	0.992732	0.000648715	0.000324334	125.738	109.937	0.0171782
ENSRNOG00000014353:J034	ENSRNOG00000014353	J034	TRUE	OK	FALSE	74.3761	196.557	0.0132187	0.00783845	0.0125093	0.267787	0.832346	chr1	79936906	79936988	+	ENSRNOT00000019814;ENSRNOT00000084985	splice_site	0.842578	0.240776	0.120382	73.3949	75.3554	0.0171782
ENSRNOG00000014353:J035	ENSRNOG00000014353	J035	TRUE	OK	FALSE	102.02	465.107	0.0154165	0.00719383	0.0144213	0.889732	0.987526	chr1	79937062	79939554	+	ENSRNOT00000019814;ENSRNOT00000084985	splice_site	0.988901	0.0181783	0.00908856	108.148	95.6547	0.0171782
ENSRNOG00000014353:J036	ENSRNOG00000014353	J036	TRUE	OK	FALSE	25.8183	31.3662	0.000363405	0.0123127	0.0031981	0.347836	0.869918	chr1	79939681	79940875	+	ENSRNOT00000019814;ENSRNOT00000084985	splice_site	0.871415	-0.241246	-0.120621	29.5867	21.9151	0.0171782
ENSRNOG00000014353:J037	ENSRNOG00000014353	J037	TRUE	OK	FALSE	104.945	341.472	0.00659086	0.00714548	0.00665832	0.396337	0.887941	chr1	79941125	79941986	+	ENSRNOT00000019814;ENSRNOT00000084985	splice_site	0.886437	-0.160484	-0.0802367	117.733	92.5441	0.0171782
ENSRNOG00000014353:J038	ENSRNOG00000014353	J038	TRUE	OK	FALSE	95.9896	1390.74	0.0537148	0.00730279	0.0471297	0.28373	0.8405	chr1	79942157	79943221	+	ENSRNOT00000019814;ENSRNOT00000084985	splice_site	0.848748	-0.453094	-0.226533	116.513	75.4089	0.0171782
ENSRNOG00000014353:J039	ENSRNOG00000014353	J039	TRUE	OK	FALSE	89.4812	293.939	0.00948864	0.00743686	0.00922457	0.526956	0.923916	chr1	79943461	79945446	+	ENSRNOT00000019814;ENSRNOT00000084985	splice_site	0.92165	-0.135785	-0.0678888	99.5619	79.5012	0.0171782
ENSRNOG00000014353:J040	ENSRNOG00000014353	J040	TRUE	OK	FALSE	199.794	2359.05	0.022069	0.00634508	0.0202498	0.308879	0.85287	chr1	79945601	79945939	+	ENSRNOT00000019814;ENSRNOT00000084985	splice_site	0.857812	-0.274068	-0.137016	230.139	169.262	0.0171782
ENSRNOG00000014353:J041	ENSRNOG00000014353	J041	TRUE	OK	FALSE	86.0322	587.916	0.0089639	0.00751613	0.00878776	0.0261429	0.451073	chr1	79946090	79947866	+	ENSRNOT00000019814;ENSRNOT00000084985	splice_site	0.495375	-0.464149	-0.232062	104.636	67.1327	0.0171782
ENSRNOG00000014353:J042	ENSRNOG00000014353	J042	TRUE	OK	FALSE	65.6991	135.693	0.00171548	0.00815265	0.00275963	0.498249	0.917155	chr1	79948071	79948564	+	ENSRNOT00000019814;ENSRNOT00000084985	splice_site	0.915161	-0.12047	-0.0602327	72.8217	58.6744	0.0171782
ENSRNOG00000014353:J043	ENSRNOG00000014353	J043	TRUE	OK	FALSE	28.9055	102.594	0.0388131	0.0115808	0.0344971	0.735945	0.966559	chr1	79948715	79949849	+	ENSRNOT00000019814;ENSRNOT00000084985	splice_site	0.966647	-0.151726	-0.0758618	32.4085	25.5297	0.0171782
ENSRNOG00000014353:J044	ENSRNOG00000014353	J044	TRUE	OK	FALSE	44.7402	68.132	0.00318148	0.00941429	0.00421534	0.0168422	0.381669	chr1	79950085	79950501	+	ENSRNOT00000019814;ENSRNOT00000084985	splice_site	0.423791	0.49566	0.247824	40.1735	49.1466	0.0171782
ENSRNOG00000014353:J045	ENSRNOG00000014353	J045	TRUE	OK	FALSE	54.347	180.972	0.0047985	0.0087152	0.00537844	0.000456169	0.0497751	chr1	79950583	79950717	+	ENSRNOT00000019814;ENSRNOT00000084985	splice_site	0.0575602	0.710722	0.355349	45.0799	63.6737	0.0171782
ENSRNOG00000014353:J046	ENSRNOG00000014353	J046	TRUE	OK	FALSE	96.4191	86.7997	0.00132211	0.00729458	0.00217432	0.305804	0.851135	chr1	79950831	79951359	+	ENSRNOT00000019814;ENSRNOT00000084985	splice_site	0.85642	0.144253	0.0721221	98.5676	94.7293	0.0171782
ENSRNOG00000014353:J047	ENSRNOG00000014353	J047	TRUE	OK	FALSE	58.4678	47.4767	6.35257e-05	0.00848574	0.00156057	0.773681	0.971889	chr1	79951507	79952095	+	ENSRNOT00000019814;ENSRNOT00000084985	splice_site	0.972931	0.0456065	0.0228024	61.6127	55.4973	0.0171782
ENSRNOG00000014353:J048	ENSRNOG00000014353	J048	TRUE	OK	FALSE	63.7672	123.817	0.00658666	0.00823424	0.00681719	0.690392	0.958979	chr1	79952256	79953164	+	ENSRNOT00000019814;ENSRNOT00000084985	splice_site	0.95814	0.0808853	0.040441	66.2994	61.1765	0.0171782
ENSRNOG00000014353:J049	ENSRNOG00000014353	J049	TRUE	OK	FALSE	70.9489	49.8808	7.67705e-05	0.00795337	0.0014715	0.25423	0.824868	chr1	79953273	79953524	+	ENSRNOT00000019814;ENSRNOT00000084985	splice_site	0.837284	0.175901	0.0879467	71.5816	70.3482	0.0171782
ENSRNOG00000014353:J050	ENSRNOG00000014353	J050	TRUE	OK	FALSE	90.8332	44.0035	3.25149e-05	0.00740743	0.00111006	0.0922148	0.664579	chr1	79953625	79953989	+	ENSRNOT00000019814;ENSRNOT00000084985	splice_site	0.70356	0.230641	0.115314	89.9577	91.5653	0.0171782
ENSRNOG00000014353:J051	ENSRNOG00000014353	J051	TRUE	OK	FALSE	92.7935	63.598	0.000211392	0.00736628	0.00147581	0.256871	0.826341	chr1	79954080	79954732	+	ENSRNOT00000084985	splice_site	0.838458	0.158041	0.079016	94.0325	91.2175	0.0171782
ENSRNOG00000014353:J052	ENSRNOG00000014353	J052	FALSE	ALL_ZERO	TRUE	0	0	NA	Inf	NA	NA	NA	chr1	79954080	79957084	+	ENSRNOT00000019814	splice_site	NA	NA	NA	NA	NA	0.0171782
ENSRNOG00000014353:J053	ENSRNOG00000014353	J053	TRUE	OK	FALSE	95.6756	178.581	0.00473463	0.00730884	0.00504068	0.0681443	0.613731	chr1	79954834	79957186	+	ENSRNOT00000084985	splice_site	0.654881	0.302598	0.15129	92.7712	99.0324	0.0171782
ENSRNOG00000014353:J054	ENSRNOG00000014353	J054	TRUE	OK	FALSE	56.5185	281.305	0.0118807	0.00859011	0.0114352	0.0563862	0.582401	chr1	79957374	79958105	+	ENSRNOT00000019814;ENSRNOT00000084985	splice_site	0.625287	-0.468695	-0.234339	68.8202	43.8303	0.0171782
ENSRNOG00000014353:J055	ENSRNOG00000014353	J055	TRUE	OK	FALSE	71.4012	1035.83	0.0603852	0.00793757	0.0530331	0.318063	0.857403	chr1	79958282	79958415	+	ENSRNOT00000019814;ENSRNOT00000084985	splice_site	0.861294	-0.479212	-0.239596	87.2773	55.3132	0.0171782
ENSRNOG00000014353:J056	ENSRNOG00000014353	J056	TRUE	OK	FALSE	20.0286	112.256	0.229946	0.0142938	0.185242	0.286538	0.841613	chr1	79958511	79958781	+	ENSRNOT00000019814;ENSRNOT00000084985	splice_site	0.849328	-0.642819	-0.321406	25.6776	14.4314	0.0171782
ENSRNOG00000014353:J057	ENSRNOG00000014353	J057	TRUE	OK	FALSE	50.919	156.653	0.00918494	0.00893439	0.00914673	0.359336	0.87514	chr1	79959141	79959248	+	ENSRNOT00000019814;ENSRNOT00000084985	splice_site	0.875721	-0.222478	-0.111236	58.3219	43.8366	0.0171782
ENSRNOG00000014353:N058	ENSRNOG00000014353	N058	TRUE	OK	FALSE	1.29414	1.34055	0.0561153	0.142183	0.075337	0.762692	0.970469	chr1	79951518	79952095	+	UNKNOWN_TX	novel_splice_site	0.97129	-0.359345	-0.179672	1.55477	1.05944	0.0171782
ENSRNOG00000017753:E001	ENSRNOG00000017753	E001	TRUE	OK	FALSE	13.6668	85.508	0.000451908	0.0193064	0.00577779	2.39457e-07	0.000100061	chr1	80293565	80293608	+	ENSRNOT00000024246	exonic_part	0.00011622	-1.97173	-0.985857	21.7764	5.65547	0.000219509
ENSRNOG00000017753:E002	ENSRNOG00000017753	E002	TRUE	OK	FALSE	72.2674	85.6019	4.31375e-05	0.00697616	0.00140182	0.0434697	0.539273	chr1	80293823	80293923	+	ENSRNOT00000024246	exonic_part	0.583209	-0.313449	-0.156719	79.3895	65.0397	0.000219509
ENSRNOG00000017753:E003	ENSRNOG00000017753	E003	TRUE	OK	FALSE	117.52	145.244	0.00254482	0.00586885	0.00306691	0.700214	0.960636	chr1	80296511	80296589	+	ENSRNOT00000024246	exonic_part	0.96004	0.0516908	0.0258438	115.031	120.495	0.000219509
ENSRNOG00000017753:E004	ENSRNOG00000017753	E004	TRUE	OK	FALSE	162.862	229.959	2.44795e-05	0.00537654	0.000871023	0.0600614	0.592534	chr1	80296664	80296727	+	ENSRNOT00000024246	exonic_part	0.634868	0.199278	0.0996308	151.562	174.586	0.000219509
ENSRNOG00000017753:E005	ENSRNOG00000017753	E005	TRUE	OK	FALSE	178.482	203.961	0.00018851	0.00526487	0.0011163	0.582567	0.9376	chr1	80296865	80296979	+	ENSRNOT00000024246	exonic_part	0.935453	0.0555564	0.0277756	174.533	183.063	0.000219509
ENSRNOG00000017753:E006	ENSRNOG00000017753	E006	TRUE	OK	FALSE	155.007	328.06	0.00389229	0.0054412	0.00411263	0.862398	0.98398	chr1	80298135	80298252	+	ENSRNOT00000024246	exonic_part	0.984902	-0.0334352	-0.0167163	155.968	154.469	0.000219509
ENSRNOG00000017753:E007	ENSRNOG00000017753	E007	TRUE	OK	FALSE	148.118	46.8546	1.41657e-05	0.00550356	0.000784258	0.512153	0.920522	chr1	80298339	80298456	+	ENSRNOT00000024246	exonic_part	0.91828	-0.0734326	-0.0367135	150.676	145.293	0.000219509
ENSRNOG00000017753:E008	ENSRNOG00000017753	E008	TRUE	OK	FALSE	234.345	158.243	8.72725e-06	0.00498731	0.000581869	0.909637	0.989854	chr1	80298764	80298888	+	ENSRNOT00000024246	exonic_part	0.991732	-0.0114118	-0.00570521	233.757	234.743	0.000219509
ENSRNOG00000017753:E009	ENSRNOG00000017753	E009	TRUE	OK	FALSE	207.394	583.823	0.00426497	0.00510255	0.00437616	0.913282	0.990319	chr1	80298987	80299084	+	ENSRNOT00000024246	exonic_part	0.992342	-0.024307	-0.0121522	207.974	207.258	0.000219509
ENSRNOG00000017753:E010	ENSRNOG00000017753	E010	TRUE	OK	FALSE	138.627	402.144	0.00716422	0.00559961	0.00693468	0.975741	0.997506	chr1	80299170	80299304	+	ENSRNOT00000024246	exonic_part	1	-0.017999	-0.00899888	138.871	138.923	0.000219509
ENSRNOG00000017753:E011	ENSRNOG00000017753	E011	TRUE	OK	FALSE	57.1021	421.365	0.0165279	0.00773988	0.0149685	0.00180798	0.123313	chr1	80299381	80299550	+	ENSRNOT00000024246	exonic_part	0.141437	-0.819405	-0.409691	72.4513	42.0658	0.000219509
ENSRNOG00000017753:E012	ENSRNOG00000017753	E012	TRUE	OK	FALSE	206.966	1481.34	0.0154249	0.00510462	0.0139884	0.124843	0.716508	chr1	80300003	80300122	+	ENSRNOT00000024246	exonic_part	0.750727	-0.334025	-0.166994	227.47	186.03	0.000219509
ENSRNOG00000017753:E013	ENSRNOG00000017753	E013	TRUE	OK	FALSE	311.762	1196.14	0.0068235	0.0047671	0.00657496	0.259514	0.827921	chr1	80301741	80301811	+	ENSRNOT00000024246	exonic_part	0.839469	-0.170517	-0.0852437	325.755	297.129	0.000219509
ENSRNOG00000017753:E014	ENSRNOG00000017753	E014	TRUE	OK	FALSE	317.469	259.709	0.000260164	0.00475512	0.00092187	0.114069	0.70154	chr1	80301888	80301958	+	ENSRNOT00000024246	exonic_part	0.737012	-0.138073	-0.0690245	328.791	305.789	0.000219509
ENSRNOG00000017753:E015	ENSRNOG00000017753	E015	TRUE	OK	FALSE	355.673	435.314	0.00326991	0.0046848	0.00343513	0.382078	0.883095	chr1	80302040	80302142	+	ENSRNOT00000024246	exonic_part	0.882227	-0.10448	-0.0522295	364.778	346.84	0.000219509
ENSRNOG00000017753:E016	ENSRNOG00000017753	E016	TRUE	OK	FALSE	244.181	154.97	0.00147624	0.00495159	0.00193795	0.771207	0.971563	chr1	80303207	80303271	+	ENSRNOT00000024246	exonic_part	0.972553	-0.0328236	-0.0164097	245.267	243.174	0.000219509
ENSRNOG00000017753:E017	ENSRNOG00000017753	E017	TRUE	OK	FALSE	232.345	437.557	0.000965737	0.00499494	0.00153564	0.146309	0.742884	chr1	80303624	80303746	+	ENSRNOT00000024246	exonic_part	0.773245	0.149431	0.0747061	219.989	244.691	0.000219509
ENSRNOG00000017753:E018	ENSRNOG00000017753	E018	TRUE	OK	FALSE	259.696	680.008	7.65392e-05	0.00490074	0.000864667	0.00995501	0.30423	chr1	80304729	80304822	+	ENSRNOT00000024246	exonic_part	0.342011	0.232546	0.116257	239.567	280.312	0.000219509
ENSRNOG00000017753:E019	ENSRNOG00000017753	E019	TRUE	OK	FALSE	232.531	171.975	1.65083e-05	0.00499423	0.000701459	0.862293	0.98398	chr1	80304906	80304979	+	ENSRNOT00000024246	exonic_part	0.984902	0.0143469	0.00717255	230.281	235.071	0.000219509
ENSRNOG00000017753:E020	ENSRNOG00000017753	E020	TRUE	OK	FALSE	216.35	223.65	1.0379e-05	0.00506107	0.000632207	0.14469	0.740929	chr1	80305154	80305225	+	ENSRNOT00000024246	exonic_part	0.771776	-0.137768	-0.0688761	224.701	208.204	0.000219509
ENSRNOG00000017753:E021	ENSRNOG00000017753	E021	TRUE	OK	FALSE	191.161	111.785	8.47806e-06	0.00518764	0.000611406	0.100278	0.678785	chr1	80305390	80305534	+	ENSRNOT00000024246	exonic_part	0.716602	-0.162163	-0.0810736	200.13	182.39	0.000219509
ENSRNOG00000017753:E022	ENSRNOG00000017753	E022	TRUE	OK	FALSE	185.521	461.227	0.00147593	0.00522069	0.0020209	0.0816247	0.644142	chr1	80305658	80305802	+	ENSRNOT00000024246	exonic_part	0.683975	0.198911	0.0994458	172.654	198.658	0.000219509
ENSRNOG00000017753:E023	ENSRNOG00000017753	E023	TRUE	OK	FALSE	787.908	2101.19	1e-08	0.00436427	0.000690718	0.0182213	0.394347	chr1	80306006	80307344	+	ENSRNOT00000024246	exonic_part	0.437438	-0.156701	-0.0783081	813.621	762.318	0.000219509
ENSRNOG00000017753:J024	ENSRNOG00000017753	J024	TRUE	OK	FALSE	13.6668	85.508	0.000451908	0.0184062	0.00501331	1.88199e-07	8.0792e-05	chr1	80293608	80293823	+	ENSRNOT00000024246	splice_site	9.38288e-05	-1.97181	-0.9859	21.7781	5.65545	0.000219509
ENSRNOG00000017753:J025	ENSRNOG00000017753	J025	TRUE	OK	FALSE	45.9729	83.1373	0.00683857	0.00930825	0.00720639	0.162978	0.759287	chr1	80293923	80296511	+	ENSRNOT00000024246	splice_site	0.787338	-0.317148	-0.15857	50.6983	41.356	0.000219509
ENSRNOG00000017753:J026	ENSRNOG00000017753	J026	TRUE	OK	FALSE	88.3011	80.5151	0.000698867	0.00746329	0.00181041	0.456852	0.906411	chr1	80296589	80296664	+	ENSRNOT00000024246	splice_site	0.903951	0.1049	0.0524479	84.9278	92.2185	0.000219509
ENSRNOG00000017753:J027	ENSRNOG00000017753	J027	TRUE	OK	FALSE	95.9928	153.526	0.0010192	0.00730273	0.00194971	0.159146	0.755445	chr1	80296727	80296865	+	ENSRNOT00000024246	splice_site	0.783973	0.198332	0.099161	89.2846	103.175	0.000219509
ENSRNOG00000017753:J028	ENSRNOG00000017753	J028	TRUE	OK	FALSE	75.5903	149.46	0.00813002	0.00780024	0.00808606	0.763175	0.970579	chr1	80296979	80298135	+	ENSRNOT00000024246	splice_site	0.971393	-0.0738243	-0.0369107	77.0775	74.2495	0.000219509
ENSRNOG00000017753:J029	ENSRNOG00000017753	J029	TRUE	OK	FALSE	75.7512	35.8497	2.54089e-05	0.00779526	0.00111662	0.199784	0.789293	chr1	80298252	80298339	+	ENSRNOT00000024246	splice_site	0.810606	-0.19235	-0.0961715	80.3037	71.3922	0.000219509
ENSRNOG00000017753:J030	ENSRNOG00000017753	J030	TRUE	OK	FALSE	58.333	182.169	0.0140449	0.00849273	0.0132834	0.114963	0.702862	chr1	80298456	80298764	+	ENSRNOT00000024246	splice_site	0.738131	-0.381202	-0.190596	65.2514	51.0204	0.000219509
ENSRNOG00000017753:J031	ENSRNOG00000017753	J031	TRUE	OK	FALSE	134.853	103.12	1.76603e-05	0.00677156	0.000802727	0.977581	0.99771	chr1	80298888	80298987	+	ENSRNOT00000024246	splice_site	1	0.000838749	0.000419345	134.119	135.754	0.000219509
ENSRNOG00000017753:J032	ENSRNOG00000017753	J032	TRUE	OK	FALSE	119.382	257.897	0.00468102	0.00694159	0.00494858	0.958123	0.995369	chr1	80299084	80299170	+	ENSRNOT00000024246	splice_site	0.998042	-0.00148795	-0.00074393	118.906	120.241	0.000219509
ENSRNOG00000017753:J033	ENSRNOG00000017753	J033	TRUE	OK	FALSE	7.21688	35.157	0.166615	0.0299769	0.141341	0.0756073	0.630889	chr1	80299304	80299381	+	ENSRNOT00000024246	splice_site	0.671366	-1.49015	-0.745075	10.709	3.87014	0.000219509
ENSRNOG00000017753:J034	ENSRNOG00000017753	J034	TRUE	OK	FALSE	42.8565	241.725	0.00940772	0.00958812	0.00943258	0.000482994	0.0517284	chr1	80299550	80300003	+	ENSRNOT00000024246	splice_site	0.0597871	-0.868398	-0.43419	54.9904	30.7842	0.000219509
ENSRNOG00000017753:J035	ENSRNOG00000017753	J035	TRUE	OK	FALSE	108.986	793.783	0.0215671	0.00708298	0.0197919	0.0733268	0.625383	chr1	80300122	80301741	+	ENSRNOT00000024246	splice_site	0.66608	-0.482703	-0.241338	125.402	92.1179	0.000219509
ENSRNOG00000017753:J036	ENSRNOG00000017753	J036	TRUE	OK	FALSE	172.297	251.528	4.3722e-05	0.00648641	0.000888224	0.028393	0.46563	chr1	80301811	80301888	+	ENSRNOT00000024246	splice_site	0.509754	-0.232126	-0.116053	183.999	160.158	0.000219509
ENSRNOG00000017753:J037	ENSRNOG00000017753	J037	TRUE	OK	FALSE	210.006	292.509	1.56366e-05	0.00630201	0.000667666	0.00985971	0.303052	chr1	80301958	80302040	+	ENSRNOT00000024246	splice_site	0.34075	-0.246958	-0.123466	225.373	194.746	0.000219509
ENSRNOG00000017753:J038	ENSRNOG00000017753	J038	TRUE	OK	FALSE	151.797	237.084	0.00739158	0.0066251	0.00730564	0.747603	0.9684	chr1	80302142	80303207	+	ENSRNOT00000024246	splice_site	0.968792	-0.0570734	-0.0285345	153.781	150.01	0.000219509
ENSRNOG00000017753:J039	ENSRNOG00000017753	J039	TRUE	OK	FALSE	118.979	90.1386	0.000427229	0.00694661	0.00144401	0.662914	0.954067	chr1	80303271	80303624	+	ENSRNOT00000024246	splice_site	0.952516	-0.0573899	-0.0286932	120.468	117.372	0.000219509
ENSRNOG00000017753:J040	ENSRNOG00000017753	J040	TRUE	OK	FALSE	120.362	267.66	0.00409646	0.00692953	0.00441916	0.149685	0.745881	chr1	80303746	80304729	+	ENSRNOT00000024246	splice_site	0.775828	0.22439	0.112188	110.757	130.079	0.000219509
ENSRNOG00000017753:J041	ENSRNOG00000017753	J041	TRUE	OK	FALSE	162.943	256.394	2.01659e-05	0.00654537	0.00077533	0.0452228	0.545718	chr1	80304822	80304906	+	ENSRNOT00000024246	splice_site	0.589801	0.209246	0.104614	151.221	175.301	0.000219509
ENSRNOG00000017753:J042	ENSRNOG00000017753	J042	TRUE	OK	FALSE	153.568	373.457	0.00253324	0.00661166	0.00299886	0.0927791	0.665923	chr1	80304979	80305154	+	ENSRNOT00000024246	splice_site	0.704742	-0.223458	-0.11172	163.73	143.227	0.000219509
ENSRNOG00000017753:J043	ENSRNOG00000017753	J043	TRUE	OK	FALSE	117.075	160.333	2.11031e-05	0.0069708	0.000888772	0.0142826	0.356366	chr1	80305225	80305390	+	ENSRNOT00000024246	splice_site	0.396946	-0.30102	-0.150501	127.947	106.048	0.000219509
ENSRNOG00000017753:J044	ENSRNOG00000017753	J044	TRUE	OK	FALSE	61.5612	82.4365	0.00596122	0.00833367	0.00629112	0.980796	0.997996	chr1	80305534	80305658	+	ENSRNOT00000024246	splice_site	1	-0.0121657	-0.00608269	61.5664	61.8208	0.000219509
ENSRNOG00000017753:J045	ENSRNOG00000017753	J045	TRUE	OK	FALSE	99.9479	250.514	0.00026565	0.00722978	0.00144599	0.019656	0.405831	chr1	80305802	80306006	+	ENSRNOT00000024246	splice_site	0.449411	0.31344	0.156712	88.9951	111.009	0.000219509
ENSRNOG00000017753:N046	ENSRNOG00000017753	N046	TRUE	OK	FALSE	2.08446	3.52667	0.0172002	0.0903445	0.036406	0.0658618	0.608349	chr1	80298001	80298135	+	UNKNOWN_TX	novel_splice_site	0.649945	1.75294	0.876468	0.934187	3.18552	0.000219509
ENSRNOG00000017753:N047	ENSRNOG00000017753	N047	TRUE	OK	FALSE	6.68985	12.3244	0.0984495	0.0319084	0.0860891	0.305713	0.851108	chr1	80298540	80298764	+	UNKNOWN_TX	novel_splice_site	0.85642	-0.620912	-0.310455	8.06623	5.31673	0.000219509
ENSRNOG00000017753:N048	ENSRNOG00000017753	N048	TRUE	OK	FALSE	3.9216	1.32065	0.000442505	0.0505786	0.0128463	0.367077	0.877404	chr1	80301690	80301775	+	UNKNOWN_TX	novel_splice_site	0.877323	-0.57174	-0.28587	4.66792	3.18175	0.000219509
ENSRNOG00000017753:N049	ENSRNOG00000017753	N049	TRUE	OK	FALSE	3.51876	17.9309	0.506088	0.055744	0.427186	0.642448	0.950588	chr1	80301690	80301888	+	UNKNOWN_TX	novel_splice_site	0.948371	-1.20203	-0.601012	4.8298	2.12804	0.000219509
ENSRNOG00000017753:N050	ENSRNOG00000017753	N050	TRUE	OK	FALSE	2.01897	0.452377	0.00131579	0.0930978	0.0258521	0.850797	0.982408	chr1	80306597	80306722	+	UNKNOWN_TX	novel_splice_site	0.983152	0.163568	0.0817839	1.87016	2.12086	0.000219509
ENSRNOG00000017753:N051	ENSRNOG00000017753	N051	TRUE	OK	FALSE	2.20375	2.49119	0.0810353	0.0857495	0.0818508	0.93574	0.992846	chr1	80306621	80306729	+	UNKNOWN_TX	novel_splice_site	0.995342	-0.0600177	-0.0300088	2.18957	2.12688	0.000219509
ENSRNOG00000017753:N052	ENSRNOG00000017753	N052	TRUE	OK	FALSE	1.70232	3.93164	0.469274	0.1094	0.409925	0.339945	0.866595	chr1	80306829	80306912	+	UNKNOWN_TX	novel_splice_site	0.868907	1.35047	0.675236	0.948658	2.44821	0.000219509
ENSRNOG00000017753:N053	ENSRNOG00000017753	N053	TRUE	OK	FALSE	5.63988	31.4154	0.52112	0.0368324	0.433183	0.261268	0.828883	chr1	80306953	80307035	+	UNKNOWN_TX	novel_splice_site	0.840322	1.31078	0.655388	3.20602	8.03939	0.000219509
ENSRNOG00000017753:N054	ENSRNOG00000017753	N054	TRUE	OK	FALSE	5.57818	56.3448	1.18079	0.0371794	0.956358	0.718373	0.963604	chr1	80307126	80307437	+	UNKNOWN_TX	novel_splice_site	0.963448	1.07642	0.538207	3.55887	7.58834	0.000219509
ENSRNOG00000029336:E001	ENSRNOG00000029336	E001	TRUE	OK	FALSE	26.8595	97.1238	7.55395e-05	0.0118376	0.00285648	0.000340828	0.0403319	chr1	80920746	80921087	+	ENSRNOT00000026077	exonic_part	0.0466068	-0.910433	-0.455198	35.1963	18.3781	0.0986109
ENSRNOG00000029336:E002	ENSRNOG00000029336	E002	TRUE	OK	FALSE	21.7747	4.788	9.25782e-05	0.0136444	0.00337446	0.664183	0.954361	chr1	80923778	80923859	+	ENSRNOT00000026077	exonic_part	0.95287	-0.115678	-0.057837	23.0362	20.5011	0.0986109
ENSRNOG00000029336:E003	ENSRNOG00000029336	E003	TRUE	OK	FALSE	33.8365	19.1286	0.000192126	0.0102423	0.00295165	0.861551	0.983853	chr1	80929155	80929230	+	ENSRNOT00000026077	exonic_part	0.98477	0.0423856	0.0211917	33.9354	33.5887	0.0986109
ENSRNOG00000029336:E004	ENSRNOG00000029336	E004	TRUE	OK	FALSE	61.3756	38.9543	9.11164e-05	0.00748648	0.00193131	0.741115	0.967546	chr1	80933248	80933372	+	ENSRNOT00000026077	exonic_part	0.967817	-0.0544288	-0.0272116	63.5161	59.0388	0.0986109
ENSRNOG00000029336:E005	ENSRNOG00000029336	E005	TRUE	OK	FALSE	785.802	1396.1	3.90839e-05	0.00436498	0.00130729	0.0927771	0.665923	chr1	80936735	80940040	+	ENSRNOT00000026077	exonic_part	0.704742	0.301092	0.147688	794.912	775.297	0.0986109
ENSRNOG00000029336:J006	ENSRNOG00000029336	J006	TRUE	OK	FALSE	10.2284	15.1784	0.0109538	0.0227583	0.0135359	0.113314	0.700328	chr1	80921087	80923778	+	ENSRNOT00000026077	splice_site	0.735924	-0.665276	-0.332633	12.7507	7.77537	0.0986109
ENSRNOG00000029336:J007	ENSRNOG00000029336	J007	TRUE	OK	FALSE	11.7748	6.8948	0.000421556	0.0204864	0.00577031	0.931356	0.992364	chr1	80923859	80929155	+	ENSRNOT00000026077	splice_site	0.994762	0.0352706	0.017635	11.8343	11.6633	0.0986109
ENSRNOG00000029336:J008	ENSRNOG00000029336	J008	TRUE	OK	FALSE	29.4338	25.9088	0.00174659	0.0114709	0.00404763	0.605521	0.942499	chr1	80929230	80933248	+	ENSRNOT00000026077	splice_site	0.940483	0.129887	0.0649406	28.6436	30.0586	0.0986109
ENSRNOG00000029336:J009	ENSRNOG00000029336	J009	TRUE	OK	FALSE	38.9291	24.6353	5.15924e-05	0.0100046	0.00191669	0.293104	0.84501	chr1	80933372	80936735	+	ENSRNOT00000026077	splice_site	0.851965	-0.215396	-0.107691	42.3441	35.3506	0.0986109
ENSRNOG00000020263:E001	ENSRNOG00000020263	E001	TRUE	OK	FALSE	512.547	16691.3	0.0132438	0.00450597	0.0121782	0.316466	0.85659	chr1	81852428	81852831	-	ENSRNOT00000027497	exonic_part	0.860684	-0.237392	-0.11868	551.303	473.364	0.101074
ENSRNOG00000020263:E002	ENSRNOG00000020263	E002	TRUE	OK	FALSE	301.549	2858.56	0.0038527	0.00478967	0.00395166	0.334467	0.864373	chr1	81853159	81853251	-	ENSRNOT00000027497	exonic_part	0.867114	-0.131811	-0.0659005	314.64	287.65	0.101074
ENSRNOG00000020263:E003	ENSRNOG00000020263	E003	TRUE	OK	FALSE	266.449	412.546	0.00435595	0.00488046	0.00441788	0.334459	0.864373	chr1	81853730	81853832	-	ENSRNOT00000027497	exonic_part	0.867114	-0.120045	-0.0600186	277.306	255.301	0.101074
ENSRNOG00000020263:E004	ENSRNOG00000020263	E004	TRUE	OK	FALSE	331.262	2224.81	0.0222858	0.00472786	0.0197741	0.204178	0.793116	chr1	81854222	81854353	-	ENSRNOT00000027497	exonic_part	0.813403	0.312102	0.156038	298.328	364.123	0.101074
ENSRNOG00000020263:E005	ENSRNOG00000020263	E005	TRUE	OK	FALSE	299.569	4603.6	0.0322222	0.00479423	0.0279567	0.0514862	0.567377	chr1	81854775	81854921	-	ENSRNOT00000027497	exonic_part	0.610884	0.554995	0.277477	246.294	352.907	0.101074
ENSRNOG00000020263:E006	ENSRNOG00000020263	E006	TRUE	OK	FALSE	326.952	1737.77	0.0131019	0.00473613	0.0120164	0.0969739	0.673563	chr1	81855731	81855855	-	ENSRNOT00000027497	exonic_part	0.711774	0.32782	0.163896	292.726	361.037	0.101074
ENSRNOG00000020263:E007	ENSRNOG00000020263	E007	TRUE	OK	FALSE	779.814	15993.8	0.00508978	0.00436701	0.00502105	0.507885	0.919592	chr1	81855949	81856104	-	ENSRNOT00000027497	exonic_part	0.917676	-0.104182	-0.0520795	804.903	754.085	0.101074
ENSRNOG00000020263:E008	ENSRNOG00000020263	E008	TRUE	OK	FALSE	646.51	9894.7	0.0032614	0.00442196	0.00336471	0.304298	0.850001	chr1	81862710	81862879	-	ENSRNOT00000027497	exonic_part	0.855629	-0.124673	-0.0623256	671.713	620.433	0.101074
ENSRNOG00000020263:E009	ENSRNOG00000020263	E009	TRUE	OK	FALSE	520.918	3294.49	0.000595762	0.00449946	0.000964191	0.00107621	0.0882109	chr1	81863173	81863324	-	ENSRNOT00000027497	exonic_part	0.101579	0.250991	0.125478	481.259	561.279	0.101074
ENSRNOG00000020263:E010	ENSRNOG00000020263	E010	TRUE	OK	FALSE	528.912	2995.81	0.00185936	0.00449343	0.00209453	0.0354513	0.503163	chr1	81864663	81864800	-	ENSRNOT00000027497	exonic_part	0.547712	0.200812	0.100392	497.214	561.648	0.101074
ENSRNOG00000020263:E011	ENSRNOG00000020263	E011	TRUE	OK	FALSE	293.582	1236.6	0.00413947	0.00480838	0.00421495	0.577679	0.936617	chr1	81864884	81865060	-	ENSRNOT00000027497	exonic_part	0.934455	0.080284	0.040139	286.674	301.044	0.101074
ENSRNOG00000020263:E012	ENSRNOG00000020263	E012	TRUE	OK	FALSE	557.105	6087.31	0.00135459	0.00447354	0.00162043	0.338471	0.866083	chr1	81865352	81865545	-	ENSRNOT00000027497	exonic_part	0.868474	-0.0874778	-0.0437324	572.849	540.785	0.101074
ENSRNOG00000020263:E013	ENSRNOG00000020263	E013	TRUE	OK	FALSE	678.865	8648.43	0.00283135	0.00440664	0.00297093	0.854328	0.98288	chr1	81868788	81868923	-	ENSRNOT00000027497	exonic_part	0.983727	-0.0287793	-0.0143869	685.704	671.579	0.101074
ENSRNOG00000020263:E014	ENSRNOG00000020263	E014	TRUE	OK	FALSE	502.609	5734.03	0.00348275	0.00451399	0.00358656	0.40985	0.892725	chr1	81869009	81869119	-	ENSRNOT00000027497	exonic_part	0.89066	0.088624	0.0443061	489.486	515.742	0.101074
ENSRNOG00000020263:E015	ENSRNOG00000020263	E015	TRUE	OK	FALSE	627.702	8889.54	0.00181799	0.00443159	0.00204238	0.471092	0.909764	chr1	81869193	81869392	-	ENSRNOT00000027497	exonic_part	0.907717	-0.0684622	-0.0342252	641.886	613.51	0.101074
ENSRNOG00000020263:E016	ENSRNOG00000020263	E016	TRUE	OK	FALSE	367.226	3973.75	0.00121398	0.00466642	0.00160335	0.000352385	0.0412882	chr1	81871997	81872266	-	ENSRNOT00000027497	exonic_part	0.0477163	-0.324493	-0.162231	406.138	328.238	0.101074
ENSRNOG00000020263:E017	ENSRNOG00000020263	E017	TRUE	OK	FALSE	314.707	8552.79	0.023354	0.00476086	0.0205484	0.0411699	0.529511	chr1	81872379	81872497	-	ENSRNOT00000027497	exonic_part	0.573667	-0.486823	-0.243392	364.939	264.617	0.101074
ENSRNOG00000020263:E018	ENSRNOG00000020263	E018	TRUE	OK	FALSE	430.23	4632.1	0.00346624	0.00458355	0.00358178	0.189733	0.78181	chr1	81873656	81873791	-	ENSRNOT00000027497	exonic_part	0.804921	-0.157429	-0.0787056	452.696	407.975	0.101074
ENSRNOG00000020263:E019	ENSRNOG00000020263	E019	TRUE	OK	FALSE	443.297	2063.82	0.00475674	0.00456931	0.00473538	0.175768	0.77109	chr1	81873899	81874013	-	ENSRNOT00000027497	exonic_part	0.796136	0.177116	0.0885475	419.466	467.713	0.101074
ENSRNOG00000020263:E020	ENSRNOG00000020263	E020	TRUE	OK	FALSE	728.639	14047	0.00302406	0.00438573	0.00314832	0.212446	0.79829	chr1	81876107	81876311	-	ENSRNOT00000027497	exonic_part	0.816944	-0.134351	-0.0671619	759.237	698.099	0.101074
ENSRNOG00000020263:E021	ENSRNOG00000020263	E021	TRUE	OK	FALSE	494.408	9474.79	0.00332853	0.00452085	0.0034446	0.0232083	0.431589	chr1	81876453	81876513	-	ENSRNOT00000027497	exonic_part	0.475782	-0.263471	-0.131718	536.015	452.561	0.101074
ENSRNOG00000020263:E022	ENSRNOG00000020263	E022	TRUE	OK	FALSE	376.517	4345.93	0.00191847	0.00465246	0.00219208	0.0419793	0.532861	chr1	81876605	81876692	-	ENSRNOT00000027497	exonic_part	0.576951	-0.206233	-0.103106	402.128	350.902	0.101074
ENSRNOG00000020263:E023	ENSRNOG00000020263	E023	TRUE	OK	FALSE	85.2252	236.172	0.00424091	0.00653895	0.00461465	0.0769465	0.634442	chr1	81881400	81881549	-	ENSRNOT00000027497	exonic_part	0.674862	-0.298711	-0.149352	94.2582	76.6064	0.101074
ENSRNOG00000020263:J024	ENSRNOG00000020263	J024	TRUE	OK	FALSE	220.727	2420.63	0.00861096	0.00626109	0.00839075	0.476456	0.911177	chr1	81852831	81853159	-	ENSRNOT00000027497	splice_site	0.909192	-0.148391	-0.0741915	231.683	209.181	0.101074
ENSRNOG00000020263:J025	ENSRNOG00000020263	J025	TRUE	OK	FALSE	154.701	188.251	8.11408e-05	0.00660322	0.000939222	0.272435	0.834826	chr1	81853251	81853730	-	ENSRNOT00000027497	splice_site	0.844617	-0.115077	-0.0575361	160.944	148.449	0.101074
ENSRNOG00000020263:J026	ENSRNOG00000020263	J026	TRUE	OK	FALSE	131.004	201.518	0.0108456	0.00681011	0.0103894	0.31655	0.856605	chr1	81853832	81854222	-	ENSRNOT00000027497	splice_site	0.860704	-0.192438	-0.0962161	139.62	122.133	0.101074
ENSRNOG00000020263:J027	ENSRNOG00000020263	J027	TRUE	OK	FALSE	164.597	1816.35	0.0336349	0.00653446	0.0301388	0.0444704	0.542581	chr1	81854353	81854775	-	ENSRNOT00000027497	splice_site	0.586678	0.610241	0.305108	131.606	197.606	0.101074
ENSRNOG00000020263:J028	ENSRNOG00000020263	J028	TRUE	OK	FALSE	114.046	418.969	0.029892	0.00701095	0.0268253	0.238752	0.815013	chr1	81854921	81855731	-	ENSRNOT00000027497	splice_site	0.82985	0.3402	0.170095	101.185	126.981	0.101074
ENSRNOG00000020263:J029	ENSRNOG00000020263	J029	TRUE	OK	FALSE	212.842	982.222	0.00638884	0.00629079	0.00638132	0.0139661	0.352875	chr1	81855855	81855949	-	ENSRNOT00000027497	splice_site	0.393203	0.389726	0.194853	185.609	239.727	0.101074
ENSRNOG00000020263:J030	ENSRNOG00000020263	J030	TRUE	OK	FALSE	452.971	14184.6	0.014029	0.00585009	0.0132376	0.22865	0.809203	chr1	81856104	81862710	-	ENSRNOT00000027497	splice_site	0.825522	-0.289836	-0.144901	495.167	410.48	0.101074
ENSRNOG00000020263:J031	ENSRNOG00000020263	J031	TRUE	OK	FALSE	152.77	542.6	0.0202054	0.00661768	0.0185914	0.242019	0.817184	chr1	81862879	81863173	-	ENSRNOT00000027497	splice_site	0.831653	0.286797	0.143393	138.288	167.138	0.101074
ENSRNOG00000020263:J032	ENSRNOG00000020263	J032	TRUE	OK	FALSE	313.138	1729.76	3.59208e-05	0.00602452	0.000606138	0.000705365	0.0668929	chr1	81863324	81864663	-	ENSRNOT00000027497	splice_site	0.0772061	0.272729	0.136354	286.299	340.981	0.101074
ENSRNOG00000020263:J033	ENSRNOG00000020263	J033	TRUE	OK	FALSE	183.259	530.167	0.00286859	0.00642498	0.00320732	0.342563	0.867467	chr1	81864800	81864884	-	ENSRNOT00000027497	splice_site	0.869527	0.129543	0.0647684	175.915	191.152	0.101074
ENSRNOG00000020263:J034	ENSRNOG00000020263	J034	TRUE	OK	FALSE	72.3313	143.036	0.000684	0.00790571	0.00188279	0.936765	0.9929	chr1	81865060	81865352	-	ENSRNOT00000027497	splice_site	0.995413	-0.00925921	-0.00462953	72.8131	72.0975	0.101074
ENSRNOG00000020263:J035	ENSRNOG00000020263	J035	TRUE	OK	FALSE	434.829	6363.93	0.00575057	0.00586639	0.00576184	0.365094	0.87701	chr1	81865545	81868788	-	ENSRNOT00000027497	splice_site	0.877174	-0.145991	-0.0729874	455.457	413.57	0.101074
ENSRNOG00000020263:J036	ENSRNOG00000020263	J036	TRUE	OK	FALSE	226.631	2559.98	0.0127087	0.0062402	0.0120359	0.636455	0.949527	chr1	81868923	81869009	-	ENSRNOT00000027497	splice_site	0.947057	0.0649444	0.0324703	222.026	230.984	0.101074
ENSRNOG00000020263:J037	ENSRNOG00000020263	J037	TRUE	OK	FALSE	302.494	857.064	3.24636e-05	0.0060444	0.000615864	0.0612556	0.596122	chr1	81869119	81869193	-	ENSRNOT00000027497	splice_site	0.638008	0.154837	0.0774126	287.952	317.641	0.101074
ENSRNOG00000020263:J038	ENSRNOG00000020263	J038	TRUE	OK	FALSE	149.513	1597.04	0.00830836	0.0066429	0.00813766	0.0740169	0.62703	chr1	81869392	81871997	-	ENSRNOT00000027497	splice_site	0.667736	-0.344956	-0.172471	166.932	131.829	0.101074
ENSRNOG00000020263:J039	ENSRNOG00000020263	J039	TRUE	OK	FALSE	85.4052	447.054	0.0251555	0.00753123	0.0227509	0.140581	0.736004	chr1	81872266	81872379	-	ENSRNOT00000027497	splice_site	0.767379	-0.388339	-0.194165	96.9554	74.1164	0.101074
ENSRNOG00000020263:J040	ENSRNOG00000020263	J040	TRUE	OK	FALSE	224.426	6832.13	0.0381312	0.00624788	0.0339457	0.0992373	0.677269	chr1	81872497	81873656	-	ENSRNOT00000027497	splice_site	0.71519	-0.531876	-0.265923	264.099	184.8	0.101074
ENSRNOG00000020263:J041	ENSRNOG00000020263	J041	TRUE	OK	FALSE	221.999	373.329	0.00472972	0.0062565	0.00487115	0.308299	0.852625	chr1	81873791	81873899	-	ENSRNOT00000027497	splice_site	0.857567	0.14681	0.0734008	211.636	232.454	0.101074
ENSRNOG00000020263:J042	ENSRNOG00000020263	J042	TRUE	OK	FALSE	258.14	1291.51	0.00572303	0.00614491	0.00576424	0.219235	0.803004	chr1	81874013	81876107	-	ENSRNOT00000027497	splice_site	0.820527	0.182547	0.0912675	243.399	273.525	0.101074
ENSRNOG00000020263:J043	ENSRNOG00000020263	J043	TRUE	OK	FALSE	404.997	9553.68	0.00691326	0.00589636	0.00682501	0.0297264	0.473907	chr1	81876311	81876453	-	ENSRNOT00000027497	splice_site	0.517867	-0.34336	-0.171662	449.908	359.758	0.101074
ENSRNOG00000020263:J044	ENSRNOG00000020263	J044	TRUE	OK	FALSE	310.851	3466.2	0.00300874	0.00602868	0.00324882	0.104237	0.686309	chr1	81876513	81876605	-	ENSRNOT00000027497	splice_site	0.723432	-0.19839	-0.0991871	331.451	290.177	0.101074
ENSRNOG00000020263:J045	ENSRNOG00000020263	J045	TRUE	OK	FALSE	74.247	258.834	0.0081369	0.00784259	0.00809588	0.0868921	0.654396	chr1	81876692	81881400	-	ENSRNOT00000027497	splice_site	0.694384	-0.34388	-0.171937	83.303	65.6136	0.101074
ENSRNOG00000020263:N046	ENSRNOG00000020263	N046	TRUE	OK	FALSE	9.31872	0.657966	0.000205317	0.024447	0.00593366	0.840946	0.981211	chr1	81876731	81881400	-	UNKNOWN_TX	novel_splice_site	0.981856	0.0851266	0.0425632	9.03075	9.5439	0.101074
ENSRNOG00000052687:E001	ENSRNOG00000052687	E001	TRUE	OK	FALSE	59.8406	183.456	0.0119206	0.00757333	0.0111554	0.907295	0.989636	chr1	82185033	82185563	+	ENSRNOT00000077313	exonic_part	0.991417	0.0509751	0.0254863	61.3008	58.5726	0.00151579
ENSRNOG00000052687:E002	ENSRNOG00000052687	E002	TRUE	OK	FALSE	46.0311	36.5181	0.00646999	0.0086152	0.00688212	0.95164	0.994527	chr1	82193570	82193734	+	ENSRNOT00000077313	exonic_part	0.997131	0.00842945	0.00421456	47.6346	44.2331	0.00151579
ENSRNOG00000052687:E003	ENSRNOG00000052687	E003	TRUE	OK	FALSE	39.2811	98.6305	0.0442495	0.00939099	0.0376382	0.597063	0.941047	chr1	82194546	82194753	+	ENSRNOT00000077313	exonic_part	0.938641	0.207813	0.103903	38.0881	40.476	0.00151579
ENSRNOG00000052687:E004	ENSRNOG00000052687	E004	TRUE	OK	FALSE	25.5945	85.8446	0.0241343	0.0122201	0.0218794	0.310854	0.853921	chr1	82195576	82195757	+	ENSRNOT00000077313	exonic_part	0.858581	-0.367404	-0.183698	29.9772	21.5457	0.00151579
ENSRNOG00000052687:E005	ENSRNOG00000052687	E005	TRUE	OK	FALSE	20.5772	61.1732	0.0466999	0.0141998	0.0400437	0.591315	0.939672	chr1	82195843	82195932	+	ENSRNOT00000077313	exonic_part	0.937182	-0.165991	-0.0829943	22.6469	18.6708	0.00151579
ENSRNOG00000052687:E006	ENSRNOG00000052687	E006	TRUE	OK	FALSE	46.9188	112.509	0.000167658	0.00852978	0.00225948	0.170553	0.765989	chr1	82196935	82197351	+	ENSRNOT00000077313	exonic_part	0.792099	-0.267219	-0.133604	53.1782	41.0054	0.00151579
ENSRNOG00000052687:E007	ENSRNOG00000052687	E007	TRUE	OK	FALSE	29.9729	32.7885	0.00524042	0.011034	0.0064583	0.615551	0.944623	chr1	82197772	82197918	+	ENSRNOT00000077313	exonic_part	0.941692	0.113575	0.056786	30.1325	30.0532	0.00151579
ENSRNOG00000052687:E008	ENSRNOG00000052687	E008	TRUE	OK	FALSE	34.3667	18.9706	0.000102656	0.0101475	0.00254834	0.709358	0.961849	chr1	82198100	82198223	+	ENSRNOT00000077313	exonic_part	0.961598	0.0789031	0.0394504	34.8514	33.9388	0.00151579
ENSRNOG00000052687:E009	ENSRNOG00000052687	E009	TRUE	OK	FALSE	30.1499	68.6554	0.0227234	0.0109933	0.0205459	0.957109	0.995254	chr1	82200695	82200850	+	ENSRNOT00000077313	exonic_part	0.997933	0.0282191	0.0141092	31.1127	29.2914	0.00151579
ENSRNOG00000052687:E010	ENSRNOG00000052687	E010	TRUE	OK	FALSE	21.648	48.5092	0.0102665	0.0137003	0.0109645	0.351532	0.871678	chr1	82201089	82201209	+	ENSRNOT00000077313	exonic_part	0.872929	-0.294655	-0.147325	24.8203	18.736	0.00151579
ENSRNOG00000052687:E011	ENSRNOG00000052687	E011	TRUE	OK	FALSE	11.0818	29.1387	0.0212681	0.0228533	0.0215886	0.111077	0.696689	chr1	82201539	82201684	+	ENSRNOT00000077313	exonic_part	0.732781	-0.701806	-0.3509	14.2588	8.12254	0.00151579
ENSRNOG00000052687:E012	ENSRNOG00000052687	E012	TRUE	OK	FALSE	32.8916	103.196	0.00682951	0.0104187	0.00758578	0.116064	0.704514	chr1	82201757	82201921	+	ENSRNOT00000077313	exonic_part	0.739771	-0.395184	-0.197587	38.5678	27.2314	0.00151579
ENSRNOG00000052687:E013	ENSRNOG00000052687	E013	TRUE	OK	FALSE	46.308	204.099	0.0233749	0.0085882	0.020817	0.670971	0.955517	chr1	82204608	82204809	+	ENSRNOT00000077313	exonic_part	0.954278	-0.132134	-0.0660646	50.3299	42.5154	0.00151579
ENSRNOG00000052687:E014	ENSRNOG00000052687	E014	TRUE	OK	FALSE	39.6874	203.987	0.0421644	0.00933682	0.0360776	0.6121	0.944246	chr1	82205174	82205375	+	ENSRNOT00000077313	exonic_part	0.941146	-0.144445	-0.0722201	43.2347	36.2092	0.00151579
ENSRNOG00000052687:E015	ENSRNOG00000052687	E015	TRUE	OK	FALSE	29.7172	70.8676	0.00959646	0.0110936	0.00988062	0.694285	0.959649	chr1	82206181	82206418	+	ENSRNOT00000077313	exonic_part	0.958896	-0.11382	-0.0569088	32.252	27.5606	0.00151579
ENSRNOG00000052687:E016	ENSRNOG00000052687	E016	TRUE	OK	FALSE	20.2991	111.392	0.0920186	0.0143382	0.0772215	0.645109	0.95092	chr1	82207237	82207356	+	ENSRNOT00000077313	exonic_part	0.948759	-0.295154	-0.147575	23.2867	17.5729	0.00151579
ENSRNOG00000052687:E017	ENSRNOG00000052687	E017	TRUE	OK	FALSE	28.0536	61.2407	0.000137025	0.0115083	0.00303884	0.0432614	0.538472	chr1	82207435	82207567	+	ENSRNOT00000077313	exonic_part	0.582464	-0.500592	-0.25029	33.9204	22.2684	0.00151579
ENSRNOG00000052687:E018	ENSRNOG00000052687	E018	TRUE	OK	FALSE	29.303	37.8561	0.00174314	0.0111925	0.00413053	0.231334	0.81039	chr1	82207653	82207767	+	ENSRNOT00000077313	exonic_part	0.826384	-0.299287	-0.14964	33.326	25.1017	0.00151579
ENSRNOG00000052687:E019	ENSRNOG00000052687	E019	TRUE	OK	FALSE	34.7421	29.1483	5.14398e-05	0.0100822	0.00220653	0.550682	0.930004	chr1	82207991	82208240	+	ENSRNOT00000077313	exonic_part	0.927894	-0.130906	-0.0654512	37.6633	31.814	0.00151579
ENSRNOG00000052687:E020	ENSRNOG00000052687	E020	TRUE	OK	FALSE	37.119	107.307	0.00255161	0.00969914	0.00424219	0.163421	0.759622	chr1	82208715	82208915	+	ENSRNOT00000077313	exonic_part	0.787594	-0.313364	-0.156677	42.6046	31.8144	0.00151579
ENSRNOG00000052687:E021	ENSRNOG00000052687	E021	TRUE	OK	FALSE	48.6195	110.9	8.95679e-05	0.00837484	0.00204049	0.22778	0.808738	chr1	82209217	82209428	+	ENSRNOT00000077313	exonic_part	0.825052	-0.227755	-0.113873	54.4414	43.1186	0.00151579
ENSRNOG00000052687:E022	ENSRNOG00000052687	E022	TRUE	OK	FALSE	55.5479	48.2003	4.74476e-05	0.00784171	0.00168012	0.885997	0.986734	chr1	82209512	82209762	+	ENSRNOT00000077313	exonic_part	0.988053	0.0240005	0.0119997	57.2829	53.7287	0.00151579
ENSRNOG00000052687:E023	ENSRNOG00000052687	E023	TRUE	OK	FALSE	44.1336	23.201	0.00411392	0.0088093	0.00505201	0.367508	0.877544	chr1	82210483	82210616	+	ENSRNOT00000077313	exonic_part	0.877404	0.192658	0.0963257	43.0005	45.2165	0.00151579
ENSRNOG00000052687:E024	ENSRNOG00000052687	E024	TRUE	OK	FALSE	39.2011	21.4707	9.76681e-05	0.00940179	0.00233027	0.579859	0.93703	chr1	82212955	82213203	+	ENSRNOT00000077313	exonic_part	0.934966	0.108299	0.0541477	39.5031	39.2316	0.00151579
ENSRNOG00000052687:E025	ENSRNOG00000052687	E025	TRUE	OK	FALSE	47.915	33.9944	0.00444045	0.00843769	0.00520056	0.907671	0.989659	chr1	82213282	82213393	+	ENSRNOT00000077313	exonic_part	0.991444	0.020001	0.0100001	49.4901	46.3145	0.00151579
ENSRNOG00000052687:E026	ENSRNOG00000052687	E026	TRUE	OK	FALSE	36.5488	61.3742	0.00162097	0.00978649	0.00364456	0.103266	0.684475	chr1	82213522	82213641	+	ENSRNOT00000077313	exonic_part	0.721619	0.360225	0.180107	33.6024	39.5918	0.00151579
ENSRNOG00000052687:E027	ENSRNOG00000052687	E027	TRUE	OK	FALSE	39.5383	64.8934	0.00824292	0.00935657	0.00844735	0.764048	0.970716	chr1	82214207	82214415	+	ENSRNOT00000077313	exonic_part	0.971542	0.0810575	0.0405274	40.148	39.1668	0.00151579
ENSRNOG00000052687:E028	ENSRNOG00000052687	E028	TRUE	OK	FALSE	45.1705	87.5719	0.000517537	0.00870121	0.00264971	0.390752	0.88632	chr1	82215610	82215791	+	ENSRNOT00000077313	exonic_part	0.885109	-0.170186	-0.0850899	49.7776	40.979	0.00151579
ENSRNOG00000052687:E029	ENSRNOG00000052687	E029	TRUE	OK	FALSE	48.8803	98.4412	0.000460708	0.00835203	0.00252681	0.901984	0.988951	chr1	82216314	82216478	+	ENSRNOT00000077313	exonic_part	0.99064	-0.0227317	-0.0113654	51.3269	46.6593	0.00151579
ENSRNOG00000052687:E030	ENSRNOG00000052687	E030	TRUE	OK	FALSE	28.8205	54.9908	0.00814592	0.0113112	0.00879445	0.843444	0.981535	chr1	82217060	82217205	+	ENSRNOT00000077313	exonic_part	0.982268	0.0551114	0.027555	29.511	28.2894	0.00151579
ENSRNOG00000052687:E031	ENSRNOG00000052687	E031	TRUE	OK	FALSE	35.577	103.867	0.0341808	0.00994181	0.0295959	0.882247	0.986415	chr1	82219057	82219289	+	ENSRNOT00000077313	exonic_part	0.987677	0.0364249	0.0182119	36.6042	34.6483	0.00151579
ENSRNOG00000052687:E032	ENSRNOG00000052687	E032	TRUE	OK	FALSE	21.8148	45.6182	0.00204647	0.0136269	0.00511234	0.148797	0.745067	chr1	82220178	82220302	+	ENSRNOT00000077313	exonic_part	0.775174	-0.408474	-0.204233	25.8108	18.0243	0.00151579
ENSRNOG00000052687:E033	ENSRNOG00000052687	E033	TRUE	OK	FALSE	43.0409	114.357	0.00936567	0.00892885	0.0092857	0.688174	0.958643	chr1	82220456	82220670	+	ENSRNOT00000077313	exonic_part	0.957695	0.0972797	0.0486381	43.4373	42.8209	0.00151579
ENSRNOG00000052687:E034	ENSRNOG00000052687	E034	TRUE	OK	FALSE	48.2959	184.873	0.0215258	0.00840348	0.0190726	0.96413	0.996173	chr1	82220876	82221091	+	ENSRNOT00000077313	exonic_part	0.999057	-0.0140068	-0.00700313	50.5594	46.2531	0.00151579
ENSRNOG00000052687:E035	ENSRNOG00000052687	E035	TRUE	OK	FALSE	18.1072	43.6728	0.0214932	0.0155775	0.0201742	0.289745	0.84319	chr1	82224344	82224552	+	ENSRNOT00000077313	exonic_part	0.850567	-0.36454	-0.182267	21.1233	15.1951	0.00151579
ENSRNOG00000052687:E036	ENSRNOG00000052687	E036	TRUE	OK	FALSE	27.1052	84.0367	0.0335602	0.0117675	0.029386	0.465872	0.908548	chr1	82224715	82224875	+	ENSRNOT00000077313	exonic_part	0.906294	-0.247543	-0.123769	30.4377	23.7454	0.00151579
ENSRNOG00000052687:E037	ENSRNOG00000052687	E037	TRUE	OK	FALSE	32.4125	40.5337	0.00586321	0.0105121	0.00679334	0.714976	0.96295	chr1	82225218	82225411	+	ENSRNOT00000077313	exonic_part	0.962818	-0.0890134	-0.0445055	34.5806	30.0598	0.00151579
ENSRNOG00000052687:E038	ENSRNOG00000052687	E038	TRUE	OK	FALSE	71.5857	57.0767	0.000118792	0.00700355	0.00171517	0.316364	0.856589	chr1	82225914	82226085	+	ENSRNOT00000077313	exonic_part	0.860669	0.158556	0.079273	70.6745	72.4547	0.00151579
ENSRNOG00000052687:E039	ENSRNOG00000052687	E039	TRUE	OK	FALSE	96.4302	92.9254	0.00414287	0.0062556	0.00449181	0.348819	0.870471	chr1	82226539	82226670	+	ENSRNOT00000077313	exonic_part	0.871863	0.153536	0.0767617	95.5468	97.498	0.00151579
ENSRNOG00000052687:E040	ENSRNOG00000052687	E040	TRUE	OK	FALSE	61.742	50.564	6.46923e-05	0.00746638	0.00170138	0.771493	0.971581	chr1	82227081	82227214	+	ENSRNOT00000077313	exonic_part	0.972568	0.0462114	0.0231045	63.478	60.4222	0.00151579
ENSRNOG00000052687:E041	ENSRNOG00000052687	E041	TRUE	OK	FALSE	658.856	2998.37	0.0145977	0.00441593	0.0132409	0.705721	0.961462	chr1	82229565	82234045	+	ENSRNOT00000077313	exonic_part	0.96107	0.0596525	0.0297989	677.139	640.6	0.00151579
ENSRNOG00000052687:J042	ENSRNOG00000052687	J042	TRUE	OK	FALSE	18.5846	26.9664	0.00140251	0.0149802	0.00478985	0.309457	0.853062	chr1	82185563	82193570	+	ENSRNOT00000077313	splice_site	0.857996	-0.301531	-0.150763	21.1776	15.9056	0.00151579
ENSRNOG00000052687:J043	ENSRNOG00000052687	J043	TRUE	OK	FALSE	21.6666	53.9018	0.0725259	0.0136259	0.0623749	0.613351	0.944562	chr1	82193734	82194546	+	ENSRNOT00000077313	splice_site	0.941522	0.267519	0.133757	20.5141	22.7472	0.00151579
ENSRNOG00000052687:J044	ENSRNOG00000052687	J044	TRUE	OK	FALSE	10.0275	16.2108	0.0116214	0.0231049	0.0139454	0.292562	0.844764	chr1	82194753	82195576	+	ENSRNOT00000077313	splice_site	0.851794	-0.461698	-0.230847	12.1032	8.13164	0.00151579
ENSRNOG00000052687:J045	ENSRNOG00000052687	J045	TRUE	OK	FALSE	14.0976	26.8986	0.00757783	0.0180105	0.00973319	0.249005	0.821615	chr1	82195757	82195843	+	ENSRNOT00000077313	splice_site	0.834952	-0.413755	-0.206875	16.7762	11.6584	0.00151579
ENSRNOG00000052687:J046	ENSRNOG00000052687	J046	TRUE	OK	FALSE	5.11563	8.37077	0.0895419	0.0400474	0.080578	0.74181	0.967683	chr1	82195932	82196935	+	ENSRNOT00000077313	splice_site	0.967922	-0.183767	-0.091883	5.63176	4.58146	0.00151579
ENSRNOG00000052687:J047	ENSRNOG00000052687	J047	TRUE	OK	FALSE	5.27027	10.6018	0.0976465	0.0390326	0.0869224	0.883111	0.986484	chr1	82197351	82197772	+	ENSRNOT00000077313	splice_site	0.987794	-0.0507286	-0.0253642	5.57306	4.9696	0.00151579
ENSRNOG00000052687:J048	ENSRNOG00000052687	J048	TRUE	OK	FALSE	17.4697	24.3498	0.0223902	0.0155879	0.0212584	0.354325	0.87298	chr1	82197918	82198100	+	ENSRNOT00000077313	splice_site	0.873941	0.310399	0.155197	16.4074	18.7427	0.00151579
ENSRNOG00000052687:J049	ENSRNOG00000052687	J049	TRUE	OK	FALSE	9.22533	38.0113	0.217589	0.0246392	0.182202	0.531309	0.924914	chr1	82198223	82200695	+	ENSRNOT00000077313	splice_site	0.922605	-0.463709	-0.231853	11.0211	7.39492	0.00151579
ENSRNOG00000052687:J050	ENSRNOG00000052687	J050	TRUE	OK	FALSE	13.706	16.999	0.00684156	0.0183691	0.00928544	0.755953	0.969432	chr1	82200850	82201089	+	ENSRNOT00000077313	splice_site	0.970104	-0.115958	-0.0579786	14.916	12.7187	0.00151579
ENSRNOG00000052687:J051	ENSRNOG00000052687	J051	TRUE	OK	FALSE	6.23138	12.7216	0.0491562	0.0338544	0.0464568	0.414338	0.893766	chr1	82201209	82201539	+	ENSRNOT00000077313	splice_site	0.891655	-0.530197	-0.265097	7.71659	4.94178	0.00151579
ENSRNOG00000052687:J052	ENSRNOG00000052687	J052	TRUE	OK	FALSE	4.21514	4.55048	0.00201786	0.0474366	0.0146218	0.312873	0.854968	chr1	82201684	82201757	+	ENSRNOT00000077313	splice_site	0.859412	-0.620631	-0.310314	5.28947	3.18062	0.00151579
ENSRNOG00000052687:J053	ENSRNOG00000052687	J053	TRUE	OK	FALSE	13.1596	19.628	0.0116617	0.0189051	0.01305	0.7318	0.965989	chr1	82201921	82204608	+	ENSRNOT00000077313	splice_site	0.965911	-0.137443	-0.0687208	14.3091	12.0226	0.00151579
ENSRNOG00000052687:J054	ENSRNOG00000052687	J054	TRUE	OK	FALSE	21.3505	87.9339	0.0611687	0.0137469	0.0532759	0.568965	0.934412	chr1	82204809	82205174	+	ENSRNOT00000077313	splice_site	0.932312	-0.241209	-0.120602	24.0126	18.8021	0.00151579
ENSRNOG00000052687:J055	ENSRNOG00000052687	J055	TRUE	OK	FALSE	10.8227	12.4784	0.000806025	0.0218083	0.00646319	0.549858	0.929869	chr1	82205375	82206181	+	ENSRNOT00000077313	splice_site	0.927698	-0.232239	-0.116118	12.1321	9.54688	0.00151579
ENSRNOG00000052687:J056	ENSRNOG00000052687	J056	TRUE	OK	FALSE	11.6157	40.8732	0.102729	0.0206923	0.0891326	0.911227	0.99013	chr1	82206418	82207237	+	ENSRNOT00000077313	splice_site	0.992062	-0.0948441	-0.0474216	12.5778	10.8824	0.00151579
ENSRNOG00000052687:J057	ENSRNOG00000052687	J057	TRUE	OK	FALSE	7.63275	30.3826	0.151039	0.0286411	0.128733	0.312176	0.854674	chr1	82207356	82207435	+	ENSRNOT00000077313	splice_site	0.859227	-0.829741	-0.414868	10.1271	5.27646	0.00151579
ENSRNOG00000052687:J058	ENSRNOG00000052687	J058	TRUE	OK	FALSE	20.0421	18.5181	0.000263475	0.0142879	0.00368114	0.18911	0.78121	chr1	82207567	82207653	+	ENSRNOT00000077313	splice_site	0.804354	-0.380486	-0.19024	23.3516	16.6166	0.00151579
ENSRNOG00000052687:J059	ENSRNOG00000052687	J059	TRUE	OK	FALSE	11.3387	7.20532	0.0185804	0.0210644	0.0190241	0.750202	0.968686	chr1	82207767	82207991	+	ENSRNOT00000077313	splice_site	0.969139	0.126874	0.0634365	11.2296	11.3176	0.00151579
ENSRNOG00000052687:J060	ENSRNOG00000052687	J060	TRUE	OK	FALSE	13.8715	13.8519	0.000402906	0.018215	0.00499995	0.890264	0.987566	chr1	82208240	82208715	+	ENSRNOT00000077313	splice_site	0.98895	-0.0464965	-0.023248	14.6282	13.0818	0.00151579
ENSRNOG00000052687:J061	ENSRNOG00000052687	J061	TRUE	OK	FALSE	18.0569	35.6606	0.000173965	0.0152585	0.00369819	0.0499379	0.561735	chr1	82208915	82209217	+	ENSRNOT00000077313	splice_site	0.605394	-0.592559	-0.296275	22.4083	13.7835	0.00151579
ENSRNOG00000052687:J062	ENSRNOG00000052687	J062	TRUE	OK	FALSE	10.4477	10.5065	0.00247075	0.0223952	0.00753943	0.928707	0.992059	chr1	82209428	82209512	+	ENSRNOT00000077313	splice_site	0.994407	0.0289978	0.0144988	10.8782	10.2472	0.00151579
ENSRNOG00000052687:J063	ENSRNOG00000052687	J063	TRUE	OK	FALSE	16.128	3.96501	0.000167716	0.0164304	0.00396945	0.628128	0.947599	chr1	82209762	82210483	+	ENSRNOT00000077313	splice_site	0.944933	0.1506	0.0752989	15.882	16.2608	0.00151579
ENSRNOG00000052687:J064	ENSRNOG00000052687	J064	TRUE	OK	FALSE	10.1228	6.42638	0.000223276	0.0229388	0.00573117	0.255527	0.825411	chr1	82210616	82212955	+	ENSRNOT00000077313	splice_site	0.837694	0.443194	0.221595	9.02487	11.3081	0.00151579
ENSRNOG00000052687:J065	ENSRNOG00000052687	J065	TRUE	OK	FALSE	21.7384	8.22414	0.000733452	0.0135989	0.00395411	0.860167	0.983663	chr1	82213203	82213282	+	ENSRNOT00000077313	splice_site	0.984579	-0.0540426	-0.0270208	23.0348	20.4973	0.00151579
ENSRNOG00000052687:J066	ENSRNOG00000052687	J066	TRUE	OK	FALSE	26.044	24.6947	0.00379487	0.0122533	0.00546884	0.60154	0.941904	chr1	82213393	82213522	+	ENSRNOT00000077313	splice_site	0.939717	0.13602	0.0680087	25.8339	26.1706	0.00151579
ENSRNOG00000052687:J067	ENSRNOG00000052687	J067	TRUE	OK	FALSE	13.1645	24.5998	0.00980798	0.0189001	0.0115897	0.144636	0.740929	chr1	82213641	82214207	+	ENSRNOT00000077313	splice_site	0.771776	0.556863	0.278428	11.2109	15.1827	0.00151579
ENSRNOG00000052687:J068	ENSRNOG00000052687	J068	TRUE	OK	FALSE	14.9877	14.195	0.000161124	0.0172651	0.00411219	0.212699	0.798387	chr1	82214415	82215610	+	ENSRNOT00000077313	splice_site	0.816992	-0.409245	-0.20462	17.7397	12.3672	0.00151579
ENSRNOG00000052687:J069	ENSRNOG00000052687	J069	TRUE	OK	FALSE	28.1417	21.8577	9.88561e-05	0.0117469	0.00255472	0.960297	0.995645	chr1	82215791	82216314	+	ENSRNOT00000077313	splice_site	0.998401	0.0107688	0.00538428	29.2564	27.2085	0.00151579
ENSRNOG00000052687:J070	ENSRNOG00000052687	J070	TRUE	OK	FALSE	7.26184	18.2416	0.110519	0.0298251	0.0953886	0.683081	0.957773	chr1	82216478	82217060	+	ENSRNOT00000077313	splice_site	0.95677	0.318741	0.15937	6.78004	7.8016	0.00151579
ENSRNOG00000052687:J071	ENSRNOG00000052687	J071	TRUE	OK	FALSE	17.4134	11.6928	0.000198538	0.0156206	0.0038755	0.931069	0.992362	chr1	82217205	82219057	+	ENSRNOT00000077313	splice_site	0.994762	-0.0289979	-0.0144988	18.3552	16.6127	0.00151579
ENSRNOG00000052687:J072	ENSRNOG00000052687	J072	TRUE	OK	FALSE	9.27473	15.7775	0.01953	0.024537	0.0204935	0.290029	0.843232	chr1	82219289	82220178	+	ENSRNOT00000077313	splice_site	0.850567	-0.481389	-0.240692	11.195	7.41987	0.00151579
ENSRNOG00000052687:J073	ENSRNOG00000052687	J073	TRUE	OK	FALSE	11.7139	12.9732	0.000240284	0.0205645	0.00522317	0.158732	0.755053	chr1	82220302	82220456	+	ENSRNOT00000077313	splice_site	0.783706	-0.527193	-0.263594	14.3094	9.19212	0.00151579
ENSRNOG00000052687:J074	ENSRNOG00000052687	J074	TRUE	OK	FALSE	20.892	73.197	0.0493874	0.0139287	0.0435809	0.479273	0.912029	chr1	82220670	82220876	+	ENSRNOT00000077313	splice_site	0.909973	0.297135	0.148565	19.6998	22.2908	0.00151579
ENSRNOG00000052687:J075	ENSRNOG00000052687	J075	TRUE	OK	FALSE	2.94194	2.32542	0.00453883	0.0656032	0.0218204	0.674065	0.95598	chr1	82221091	82224344	+	ENSRNOT00000077313	splice_site	0.954804	0.299502	0.149751	2.79778	3.17874	0.00151579
ENSRNOG00000052687:J076	ENSRNOG00000052687	J076	TRUE	OK	FALSE	10.9798	15.7922	0.00209612	0.0215744	0.00719303	0.238016	0.81449	chr1	82224552	82224715	+	ENSRNOT00000077313	splice_site	0.829461	-0.453761	-0.226878	13.0782	8.83684	0.00151579
ENSRNOG00000052687:J077	ENSRNOG00000052687	J077	TRUE	OK	FALSE	7.65608	8.85063	0.00468341	0.0285704	0.0107248	0.406397	0.891793	chr1	82224875	82225218	+	ENSRNOT00000077313	splice_site	0.889948	-0.389549	-0.194773	9.01687	6.36428	0.00151579
ENSRNOG00000052687:J078	ENSRNOG00000052687	J078	TRUE	OK	FALSE	16.373	12.4106	0.0070967	0.0162662	0.0088778	0.663773	0.954259	chr1	82225411	82225914	+	ENSRNOT00000077313	splice_site	0.952736	-0.145943	-0.0729703	17.7673	14.8454	0.00151579
ENSRNOG00000052687:J079	ENSRNOG00000052687	J079	TRUE	OK	FALSE	51.4753	46.0023	5.95237e-05	0.00889683	0.00167612	0.0862867	0.653565	chr1	82226085	82226539	+	ENSRNOT00000077313	splice_site	0.693668	0.308481	0.154234	48.2529	54.777	0.00151579
ENSRNOG00000052687:J080	ENSRNOG00000052687	J080	TRUE	OK	FALSE	38.5881	45.7428	0.00165105	0.0100448	0.00335994	0.97592	0.997557	chr1	82226670	82227081	+	ENSRNOT00000077313	splice_site	1	-0.00921868	-0.00460919	40.4344	37.098	0.00151579
ENSRNOG00000052687:J081	ENSRNOG00000052687	J081	TRUE	OK	FALSE	19.9405	11.1451	0.000350257	0.0143328	0.00383442	0.971826	0.997127	chr1	82227214	82229565	+	ENSRNOT00000077313	splice_site	1	-0.0136812	-0.0068405	20.859	19.0809	0.00151579
ENSRNOG00000052687:N082	ENSRNOG00000052687	N082	TRUE	OK	FALSE	1.60009	3.25181	0.0257663	0.11604	0.0505061	0.0089303	0.289305	chr1	82198223	82200704	+	UNKNOWN_TX	novel_splice_site	0.325515	3.30182	1.65091	0.311574	2.833	0.00151579
ENSRNOG00000052687:N083	ENSRNOG00000052687	N083	TRUE	OK	FALSE	3.64948	21.3426	0.0390003	0.0539429	0.0424404	1.71157e-06	0.00055636	chr1	82231980	82232019	+	UNKNOWN_TX	novel_splice_site	0.000646787	-26.3308	-13.1654	7.42662	8.1626e-08	0.00151579
ENSRNOG00000020578:E001	ENSRNOG00000020578	E001	TRUE	OK	FALSE	555.503	225684	1e-08	0.00447462	0.00509355	3.74723e-05	0.00754054	chr1	82327954	82330024	-	ENSRNOT00000051892;ENSRNOT00000090629;ENSRNOT00000029487;ENSRNOT00000027933	exonic_part	0.00874257	0.664754	0.331904	129.562	981.652	0.00468147
ENSRNOG00000020578:E002	ENSRNOG00000020578	E002	TRUE	OK	FALSE	64.2981	3107.92	0.00936411	0.00733258	0.00894572	0.386453	0.884617	chr1	82331093	82331125	-	ENSRNOT00000051892;ENSRNOT00000090629;ENSRNOT00000029487;ENSRNOT00000027933	exonic_part	0.883543	0.245546	0.122763	15.8595	113.159	0.00468147
ENSRNOG00000020578:E003	ENSRNOG00000020578	E003	TRUE	OK	FALSE	42.7415	1106.51	0.015089	0.00896267	0.0138418	0.651662	0.952045	chr1	82331709	82331762	-	ENSRNOT00000051892;ENSRNOT00000029487	exonic_part	0.950091	-0.14451	-0.0722507	13.0905	72.3857	0.00468147
ENSRNOG00000020578:E004	ENSRNOG00000020578	E004	TRUE	OK	FALSE	42.7676	1205.55	0.00170619	0.0089597	0.00354928	0.757436	0.969623	chr1	82332576	82332703	-	ENSRNOT00000051892;ENSRNOT00000090629	exonic_part	0.970369	0.0861642	0.0430796	11.5188	74.1805	0.00468147
ENSRNOG00000020578:E005	ENSRNOG00000020578	E005	TRUE	OK	FALSE	142.082	13003.7	2.12794e-05	0.00556316	0.00108233	0.918527	0.990974	chr1	82338603	82338879	-	ENSRNOT00000051892;ENSRNOT00000090629;ENSRNOT00000029487;ENSRNOT00000027933	exonic_part	0.99309	0.0178901	0.0089431	39.8403	244.847	0.00468147
ENSRNOG00000020578:E006	ENSRNOG00000020578	E006	TRUE	OK	FALSE	164.222	15454.3	2.10043e-05	0.00536597	0.00103984	0.142385	0.738058	chr1	82340649	82340904	-	ENSRNOT00000051892;ENSRNOT00000090629;ENSRNOT00000029487;ENSRNOT00000027933	exonic_part	0.769041	-0.217354	-0.108648	51.6606	277.373	0.00468147
ENSRNOG00000020578:E007	ENSRNOG00000020578	E007	TRUE	OK	FALSE	130.351	10142.4	0.0105757	0.00569479	0.00966938	0.673764	0.955922	chr1	82341380	82341659	-	ENSRNOT00000051892;ENSRNOT00000090629;ENSRNOT00000029487;ENSRNOT00000027933	exonic_part	0.954724	-0.0989331	-0.0494566	38.6859	221.863	0.00468147
ENSRNOG00000020578:E008	ENSRNOG00000020578	E008	TRUE	OK	FALSE	59.2036	1405.67	0.0823765	0.0076107	0.0691651	0.00241027	0.145165	chr1	82343096	82343456	-	ENSRNOT00000051892;ENSRNOT00000090629;ENSRNOT00000029487;ENSRNOT00000027933	exonic_part	0.166374	-1.40472	-0.702281	33.9629	84.4293	0.00468147
ENSRNOG00000020578:E009	ENSRNOG00000020578	E009	TRUE	OK	FALSE	3.78463	4.82495	0.0608235	0.0590109	0.0604085	6.48335e-06	0.00174711	chr1	82344224	82344345	-	ENSRNOT00000051892;ENSRNOT00000090629;ENSRNOT00000029487;ENSRNOT00000027933	exonic_part	0.00202337	-3.34969	-1.67483	4.67576	2.83377	0.00468147
ENSRNOG00000020578:J010	ENSRNOG00000020578	J010	TRUE	OK	FALSE	58.1045	2501.17	0.00409953	0.00850466	0.00488976	0.351081	0.871502	chr1	82330024	82331093	-	ENSRNOT00000051892;ENSRNOT00000090629;ENSRNOT00000029487;ENSRNOT00000027933	splice_site	0.872741	0.247722	0.123851	14.3108	102.347	0.00468147
ENSRNOG00000020578:J011	ENSRNOG00000020578	J011	TRUE	OK	FALSE	4.16065	14.084	0.0201766	0.0479863	0.0270859	0.915735	0.990671	chr1	82331125	82331709	-	ENSRNOT00000051892;ENSRNOT00000029487	splice_site	0.992732	-0.0955835	-0.0477915	1.24315	7.07892	0.00468147
ENSRNOG00000020578:J012	ENSRNOG00000020578	J012	TRUE	OK	FALSE	3.37576	11.6004	0.175762	0.0578741	0.156412	0.171171	0.766582	chr1	82331125	82332576	-	ENSRNOT00000090629	splice_site	0.792472	-1.22639	-0.613191	1.87806	4.9035	0.00468147
ENSRNOG00000020578:J013	ENSRNOG00000020578	J013	FALSE	LOW_COUNTS_INDEP_FILTER	FALSE	0.85673	2.67201	0.314659	0.211988	0.293251	0.29361	NA	chr1	82331125	82338603	-	ENSRNOT00000027933	splice_site	0.851965	NA	NA	NA	NA	0.00468147
ENSRNOG00000020578:J014	ENSRNOG00000020578	J014	TRUE	OK	FALSE	1.74128	5.7233	0.0508317	0.107074	0.0646367	0.0852704	0.651122	chr1	82331762	82332576	-	ENSRNOT00000051892	splice_site	0.691144	23.5142	11.7571	4.84626e-08	3.52529	0.00468147
ENSRNOG00000020578:J015	ENSRNOG00000020578	J015	FALSE	ALL_ZERO	TRUE	0	0	NA	Inf	NA	NA	NA	chr1	82331762	82338603	-	ENSRNOT00000029487	splice_site	NA	NA	NA	NA	NA	0.00468147
ENSRNOG00000020578:J016	ENSRNOG00000020578	J016	TRUE	OK	FALSE	19.6983	277.68	0.016908	0.0144419	0.016444	0.670504	0.955407	chr1	82332703	82338603	-	ENSRNOT00000051892;ENSRNOT00000090629	splice_site	0.95416	0.183859	0.0919272	4.98048	34.3311	0.00468147
ENSRNOG00000020578:J017	ENSRNOG00000020578	J017	TRUE	OK	FALSE	48.8751	1565.49	3.54456e-05	0.00907971	0.00163863	0.7	0.960629	chr1	82338879	82340649	-	ENSRNOT00000051892;ENSRNOT00000090629;ENSRNOT00000029487;ENSRNOT00000027933	splice_site	0.960024	0.0983223	0.0491579	13.0733	84.8182	0.00468147
ENSRNOG00000020578:J018	ENSRNOG00000020578	J018	TRUE	OK	FALSE	53.6452	1637.02	0.0147641	0.0087578	0.0136458	0.449791	0.904274	chr1	82340904	82341380	-	ENSRNOT00000051892;ENSRNOT00000090629;ENSRNOT00000029487;ENSRNOT00000027933	splice_site	0.901761	-0.227388	-0.113685	17.1639	90.0389	0.00468147
ENSRNOG00000020578:J019	ENSRNOG00000020578	J019	TRUE	OK	FALSE	20.8232	342.874	0.0353509	0.0139567	0.0317818	0.584904	0.938104	chr1	82341659	82343096	-	ENSRNOT00000051892;ENSRNOT00000090629;ENSRNOT00000029487;ENSRNOT00000027933	splice_site	0.935927	0.273703	0.136848	4.98482	36.5269	0.00468147
ENSRNOG00000020578:J020	ENSRNOG00000020578	J020	FALSE	LOW_COUNTS_INDEP_FILTER	FALSE	0.715515	1.76974	0.794583	0.252749	0.707155	0.605869	NA	chr1	82343456	82344224	-	ENSRNOT00000051892;ENSRNOT00000090629;ENSRNOT00000029487;ENSRNOT00000027933	splice_site	0.940483	NA	NA	NA	NA	0.00468147
ENSRNOG00000020578:N021	ENSRNOG00000020578	N021	TRUE	OK	FALSE	3.40886	5.40021	0.000623171	0.0573652	0.0156602	0.298259	0.84717	chr1	82336663	82336796	-	UNKNOWN_TX	novel_splice_site	0.853516	-0.840821	-0.420408	1.55635	5.2993	0.00468147
ENSRNOG00000020578:N022	ENSRNOG00000020578	N022	TRUE	OK	FALSE	2.34496	5.95472	0.566929	0.0809148	0.490433	0.0203654	0.411005	chr1	82342601	82343096	-	UNKNOWN_TX	novel_splice_site	0.454816	-2.81714	-1.40856	2.48652	2.16329	0.00468147
ENSRNOG00000020578:N023	ENSRNOG00000020578	N023	TRUE	OK	FALSE	3.12325	11.8664	0.00139378	0.0621118	0.0194819	0.191815	0.783225	chr1	82343456	82346472	-	UNKNOWN_TX	novel_splice_site	0.805845	1.66896	0.83448	0.311134	6.00397	0.00468147
ENSRNOG00000020683:E001	ENSRNOG00000020683	E001	TRUE	OK	FALSE	676.462	2647.63	1e-08	0.00440772	0.00148255	0.537884	0.926804	chr1	82512744	82513938	-	ENSRNOT00000028100	exonic_part	0.924531	0.0487016	0.0243406	701.703	650.235	6.53423e-06
ENSRNOG00000020683:E002	ENSRNOG00000020683	E002	TRUE	OK	FALSE	299.855	8017.57	0.0184925	0.00479357	0.0166364	0.0595598	0.591067	chr1	82514382	82514574	-	ENSRNOT00000028100	exonic_part	0.633328	-0.459588	-0.229759	356.924	242.505	6.53423e-06
ENSRNOG00000020683:E003	ENSRNOG00000020683	E003	TRUE	OK	FALSE	396.33	11905.2	0.0208416	0.00462486	0.0185976	0.13878	0.733641	chr1	82515937	82516227	-	ENSRNOT00000028100	exonic_part	0.765316	-0.379695	-0.189807	460.516	331.787	6.53423e-06
ENSRNOG00000020683:E004	ENSRNOG00000020683	E004	TRUE	OK	FALSE	241.169	756.46	0.00842131	0.00496222	0.00796791	0.86722	0.984572	chr1	82517495	82517786	-	ENSRNOT00000028100	exonic_part	0.985554	0.0259299	0.0129634	251.599	230.928	6.53423e-06
ENSRNOG00000020683:E005	ENSRNOG00000020683	E005	TRUE	OK	FALSE	337.532	1254.85	0.00697663	0.00471621	0.00670682	0.223393	0.805922	chr1	82518345	82518514	-	ENSRNOT00000028100	exonic_part	0.82282	0.190521	0.0952434	335.128	339.816	6.53423e-06
ENSRNOG00000020683:E006	ENSRNOG00000020683	E006	TRUE	OK	FALSE	221.341	594.898	0.00806356	0.00503941	0.00766196	0.473719	0.910354	chr1	82524433	82524562	-	ENSRNOT00000028100	exonic_part	0.908268	0.119548	0.0597675	224.174	218.436	6.53423e-06
ENSRNOG00000020683:E007	ENSRNOG00000020683	E007	TRUE	OK	FALSE	170.669	811.349	0.0157515	0.00531817	0.0142266	0.958335	0.995398	chr1	82524660	82524783	-	ENSRNOT00000028100	exonic_part	0.998081	-0.0126317	-0.00631531	180.026	161.216	6.53423e-06
ENSRNOG00000020683:E008	ENSRNOG00000020683	E008	TRUE	OK	FALSE	327.32	1245.97	0.00544798	0.00473541	0.00536729	0.842092	0.981385	chr1	82526374	82526641	-	ENSRNOT00000028100	exonic_part	0.982029	0.0271118	0.0135536	341.073	313.171	6.53423e-06
ENSRNOG00000020683:E009	ENSRNOG00000020683	E009	TRUE	OK	FALSE	261.478	1070.74	0.000164242	0.00489529	0.00092576	0.203221	0.792272	chr1	82532231	82532344	-	ENSRNOT00000028100	exonic_part	0.81289	-0.116811	-0.0583975	283.826	238.247	6.53423e-06
ENSRNOG00000020683:E010	ENSRNOG00000020683	E010	TRUE	OK	FALSE	234.173	372.42	1.48062e-05	0.00498796	0.000686621	0.789809	0.974198	chr1	82534665	82534765	-	ENSRNOT00000028100	exonic_part	0.975233	0.0253703	0.0126837	243.818	223.789	6.53423e-06
ENSRNOG00000020683:E011	ENSRNOG00000020683	E011	TRUE	OK	FALSE	265.644	107.628	8.22467e-05	0.00488282	0.000846015	0.0941497	0.668203	chr1	82536922	82537062	-	ENSRNOT00000028100	exonic_part	0.707031	0.151919	0.075949	266.498	264.731	6.53423e-06
ENSRNOG00000020683:E012	ENSRNOG00000020683	E012	TRUE	OK	FALSE	214.775	144.882	0.00093597	0.00506811	0.00152468	0.246831	0.819922	chr1	82538128	82538202	-	ENSRNOT00000028100	exonic_part	0.833664	0.124055	0.0620208	217.269	212.407	6.53423e-06
ENSRNOG00000020683:E013	ENSRNOG00000020683	E013	TRUE	OK	FALSE	356.681	279.455	0.00230677	0.00468315	0.00256432	0.168154	0.763801	chr1	82540543	82540697	-	ENSRNOT00000028100	exonic_part	0.790617	0.148061	0.0740163	359.295	354.753	6.53423e-06
ENSRNOG00000020683:E014	ENSRNOG00000020683	E014	TRUE	OK	FALSE	343.62	1300.04	0.00552095	0.0047053	0.00542416	0.971537	0.997051	chr1	82543096	82543222	-	ENSRNOT00000028100	exonic_part	1	-0.00617154	-0.0030852	361.939	325.546	6.53423e-06
ENSRNOG00000020683:E015	ENSRNOG00000020683	E015	TRUE	OK	FALSE	98.6699	949.99	0.0307385	0.00620669	0.0263918	0.0847392	0.650117	chr1	82546553	82546937	-	ENSRNOT00000028100	exonic_part	0.690048	-0.502421	-0.251198	119.972	77.411	6.53423e-06
ENSRNOG00000020683:J016	ENSRNOG00000020683	J016	TRUE	OK	FALSE	107.427	292.426	0.00229749	0.00710654	0.00289651	0.260154	0.828216	chr1	82513938	82514382	-	ENSRNOT00000028100	splice_site	0.839685	-0.164934	-0.0824629	118.849	96.1485	6.53423e-06
ENSRNOG00000020683:J017	ENSRNOG00000020683	J017	TRUE	OK	FALSE	135.618	3456.06	0.0484721	0.00676416	0.0428668	0.183955	0.77735	chr1	82514574	82515937	-	ENSRNOT00000028100	splice_site	0.801078	-0.547258	-0.273611	166.332	104.675	6.53423e-06
ENSRNOG00000020683:J018	ENSRNOG00000020683	J018	TRUE	OK	FALSE	44.0709	121.008	0.00173353	0.00947435	0.00313089	0.0410083	0.528723	chr1	82516227	82517495	-	ENSRNOT00000028100	splice_site	0.573141	-0.417573	-0.208782	52.5746	35.7042	6.53423e-06
ENSRNOG00000020683:J019	ENSRNOG00000020683	J019	TRUE	OK	FALSE	131.896	649.971	0.0250291	0.00680097	0.0227288	0.468253	0.909132	chr1	82517786	82518345	-	ENSRNOT00000028100	splice_site	0.906997	0.185252	0.0926198	130.591	133.256	6.53423e-06
ENSRNOG00000020683:J020	ENSRNOG00000020683	J020	TRUE	OK	FALSE	118.164	97.8624	0.00124194	0.00695688	0.00198955	0.140866	0.736071	chr1	82518514	82524433	-	ENSRNOT00000028100	splice_site	0.767434	0.197818	0.0989032	116.406	119.856	6.53423e-06
ENSRNOG00000020683:J021	ENSRNOG00000020683	J021	TRUE	OK	FALSE	78.9207	223.047	0.0186245	0.00770146	0.0171667	0.972905	0.99728	chr1	82524562	82524660	-	ENSRNOT00000028100	splice_site	1	0.00909422	0.00454694	82.7389	75.1592	6.53423e-06
ENSRNOG00000020683:J022	ENSRNOG00000020683	J022	TRUE	OK	FALSE	78.0718	299.178	0.0248777	0.00772584	0.022606	0.832779	0.980146	chr1	82524783	82526374	-	ENSRNOT00000028100	splice_site	0.98098	0.0505624	0.0252803	80.685	75.3798	6.53423e-06
ENSRNOG00000020683:J023	ENSRNOG00000020683	J023	TRUE	OK	FALSE	115.603	378.878	8.81233e-05	0.00699004	0.00114854	0.0684753	0.614444	chr1	82526641	82532231	-	ENSRNOT00000028100	splice_site	0.655588	-0.22979	-0.114889	129.912	100.73	6.53423e-06
ENSRNOG00000020683:J024	ENSRNOG00000020683	J024	TRUE	OK	FALSE	159.465	496.78	0.000231065	0.00656905	0.00113409	0.25932	0.827784	chr1	82532344	82534665	-	ENSRNOT00000028100	splice_site	0.83932	-0.125586	-0.0627879	173.786	144.591	6.53423e-06
ENSRNOG00000020683:J025	ENSRNOG00000020683	J025	TRUE	OK	FALSE	111.88	47.6899	1.59916e-05	0.00704098	0.00083718	0.0776586	0.635759	chr1	82534765	82536922	-	ENSRNOT00000028100	splice_site	0.676036	0.218787	0.109388	109.29	114.172	6.53423e-06
ENSRNOG00000020683:J026	ENSRNOG00000020683	J026	TRUE	OK	FALSE	132.899	136.299	0.00386322	0.00679086	0.00419076	0.337034	0.865657	chr1	82537062	82538128	-	ENSRNOT00000028100	splice_site	0.867966	0.144466	0.0722281	133.441	132.543	6.53423e-06
ENSRNOG00000020683:J027	ENSRNOG00000020683	J027	TRUE	OK	FALSE	131.673	141.313	0.000369468	0.00680324	0.00134594	0.940753	0.993213	chr1	82538202	82540543	-	ENSRNOT00000028100	splice_site	0.995843	-0.00769282	-0.00384616	138.828	124.744	6.53423e-06
ENSRNOG00000020683:J028	ENSRNOG00000020683	J028	TRUE	OK	FALSE	141.526	321	0.0100159	0.0067097	0.00964321	0.241696	0.816826	chr1	82540697	82543096	-	ENSRNOT00000028100	splice_site	0.831455	0.220531	0.110258	138.691	144.772	6.53423e-06
ENSRNOG00000020683:J029	ENSRNOG00000020683	J029	TRUE	OK	FALSE	63.2382	235.057	0.0185891	0.00825745	0.0171142	0.318517	0.857696	chr1	82543222	82546553	-	ENSRNOT00000028100	splice_site	0.861569	-0.260807	-0.1304	72.0281	54.5025	6.53423e-06
ENSRNOG00000020683:N030	ENSRNOG00000020683	N030	TRUE	OK	FALSE	5.35861	9.57605	0.0324102	0.0384791	0.0335813	0.155571	0.752118	chr1	82513229	82513328	-	UNKNOWN_TX	novel_splice_site	0.781203	-0.874706	-0.437352	7.16712	3.53344	6.53423e-06
ENSRNOG00000020683:N031	ENSRNOG00000020683	N031	TRUE	OK	FALSE	3.83841	5.67751	0.0968781	0.0515565	0.0885585	0.581124	0.937336	chr1	82513439	82513818	-	UNKNOWN_TX	novel_splice_site	0.935209	0.448152	0.224076	3.43625	4.23143	6.53423e-06
ENSRNOG00000020683:N032	ENSRNOG00000020683	N032	FALSE	LOW_COUNTS_INDEP_FILTER	FALSE	1.0225	1.16333	0.185655	0.178505	0.184366	0.752136	NA	chr1	82524902	82526374	-	UNKNOWN_TX	novel_splice_site	0.969487	NA	NA	NA	NA	6.53423e-06
ENSRNOG00000020683:N033	ENSRNOG00000020683	N033	TRUE	OK	FALSE	55.6869	43.9951	0.00398656	0.00863687	0.00465831	0.32709	0.861061	chr1	82540700	82543096	-	UNKNOWN_TX	novel_splice_site	0.864225	0.191513	0.0957539	55.016	56.5736	6.53423e-06
ENSRNOG00000020683:N034	ENSRNOG00000020683	N034	TRUE	OK	FALSE	4.60672	32.0337	0.0292976	0.0438685	0.0327819	3.80525e-09	2.41017e-06	chr1	82542253	82542461	-	UNKNOWN_TX	novel_splice_site	2.81074e-06	27.5399	13.77	5.23696e-08	9.19555	6.53423e-06
ENSRNOG00000020683:N035	ENSRNOG00000020683	N035	TRUE	OK	FALSE	1.33731	0.295948	0.00133429	0.137769	0.0363664	0.759446	0.970011	chr1	82543222	82545865	-	UNKNOWN_TX	novel_splice_site	0.970825	0.329945	0.164973	1.24587	1.41392	6.53423e-06
ENSRNOG00000020683:N036	ENSRNOG00000020683	N036	TRUE	OK	FALSE	12.653	51.0274	0.040105	0.0194434	0.0367857	0.0970876	0.673704	chr1	82543222	82546659	-	UNKNOWN_TX	novel_splice_site	0.711782	-0.823676	-0.411836	16.6082	8.49461	6.53423e-06
ENSRNOG00000020947:E001	ENSRNOG00000020947	E001	TRUE	OK	FALSE	188.573	1273.76	1e-08	0.00520256	0.00105685	0.00560849	0.229636	chr1	83969456	83969981	-	ENSRNOT00000028434	exonic_part	0.260554	0.323229	0.161513	165.429	212.758	0.0661037
ENSRNOG00000020947:E002	ENSRNOG00000020947	E002	TRUE	OK	FALSE	96.6062	396.594	0.000652915	0.00625168	0.00222959	0.116321	0.704723	chr1	83970275	83970343	-	ENSRNOT00000028434	exonic_part	0.740017	0.239941	0.119939	85.2406	108.459	0.0661037
ENSRNOG00000020947:E003	ENSRNOG00000020947	E003	TRUE	OK	FALSE	133.441	423.137	0.000151978	0.00565788	0.00175629	0.174385	0.769842	chr1	83970538	83970675	-	ENSRNOT00000028434	exonic_part	0.795096	0.18027	0.0900998	120.386	146.719	0.0661037
ENSRNOG00000020947:E004	ENSRNOG00000020947	E004	TRUE	OK	FALSE	75.3311	27.4367	0.000180645	0.00685921	0.0021281	0.866513	0.984501	chr1	83971034	83971154	-	ENSRNOT00000028434	exonic_part	0.985503	-0.0321837	-0.0160887	72.2113	78.473	0.0661037
ENSRNOG00000020947:E005	ENSRNOG00000020947	E005	TRUE	OK	FALSE	271.339	1707.46	1e-08	0.00486641	0.00320152	0.000194093	0.0266513	chr1	83975474	83976571	-	ENSRNOT00000028434	exonic_part	0.0308614	-0.499717	-0.249564	282.335	260.895	0.0661037
ENSRNOG00000020947:E006	ENSRNOG00000020947	E006	TRUE	OK	FALSE	7.52867	17.0309	0.0922804	0.0317038	0.0801181	0.30176	0.848807	chr1	83977196	83977236	-	ENSRNOT00000028434	exonic_part	0.854804	-0.749056	-0.374522	9.03313	6.01066	0.0661037
ENSRNOG00000020947:J007	ENSRNOG00000020947	J007	TRUE	OK	FALSE	59.9298	120.782	0.000156608	0.00841191	0.00213469	0.63485	0.949087	chr1	83969981	83970275	-	ENSRNOT00000028434	splice_site	0.946581	0.0838614	0.0419244	55.3988	64.6675	0.0661037
ENSRNOG00000020947:J008	ENSRNOG00000020947	J008	TRUE	OK	FALSE	68.1647	141.77	6.31399e-05	0.00805523	0.00173217	0.063453	0.602442	chr1	83970343	83970538	-	ENSRNOT00000028434	splice_site	0.64387	0.305494	0.15272	58.5026	78.1029	0.0661037
ENSRNOG00000020947:J009	ENSRNOG00000020947	J009	TRUE	OK	FALSE	43.6453	34.6476	9.49961e-05	0.0095135	0.00219444	0.655485	0.952639	chr1	83970675	83971034	-	ENSRNOT00000028434	splice_site	0.950852	-0.092015	-0.0460026	42.6443	44.5477	0.0661037
ENSRNOG00000020947:J010	ENSRNOG00000020947	J010	TRUE	OK	FALSE	16.7874	2.29012	0.000105631	0.0159995	0.00362392	0.313452	0.855277	chr1	83971154	83975474	-	ENSRNOT00000028434	splice_site	0.859627	-0.316094	-0.158041	17.7405	15.9043	0.0661037
ENSRNOG00000020947:J011	ENSRNOG00000020947	J011	TRUE	OK	FALSE	5.5638	6.07633	0.0236748	0.0372614	0.0264953	0.254851	0.82511	chr1	83976571	83977196	-	ENSRNOT00000028434	splice_site	0.837465	-0.666755	-0.333373	6.53763	4.59401	0.0661037
ENSRNOG00000020947:N012	ENSRNOG00000020947	N012	TRUE	OK	FALSE	11.0872	30.6911	0.0401458	0.0214184	0.0367435	0.0160099	0.373386	chr1	83976571	83977573	-	UNKNOWN_TX	novel_splice_site	0.414995	-1.16068	-0.580328	14.6937	7.41247	0.0661037
ENSRNOG00000048765:E001	ENSRNOG00000048765	E001	TRUE	OK	FALSE	18.2072	46.3006	1e-08	0.0155144	0.00544333	0.0602872	0.593229	chr1	84679613	84679646	+	ENSRNOT00000025581	exonic_part	0.63556	0.730189	0.364756	13.0703	23.3356	0.0223026
ENSRNOG00000048765:E002	ENSRNOG00000048765	E002	TRUE	OK	FALSE	18.127	93.3103	1e-08	0.015565	0.00801589	0.000427881	0.0475561	chr1	84680589	84680716	+	ENSRNOT00000025581	exonic_part	0.0549854	1.4294	0.714063	10.5898	25.4739	0.0223026
ENSRNOG00000048765:E003	ENSRNOG00000048765	E003	TRUE	OK	FALSE	18.5259	1.02266	1e-08	0.0153181	0.00691941	0.0477553	0.554495	chr1	84685089	84685175	+	ENSRNOT00000025581	exonic_part	0.598318	-0.776458	-0.387829	18.6763	18.3805	0.0223026
ENSRNOG00000048765:J004	ENSRNOG00000048765	J004	TRUE	OK	FALSE	13.24	66.6448	1e-08	0.0188235	0.00643067	4.37652e-05	0.00855078	chr1	84679646	84680589	+	ENSRNOT00000025581	splice_site	0.00991552	1.78367	0.89137	6.22833	20.1527	0.0223026
ENSRNOG00000048765:J005	ENSRNOG00000048765	J005	FALSE	ALL_ZERO	TRUE	0	0	NA	Inf	NA	NA	NA	chr1	84680716	84685089	+	ENSRNOT00000025581	splice_site	NA	NA	NA	NA	NA	0.0223026
ENSRNOG00000018928:E001	ENSRNOG00000018928	E001	TRUE	OK	FALSE	235.827	1632.88	0.000172111	0.00498174	0.00247278	0.335625	0.864908	chr1	84721409	84723307	-	ENSRNOT00000025586	exonic_part	0.867402	0.249019	0.123078	208.636	263.814	5.40609e-05
ENSRNOG00000018928:E002	ENSRNOG00000018928	E002	TRUE	OK	FALSE	36.4381	18.1776	0.00101653	0.00980376	0.00426196	0.268552	0.832522	chr1	84731815	84732242	-	ENSRNOT00000025586	exonic_part	0.842668	-0.261454	-0.1307	35.2141	37.4629	5.40609e-05
ENSRNOG00000018928:J003	ENSRNOG00000018928	J003	TRUE	OK	FALSE	10.2245	8.61961	0.00085096	0.0227649	0.00761816	0.987799	0.99883	chr1	84723307	84731815	-	ENSRNOT00000025586	splice_site	1	0.00990339	0.00495144	9.03662	11.3096	5.40609e-05
ENSRNOG00000018928:N004	ENSRNOG00000018928	N004	TRUE	OK	FALSE	1.29551	1.78252	0.00884216	0.142038	0.0486987	0.0238137	0.435896	chr1	84712032	84721555	-	UNKNOWN_TX	novel_splice_site	0.480324	-2.95396	-1.47697	2.18521	0.353471	5.40609e-05
ENSRNOG00000018928:N005	ENSRNOG00000018928	N005	TRUE	OK	FALSE	3.40596	14.3035	0.000445822	0.0574094	0.015206	3.91785e-08	1.93189e-05	chr1	84722945	84723029	-	UNKNOWN_TX	novel_splice_site	2.25297e-05	-26.4036	-13.2018	6.84467	9.87184e-08	5.40609e-05
ENSRNOG00000018928:N006	ENSRNOG00000018928	N006	TRUE	OK	FALSE	23.4544	20.034	0.0206083	0.0130035	0.0191025	0.203984	0.793022	chr1	84731914	84734260	-	UNKNOWN_TX	novel_splice_site	0.813308	-0.445571	-0.222757	24.0834	22.616	5.40609e-05
ENSRNOG00000020235:E001	ENSRNOG00000020235	E001	TRUE	OK	FALSE	19.4621	102.444	0.0759843	0.0147785	0.0644571	0.0734349	0.625706	chr1	86996092	86996350	+	ENSRNOT00000027425;ENSRNOT00000027494	exonic_part	0.666381	-0.919749	-0.459872	26.2629	12.6692	0.0637253
ENSRNOG00000020235:E002	ENSRNOG00000020235	E002	TRUE	OK	FALSE	253.763	1422.47	0.00823222	0.00491945	0.0078155	0.752923	0.969152	chr1	86998186	86998305	+	ENSRNOT00000027425;ENSRNOT00000027494	exonic_part	0.969678	-0.0644844	-0.0322394	271.131	236.559	0.0637253
ENSRNOG00000020235:E003	ENSRNOG00000020235	E003	TRUE	OK	FALSE	891.646	4587.08	0.000791961	0.00433358	0.00108855	0.668864	0.955021	chr1	86998776	86999014	+	ENSRNOT00000027425;ENSRNOT00000027494	exonic_part	0.953753	0.0256767	0.0128337	928.147	855.406	0.0637253
ENSRNOG00000020235:E004	ENSRNOG00000020235	E004	TRUE	OK	FALSE	529.856	2968.95	0.000515355	0.00449273	0.000920518	0.0474749	0.553703	chr1	86999127	86999213	+	ENSRNOT00000027425;ENSRNOT00000027494	exonic_part	0.597567	0.144041	0.0720064	532.391	527.678	0.0637253
ENSRNOG00000020235:E005	ENSRNOG00000020235	E005	TRUE	OK	FALSE	689.493	4809.25	5.13305e-06	0.00440192	0.000351947	0.953791	0.994733	chr1	86999864	86999961	+	ENSRNOT00000027425;ENSRNOT00000027494	exonic_part	0.997408	-0.00556591	-0.00278222	724.414	655.563	0.0637253
ENSRNOG00000020235:E006	ENSRNOG00000020235	E006	TRUE	OK	FALSE	585.095	4833.2	0.00467653	0.0044557	0.00465801	0.296924	0.846565	chr1	87000045	87000092	+	ENSRNOT00000027425;ENSRNOT00000027494	exonic_part	0.853194	-0.129179	-0.0645757	635.063	535.047	0.0637253
ENSRNOG00000020235:E007	ENSRNOG00000020235	E007	TRUE	OK	FALSE	503.914	6310.06	0.00638985	0.00451292	0.0061899	0.0672305	0.611441	chr1	87000092	87000118	+	ENSRNOT00000027425;ENSRNOT00000027494;ENSRNOT00000057034	exonic_part	0.652714	-0.261416	-0.130684	567.318	440.312	0.0637253
ENSRNOG00000020235:E008	ENSRNOG00000020235	E008	TRUE	OK	FALSE	140.452	238.597	1.54662e-05	0.00558014	0.000802552	0.00018459	0.0257352	chr1	87002114	87002184	+	ENSRNOT00000057034	exonic_part	0.0297973	0.414284	0.207132	127.631	153.072	0.0637253
ENSRNOG00000020235:E009	ENSRNOG00000020235	E009	TRUE	OK	FALSE	548.738	14379.2	0.0120819	0.00447923	0.0111633	0.0146131	0.359756	chr1	87003237	87003309	+	ENSRNOT00000027425;ENSRNOT00000027494;ENSRNOT00000057034	exonic_part	0.400595	-0.456174	-0.228042	648.659	448.772	0.0637253
ENSRNOG00000020235:E010	ENSRNOG00000020235	E010	TRUE	OK	FALSE	193.619	5117.11	0.0464251	0.00517384	0.0396069	0.0537786	0.574841	chr1	87003309	87003420	+	ENSRNOT00000027425	exonic_part	0.618283	-0.681769	-0.340863	245.117	142.132	0.0637253
ENSRNOG00000020235:E011	ENSRNOG00000020235	E011	TRUE	OK	FALSE	421.373	4715.97	0.0062243	0.0045937	0.00604095	0.0321582	0.486956	chr1	87003420	87003701	+	ENSRNOT00000027425;ENSRNOT00000027494;ENSRNOT00000057034	exonic_part	0.53099	-0.309071	-0.154512	481.323	361.344	0.0637253
ENSRNOG00000020235:E012	ENSRNOG00000020235	E012	TRUE	OK	FALSE	560.65	4511.21	0.00111089	0.00447118	0.0014138	0.608729	0.943406	chr1	87004636	87004758	+	ENSRNOT00000027425;ENSRNOT00000027494;ENSRNOT00000057034	exonic_part	0.940483	-0.0467701	-0.0233802	595.065	526.067	0.0637253
ENSRNOG00000020235:E013	ENSRNOG00000020235	E013	TRUE	OK	FALSE	892.859	16427.6	0.00559493	0.00433327	0.0054721	0.764072	0.970723	chr1	87005040	87005242	+	ENSRNOT00000027425;ENSRNOT00000027494;ENSRNOT00000057034	exonic_part	0.971548	0.0341073	0.0170474	926.941	858.782	0.0637253
ENSRNOG00000020235:E014	ENSRNOG00000020235	E014	TRUE	OK	FALSE	466.255	2088.37	4.21967e-05	0.00454623	0.000584457	0.990281	0.999002	chr1	87005778	87005836	+	ENSRNOT00000027425;ENSRNOT00000027494;ENSRNOT00000057034	exonic_part	1	-0.00306591	-0.0015327	489.478	443.794	0.0637253
ENSRNOG00000020235:E015	ENSRNOG00000020235	E015	TRUE	OK	FALSE	510.41	3344.21	8.79031e-06	0.00450767	0.00043702	0.226248	0.807803	chr1	87005950	87006046	+	ENSRNOT00000027425;ENSRNOT00000027494;ENSRNOT00000057034	exonic_part	0.824287	-0.0823432	-0.041164	548.056	473.475	0.0637253
ENSRNOG00000020235:E016	ENSRNOG00000020235	E016	TRUE	OK	FALSE	858.883	8069.21	0.00110729	0.00434248	0.00138239	0.684325	0.95799	chr1	87006404	87006753	+	ENSRNOT00000027425;ENSRNOT00000027494;ENSRNOT00000057034	exonic_part	0.956981	0.0323349	0.0161618	892.585	825.77	0.0637253
ENSRNOG00000020235:E017	ENSRNOG00000020235	E017	TRUE	OK	FALSE	42.8055	105.147	0.0256545	0.0089554	0.0228018	0.643537	0.950634	chr1	87006753	87006776	+	ENSRNOT00000027425;ENSRNOT00000027494	exonic_part	0.94842	-0.155511	-0.0777545	47.0772	38.5018	0.0637253
ENSRNOG00000020235:J018	ENSRNOG00000020235	J018	TRUE	OK	FALSE	17.0844	83.1422	0.0850669	0.0158162	0.0740813	0.143076	0.738835	chr1	86996350	86998186	+	ENSRNOT00000027425;ENSRNOT00000027494	splice_site	0.769848	-0.82422	-0.412108	22.5448	11.6131	0.0637253
ENSRNOG00000020235:J019	ENSRNOG00000020235	J019	TRUE	OK	FALSE	194.398	1999.19	0.0241485	0.00636966	0.0220384	0.807251	0.976993	chr1	86998305	86998776	+	ENSRNOT00000027425;ENSRNOT00000027494	splice_site	0.978217	0.0139915	0.00699527	202.722	186.161	0.0637253
ENSRNOG00000020235:J020	ENSRNOG00000020235	J020	TRUE	OK	FALSE	318.37	1785.58	0.00358351	0.00601524	0.00379404	0.0381972	0.516417	chr1	86999014	86999127	+	ENSRNOT00000027425;ENSRNOT00000027494	splice_site	0.561386	0.243448	0.121711	308.938	328.241	0.0637253
ENSRNOG00000020235:J021	ENSRNOG00000020235	J021	TRUE	OK	FALSE	329.07	2011.52	0.00177971	0.00599716	0.00212661	0.971428	0.997036	chr1	86999213	86999864	+	ENSRNOT00000027425;ENSRNOT00000027494	splice_site	1	-0.0107988	-0.00539877	346.034	312.465	0.0637253
ENSRNOG00000020235:J022	ENSRNOG00000020235	J022	TRUE	OK	FALSE	434.083	2814.65	0.00298305	0.00586708	0.00319851	0.244443	0.81839	chr1	86999961	87000045	+	ENSRNOT00000027425;ENSRNOT00000027494	splice_site	0.832508	-0.129032	-0.0645062	471.935	396.269	0.0637253
ENSRNOG00000020235:J023	ENSRNOG00000020235	J023	TRUE	OK	FALSE	26.2802	12.5011	9.67934e-05	0.0121923	0.002597	0.30516	0.850603	chr1	87000118	87002114	+	ENSRNOT00000057034	splice_site	0.85605	0.248866	0.124432	25.2161	27.2235	0.0637253
ENSRNOG00000020235:J024	ENSRNOG00000020235	J024	TRUE	OK	FALSE	287.943	5355.68	0.0113297	0.00607396	0.0108255	0.00696566	0.25638	chr1	87000118	87003237	+	ENSRNOT00000027425;ENSRNOT00000027494	splice_site	0.289751	-0.515206	-0.257578	348.372	227.381	0.0637253
ENSRNOG00000020235:J025	ENSRNOG00000020235	J025	TRUE	OK	FALSE	21.9164	21.6456	0.00467022	0.0135328	0.00636058	0.63414	0.948977	chr1	87002184	87003237	+	ENSRNOT00000057034	splice_site	0.946422	-0.139589	-0.0697942	23.9664	19.8031	0.0637253
ENSRNOG00000020235:J026	ENSRNOG00000020235	J026	TRUE	OK	FALSE	160.465	804.126	0.00379836	0.00656213	0.00408189	0.570577	0.934784	chr1	87003309	87003420	+	ENSRNOT00000027494;ENSRNOT00000057034	splice_site	0.932771	-0.0939241	-0.0469596	173.418	148.167	0.0637253
ENSRNOG00000020235:J027	ENSRNOG00000020235	J027	TRUE	OK	FALSE	117.914	314.594	0.00635081	0.00696005	0.00641748	0.413017	0.893538	chr1	87003701	87004636	+	ENSRNOT00000027425;ENSRNOT00000027494;ENSRNOT00000057034	splice_site	0.891441	-0.148389	-0.0741914	129.181	106.363	0.0637253
ENSRNOG00000020235:J028	ENSRNOG00000020235	J028	TRUE	OK	FALSE	421.103	3050.06	0.00159142	0.00587965	0.00191782	0.925538	0.991764	chr1	87004758	87005040	+	ENSRNOT00000027425;ENSRNOT00000027494;ENSRNOT00000057034	splice_site	0.994057	0.00503308	0.00251617	440.461	401.717	0.0637253
ENSRNOG00000020235:J029	ENSRNOG00000020235	J029	TRUE	OK	FALSE	291.127	871.017	9.88229e-06	0.00606724	0.000502239	0.65723	0.952962	chr1	87005242	87005778	+	ENSRNOT00000027425;ENSRNOT00000027494;ENSRNOT00000057034	splice_site	0.95121	0.0317051	0.015851	302.406	280.364	0.0637253
ENSRNOG00000020235:J030	ENSRNOG00000020235	J030	TRUE	OK	FALSE	270.889	1108.62	0.00241632	0.00611265	0.00273585	0.631933	0.948654	chr1	87005836	87005950	+	ENSRNOT00000027425;ENSRNOT00000027494;ENSRNOT00000057034	splice_site	0.946019	-0.0608962	-0.0304453	289.348	252.956	0.0637253
ENSRNOG00000020235:J031	ENSRNOG00000020235	J031	TRUE	OK	FALSE	355.28	2309.05	0.000885731	0.0059575	0.00129803	0.0485696	0.557106	chr1	87006046	87006404	+	ENSRNOT00000027425;ENSRNOT00000027494;ENSRNOT00000057034	splice_site	0.601024	-0.175325	-0.0876519	391.687	318.699	0.0637253
ENSRNOG00000020235:N032	ENSRNOG00000020235	N032	TRUE	OK	FALSE	8.59205	30.5302	0.0560635	0.0260528	0.0510587	0.0497086	0.560958	chr1	86994183	86998186	+	UNKNOWN_TX	novel_splice_site	0.604619	-1.16336	-0.58168	12.1706	4.95212	0.0637253
ENSRNOG00000020235:N033	ENSRNOG00000020235	N033	TRUE	OK	FALSE	2.41185	8.18535	0.395324	0.0788219	0.329669	0.27371	0.835214	chr1	87000118	87000351	+	UNKNOWN_TX	novel_splice_site	0.844835	1.66049	0.830246	1.24026	3.56526	0.0637253
ENSRNOG00000020873:E001	ENSRNOG00000020873	E001	FALSE	LOW_COUNTS_INDEP_FILTER	FALSE	0.183864	0.202836	0.0146167	1.13437	0.281772	0.32497	NA	chr1	88922432	88922935	+	ENSRNOT00000045212	exonic_part	0.863516	NA	NA	NA	NA	0.104374
ENSRNOG00000020873:E002	ENSRNOG00000020873	E002	FALSE	ALL_ZERO	TRUE	0	0	NA	Inf	NA	NA	NA	chr1	88923015	88923231	+	ENSRNOT00000045212	exonic_part	NA	NA	NA	NA	NA	0.104374
ENSRNOG00000020873:E003	ENSRNOG00000020873	E003	FALSE	ALL_ZERO	TRUE	0	0	NA	Inf	NA	NA	NA	chr1	88923305	88923428	+	ENSRNOT00000045212	exonic_part	NA	NA	NA	NA	NA	0.104374
ENSRNOG00000020873:E004	ENSRNOG00000020873	E004	FALSE	LOW_COUNTS_INDEP_FILTER	FALSE	0.14355	0.12364	0.0115759	1.45178	0.301795	0.290085	NA	chr1	88923622	88923751	+	ENSRNOT00000045212	exonic_part	0.850567	NA	NA	NA	NA	0.104374
ENSRNOG00000020873:E005	ENSRNOG00000020873	E005	FALSE	LOW_COUNTS_INDEP_FILTER	FALSE	0.14355	0.12364	0.0115759	1.45178	0.301795	0.290085	NA	chr1	88924218	88924300	+	ENSRNOT00000045212	exonic_part	0.850567	NA	NA	NA	NA	0.104374
ENSRNOG00000020873:E006	ENSRNOG00000020873	E006	FALSE	ALL_ZERO	TRUE	0	0	NA	Inf	NA	NA	NA	chr1	88924668	88924772	+	ENSRNOT00000045212	exonic_part	NA	NA	NA	NA	NA	0.104374
ENSRNOG00000020873:E007	ENSRNOG00000020873	E007	FALSE	ALL_ZERO	TRUE	0	0	NA	Inf	NA	NA	NA	chr1	88925328	88925456	+	ENSRNOT00000045212	exonic_part	NA	NA	NA	NA	NA	0.104374
ENSRNOG00000020873:E008	ENSRNOG00000020873	E008	FALSE	LOW_COUNTS_INDEP_FILTER	FALSE	0.307473	0.228389	0.00455024	0.679983	0.160531	0.112919	NA	chr1	88925531	88925703	+	ENSRNOT00000045212	exonic_part	0.735242	NA	NA	NA	NA	0.104374
ENSRNOG00000020873:E009	ENSRNOG00000020873	E009	FALSE	LOW_COUNTS_INDEP_FILTER	FALSE	0.468564	0.265217	0.00206541	0.447616	0.103834	0.0470779	NA	chr1	88925866	88926024	+	ENSRNOT00000045212	exonic_part	0.596079	NA	NA	NA	NA	0.104374
ENSRNOG00000020873:E010	ENSRNOG00000020873	E010	FALSE	LOW_COUNTS_INDEP_FILTER	FALSE	0.490423	0.293079	0.00597616	0.427849	0.117995	0.634457	NA	chr1	88926219	88926364	+	ENSRNOT00000045212	exonic_part	0.94648	NA	NA	NA	NA	0.104374
ENSRNOG00000020873:E011	ENSRNOG00000020873	E011	FALSE	LOW_COUNTS_INDEP_FILTER	FALSE	0.490423	0.293079	0.00597616	0.427849	0.117995	0.634457	NA	chr1	88926466	88926591	+	ENSRNOT00000045212	exonic_part	0.94648	NA	NA	NA	NA	0.104374
ENSRNOG00000020873:E012	ENSRNOG00000020873	E012	FALSE	LOW_COUNTS_INDEP_FILTER	FALSE	0.313503	0.238392	0.0182705	0.666983	0.185221	0.954595	NA	chr1	88928435	88928622	+	ENSRNOT00000045212	exonic_part	0.997542	NA	NA	NA	NA	0.104374
ENSRNOG00000020873:E013	ENSRNOG00000020873	E013	TRUE	OK	FALSE	1.4921	2.72598	0.500569	0.143378	0.422615	0.48976	0.914995	chr1	88928727	88928857	+	ENSRNOT00000045212	exonic_part	0.912747	0.885146	0.442573	0.912116	2.12147	0.104374
ENSRNOG00000020873:E014	ENSRNOG00000020873	E014	TRUE	OK	FALSE	1.50601	3.33994	0.567993	0.142091	0.477232	0.519786	0.922596	chr1	88928979	88929152	+	ENSRNOT00000045212	exonic_part	0.920282	0.897389	0.448694	0.910253	2.13516	0.104374
ENSRNOG00000020873:E015	ENSRNOG00000020873	E015	FALSE	LOW_COUNTS_INDEP_FILTER	FALSE	0.594574	1.10456	0.07249	0.353621	0.146931	0.0285444	NA	chr1	88930235	88930376	+	ENSRNOT00000045212	exonic_part	0.510592	NA	NA	NA	NA	0.104374
ENSRNOG00000020873:E016	ENSRNOG00000020873	E016	FALSE	LOW_COUNTS_INDEP_FILTER	FALSE	0.430651	1.11276	0.572775	0.486662	0.555597	0.136683	NA	chr1	88930454	88930595	+	ENSRNOT00000045212	exonic_part	0.763308	NA	NA	NA	NA	0.104374
ENSRNOG00000020873:E017	ENSRNOG00000020873	E017	TRUE	OK	FALSE	1.23549	2.52232	0.256388	0.172305	0.239507	0.295586	0.846096	chr1	88930934	88931056	+	ENSRNOT00000045212	exonic_part	0.85275	-1.70819	-0.854096	1.83345	0.706974	0.104374
ENSRNOG00000020873:E018	ENSRNOG00000020873	E018	TRUE	OK	FALSE	2.18991	6.77947	0.583833	0.0989973	0.487029	0.768898	0.971337	chr1	88933706	88933878	+	ENSRNOT00000045212	exonic_part	0.972283	-0.947553	-0.473776	2.69653	1.76165	0.104374
ENSRNOG00000020873:E019	ENSRNOG00000020873	E019	TRUE	OK	FALSE	3.10877	4.24098	0.122609	0.0709487	0.112121	0.860991	0.983721	chr1	88933963	88934120	+	ENSRNOT00000045212	exonic_part	0.984641	0.0225015	0.0112508	2.7666	3.53934	0.104374
ENSRNOG00000020873:E020	ENSRNOG00000020873	E020	TRUE	OK	FALSE	2.73821	3.52656	0.10413	0.0799952	0.0995065	0.820771	0.978589	chr1	88934207	88934359	+	ENSRNOT00000045212	exonic_part	0.979273	-0.303665	-0.151832	2.76839	2.8254	0.104374
ENSRNOG00000020873:E021	ENSRNOG00000020873	E021	TRUE	OK	FALSE	1.23458	2.93741	0.681863	0.17243	0.588161	0.904526	0.98941	chr1	88937170	88937282	+	ENSRNOT00000045212	exonic_part	0.991114	-0.843756	-0.421878	1.49665	1.05054	0.104374
ENSRNOG00000020873:E022	ENSRNOG00000020873	E022	TRUE	OK	FALSE	2.07882	4.62777	0.533187	0.104069	0.454832	0.632775	0.948792	chr1	88937364	88937546	+	ENSRNOT00000045212	exonic_part	0.946187	0.115425	0.0577122	1.79864	2.45408	0.104374
ENSRNOG00000020873:E023	ENSRNOG00000020873	E023	TRUE	OK	FALSE	141.308	1973.86	0.0286097	0.00557117	0.0249124	0.000596558	0.0598073	chr1	88941218	88941275	+	ENSRNOT00000045212	exonic_part	0.0690533	-0.972729	-0.486344	170.768	111.967	0.104374
ENSRNOG00000020873:E024	ENSRNOG00000020873	E024	TRUE	OK	FALSE	102.332	662.015	0.0200534	0.00613131	0.0179313	0.00695709	0.2563	chr1	88944380	88944500	+	ENSRNOT00000045212	exonic_part	0.289679	-0.70555	-0.352764	114.751	89.6413	0.104374
ENSRNOG00000020873:E025	ENSRNOG00000020873	E025	TRUE	OK	FALSE	93.3494	583.245	0.0301791	0.00632673	0.0262916	0.0572115	0.58448	chr1	88944637	88944662	+	ENSRNOT00000045212	exonic_part	0.62728	-0.592054	-0.296019	101.192	85.2951	0.104374
ENSRNOG00000020873:E026	ENSRNOG00000020873	E026	TRUE	OK	FALSE	137.463	930.974	0.0248797	0.00561231	0.0219222	0.0578922	0.586452	chr1	88944736	88944809	+	ENSRNOT00000045212	exonic_part	0.629022	-0.535897	-0.267938	146.153	128.453	0.104374
ENSRNOG00000020873:E027	ENSRNOG00000020873	E027	TRUE	OK	FALSE	115.228	154.372	0.0106882	0.00590404	0.0099798	0.0703403	0.618057	chr1	88945013	88945107	+	ENSRNOT00000045212	exonic_part	0.659064	-0.365737	-0.182862	115.981	114.127	0.104374
ENSRNOG00000020873:E028	ENSRNOG00000020873	E028	TRUE	OK	FALSE	377.147	4299.14	0.0111803	0.00465154	0.010372	0.000687105	0.0656699	chr1	88945494	88945601	+	ENSRNOT00000045212	exonic_part	0.0758108	-0.627917	-0.313921	408.649	345.666	0.104374
ENSRNOG00000020873:E029	ENSRNOG00000020873	E029	TRUE	OK	FALSE	730.388	4614.71	0.00162993	0.00438504	0.00186324	0.033383	0.492568	chr1	88948698	88948863	+	ENSRNOT00000045212	exonic_part	0.536837	-0.187054	-0.0935032	686.355	775.418	0.104374
ENSRNOG00000020873:E030	ENSRNOG00000020873	E030	TRUE	OK	FALSE	3894.02	448301	0.00735614	0.00415388	0.00699634	0.000369459	0.0427059	chr1	88948952	88950559	+	ENSRNOT00000045212	exonic_part	0.0493607	0.537676	0.266573	3352.65	4435.48	0.104374
ENSRNOG00000020873:J031	ENSRNOG00000020873	J031	FALSE	ALL_ZERO	TRUE	0	0	NA	Inf	NA	NA	NA	chr1	88922935	88923015	+	ENSRNOT00000045212	splice_site	NA	NA	NA	NA	NA	0.104374
ENSRNOG00000020873:J032	ENSRNOG00000020873	J032	FALSE	ALL_ZERO	TRUE	0	0	NA	Inf	NA	NA	NA	chr1	88923231	88923305	+	ENSRNOT00000045212	splice_site	NA	NA	NA	NA	NA	0.104374
ENSRNOG00000020873:J033	ENSRNOG00000020873	J033	FALSE	ALL_ZERO	TRUE	0	0	NA	Inf	NA	NA	NA	chr1	88923428	88923622	+	ENSRNOT00000045212	splice_site	NA	NA	NA	NA	NA	0.104374
ENSRNOG00000020873:J034	ENSRNOG00000020873	J034	FALSE	LOW_COUNTS_INDEP_FILTER	FALSE	0.14355	0.12364	0.0115759	1.23805	0.249638	0.284385	NA	chr1	88923751	88924218	+	ENSRNOT00000045212	splice_site	0.848749	NA	NA	NA	NA	0.104374
ENSRNOG00000020873:J035	ENSRNOG00000020873	J035	FALSE	ALL_ZERO	TRUE	0	0	NA	Inf	NA	NA	NA	chr1	88924300	88924668	+	ENSRNOT00000045212	splice_site	NA	NA	NA	NA	NA	0.104374
ENSRNOG00000020873:J036	ENSRNOG00000020873	J036	FALSE	ALL_ZERO	TRUE	0	0	NA	Inf	NA	NA	NA	chr1	88924772	88925328	+	ENSRNOT00000045212	splice_site	NA	NA	NA	NA	NA	0.104374
ENSRNOG00000020873:J037	ENSRNOG00000020873	J037	FALSE	ALL_ZERO	TRUE	0	0	NA	Inf	NA	NA	NA	chr1	88925456	88925531	+	ENSRNOT00000045212	splice_site	NA	NA	NA	NA	NA	0.104374
ENSRNOG00000020873:J038	ENSRNOG00000020873	J038	FALSE	LOW_COUNTS_INDEP_FILTER	FALSE	0.307473	0.228389	0.00455024	0.580923	0.132563	0.110066	NA	chr1	88925703	88925866	+	ENSRNOT00000045212	splice_site	0.731714	NA	NA	NA	NA	0.104374
ENSRNOG00000020873:J039	ENSRNOG00000020873	J039	FALSE	ALL_ZERO	TRUE	0	0	NA	Inf	NA	NA	NA	chr1	88926024	88926219	+	ENSRNOT00000045212	splice_site	NA	NA	NA	NA	NA	0.104374
ENSRNOG00000020873:J040	ENSRNOG00000020873	J040	FALSE	LOW_COUNTS_INDEP_FILTER	FALSE	0.346872	0.288943	0.00499286	0.515559	0.128463	0.138299	NA	chr1	88926364	88926466	+	ENSRNOT00000045212	splice_site	0.764758	NA	NA	NA	NA	0.104374
ENSRNOG00000020873:J041	ENSRNOG00000020873	J041	FALSE	ALL_ZERO	TRUE	0	0	NA	Inf	NA	NA	NA	chr1	88926591	88928435	+	ENSRNOT00000045212	splice_site	NA	NA	NA	NA	NA	0.104374
ENSRNOG00000020873:J042	ENSRNOG00000020873	J042	FALSE	LOW_COUNTS_INDEP_FILTER	FALSE	0.313503	0.238392	0.0182705	0.569854	0.154064	0.952993	NA	chr1	88928622	88928727	+	ENSRNOT00000045212	splice_site	0.997373	NA	NA	NA	NA	0.104374
ENSRNOG00000020873:J043	ENSRNOG00000020873	J043	FALSE	LOW_COUNTS_INDEP_FILTER	FALSE	1.1786	1.94905	0.262298	0.155586	0.241178	0.396135	NA	chr1	88928857	88928979	+	ENSRNOT00000045212	splice_site	0.886379	NA	NA	NA	NA	0.104374
ENSRNOG00000020873:J044	ENSRNOG00000020873	J044	FALSE	LOW_COUNTS_INDEP_FILTER	FALSE	0.14355	0.12364	0.0115759	1.23805	0.249638	0.284385	NA	chr1	88929152	88930235	+	ENSRNOT00000045212	splice_site	0.848749	NA	NA	NA	NA	0.104374
ENSRNOG00000020873:J045	ENSRNOG00000020873	J045	FALSE	LOW_COUNTS_INDEP_FILTER	FALSE	0.287101	0.494561	0.216165	0.621757	0.293126	0.140453	NA	chr1	88930376	88930454	+	ENSRNOT00000045212	splice_site	0.767372	NA	NA	NA	NA	0.104374
ENSRNOG00000020873:J046	ENSRNOG00000020873	J046	FALSE	LOW_COUNTS_INDEP_FILTER	FALSE	0.287101	0.494561	0.216165	0.621757	0.293126	0.140453	NA	chr1	88930595	88930934	+	ENSRNOT00000045212	splice_site	0.767372	NA	NA	NA	NA	0.104374
ENSRNOG00000020873:J047	ENSRNOG00000020873	J047	FALSE	LOW_COUNTS_INDEP_FILTER	FALSE	0.778438	1.04503	0.0838398	0.23276	0.116868	0.182076	NA	chr1	88931056	88933706	+	ENSRNOT00000045212	splice_site	0.799912	NA	NA	NA	NA	0.104374
ENSRNOG00000020873:J048	ENSRNOG00000020873	J048	FALSE	LOW_COUNTS_INDEP_FILTER	FALSE	0.470965	0.570707	0.226041	0.381155	0.253907	0.592804	NA	chr1	88933878	88933963	+	ENSRNOT00000045212	splice_site	0.937603	NA	NA	NA	NA	0.104374
ENSRNOG00000020873:J049	ENSRNOG00000020873	J049	TRUE	OK	FALSE	1.68942	1.19573	0.00135402	0.110194	0.0300658	0.279881	0.838206	chr1	88934120	88934207	+	ENSRNOT00000045212	splice_site	0.847006	1.07475	0.537375	0.932914	2.47441	0.104374
ENSRNOG00000020873:J050	ENSRNOG00000020873	J050	FALSE	LOW_COUNTS_INDEP_FILTER	FALSE	0.744154	1.91734	0.718851	0.243232	0.63878	0.490032	NA	chr1	88934359	88937170	+	ENSRNOT00000045212	splice_site	0.912802	NA	NA	NA	NA	0.104374
ENSRNOG00000020873:J051	ENSRNOG00000020873	J051	FALSE	LOW_COUNTS_INDEP_FILTER	FALSE	0.490423	0.293079	0.00597616	0.366249	0.0980626	0.632152	NA	chr1	88937282	88937364	+	ENSRNOT00000045212	splice_site	0.94605	NA	NA	NA	NA	0.104374
ENSRNOG00000020873:J052	ENSRNOG00000020873	J052	FALSE	LOW_COUNTS_INDEP_FILTER	FALSE	1.10494	1.58556	0.258662	0.165595	0.242902	0.846891	NA	chr1	88937546	88941218	+	ENSRNOT00000045212	splice_site	0.982588	NA	NA	NA	NA	0.104374
ENSRNOG00000020873:J053	ENSRNOG00000020873	J053	TRUE	OK	FALSE	22.065	49.967	0.0248538	0.0134785	0.0228511	0.00990138	0.303379	chr1	88941275	88944380	+	ENSRNOT00000045212	splice_site	0.341088	-0.922005	-0.461	26.479	17.6579	0.104374
ENSRNOG00000020873:J054	ENSRNOG00000020873	J054	TRUE	OK	FALSE	57.5482	307.076	0.0375948	0.0085341	0.0335015	0.0726749	0.623836	chr1	88944500	88944637	+	ENSRNOT00000045212	splice_site	0.664599	-0.645608	-0.322798	63.5049	51.4316	0.104374
ENSRNOG00000020873:J055	ENSRNOG00000020873	J055	TRUE	OK	FALSE	65.0182	624.184	0.0455444	0.00818085	0.040269	0.0181003	0.393357	chr1	88944662	88944736	+	ENSRNOT00000045212	splice_site	0.43628	-0.908359	-0.454171	77.4401	52.4514	0.104374
ENSRNOG00000020873:J056	ENSRNOG00000020873	J056	TRUE	OK	FALSE	53.7796	307.703	0.0675305	0.00874955	0.0586487	0.194857	0.785449	chr1	88944809	88945013	+	ENSRNOT00000045212	splice_site	0.807503	-0.616229	-0.308109	58.8126	48.5806	0.104374
ENSRNOG00000020873:J057	ENSRNOG00000020873	J057	TRUE	OK	FALSE	50.4872	40.2274	0.00568609	0.00896411	0.00614742	0.684465	0.95805	chr1	88945107	88945494	+	ENSRNOT00000045212	splice_site	0.957046	-0.0859498	-0.0429743	46.1196	54.7658	0.104374
ENSRNOG00000020873:J058	ENSRNOG00000020873	J058	TRUE	OK	FALSE	231.677	1435.53	0.0113872	0.0062232	0.010853	0.0377798	0.514669	chr1	88945601	88948698	+	ENSRNOT00000045212	splice_site	0.559565	-0.415709	-0.20784	236.698	226.883	0.104374
ENSRNOG00000020873:J059	ENSRNOG00000020873	J059	TRUE	OK	FALSE	459.177	3542.62	0.0014911	0.00584481	0.00181379	0.683998	0.95799	chr1	88948863	88948952	+	ENSRNOT00000045212	splice_site	0.956971	-0.0363578	-0.0181762	411.973	507.108	0.104374
ENSRNOG00000020873:N060	ENSRNOG00000020873	N060	TRUE	OK	FALSE	111.998	1176.85	0.0248039	0.00703931	0.0224865	0.000458652	0.0498225	chr1	88941275	88945494	+	UNKNOWN_TX	novel_splice_site	0.0576171	-0.966254	-0.483111	135.391	88.766	0.104374
ENSRNOG00000020873:N061	ENSRNOG00000020873	N061	TRUE	OK	FALSE	1.63608	1.74236	0.0920971	0.113608	0.0963825	0.910796	0.99008	chr1	88944500	88945013	+	UNKNOWN_TX	novel_splice_site	0.991964	-0.145863	-0.0729315	1.55077	1.76551	0.104374
ENSRNOG00000020873:N062	ENSRNOG00000020873	N062	TRUE	OK	FALSE	14.6195	59.8215	0.0344592	0.0175625	0.0317488	0.00425493	0.198633	chr1	88944809	88945494	+	UNKNOWN_TX	novel_splice_site	0.226749	-1.28724	-0.643617	19.1261	9.89927	0.104374
ENSRNOG00000020873:N063	ENSRNOG00000020873	N063	TRUE	OK	FALSE	4.0529	7.39851	0.0943346	0.0491169	0.0854864	0.0486202	0.557282	chr1	88945601	88948952	+	UNKNOWN_TX	novel_splice_site	0.601212	-1.52864	-0.764318	5.63654	2.46309	0.104374
ENSRNOG00000020873:N064	ENSRNOG00000020873	N064	TRUE	OK	FALSE	1.26497	2.51615	0.00246533	0.145335	0.042716	0.00102027	0.0856239	chr1	88949100	88949284	+	UNKNOWN_TX	novel_splice_site	0.0986759	-25.1584	-12.5792	2.49449	8.39556e-08	0.104374
ENSRNOG00000055525:E001	ENSRNOG00000055525	E001	TRUE	OK	FALSE	60.0532	99.055	0.000167596	0.00756104	0.00205405	0.494752	0.916376	chr1	89023199	89023472	-	ENSRNOT00000080842	exonic_part	0.914213	0.123524	0.0617579	64.7536	55.1567	0.00677077
ENSRNOG00000055525:E002	ENSRNOG00000055525	E002	TRUE	OK	FALSE	41.3867	41.6595	0.0206071	0.00912183	0.0185531	0.675452	0.956222	chr1	89023545	89023675	-	ENSRNOT00000080842	exonic_part	0.955098	0.134813	0.0674033	44.4915	38.2286	0.00677077
ENSRNOG00000055525:E003	ENSRNOG00000055525	E003	TRUE	OK	FALSE	33.2132	65.4281	0.0488376	0.0103575	0.0418135	0.62016	0.945584	chr1	89023792	89023876	-	ENSRNOT00000080842	exonic_part	0.942713	0.238474	0.119233	34.5459	31.8548	0.00677077
ENSRNOG00000055525:E004	ENSRNOG00000055525	E004	TRUE	OK	FALSE	27.8332	14.4692	0.000323282	0.011567	0.00348793	0.0754069	0.630394	chr1	89023977	89024085	-	ENSRNOT00000080842	exonic_part	0.670864	0.438295	0.219141	27.0859	28.6234	0.00677077
ENSRNOG00000055525:E005	ENSRNOG00000055525	E005	TRUE	OK	FALSE	34.732	8.82688	6.5708e-05	0.0100839	0.00235211	0.0413712	0.53009	chr1	89024323	89024501	-	ENSRNOT00000080842	exonic_part	0.57434	0.448039	0.224011	33.624	35.7062	0.00677077
ENSRNOG00000055525:E006	ENSRNOG00000055525	E006	TRUE	OK	FALSE	35.3869	23.3472	0.00169004	0.00997318	0.00380281	0.0349732	0.500717	chr1	89024586	89024661	-	ENSRNOT00000080842	exonic_part	0.545159	0.479558	0.23977	33.9193	36.7805	0.00677077
ENSRNOG00000055525:E007	ENSRNOG00000055525	E007	TRUE	OK	FALSE	41.5747	28.9144	0.00947541	0.00909912	0.00940317	0.0349213	0.500508	chr1	89024744	89024885	-	ENSRNOT00000080842	exonic_part	0.544932	0.529249	0.264613	39.2024	43.8769	0.00677077
ENSRNOG00000055525:E008	ENSRNOG00000055525	E008	TRUE	OK	FALSE	43.2674	39.2287	0.0100398	0.00890357	0.00983175	0.779267	0.972851	chr1	89027494	89027604	-	ENSRNOT00000080842	exonic_part	0.973851	0.0752615	0.037629	47.522	39.23	0.00677077
ENSRNOG00000055525:E009	ENSRNOG00000055525	E009	TRUE	OK	FALSE	27.9642	21.1454	0.000116879	0.011532	0.00298915	0.620609	0.945647	chr1	89027686	89027776	-	ENSRNOT00000080842	exonic_part	0.942812	0.124509	0.0622527	30.1969	25.7966	0.00677077
ENSRNOG00000055525:E010	ENSRNOG00000055525	E010	TRUE	OK	FALSE	212.931	4643.35	0.0184207	0.00507649	0.0164587	0.782884	0.973425	chr1	89027865	89029159	-	ENSRNOT00000080842	exonic_part	0.974516	-0.104646	-0.0523095	244.844	180.957	0.00677077
ENSRNOG00000055525:E011	ENSRNOG00000055525	E011	TRUE	OK	FALSE	106.824	2510.87	0.0303638	0.00604593	0.0265162	0.288684	0.842523	chr1	89029406	89029631	-	ENSRNOT00000080842	exonic_part	0.850021	-0.397036	-0.198495	132.588	80.8571	0.00677077
ENSRNOG00000055525:E012	ENSRNOG00000055525	E012	TRUE	OK	FALSE	51.7846	557.356	0.0234667	0.0081136	0.0210033	0.323971	0.859926	chr1	89030130	89030291	-	ENSRNOT00000080842	exonic_part	0.863229	-0.351255	-0.175618	63.677	39.5745	0.00677077
ENSRNOG00000055525:E013	ENSRNOG00000055525	E013	TRUE	OK	FALSE	34.4926	71.5596	0.00412248	0.0101255	0.00539822	0.720312	0.964013	chr1	89030386	89030465	-	ENSRNOT00000080842	exonic_part	0.963668	0.084452	0.0422245	37.4349	31.1162	0.00677077
ENSRNOG00000055525:E014	ENSRNOG00000055525	E014	TRUE	OK	FALSE	33.0733	92.6979	0.039975	0.010384	0.0345958	0.429641	0.898587	chr1	89030543	89030664	-	ENSRNOT00000080842	exonic_part	0.896094	0.336836	0.168412	33.1688	32.6855	0.00677077
ENSRNOG00000055525:E015	ENSRNOG00000055525	E015	TRUE	OK	FALSE	34.8488	107.875	0.000660138	0.0100639	0.00326292	0.438651	0.901105	chr1	89030807	89030966	-	ENSRNOT00000080842	exonic_part	0.898412	-0.17551	-0.0877519	41.0708	28.6402	0.00677077
ENSRNOG00000055525:E016	ENSRNOG00000055525	E016	TRUE	OK	FALSE	26.5307	59.6656	0.0156359	0.0119335	0.0149348	0.85501	0.983001	chr1	89032117	89032255	-	ENSRNOT00000080842	exonic_part	0.98388	-0.0551807	-0.0275896	30.3765	22.9664	0.00677077
ENSRNOG00000055525:E017	ENSRNOG00000055525	E017	TRUE	OK	FALSE	27.8439	18.663	0.000357759	0.0115641	0.00344623	0.834885	0.980402	chr1	89032337	89032429	-	ENSRNOT00000080842	exonic_part	0.981214	0.0549005	0.0274494	30.7975	25.0933	0.00677077
ENSRNOG00000055525:E018	ENSRNOG00000055525	E018	TRUE	OK	FALSE	38.4101	23.1186	0.000164911	0.00951095	0.00261779	0.16855	0.76431	chr1	89032517	89032633	-	ENSRNOT00000080842	exonic_part	0.790881	0.292642	0.146315	39.2196	37.4806	0.00677077
ENSRNOG00000055525:E019	ENSRNOG00000055525	E019	TRUE	OK	FALSE	32.2212	25.2503	9.3176e-05	0.0105502	0.00263605	0.18695	0.779842	chr1	89033178	89033252	-	ENSRNOT00000080842	exonic_part	0.803374	0.301089	0.15054	32.7017	31.4663	0.00677077
ENSRNOG00000055525:E020	ENSRNOG00000055525	E020	TRUE	OK	FALSE	34.7923	22.7017	0.000170357	0.0100736	0.0027709	0.19482	0.785414	chr1	89033386	89033491	-	ENSRNOT00000080842	exonic_part	0.807472	0.292306	0.146148	35.4963	33.9381	0.00677077
ENSRNOG00000055525:E021	ENSRNOG00000055525	E021	TRUE	OK	FALSE	22.6675	53.9427	0.00843967	0.0132685	0.00946527	0.00260686	0.151642	chr1	89033586	89033676	-	ENSRNOT00000080842	exonic_part	0.173675	0.915981	0.45798	18.3612	26.8892	0.00677077
ENSRNOG00000055525:E022	ENSRNOG00000055525	E022	TRUE	OK	FALSE	18.5917	24.3218	0.0289667	0.0152784	0.0263404	0.365757	0.877155	chr1	89033750	89033935	-	ENSRNOT00000080842	exonic_part	0.877271	0.377391	0.188692	18.4187	18.7122	0.00677077
ENSRNOG00000055525:E023	ENSRNOG00000055525	E023	TRUE	OK	FALSE	65.5472	56.1817	0.00149302	0.00727099	0.00282168	0.585133	0.938119	chr1	89034096	89034210	-	ENSRNOT00000080842	exonic_part	0.935927	0.0983377	0.0491654	71.3088	59.7281	0.00677077
ENSRNOG00000055525:E024	ENSRNOG00000055525	E024	TRUE	OK	FALSE	47.7891	23.3676	0.00129573	0.00844912	0.00309456	0.269069	0.832978	chr1	89034670	89034788	-	ENSRNOT00000080842	exonic_part	0.84299	0.22051	0.110249	50.1159	45.5824	0.00677077
ENSRNOG00000055525:E025	ENSRNOG00000055525	E025	TRUE	OK	FALSE	26.9022	11.3662	5.3824e-05	0.0118254	0.00260812	0.5131	0.920838	chr1	89035141	89035237	-	ENSRNOT00000080842	exonic_part	0.918595	0.161592	0.0807935	28.6445	25.0955	0.00677077
ENSRNOG00000055525:E026	ENSRNOG00000055525	E026	TRUE	OK	FALSE	24.1627	61.7655	0.0129484	0.0127012	0.0128944	0.15491	0.751449	chr1	89035332	89035479	-	ENSRNOT00000080842	exonic_part	0.7806	0.442103	0.221046	23.3677	24.7762	0.00677077
ENSRNOG00000055525:E027	ENSRNOG00000055525	E027	TRUE	OK	FALSE	33.4802	95.7659	0.020705	0.0103076	0.0188087	0.142354	0.738033	chr1	89035635	89035749	-	ENSRNOT00000080842	exonic_part	0.769013	0.48056	0.240272	32.0292	34.7684	0.00677077
ENSRNOG00000055525:E028	ENSRNOG00000055525	E028	TRUE	OK	FALSE	25.9612	28.7022	0.000486539	0.0121054	0.00380177	0.394113	0.887321	chr1	89035886	89035985	-	ENSRNOT00000080842	exonic_part	0.885881	0.223948	0.111971	27.0814	24.7507	0.00677077
ENSRNOG00000055525:E029	ENSRNOG00000055525	E029	TRUE	OK	FALSE	25.9016	102.386	0.016809	0.0121238	0.0158664	0.420287	0.895669	chr1	89036265	89036360	-	ENSRNOT00000080842	exonic_part	0.893448	-0.267652	-0.133822	31.3579	20.5213	0.00677077
ENSRNOG00000055525:E030	ENSRNOG00000055525	E030	TRUE	OK	FALSE	38.4461	88.1881	0.00198345	0.00950589	0.00385192	0.527527	0.92404	chr1	89036652	89036931	-	ENSRNOT00000080842	exonic_part	0.921815	0.139434	0.0697144	41.3874	35.6855	0.00677077
ENSRNOG00000055525:E031	ENSRNOG00000055525	E031	TRUE	OK	FALSE	35.5528	53.8679	0.0009425	0.00994579	0.00333902	0.897896	0.988598	chr1	89037164	89037220	-	ENSRNOT00000080842	exonic_part	0.990202	0.0296876	0.0148433	39.2727	31.4608	0.00677077
ENSRNOG00000055525:E032	ENSRNOG00000055525	E032	TRUE	OK	FALSE	53.6579	37.0542	0.00148458	0.00797349	0.00298311	0.49538	0.916464	chr1	89037398	89037678	-	ENSRNOT00000080842	exonic_part	0.914343	0.134592	0.0672924	57.6314	49.4818	0.00677077
ENSRNOG00000055525:E033	ENSRNOG00000055525	E033	TRUE	OK	FALSE	26.463	65.7085	0.0401901	0.0119536	0.0351301	0.373766	0.879903	chr1	89037932	89038083	-	ENSRNOT00000080842	exonic_part	0.87947	0.335624	0.167807	26.8205	26.4371	0.00677077
ENSRNOG00000055525:E034	ENSRNOG00000055525	E034	TRUE	OK	FALSE	31.4356	17.4335	0.00060964	0.0107113	0.0033857	0.0194095	0.404285	chr1	89038174	89038288	-	ENSRNOT00000080842	exonic_part	0.447764	0.547215	0.273598	29.5484	33.5753	0.00677077
ENSRNOG00000055525:E035	ENSRNOG00000055525	E035	TRUE	OK	FALSE	359.609	9408.29	9.26495e-06	0.00467841	0.000615843	1.00786e-05	0.00254717	chr1	89038494	89040509	-	ENSRNOT00000080842	exonic_part	0.00295121	-0.378346	-0.189079	435.668	283.096	0.00677077
ENSRNOG00000055525:E036	ENSRNOG00000055525	E036	TRUE	OK	FALSE	19.9873	39.0026	0.0237426	0.0144979	0.0218897	0.878599	0.985966	chr1	89040733	89040806	-	ENSRNOT00000080842	exonic_part	0.98713	-0.0228744	-0.011437	22.4532	17.3527	0.00677077
ENSRNOG00000055525:E037	ENSRNOG00000055525	E037	TRUE	OK	FALSE	4.61697	9.81093	0.184847	0.0491117	0.156237	0.41376	0.893676	chr1	89041812	89042145	-	ENSRNOT00000080842	exonic_part	0.891634	-0.545127	-0.272562	5.94801	3.20411	0.00677077
ENSRNOG00000055525:E038	ENSRNOG00000055525	E038	FALSE	ALL_ZERO	TRUE	0	0	NA	Inf	NA	NA	NA	chr1	89042146	89042176	-	ENSRNOT00000080842	exonic_part	NA	NA	NA	NA	NA	0.00677077
ENSRNOG00000055525:J039	ENSRNOG00000055525	J039	TRUE	OK	FALSE	14.6323	11.5774	0.0296552	0.0175518	0.0274911	0.448262	0.903691	chr1	89023472	89023545	-	ENSRNOT00000080842	splice_site	0.901131	0.315592	0.157793	14.8808	14.4998	0.00677077
ENSRNOG00000055525:J040	ENSRNOG00000055525	J040	TRUE	OK	FALSE	21.8834	32.5366	0.0429076	0.013545	0.0382595	0.946847	0.994064	chr1	89023675	89023792	-	ENSRNOT00000080842	splice_site	0.996583	-0.0155595	-0.00777959	24.6067	19.1126	0.00677077
ENSRNOG00000055525:J041	ENSRNOG00000055525	J041	TRUE	OK	FALSE	16.5147	22.5187	0.0196296	0.0161735	0.0190379	0.0926246	0.665564	chr1	89023876	89023977	-	ENSRNOT00000080842	splice_site	0.704377	0.62818	0.314085	14.9486	18.0351	0.00677077
ENSRNOG00000055525:J042	ENSRNOG00000055525	J042	TRUE	OK	FALSE	9.6724	16.2365	0.0155347	0.0237527	0.0171658	0.00946545	0.29709	chr1	89024085	89024323	-	ENSRNOT00000080842	splice_site	0.334183	1.14772	0.573855	7.14761	12.3572	0.00677077
ENSRNOG00000055525:J043	ENSRNOG00000055525	J043	TRUE	OK	FALSE	12.5384	13.5944	0.000266409	0.0195712	0.00510403	0.98867	0.998856	chr1	89024501	89024586	-	ENSRNOT00000080842	splice_site	1	-0.00494685	-0.00247339	14.0104	10.9612	0.00677077
ENSRNOG00000055525:J044	ENSRNOG00000055525	J044	TRUE	OK	FALSE	24.0806	33.1114	0.0235556	0.0128073	0.021774	0.0330573	0.491351	chr1	89024661	89024744	-	ENSRNOT00000080842	splice_site	0.535591	0.751375	0.375678	20.8402	27.2668	0.00677077
ENSRNOG00000055525:J045	ENSRNOG00000055525	J045	FALSE	LOW_COUNTS_INDEP_FILTER	FALSE	0.620976	0.532172	0.0107222	0.290397	0.0862954	0.531867	NA	chr1	89024885	89027494	-	ENSRNOT00000080842	splice_site	0.922815	NA	NA	NA	NA	0.00677077
ENSRNOG00000055525:J046	ENSRNOG00000055525	J046	TRUE	OK	FALSE	18.6317	21.6531	0.000455935	0.0149561	0.00417549	0.395703	0.887745	chr1	89027604	89027686	-	ENSRNOT00000080842	splice_site	0.886268	-0.249214	-0.124605	22.4163	14.8437	0.00677077
ENSRNOG00000055525:J047	ENSRNOG00000055525	J047	TRUE	OK	FALSE	11.2616	11.3884	0.00809688	0.0211712	0.0109115	0.265874	0.831213	chr1	89027776	89027865	-	ENSRNOT00000080842	splice_site	0.841827	0.449074	0.224534	10.9027	11.6533	0.00677077
ENSRNOG00000055525:J048	ENSRNOG00000055525	J048	TRUE	OK	FALSE	32.5388	290.51	0.068826	0.0108973	0.0593913	0.973783	0.997364	chr1	89029159	89029406	-	ENSRNOT00000080842	splice_site	1	-0.159932	-0.0799635	38.134	26.8706	0.00677077
ENSRNOG00000055525:J049	ENSRNOG00000055525	J049	TRUE	OK	FALSE	32.2117	390.791	0.0508922	0.0109525	0.0449762	0.192161	0.783504	chr1	89029631	89030130	-	ENSRNOT00000080842	splice_site	0.80612	-0.623842	-0.311911	42.4391	21.8509	0.00677077
ENSRNOG00000055525:J050	ENSRNOG00000055525	J050	TRUE	OK	FALSE	11.8624	68.1021	0.079068	0.0203755	0.0699843	0.661534	0.953903	chr1	89030291	89030386	-	ENSRNOT00000080842	splice_site	0.952309	-0.399023	-0.199509	14.7841	8.82444	0.00677077
ENSRNOG00000055525:J051	ENSRNOG00000055525	J051	TRUE	OK	FALSE	21.8291	26.139	0.0219869	0.0135651	0.0206309	0.431117	0.898837	chr1	89030465	89030543	-	ENSRNOT00000080842	splice_site	0.896299	0.293057	0.146525	22.1703	21.2502	0.00677077
ENSRNOG00000055525:J052	ENSRNOG00000055525	J052	TRUE	OK	FALSE	8.73434	16.9652	0.0653144	0.0257174	0.0584573	0.652646	0.952235	chr1	89030664	89030807	-	ENSRNOT00000080842	splice_site	0.95026	0.312968	0.156482	8.76027	8.53005	0.00677077
ENSRNOG00000055525:J053	ENSRNOG00000055525	J053	TRUE	OK	FALSE	15.1255	21.6564	0.000323284	0.0171576	0.0045984	0.548421	0.929397	chr1	89030966	89032117	-	ENSRNOT00000080842	splice_site	0.927244	-0.197938	-0.0989673	18.0438	12.3688	0.00677077
ENSRNOG00000055525:J054	ENSRNOG00000055525	J054	TRUE	OK	FALSE	8.28418	13.1409	0.0543372	0.0268182	0.049339	0.971606	0.997058	chr1	89032255	89032337	-	ENSRNOT00000080842	splice_site	1	0.0289835	0.0144916	9.27135	7.42417	0.00677077
ENSRNOG00000055525:J055	ENSRNOG00000055525	J055	TRUE	OK	FALSE	19.2294	7.92964	0.000144436	0.014661	0.0034659	0.845812	0.981897	chr1	89032429	89032517	-	ENSRNOT00000080842	splice_site	0.982561	0.0600883	0.0300436	21.1698	17.3167	0.00677077
ENSRNOG00000055525:J056	ENSRNOG00000055525	J056	TRUE	OK	FALSE	15.1147	6.20619	0.000139993	0.0171659	0.00402807	0.170172	0.765767	chr1	89032633	89033178	-	ENSRNOT00000080842	splice_site	0.791966	0.442032	0.221012	14.6343	15.5516	0.00677077
ENSRNOG00000055525:J057	ENSRNOG00000055525	J057	TRUE	OK	FALSE	15.9784	17.3351	0.00793565	0.0165331	0.00965655	0.631462	0.948572	chr1	89033252	89033386	-	ENSRNOT00000080842	splice_site	0.94592	0.171144	0.0855705	16.8367	14.8603	0.00677077
ENSRNOG00000055525:J058	ENSRNOG00000055525	J058	TRUE	OK	FALSE	12.9733	25.7011	0.0179299	0.0190982	0.0181311	0.0200194	0.408612	chr1	89033491	89033586	-	ENSRNOT00000080842	splice_site	0.452218	0.954794	0.477391	10.291	15.5549	0.00677077
ENSRNOG00000055525:J059	ENSRNOG00000055525	J059	TRUE	OK	FALSE	6.21384	15.4018	0.161295	0.0339345	0.137322	0.284212	0.840638	chr1	89033676	89033750	-	ENSRNOT00000080842	splice_site	0.848749	0.936943	0.468468	4.97045	7.44615	0.00677077
ENSRNOG00000055525:J060	ENSRNOG00000055525	J060	TRUE	OK	FALSE	8.93749	5.15391	0.000693974	0.0252569	0.0074087	0.623919	0.946544	chr1	89033935	89034096	-	ENSRNOT00000080842	splice_site	0.943785	0.209965	0.104982	9.34696	8.4796	0.00677077
ENSRNOG00000055525:J061	ENSRNOG00000055525	J061	TRUE	OK	FALSE	25.764	10.1224	0.00267254	0.0123272	0.00476303	0.047461	0.553684	chr1	89034210	89034670	-	ENSRNOT00000080842	splice_site	0.597559	0.522998	0.261492	24.2941	27.2074	0.00677077
ENSRNOG00000055525:J062	ENSRNOG00000055525	J062	TRUE	OK	FALSE	12.9301	6.22817	0.00276876	0.0191438	0.00682686	0.722301	0.96434	chr1	89034788	89035141	-	ENSRNOT00000080842	splice_site	0.964026	0.129963	0.0649809	13.9979	12.0136	0.00677077
ENSRNOG00000055525:J063	ENSRNOG00000055525	J063	TRUE	OK	FALSE	7.06894	7.22971	0.000494048	0.03049	0.00845563	0.438339	0.900962	chr1	89035237	89035332	-	ENSRNOT00000080842	splice_site	0.898267	-0.370791	-0.185394	8.72277	5.3032	0.00677077
ENSRNOG00000055525:J064	ENSRNOG00000055525	J064	TRUE	OK	FALSE	14.7339	49.2695	0.0541624	0.0174684	0.0479951	0.214344	0.7997	chr1	89035479	89035635	-	ENSRNOT00000080842	splice_site	0.818123	0.613787	0.306889	13.3761	15.9877	0.00677077
ENSRNOG00000055525:J065	ENSRNOG00000055525	J065	TRUE	OK	FALSE	16.866	32.897	0.0167046	0.0159504	0.0165697	0.173329	0.768705	chr1	89035749	89035886	-	ENSRNOT00000080842	splice_site	0.794188	0.513031	0.256511	15.8817	17.7064	0.00677077
ENSRNOG00000055525:J066	ENSRNOG00000055525	J066	TRUE	OK	FALSE	6.87065	6.74575	0.00252077	0.0312124	0.0104638	0.973389	0.997283	chr1	89035985	89036265	-	ENSRNOT00000080842	splice_site	1	-0.0217658	-0.0108828	7.77414	6.0115	0.00677077
ENSRNOG00000055525:J067	ENSRNOG00000055525	J067	TRUE	OK	FALSE	15.9012	63.5906	0.0317212	0.0165869	0.0289125	0.313265	0.855141	chr1	89036360	89036652	-	ENSRNOT00000080842	splice_site	0.859523	-0.44661	-0.223301	20.1849	11.6699	0.00677077
ENSRNOG00000055525:J068	ENSRNOG00000055525	J068	TRUE	OK	FALSE	9.04739	10.1412	0.0263547	0.0250164	0.0260915	0.260612	0.828478	chr1	89036931	89037164	-	ENSRNOT00000080842	splice_site	0.839913	0.528289	0.264142	8.44255	9.53488	0.00677077
ENSRNOG00000055525:J069	ENSRNOG00000055525	J069	TRUE	OK	FALSE	24.3658	10.7088	0.000305985	0.0127213	0.0033444	0.449752	0.904274	chr1	89037220	89037398	-	ENSRNOT00000080842	splice_site	0.901761	0.199788	0.0998914	25.5453	22.9755	0.00677077
[truncated: 46,518 more rows]

## Sheet: Sham_DvN.junctSeq.resultssigGen
featureID	geneID	countbinID	testable	status	allZero	baseMean	baseVar	dispBeforeSharing	dispFitted	dispersion	pvalue	padjust	chr	start	end	strand	transcripts	featureType	padjust_noFilter	log2FC(Sham_N/Sham_D)	log2FCvst(Sham_N/Sham_D)	expr_Sham_D	expr_Sham_N	geneWisePadj
[truncated: 42,524 more rows]

[truncated: 4 more sheets: CNvNE.junctSeq.resultssigGenes., CNvDB.junctSeq.resultssigGenes., Ex_DvN.junctSeq.resultssigGenes, Dec_DvN.junctSeq.resultssigGene]
