# Supplementary material for: Alternative Isoform Analysis of Ttc8 Expression in the Rat Pineal Gland Using a Multi-Platform Sequencing Approach Reveals Neural Regulation
Source: PLoS One. 2016 Sep 29;11(9):e0163590. doi: 10.1371/journal.pone.0163590 (PMC5042479; doi:10.1371/journal.pone.0163590)
Supplement: S5 Dataset — This includes all exonic regions and known/novel splice junctions and their unique identifiers. (GZ) [file pone.0163590.s006.gz]

Archive with 1 entries (1 files):
- pone.0163590.s006
