# Supplementary material for: Alternative Isoform Analysis of Ttc8 Expression in the Rat Pineal Gland Using a Multi-Platform Sequencing Approach Reveals Neural Regulation
Source: PLoS One. 2016 Sep 29;11(9):e0163590. doi: 10.1371/journal.pone.0163590 (PMC5042479; doi:10.1371/journal.pone.0163590)
Supplement: S5 Dataset — This includes all exonic regions and known/novel splice junctions and their unique identifiers. (GZ) [file pone.0163590.s006.gz › pone.0163590.s006]

chr1	ScalaUtils	aggregate_gene	396700	409676	.	+	.	gene_id ENSRNOG00000046319; tx_set ENSRNOT00000044187+ENSRNOT00000072186; num 000; aggregateGeneStrand +; geneCt 1; tx_ct 2; tx_strands +,+
chr1	ScalaUtils	exonic_part	396700	396905	.	+	.	gene_id ENSRNOG00000046319; tx_set ENSRNOT00000044187+ENSRNOT00000072186; num 001; gene_set ENSRNOG00000046319
chr1	ScalaUtils	exonic_part	397780	397788	.	+	.	gene_id ENSRNOG00000046319; tx_set ENSRNOT00000044187; num 002; gene_set ENSRNOG00000046319
chr1	ScalaUtils	exonic_part	399062	399070	.	+	.	gene_id ENSRNOG00000046319; tx_set ENSRNOT00000044187; num 003; gene_set ENSRNOG00000046319
chr1	ScalaUtils	exonic_part	399545	399556	.	+	.	gene_id ENSRNOG00000046319; tx_set ENSRNOT00000072186; num 004; gene_set ENSRNOG00000046319
chr1	ScalaUtils	exonic_part	399557	399827	.	+	.	gene_id ENSRNOG00000046319; tx_set ENSRNOT00000044187+ENSRNOT00000072186; num 005; gene_set ENSRNOG00000046319
chr1	ScalaUtils	exonic_part	400256	401059	.	+	.	gene_id ENSRNOG00000046319; tx_set ENSRNOT00000044187+ENSRNOT00000072186; num 006; gene_set ENSRNOG00000046319
chr1	ScalaUtils	exonic_part	401912	402136	.	+	.	gene_id ENSRNOG00000046319; tx_set ENSRNOT00000044187+ENSRNOT00000072186; num 007; gene_set ENSRNOG00000046319
chr1	ScalaUtils	exonic_part	403345	403468	.	+	.	gene_id ENSRNOG00000046319; tx_set ENSRNOT00000044187; num 008; gene_set ENSRNOG00000046319
chr1	ScalaUtils	exonic_part	406544	406789	.	+	.	gene_id ENSRNOG00000046319; tx_set ENSRNOT00000044187; num 009; gene_set ENSRNOG00000046319
chr1	ScalaUtils	exonic_part	407504	407627	.	+	.	gene_id ENSRNOG00000046319; tx_set ENSRNOT00000072186; num 010; gene_set ENSRNOG00000046319
chr1	ScalaUtils	exonic_part	408793	409035	.	+	.	gene_id ENSRNOG00000046319; tx_set ENSRNOT00000072186; num 011; gene_set ENSRNOG00000046319
chr1	ScalaUtils	exonic_part	409036	409676	.	+	.	gene_id ENSRNOG00000046319; tx_set ENSRNOT00000044187+ENSRNOT00000072186; num 012; gene_set ENSRNOG00000046319
chr1	ScalaUtils	splice_site	396906	397779	.	+	.	gene_id ENSRNOG00000046319; tx_set ENSRNOT00000044187; num 013; gene_set ENSRNOG00000046319
chr1	ScalaUtils	splice_site	396906	399544	.	+	.	gene_id ENSRNOG00000046319; tx_set ENSRNOT00000072186; num 014; gene_set ENSRNOG00000046319
chr1	ScalaUtils	splice_site	397789	399061	.	+	.	gene_id ENSRNOG00000046319; tx_set ENSRNOT00000044187; num 015; gene_set ENSRNOG00000046319
chr1	ScalaUtils	splice_site	399071	399556	.	+	.	gene_id ENSRNOG00000046319; tx_set ENSRNOT00000044187; num 016; gene_set ENSRNOG00000046319
chr1	ScalaUtils	splice_site	399828	400255	.	+	.	gene_id ENSRNOG00000046319; tx_set ENSRNOT00000044187+ENSRNOT00000072186; num 017; gene_set ENSRNOG00000046319
chr1	ScalaUtils	splice_site	401060	401911	.	+	.	gene_id ENSRNOG00000046319; tx_set ENSRNOT00000044187+ENSRNOT00000072186; num 018; gene_set ENSRNOG00000046319
chr1	ScalaUtils	splice_site	402137	403344	.	+	.	gene_id ENSRNOG00000046319; tx_set ENSRNOT00000044187; num 019; gene_set ENSRNOG00000046319
chr1	ScalaUtils	splice_site	402137	407503	.	+	.	gene_id ENSRNOG00000046319; tx_set ENSRNOT00000072186; num 020; gene_set ENSRNOG00000046319
chr1	ScalaUtils	splice_site	403469	406543	.	+	.	gene_id ENSRNOG00000046319; tx_set ENSRNOT00000044187; num 021; gene_set ENSRNOG00000046319
chr1	ScalaUtils	splice_site	406790	409035	.	+	.	gene_id ENSRNOG00000046319; tx_set ENSRNOT00000044187; num 022; gene_set ENSRNOG00000046319
chr1	ScalaUtils	splice_site	407628	408792	.	+	.	gene_id ENSRNOG00000046319; tx_set ENSRNOT00000072186; num 023; gene_set ENSRNOG00000046319
chr1	ScalaUtils	aggregate_gene	699413	708065	.	+	.	gene_id ENSRNOG00000047964; tx_set ENSRNOT00000072360; num 000; aggregateGeneStrand +; geneCt 1; tx_ct 1; tx_strands +
chr1	ScalaUtils	exonic_part	699413	699618	.	+	.	gene_id ENSRNOG00000047964; tx_set ENSRNOT00000072360; num 001; gene_set ENSRNOG00000047964
chr1	ScalaUtils	exonic_part	702189	702471	.	+	.	gene_id ENSRNOG00000047964; tx_set ENSRNOT00000072360; num 002; gene_set ENSRNOG00000047964
chr1	ScalaUtils	exonic_part	702860	703663	.	+	.	gene_id ENSRNOG00000047964; tx_set ENSRNOT00000072360; num 003; gene_set ENSRNOG00000047964
chr1	ScalaUtils	exonic_part	704513	704737	.	+	.	gene_id ENSRNOG00000047964; tx_set ENSRNOT00000072360; num 004; gene_set ENSRNOG00000047964
chr1	ScalaUtils	exonic_part	705913	706036	.	+	.	gene_id ENSRNOG00000047964; tx_set ENSRNOT00000072360; num 005; gene_set ENSRNOG00000047964
chr1	ScalaUtils	exonic_part	707179	708065	.	+	.	gene_id ENSRNOG00000047964; tx_set ENSRNOT00000072360; num 006; gene_set ENSRNOG00000047964
chr1	ScalaUtils	splice_site	699619	702188	.	+	.	gene_id ENSRNOG00000047964; tx_set ENSRNOT00000072360; num 007; gene_set ENSRNOG00000047964
chr1	ScalaUtils	splice_site	702472	702859	.	+	.	gene_id ENSRNOG00000047964; tx_set ENSRNOT00000072360; num 008; gene_set ENSRNOG00000047964
chr1	ScalaUtils	splice_site	703664	704512	.	+	.	gene_id ENSRNOG00000047964; tx_set ENSRNOT00000072360; num 009; gene_set ENSRNOG00000047964
chr1	ScalaUtils	splice_site	704738	705912	.	+	.	gene_id ENSRNOG00000047964; tx_set ENSRNOT00000072360; num 010; gene_set ENSRNOG00000047964
chr1	ScalaUtils	splice_site	706037	707178	.	+	.	gene_id ENSRNOG00000047964; tx_set ENSRNOT00000072360; num 011; gene_set ENSRNOG00000047964
chr1	ScalaUtils	aggregate_gene	744616	755645	.	-	.	gene_id ENSRNOG00000050370; tx_set ENSRNOT00000073546; num 000; aggregateGeneStrand -; geneCt 1; tx_ct 1; tx_strands -
chr1	ScalaUtils	exonic_part	744616	745499	.	-	.	gene_id ENSRNOG00000050370; tx_set ENSRNOT00000073546; num 001; gene_set ENSRNOG00000050370
chr1	ScalaUtils	exonic_part	747202	747325	.	-	.	gene_id ENSRNOG00000050370; tx_set ENSRNOT00000073546; num 002; gene_set ENSRNOG00000050370
chr1	ScalaUtils	exonic_part	750254	750478	.	-	.	gene_id ENSRNOG00000050370; tx_set ENSRNOT00000073546; num 003; gene_set ENSRNOG00000050370
chr1	ScalaUtils	exonic_part	751392	752195	.	-	.	gene_id ENSRNOG00000050370; tx_set ENSRNOT00000073546; num 004; gene_set ENSRNOG00000050370
chr1	ScalaUtils	exonic_part	752596	752878	.	-	.	gene_id ENSRNOG00000050370; tx_set ENSRNOT00000073546; num 005; gene_set ENSRNOG00000050370
chr1	ScalaUtils	exonic_part	755440	755645	.	-	.	gene_id ENSRNOG00000050370; tx_set ENSRNOT00000073546; num 006; gene_set ENSRNOG00000050370
chr1	ScalaUtils	splice_site	745500	747201	.	-	.	gene_id ENSRNOG00000050370; tx_set ENSRNOT00000073546; num 007; gene_set ENSRNOG00000050370
chr1	ScalaUtils	splice_site	747326	750253	.	-	.	gene_id ENSRNOG00000050370; tx_set ENSRNOT00000073546; num 008; gene_set ENSRNOG00000050370
chr1	ScalaUtils	splice_site	750479	751391	.	-	.	gene_id ENSRNOG00000050370; tx_set ENSRNOT00000073546; num 009; gene_set ENSRNOG00000050370
chr1	ScalaUtils	splice_site	752196	752595	.	-	.	gene_id ENSRNOG00000050370; tx_set ENSRNOT00000073546; num 010; gene_set ENSRNOG00000050370
chr1	ScalaUtils	splice_site	752879	755439	.	-	.	gene_id ENSRNOG00000050370; tx_set ENSRNOT00000073546; num 011; gene_set ENSRNOG00000050370
chr1	ScalaUtils	aggregate_gene	804862	813517	.	-	.	gene_id ENSRNOG00000032365; tx_set ENSRNOT00000041332; num 000; aggregateGeneStrand -; geneCt 1; tx_ct 1; tx_strands -
chr1	ScalaUtils	exonic_part	804862	805748	.	-	.	gene_id ENSRNOG00000032365; tx_set ENSRNOT00000041332; num 001; gene_set ENSRNOG00000032365
chr1	ScalaUtils	exonic_part	806891	807014	.	-	.	gene_id ENSRNOG00000032365; tx_set ENSRNOT00000041332; num 002; gene_set ENSRNOG00000032365
chr1	ScalaUtils	exonic_part	808192	808416	.	-	.	gene_id ENSRNOG00000032365; tx_set ENSRNOT00000041332; num 003; gene_set ENSRNOG00000032365
chr1	ScalaUtils	exonic_part	809267	810070	.	-	.	gene_id ENSRNOG00000032365; tx_set ENSRNOT00000041332; num 004; gene_set ENSRNOG00000032365
chr1	ScalaUtils	exonic_part	810459	810741	.	-	.	gene_id ENSRNOG00000032365; tx_set ENSRNOT00000041332; num 005; gene_set ENSRNOG00000032365
chr1	ScalaUtils	exonic_part	813312	813517	.	-	.	gene_id ENSRNOG00000032365; tx_set ENSRNOT00000041332; num 006; gene_set ENSRNOG00000032365
chr1	ScalaUtils	splice_site	805749	806890	.	-	.	gene_id ENSRNOG00000032365; tx_set ENSRNOT00000041332; num 007; gene_set ENSRNOG00000032365
chr1	ScalaUtils	splice_site	807015	808191	.	-	.	gene_id ENSRNOG00000032365; tx_set ENSRNOT00000041332; num 008; gene_set ENSRNOG00000032365
chr1	ScalaUtils	splice_site	808417	809266	.	-	.	gene_id ENSRNOG00000032365; tx_set ENSRNOT00000041332; num 009; gene_set ENSRNOG00000032365
chr1	ScalaUtils	splice_site	810071	810458	.	-	.	gene_id ENSRNOG00000032365; tx_set ENSRNOT00000041332; num 010; gene_set ENSRNOG00000032365
chr1	ScalaUtils	splice_site	810742	813311	.	-	.	gene_id ENSRNOG00000032365; tx_set ENSRNOT00000041332; num 011; gene_set ENSRNOG00000032365
chr1	ScalaUtils	aggregate_gene	1101965	1116926	.	-	.	gene_id ENSRNOG00000040300; tx_set ENSRNOT00000062027; num 000; aggregateGeneStrand -; geneCt 1; tx_ct 1; tx_strands -
chr1	ScalaUtils	exonic_part	1101965	1102031	.	-	.	gene_id ENSRNOG00000040300; tx_set ENSRNOT00000062027; num 001; gene_set ENSRNOG00000040300
chr1	ScalaUtils	exonic_part	1102696	1102837	.	-	.	gene_id ENSRNOG00000040300; tx_set ENSRNOT00000062027; num 002; gene_set ENSRNOG00000040300
chr1	ScalaUtils	exonic_part	1103429	1103489	.	-	.	gene_id ENSRNOG00000040300; tx_set ENSRNOT00000062027; num 003; gene_set ENSRNOG00000040300
chr1	ScalaUtils	exonic_part	1103491	1103579	.	-	.	gene_id ENSRNOG00000040300; tx_set ENSRNOT00000062027; num 004; gene_set ENSRNOG00000040300
chr1	ScalaUtils	exonic_part	1104127	1104375	.	-	.	gene_id ENSRNOG00000040300; tx_set ENSRNOT00000062027; num 005; gene_set ENSRNOG00000040300
chr1	ScalaUtils	exonic_part	1104638	1104898	.	-	.	gene_id ENSRNOG00000040300; tx_set ENSRNOT00000062027; num 006; gene_set ENSRNOG00000040300
chr1	ScalaUtils	exonic_part	1116611	1116926	.	-	.	gene_id ENSRNOG00000040300; tx_set ENSRNOT00000062027; num 007; gene_set ENSRNOG00000040300
chr1	ScalaUtils	splice_site	1102032	1102695	.	-	.	gene_id ENSRNOG00000040300; tx_set ENSRNOT00000062027; num 008; gene_set ENSRNOG00000040300
chr1	ScalaUtils	splice_site	1102838	1103428	.	-	.	gene_id ENSRNOG00000040300; tx_set ENSRNOT00000062027; num 009; gene_set ENSRNOG00000040300
chr1	ScalaUtils	splice_site	1103490	1103490	.	-	.	gene_id ENSRNOG00000040300; tx_set ENSRNOT00000062027; num 010; gene_set ENSRNOG00000040300
chr1	ScalaUtils	splice_site	1103580	1104126	.	-	.	gene_id ENSRNOG00000040300; tx_set ENSRNOT00000062027; num 011; gene_set ENSRNOG00000040300
chr1	ScalaUtils	splice_site	1104376	1104637	.	-	.	gene_id ENSRNOG00000040300; tx_set ENSRNOT00000062027; num 012; gene_set ENSRNOG00000040300
chr1	ScalaUtils	splice_site	1104899	1116610	.	-	.	gene_id ENSRNOG00000040300; tx_set ENSRNOT00000062027; num 013; gene_set ENSRNOG00000040300
chr1	ScalaUtils	aggregate_gene	1180932	1220916	.	+	.	gene_id ENSRNOG00000061316; tx_set ENSRNOT00000087443; num 000; aggregateGeneStrand +; geneCt 1; tx_ct 1; tx_strands +
chr1	ScalaUtils	exonic_part	1180932	1181397	.	+	.	gene_id ENSRNOG00000061316; tx_set ENSRNOT00000087443; num 001; gene_set ENSRNOG00000061316
chr1	ScalaUtils	exonic_part	1198756	1199004	.	+	.	gene_id ENSRNOG00000061316; tx_set ENSRNOT00000087443; num 002; gene_set ENSRNOG00000061316
chr1	ScalaUtils	exonic_part	1199441	1199707	.	+	.	gene_id ENSRNOG00000061316; tx_set ENSRNOT00000087443; num 003; gene_set ENSRNOG00000061316
chr1	ScalaUtils	exonic_part	1200359	1200553	.	+	.	gene_id ENSRNOG00000061316; tx_set ENSRNOT00000087443; num 004; gene_set ENSRNOG00000061316
chr1	ScalaUtils	exonic_part	1215990	1220916	.	+	.	gene_id ENSRNOG00000061316; tx_set ENSRNOT00000087443; num 005; gene_set ENSRNOG00000061316
chr1	ScalaUtils	splice_site	1181398	1198755	.	+	.	gene_id ENSRNOG00000061316; tx_set ENSRNOT00000087443; num 006; gene_set ENSRNOG00000061316
chr1	ScalaUtils	splice_site	1199005	1199440	.	+	.	gene_id ENSRNOG00000061316; tx_set ENSRNOT00000087443; num 007; gene_set ENSRNOG00000061316
chr1	ScalaUtils	splice_site	1199708	1200358	.	+	.	gene_id ENSRNOG00000061316; tx_set ENSRNOT00000087443; num 008; gene_set ENSRNOG00000061316
chr1	ScalaUtils	splice_site	1200554	1215989	.	+	.	gene_id ENSRNOG00000061316; tx_set ENSRNOT00000087443; num 009; gene_set ENSRNOG00000061316
chr1	ScalaUtils	novel_splice_site	1203157	1203788	.	+	.	gene_id ENSRNOG00000061316; tx_set UNKNOWN_TX; num 010; gene_set UNKNOWN_GENE_SET
chr1	ScalaUtils	aggregate_gene	1390128	1392329	.	-	.	gene_id ENSRNOG00000050129; tx_set ENSRNOT00000075346; num 000; aggregateGeneStrand -; geneCt 1; tx_ct 1; tx_strands -
chr1	ScalaUtils	exonic_part	1390128	1390198	.	-	.	gene_id ENSRNOG00000050129; tx_set ENSRNOT00000075346; num 001; gene_set ENSRNOG00000050129
chr1	ScalaUtils	exonic_part	1390342	1390611	.	-	.	gene_id ENSRNOG00000050129; tx_set ENSRNOT00000075346; num 002; gene_set ENSRNOG00000050129
chr1	ScalaUtils	exonic_part	1390898	1391110	.	-	.	gene_id ENSRNOG00000050129; tx_set ENSRNOT00000075346; num 003; gene_set ENSRNOG00000050129
chr1	ScalaUtils	exonic_part	1392239	1392329	.	-	.	gene_id ENSRNOG00000050129; tx_set ENSRNOT00000075346; num 004; gene_set ENSRNOG00000050129
chr1	ScalaUtils	splice_site	1390199	1390341	.	-	.	gene_id ENSRNOG00000050129; tx_set ENSRNOT00000075346; num 005; gene_set ENSRNOG00000050129
chr1	ScalaUtils	splice_site	1390612	1390897	.	-	.	gene_id ENSRNOG00000050129; tx_set ENSRNOT00000075346; num 006; gene_set ENSRNOG00000050129
chr1	ScalaUtils	splice_site	1391111	1392238	.	-	.	gene_id ENSRNOG00000050129; tx_set ENSRNOT00000075346; num 007; gene_set ENSRNOG00000050129
chr1	ScalaUtils	aggregate_gene	1439099	1442186	.	-	.	gene_id ENSRNOG00000040316; tx_set ENSRNOT00000062051+ENSRNOT00000087543; num 000; aggregateGeneStrand -; geneCt 1; tx_ct 2; tx_strands -,-
chr1	ScalaUtils	exonic_part	1439099	1440121	.	-	.	gene_id ENSRNOG00000040316; tx_set ENSRNOT00000087543+ENSRNOT00000062051; num 001; gene_set ENSRNOG00000040316
chr1	ScalaUtils	exonic_part	1440122	1440382	.	-	.	gene_id ENSRNOG00000040316; tx_set ENSRNOT00000087543; num 002; gene_set ENSRNOG00000040316
chr1	ScalaUtils	exonic_part	1440383	1440643	.	-	.	gene_id ENSRNOG00000040316; tx_set ENSRNOT00000087543+ENSRNOT00000062051; num 003; gene_set ENSRNOG00000040316
chr1	ScalaUtils	exonic_part	1441871	1442186	.	-	.	gene_id ENSRNOG00000040316; tx_set ENSRNOT00000087543+ENSRNOT00000062051; num 004; gene_set ENSRNOG00000040316
chr1	ScalaUtils	splice_site	1440122	1440382	.	-	.	gene_id ENSRNOG00000040316; tx_set ENSRNOT00000062051; num 005; gene_set ENSRNOG00000040316
chr1	ScalaUtils	splice_site	1440644	1441870	.	-	.	gene_id ENSRNOG00000040316; tx_set ENSRNOT00000087543+ENSRNOT00000062051; num 006; gene_set ENSRNOG00000040316
chr1	ScalaUtils	aggregate_gene	1454868	1474846	.	-	.	gene_id ENSRNOG00000023659; tx_set ENSRNOT00000028992; num 000; aggregateGeneStrand -; geneCt 1; tx_ct 1; tx_strands -
chr1	ScalaUtils	exonic_part	1454868	1455010	.	-	.	gene_id ENSRNOG00000023659; tx_set ENSRNOT00000028992; num 001; gene_set ENSRNOG00000023659
chr1	ScalaUtils	exonic_part	1455596	1455739	.	-	.	gene_id ENSRNOG00000023659; tx_set ENSRNOT00000028992; num 002; gene_set ENSRNOG00000023659
chr1	ScalaUtils	exonic_part	1472804	1473067	.	-	.	gene_id ENSRNOG00000023659; tx_set ENSRNOT00000028992; num 003; gene_set ENSRNOG00000023659
chr1	ScalaUtils	exonic_part	1473329	1473589	.	-	.	gene_id ENSRNOG00000023659; tx_set ENSRNOT00000028992; num 004; gene_set ENSRNOG00000023659
chr1	ScalaUtils	exonic_part	1474759	1474846	.	-	.	gene_id ENSRNOG00000023659; tx_set ENSRNOT00000028992; num 005; gene_set ENSRNOG00000023659
chr1	ScalaUtils	splice_site	1455011	1455595	.	-	.	gene_id ENSRNOG00000023659; tx_set ENSRNOT00000028992; num 006; gene_set ENSRNOG00000023659
chr1	ScalaUtils	splice_site	1455740	1472803	.	-	.	gene_id ENSRNOG00000023659; tx_set ENSRNOT00000028992; num 007; gene_set ENSRNOG00000023659
chr1	ScalaUtils	splice_site	1473068	1473328	.	-	.	gene_id ENSRNOG00000023659; tx_set ENSRNOT00000028992; num 008; gene_set ENSRNOG00000023659
chr1	ScalaUtils	splice_site	1473590	1474758	.	-	.	gene_id ENSRNOG00000023659; tx_set ENSRNOT00000028992; num 009; gene_set ENSRNOG00000023659
chr1	ScalaUtils	aggregate_gene	1545134	1546169	.	+	.	gene_id ENSRNOG00000029897; tx_set ENSRNOT00000044523; num 000; aggregateGeneStrand +; geneCt 1; tx_ct 1; tx_strands +
chr1	ScalaUtils	exonic_part	1545134	1546169	.	+	.	gene_id ENSRNOG00000029897; tx_set ENSRNOT00000044523; num 001; gene_set ENSRNOG00000029897
chr1	ScalaUtils	aggregate_gene	1617385	1619634	.	+	.	gene_id ENSRNOG00000042852; tx_set ENSRNOT00000062030; num 000; aggregateGeneStrand +; geneCt 1; tx_ct 1; tx_strands +
chr1	ScalaUtils	exonic_part	1617385	1617460	.	+	.	gene_id ENSRNOG00000042852; tx_set ENSRNOT00000062030; num 001; gene_set ENSRNOG00000042852
chr1	ScalaUtils	exonic_part	1618593	1618823	.	+	.	gene_id ENSRNOG00000042852; tx_set ENSRNOT00000062030; num 002; gene_set ENSRNOG00000042852
chr1	ScalaUtils	exonic_part	1619089	1619355	.	+	.	gene_id ENSRNOG00000042852; tx_set ENSRNOT00000062030; num 003; gene_set ENSRNOG00000042852
chr1	ScalaUtils	exonic_part	1619507	1619634	.	+	.	gene_id ENSRNOG00000042852; tx_set ENSRNOT00000062030; num 004; gene_set ENSRNOG00000042852
chr1	ScalaUtils	splice_site	1617461	1618592	.	+	.	gene_id ENSRNOG00000042852; tx_set ENSRNOT00000062030; num 005; gene_set ENSRNOG00000042852
chr1	ScalaUtils	splice_site	1618824	1619088	.	+	.	gene_id ENSRNOG00000042852; tx_set ENSRNOT00000062030; num 006; gene_set ENSRNOG00000042852
chr1	ScalaUtils	splice_site	1619356	1619506	.	+	.	gene_id ENSRNOG00000042852; tx_set ENSRNOT00000062030; num 007; gene_set ENSRNOG00000042852
chr1	ScalaUtils	novel_splice_site	1550622	1628762	.	+	.	gene_id ENSRNOG00000042852; tx_set UNKNOWN_TX; num 008; gene_set UNKNOWN_GENE_SET
chr1	ScalaUtils	aggregate_gene	1669086	1669361	.	-	.	gene_id ENSRNOG00000055877; tx_set ENSRNOT00000083044; num 000; aggregateGeneStrand -; geneCt 1; tx_ct 1; tx_strands -
chr1	ScalaUtils	exonic_part	1669086	1669361	.	-	.	gene_id ENSRNOG00000055877; tx_set ENSRNOT00000083044; num 001; gene_set ENSRNOG00000055877
chr1	ScalaUtils	aggregate_gene	1702696	1731210	.	+	.	gene_id ENSRNOG00000014303; tx_set ENSRNOT00000019181; num 000; aggregateGeneStrand +; geneCt 1; tx_ct 1; tx_strands +
chr1	ScalaUtils	exonic_part	1702696	1703497	.	+	.	gene_id ENSRNOG00000014303; tx_set ENSRNOT00000019181; num 001; gene_set ENSRNOG00000014303
chr1	ScalaUtils	exonic_part	1709227	1709387	.	+	.	gene_id ENSRNOG00000014303; tx_set ENSRNOT00000019181; num 002; gene_set ENSRNOG00000014303
chr1	ScalaUtils	exonic_part	1712448	1712589	.	+	.	gene_id ENSRNOG00000014303; tx_set ENSRNOT00000019181; num 003; gene_set ENSRNOG00000014303
chr1	ScalaUtils	exonic_part	1717435	1717560	.	+	.	gene_id ENSRNOG00000014303; tx_set ENSRNOT00000019181; num 004; gene_set ENSRNOG00000014303
chr1	ScalaUtils	exonic_part	1720445	1720621	.	+	.	gene_id ENSRNOG00000014303; tx_set ENSRNOT00000019181; num 005; gene_set ENSRNOG00000014303
chr1	ScalaUtils	exonic_part	1723325	1723417	.	+	.	gene_id ENSRNOG00000014303; tx_set ENSRNOT00000019181; num 006; gene_set ENSRNOG00000014303
chr1	ScalaUtils	exonic_part	1729443	1731210	.	+	.	gene_id ENSRNOG00000014303; tx_set ENSRNOT00000019181; num 007; gene_set ENSRNOG00000014303
chr1	ScalaUtils	splice_site	1703498	1709226	.	+	.	gene_id ENSRNOG00000014303; tx_set ENSRNOT00000019181; num 008; gene_set ENSRNOG00000014303
chr1	ScalaUtils	splice_site	1709388	1712447	.	+	.	gene_id ENSRNOG00000014303; tx_set ENSRNOT00000019181; num 009; gene_set ENSRNOG00000014303
chr1	ScalaUtils	splice_site	1712590	1717434	.	+	.	gene_id ENSRNOG00000014303; tx_set ENSRNOT00000019181; num 010; gene_set ENSRNOG00000014303
chr1	ScalaUtils	splice_site	1717561	1720444	.	+	.	gene_id ENSRNOG00000014303; tx_set ENSRNOT00000019181; num 011; gene_set ENSRNOG00000014303
chr1	ScalaUtils	splice_site	1720622	1723324	.	+	.	gene_id ENSRNOG00000014303; tx_set ENSRNOT00000019181; num 012; gene_set ENSRNOG00000014303
chr1	ScalaUtils	splice_site	1723418	1729442	.	+	.	gene_id ENSRNOG00000014303; tx_set ENSRNOT00000019181; num 013; gene_set ENSRNOG00000014303
chr1	ScalaUtils	novel_splice_site	1671444	1709226	.	+	.	gene_id ENSRNOG00000014303; tx_set UNKNOWN_TX; num 014; gene_set UNKNOWN_GENE_SET
chr1	ScalaUtils	novel_splice_site	1712590	1720411	.	+	.	gene_id ENSRNOG00000014303; tx_set UNKNOWN_TX; num 015; gene_set UNKNOWN_GENE_SET
chr1	ScalaUtils	novel_splice_site	1714017	1714038	.	+	.	gene_id ENSRNOG00000014303; tx_set UNKNOWN_TX; num 016; gene_set UNKNOWN_GENE_SET
chr1	ScalaUtils	novel_splice_site	1717561	1720411	.	+	.	gene_id ENSRNOG00000014303; tx_set UNKNOWN_TX; num 017; gene_set UNKNOWN_GENE_SET
chr1	ScalaUtils	novel_splice_site	1717561	1720461	.	+	.	gene_id ENSRNOG00000014303; tx_set UNKNOWN_TX; num 018; gene_set UNKNOWN_GENE_SET
chr1	ScalaUtils	novel_splice_site	1717561	1720465	.	+	.	gene_id ENSRNOG00000014303; tx_set UNKNOWN_TX; num 019; gene_set UNKNOWN_GENE_SET
chr1	ScalaUtils	novel_splice_site	1720622	1729442	.	+	.	gene_id ENSRNOG00000014303; tx_set UNKNOWN_TX; num 020; gene_set UNKNOWN_GENE_SET
chr1	ScalaUtils	aggregate_gene	1736276	1767618	.	-	.	gene_id ENSRNOG00000014330; tx_set ENSRNOT00000019623; num 000; aggregateGeneStrand -; geneCt 1; tx_ct 1; tx_strands -
chr1	ScalaUtils	exonic_part	1736276	1736443	.	-	.	gene_id ENSRNOG00000014330; tx_set ENSRNOT00000019623; num 001; gene_set ENSRNOG00000014330
chr1	ScalaUtils	exonic_part	1740727	1740943	.	-	.	gene_id ENSRNOG00000014330; tx_set ENSRNOT00000019623; num 002; gene_set ENSRNOG00000014330
chr1	ScalaUtils	exonic_part	1742558	1742643	.	-	.	gene_id ENSRNOG00000014330; tx_set ENSRNOT00000019623; num 003; gene_set ENSRNOG00000014330
chr1	ScalaUtils	exonic_part	1743231	1743351	.	-	.	gene_id ENSRNOG00000014330; tx_set ENSRNOT00000019623; num 004; gene_set ENSRNOG00000014330
chr1	ScalaUtils	exonic_part	1746299	1746403	.	-	.	gene_id ENSRNOG00000014330; tx_set ENSRNOT00000019623; num 005; gene_set ENSRNOG00000014330
chr1	ScalaUtils	exonic_part	1749366	1749397	.	-	.	gene_id ENSRNOG00000014330; tx_set ENSRNOT00000019623; num 006; gene_set ENSRNOG00000014330
chr1	ScalaUtils	exonic_part	1750791	1750895	.	-	.	gene_id ENSRNOG00000014330; tx_set ENSRNOT00000019623; num 007; gene_set ENSRNOG00000014330
chr1	ScalaUtils	exonic_part	1767598	1767618	.	-	.	gene_id ENSRNOG00000014330; tx_set ENSRNOT00000019623; num 008; gene_set ENSRNOG00000014330
chr1	ScalaUtils	splice_site	1736444	1740726	.	-	.	gene_id ENSRNOG00000014330; tx_set ENSRNOT00000019623; num 009; gene_set ENSRNOG00000014330
chr1	ScalaUtils	splice_site	1740944	1742557	.	-	.	gene_id ENSRNOG00000014330; tx_set ENSRNOT00000019623; num 010; gene_set ENSRNOG00000014330
chr1	ScalaUtils	splice_site	1742644	1743230	.	-	.	gene_id ENSRNOG00000014330; tx_set ENSRNOT00000019623; num 011; gene_set ENSRNOG00000014330
chr1	ScalaUtils	splice_site	1743352	1746298	.	-	.	gene_id ENSRNOG00000014330; tx_set ENSRNOT00000019623; num 012; gene_set ENSRNOG00000014330
chr1	ScalaUtils	splice_site	1746404	1749365	.	-	.	gene_id ENSRNOG00000014330; tx_set ENSRNOT00000019623; num 013; gene_set ENSRNOG00000014330
chr1	ScalaUtils	splice_site	1749398	1750790	.	-	.	gene_id ENSRNOG00000014330; tx_set ENSRNOT00000019623; num 014; gene_set ENSRNOG00000014330
chr1	ScalaUtils	splice_site	1750896	1767597	.	-	.	gene_id ENSRNOG00000014330; tx_set ENSRNOT00000019623; num 015; gene_set ENSRNOG00000014330
chr1	ScalaUtils	novel_splice_site	1736444	1740773	.	-	.	gene_id ENSRNOG00000014330; tx_set UNKNOWN_TX; num 016; gene_set UNKNOWN_GENE_SET
chr1	ScalaUtils	novel_splice_site	1736444	1742557	.	-	.	gene_id ENSRNOG00000014330; tx_set UNKNOWN_TX; num 017; gene_set UNKNOWN_GENE_SET
chr1	ScalaUtils	novel_splice_site	1739686	1739715	.	-	.	gene_id ENSRNOG00000014330; tx_set UNKNOWN_TX; num 018; gene_set UNKNOWN_GENE_SET
chr1	ScalaUtils	novel_splice_site	1749398	1750188	.	-	.	gene_id ENSRNOG00000014330; tx_set UNKNOWN_TX; num 019; gene_set UNKNOWN_GENE_SET
chr1	ScalaUtils	novel_splice_site	1750896	1766901	.	-	.	gene_id ENSRNOG00000014330; tx_set UNKNOWN_TX; num 020; gene_set UNKNOWN_GENE_SET
chr1	ScalaUtils	novel_splice_site	1750896	1783710	.	-	.	gene_id ENSRNOG00000014330; tx_set UNKNOWN_TX; num 021; gene_set UNKNOWN_GENE_SET
chr1	ScalaUtils	novel_splice_site	1750896	1783894	.	-	.	gene_id ENSRNOG00000014330; tx_set UNKNOWN_TX; num 022; gene_set UNKNOWN_GENE_SET
chr1	ScalaUtils	novel_splice_site	1759906	1760483	.	-	.	gene_id ENSRNOG00000014330; tx_set UNKNOWN_TX; num 023; gene_set UNKNOWN_GENE_SET
chr1	ScalaUtils	aggregate_gene	1771710	1782091	.	+	.	gene_id ENSRNOG00000049505; tx_set ENSRNOT00000073528+ENSRNOT00000080138; num 000; aggregateGeneStrand +; geneCt 1; tx_ct 2; tx_strands +,+
chr1	ScalaUtils	exonic_part	1771710	1771720	.	+	.	gene_id ENSRNOG00000049505; tx_set ENSRNOT00000080138; num 001; gene_set ENSRNOG00000049505
chr1	ScalaUtils	exonic_part	1771721	1771889	.	+	.	gene_id ENSRNOG00000049505; tx_set ENSRNOT00000080138+ENSRNOT00000073528; num 002; gene_set ENSRNOG00000049505
chr1	ScalaUtils	exonic_part	1772196	1772318	.	+	.	gene_id ENSRNOG00000049505; tx_set ENSRNOT00000080138+ENSRNOT00000073528; num 003; gene_set ENSRNOG00000049505
chr1	ScalaUtils	exonic_part	1773279	1773356	.	+	.	gene_id ENSRNOG00000049505; tx_set ENSRNOT00000080138; num 004; gene_set ENSRNOG00000049505
chr1	ScalaUtils	exonic_part	1774163	1774343	.	+	.	gene_id ENSRNOG00000049505; tx_set ENSRNOT00000080138+ENSRNOT00000073528; num 005; gene_set ENSRNOG00000049505
chr1	ScalaUtils	exonic_part	1776351	1776486	.	+	.	gene_id ENSRNOG00000049505; tx_set ENSRNOT00000080138+ENSRNOT00000073528; num 006; gene_set ENSRNOG00000049505
chr1	ScalaUtils	exonic_part	1777792	1777943	.	+	.	gene_id ENSRNOG00000049505; tx_set ENSRNOT00000080138+ENSRNOT00000073528; num 007; gene_set ENSRNOG00000049505
chr1	ScalaUtils	exonic_part	1779039	1779161	.	+	.	gene_id ENSRNOG00000049505; tx_set ENSRNOT00000080138+ENSRNOT00000073528; num 008; gene_set ENSRNOG00000049505
chr1	ScalaUtils	exonic_part	1781221	1781554	.	+	.	gene_id ENSRNOG00000049505; tx_set ENSRNOT00000080138+ENSRNOT00000073528; num 009; gene_set ENSRNOG00000049505
chr1	ScalaUtils	exonic_part	1781555	1782091	.	+	.	gene_id ENSRNOG00000049505; tx_set ENSRNOT00000080138; num 010; gene_set ENSRNOG00000049505
chr1	ScalaUtils	splice_site	1771890	1772195	.	+	.	gene_id ENSRNOG00000049505; tx_set ENSRNOT00000080138+ENSRNOT00000073528; num 011; gene_set ENSRNOG00000049505
chr1	ScalaUtils	splice_site	1772319	1773278	.	+	.	gene_id ENSRNOG00000049505; tx_set ENSRNOT00000080138; num 012; gene_set ENSRNOG00000049505
chr1	ScalaUtils	splice_site	1772319	1774162	.	+	.	gene_id ENSRNOG00000049505; tx_set ENSRNOT00000073528; num 013; gene_set ENSRNOG00000049505
chr1	ScalaUtils	splice_site	1773357	1774162	.	+	.	gene_id ENSRNOG00000049505; tx_set ENSRNOT00000080138; num 014; gene_set ENSRNOG00000049505
chr1	ScalaUtils	splice_site	1774344	1776350	.	+	.	gene_id ENSRNOG00000049505; tx_set ENSRNOT00000080138+ENSRNOT00000073528; num 015; gene_set ENSRNOG00000049505
chr1	ScalaUtils	splice_site	1776487	1777791	.	+	.	gene_id ENSRNOG00000049505; tx_set ENSRNOT00000080138+ENSRNOT00000073528; num 016; gene_set ENSRNOG00000049505
chr1	ScalaUtils	splice_site	1777944	1779038	.	+	.	gene_id ENSRNOG00000049505; tx_set ENSRNOT00000080138+ENSRNOT00000073528; num 017; gene_set ENSRNOG00000049505
chr1	ScalaUtils	splice_site	1779162	1781220	.	+	.	gene_id ENSRNOG00000049505; tx_set ENSRNOT00000080138+ENSRNOT00000073528; num 018; gene_set ENSRNOG00000049505
chr1	ScalaUtils	aggregate_gene	1784078	1817310	.	+	.	gene_id ENSRNOG00000014916; tx_set ENSRNOT00000020098; num 000; aggregateGeneStrand +; geneCt 1; tx_ct 1; tx_strands +
chr1	ScalaUtils	exonic_part	1784078	1784305	.	+	.	gene_id ENSRNOG00000014916; tx_set ENSRNOT00000020098; num 001; gene_set ENSRNOG00000014916
chr1	ScalaUtils	exonic_part	1795668	1796141	.	+	.	gene_id ENSRNOG00000014916; tx_set ENSRNOT00000020098; num 002; gene_set ENSRNOG00000014916
chr1	ScalaUtils	exonic_part	1800334	1800481	.	+	.	gene_id ENSRNOG00000014916; tx_set ENSRNOT00000020098; num 003; gene_set ENSRNOG00000014916
chr1	ScalaUtils	exonic_part	1802693	1804206	.	+	.	gene_id ENSRNOG00000014916; tx_set ENSRNOT00000020098; num 004; gene_set ENSRNOG00000014916
chr1	ScalaUtils	exonic_part	1806421	1807003	.	+	.	gene_id ENSRNOG00000014916; tx_set ENSRNOT00000020098; num 005; gene_set ENSRNOG00000014916
chr1	ScalaUtils	exonic_part	1811686	1811868	.	+	.	gene_id ENSRNOG00000014916; tx_set ENSRNOT00000020098; num 006; gene_set ENSRNOG00000014916
chr1	ScalaUtils	exonic_part	1812070	1812176	.	+	.	gene_id ENSRNOG00000014916; tx_set ENSRNOT00000020098; num 007; gene_set ENSRNOG00000014916
chr1	ScalaUtils	exonic_part	1813461	1817310	.	+	.	gene_id ENSRNOG00000014916; tx_set ENSRNOT00000020098; num 008; gene_set ENSRNOG00000014916
chr1	ScalaUtils	splice_site	1784306	1795667	.	+	.	gene_id ENSRNOG00000014916; tx_set ENSRNOT00000020098; num 009; gene_set ENSRNOG00000014916
chr1	ScalaUtils	splice_site	1796142	1800333	.	+	.	gene_id ENSRNOG00000014916; tx_set ENSRNOT00000020098; num 010; gene_set ENSRNOG00000014916
chr1	ScalaUtils	splice_site	1800482	1802692	.	+	.	gene_id ENSRNOG00000014916; tx_set ENSRNOT00000020098; num 011; gene_set ENSRNOG00000014916
chr1	ScalaUtils	splice_site	1804207	1806420	.	+	.	gene_id ENSRNOG00000014916; tx_set ENSRNOT00000020098; num 012; gene_set ENSRNOG00000014916
chr1	ScalaUtils	splice_site	1807004	1811685	.	+	.	gene_id ENSRNOG00000014916; tx_set ENSRNOT00000020098; num 013; gene_set ENSRNOG00000014916
chr1	ScalaUtils	splice_site	1811869	1812069	.	+	.	gene_id ENSRNOG00000014916; tx_set ENSRNOT00000020098; num 014; gene_set ENSRNOG00000014916
chr1	ScalaUtils	splice_site	1812177	1813460	.	+	.	gene_id ENSRNOG00000014916; tx_set ENSRNOT00000020098; num 015; gene_set ENSRNOG00000014916
chr1	ScalaUtils	aggregate_gene	1825872	1867787	.	+	.	gene_id ENSRNOG00000014996; tx_set ENSRNOT00000020417; num 000; aggregateGeneStrand +; geneCt 1; tx_ct 1; tx_strands +
chr1	ScalaUtils	exonic_part	1825872	1826352	.	+	.	gene_id ENSRNOG00000014996; tx_set ENSRNOT00000020417; num 001; gene_set ENSRNOG00000014996
chr1	ScalaUtils	exonic_part	1841452	1841626	.	+	.	gene_id ENSRNOG00000014996; tx_set ENSRNOT00000020417; num 002; gene_set ENSRNOG00000014996
chr1	ScalaUtils	exonic_part	1843778	1843935	.	+	.	gene_id ENSRNOG00000014996; tx_set ENSRNOT00000020417; num 003; gene_set ENSRNOG00000014996
chr1	ScalaUtils	exonic_part	1846409	1846589	.	+	.	gene_id ENSRNOG00000014996; tx_set ENSRNOT00000020417; num 004; gene_set ENSRNOG00000014996
chr1	ScalaUtils	exonic_part	1852081	1852202	.	+	.	gene_id ENSRNOG00000014996; tx_set ENSRNOT00000020417; num 005; gene_set ENSRNOG00000014996
chr1	ScalaUtils	exonic_part	1854812	1854917	.	+	.	gene_id ENSRNOG00000014996; tx_set ENSRNOT00000020417; num 006; gene_set ENSRNOG00000014996
chr1	ScalaUtils	exonic_part	1856047	1856205	.	+	.	gene_id ENSRNOG00000014996; tx_set ENSRNOT00000020417; num 007; gene_set ENSRNOG00000014996
chr1	ScalaUtils	exonic_part	1864293	1864419	.	+	.	gene_id ENSRNOG00000014996; tx_set ENSRNOT00000020417; num 008; gene_set ENSRNOG00000014996
chr1	ScalaUtils	exonic_part	1865328	1865462	.	+	.	gene_id ENSRNOG00000014996; tx_set ENSRNOT00000020417; num 009; gene_set ENSRNOG00000014996
chr1	ScalaUtils	exonic_part	1865836	1865962	.	+	.	gene_id ENSRNOG00000014996; tx_set ENSRNOT00000020417; num 010; gene_set ENSRNOG00000014996
chr1	ScalaUtils	exonic_part	1867425	1867787	.	+	.	gene_id ENSRNOG00000014996; tx_set ENSRNOT00000020417; num 011; gene_set ENSRNOG00000014996
chr1	ScalaUtils	splice_site	1826353	1841451	.	+	.	gene_id ENSRNOG00000014996; tx_set ENSRNOT00000020417; num 012; gene_set ENSRNOG00000014996
chr1	ScalaUtils	splice_site	1841627	1843777	.	+	.	gene_id ENSRNOG00000014996; tx_set ENSRNOT00000020417; num 013; gene_set ENSRNOG00000014996
chr1	ScalaUtils	splice_site	1843936	1846408	.	+	.	gene_id ENSRNOG00000014996; tx_set ENSRNOT00000020417; num 014; gene_set ENSRNOG00000014996
chr1	ScalaUtils	splice_site	1846590	1852080	.	+	.	gene_id ENSRNOG00000014996; tx_set ENSRNOT00000020417; num 015; gene_set ENSRNOG00000014996
chr1	ScalaUtils	splice_site	1852203	1854811	.	+	.	gene_id ENSRNOG00000014996; tx_set ENSRNOT00000020417; num 016; gene_set ENSRNOG00000014996
chr1	ScalaUtils	splice_site	1854918	1856046	.	+	.	gene_id ENSRNOG00000014996; tx_set ENSRNOT00000020417; num 017; gene_set ENSRNOG00000014996
chr1	ScalaUtils	splice_site	1856206	1864292	.	+	.	gene_id ENSRNOG00000014996; tx_set ENSRNOT00000020417; num 018; gene_set ENSRNOG00000014996
chr1	ScalaUtils	splice_site	1864420	1865327	.	+	.	gene_id ENSRNOG00000014996; tx_set ENSRNOT00000020417; num 019; gene_set ENSRNOG00000014996
chr1	ScalaUtils	splice_site	1865463	1865835	.	+	.	gene_id ENSRNOG00000014996; tx_set ENSRNOT00000020417; num 020; gene_set ENSRNOG00000014996
chr1	ScalaUtils	splice_site	1865963	1867424	.	+	.	gene_id ENSRNOG00000014996; tx_set ENSRNOT00000020417; num 021; gene_set ENSRNOG00000014996
chr1	ScalaUtils	aggregate_gene	1870388	1885981	.	-	.	gene_id ENSRNOG00000015239; tx_set ENSRNOT00000020810; num 000; aggregateGeneStrand -; geneCt 1; tx_ct 1; tx_strands -
chr1	ScalaUtils	exonic_part	1870388	1870698	.	-	.	gene_id ENSRNOG00000015239; tx_set ENSRNOT00000020810; num 001; gene_set ENSRNOG00000015239
chr1	ScalaUtils	exonic_part	1872471	1872634	.	-	.	gene_id ENSRNOG00000015239; tx_set ENSRNOT00000020810; num 002; gene_set ENSRNOG00000015239
chr1	ScalaUtils	exonic_part	1875309	1875442	.	-	.	gene_id ENSRNOG00000015239; tx_set ENSRNOT00000020810; num 003; gene_set ENSRNOG00000015239
chr1	ScalaUtils	exonic_part	1876050	1876206	.	-	.	gene_id ENSRNOG00000015239; tx_set ENSRNOT00000020810; num 004; gene_set ENSRNOG00000015239
chr1	ScalaUtils	exonic_part	1877023	1877174	.	-	.	gene_id ENSRNOG00000015239; tx_set ENSRNOT00000020810; num 005; gene_set ENSRNOG00000015239
chr1	ScalaUtils	exonic_part	1879475	1879571	.	-	.	gene_id ENSRNOG00000015239; tx_set ENSRNOT00000020810; num 006; gene_set ENSRNOG00000015239
chr1	ScalaUtils	exonic_part	1881030	1881089	.	-	.	gene_id ENSRNOG00000015239; tx_set ENSRNOT00000020810; num 007; gene_set ENSRNOG00000015239
chr1	ScalaUtils	exonic_part	1885809	1885981	.	-	.	gene_id ENSRNOG00000015239; tx_set ENSRNOT00000020810; num 008; gene_set ENSRNOG00000015239
chr1	ScalaUtils	splice_site	1870699	1872470	.	-	.	gene_id ENSRNOG00000015239; tx_set ENSRNOT00000020810; num 009; gene_set ENSRNOG00000015239
chr1	ScalaUtils	splice_site	1872635	1875308	.	-	.	gene_id ENSRNOG00000015239; tx_set ENSRNOT00000020810; num 010; gene_set ENSRNOG00000015239
chr1	ScalaUtils	splice_site	1875443	1876049	.	-	.	gene_id ENSRNOG00000015239; tx_set ENSRNOT00000020810; num 011; gene_set ENSRNOG00000015239
chr1	ScalaUtils	splice_site	1876207	1877022	.	-	.	gene_id ENSRNOG00000015239; tx_set ENSRNOT00000020810; num 012; gene_set ENSRNOG00000015239
chr1	ScalaUtils	splice_site	1877175	1879474	.	-	.	gene_id ENSRNOG00000015239; tx_set ENSRNOT00000020810; num 013; gene_set ENSRNOG00000015239
chr1	ScalaUtils	splice_site	1879572	1881029	.	-	.	gene_id ENSRNOG00000015239; tx_set ENSRNOT00000020810; num 014; gene_set ENSRNOG00000015239
chr1	ScalaUtils	splice_site	1881090	1885808	.	-	.	gene_id ENSRNOG00000015239; tx_set ENSRNOT00000020810; num 015; gene_set ENSRNOG00000015239
chr1	ScalaUtils	novel_splice_site	1875440	1876049	.	-	.	gene_id ENSRNOG00000015239; tx_set UNKNOWN_TX; num 016; gene_set UNKNOWN_GENE_SET
chr1	ScalaUtils	aggregate_gene	1888877	1889236	.	-	.	gene_id ENSRNOG00000053710; tx_set ENSRNOT00000087944; num 000; aggregateGeneStrand -; geneCt 1; tx_ct 1; tx_strands -
chr1	ScalaUtils	exonic_part	1888877	1889236	.	-	.	gene_id ENSRNOG00000053710; tx_set ENSRNOT00000087944; num 001; gene_set ENSRNOG00000053710
chr1	ScalaUtils	aggregate_gene	1897338	1929763	.	+	.	gene_id ENSRNOG00000015552; tx_set ENSRNOT00000021437; num 000; aggregateGeneStrand +; geneCt 1; tx_ct 1; tx_strands +
chr1	ScalaUtils	exonic_part	1897338	1897448	.	+	.	gene_id ENSRNOG00000015552; tx_set ENSRNOT00000021437; num 001; gene_set ENSRNOG00000015552
chr1	ScalaUtils	exonic_part	1901431	1901498	.	+	.	gene_id ENSRNOG00000015552; tx_set ENSRNOT00000021437; num 002; gene_set ENSRNOG00000015552
chr1	ScalaUtils	exonic_part	1901583	1901647	.	+	.	gene_id ENSRNOG00000015552; tx_set ENSRNOT00000021437; num 003; gene_set ENSRNOG00000015552
chr1	ScalaUtils	exonic_part	1903127	1903244	.	+	.	gene_id ENSRNOG00000015552; tx_set ENSRNOT00000021437; num 004; gene_set ENSRNOG00000015552
chr1	ScalaUtils	exonic_part	1904144	1904286	.	+	.	gene_id ENSRNOG00000015552; tx_set ENSRNOT00000021437; num 005; gene_set ENSRNOG00000015552
chr1	ScalaUtils	exonic_part	1905287	1905383	.	+	.	gene_id ENSRNOG00000015552; tx_set ENSRNOT00000021437; num 006; gene_set ENSRNOG00000015552
chr1	ScalaUtils	exonic_part	1906183	1906299	.	+	.	gene_id ENSRNOG00000015552; tx_set ENSRNOT00000021437; num 007; gene_set ENSRNOG00000015552
chr1	ScalaUtils	exonic_part	1909245	1909369	.	+	.	gene_id ENSRNOG00000015552; tx_set ENSRNOT00000021437; num 008; gene_set ENSRNOG00000015552
chr1	ScalaUtils	exonic_part	1912790	1912856	.	+	.	gene_id ENSRNOG00000015552; tx_set ENSRNOT00000021437; num 009; gene_set ENSRNOG00000015552
chr1	ScalaUtils	exonic_part	1914953	1915064	.	+	.	gene_id ENSRNOG00000015552; tx_set ENSRNOT00000021437; num 010; gene_set ENSRNOG00000015552
chr1	ScalaUtils	exonic_part	1917631	1917727	.	+	.	gene_id ENSRNOG00000015552; tx_set ENSRNOT00000021437; num 011; gene_set ENSRNOG00000015552
chr1	ScalaUtils	exonic_part	1921594	1921741	.	+	.	gene_id ENSRNOG00000015552; tx_set ENSRNOT00000021437; num 012; gene_set ENSRNOG00000015552
chr1	ScalaUtils	exonic_part	1928088	1929763	.	+	.	gene_id ENSRNOG00000015552; tx_set ENSRNOT00000021437; num 013; gene_set ENSRNOG00000015552
chr1	ScalaUtils	splice_site	1897449	1901430	.	+	.	gene_id ENSRNOG00000015552; tx_set ENSRNOT00000021437; num 014; gene_set ENSRNOG00000015552
chr1	ScalaUtils	splice_site	1901499	1901582	.	+	.	gene_id ENSRNOG00000015552; tx_set ENSRNOT00000021437; num 015; gene_set ENSRNOG00000015552
chr1	ScalaUtils	splice_site	1901648	1903126	.	+	.	gene_id ENSRNOG00000015552; tx_set ENSRNOT00000021437; num 016; gene_set ENSRNOG00000015552
chr1	ScalaUtils	splice_site	1903245	1904143	.	+	.	gene_id ENSRNOG00000015552; tx_set ENSRNOT00000021437; num 017; gene_set ENSRNOG00000015552
chr1	ScalaUtils	splice_site	1904287	1905286	.	+	.	gene_id ENSRNOG00000015552; tx_set ENSRNOT00000021437; num 018; gene_set ENSRNOG00000015552
chr1	ScalaUtils	splice_site	1905384	1906182	.	+	.	gene_id ENSRNOG00000015552; tx_set ENSRNOT00000021437; num 019; gene_set ENSRNOG00000015552
chr1	ScalaUtils	splice_site	1906300	1909244	.	+	.	gene_id ENSRNOG00000015552; tx_set ENSRNOT00000021437; num 020; gene_set ENSRNOG00000015552
chr1	ScalaUtils	splice_site	1909370	1912789	.	+	.	gene_id ENSRNOG00000015552; tx_set ENSRNOT00000021437; num 021; gene_set ENSRNOG00000015552
chr1	ScalaUtils	splice_site	1912857	1914952	.	+	.	gene_id ENSRNOG00000015552; tx_set ENSRNOT00000021437; num 022; gene_set ENSRNOG00000015552
chr1	ScalaUtils	splice_site	1915065	1917630	.	+	.	gene_id ENSRNOG00000015552; tx_set ENSRNOT00000021437; num 023; gene_set ENSRNOG00000015552
chr1	ScalaUtils	splice_site	1917728	1921593	.	+	.	gene_id ENSRNOG00000015552; tx_set ENSRNOT00000021437; num 024; gene_set ENSRNOG00000015552
chr1	ScalaUtils	splice_site	1921742	1928087	.	+	.	gene_id ENSRNOG00000015552; tx_set ENSRNOT00000021437; num 025; gene_set ENSRNOG00000015552
chr1	ScalaUtils	novel_splice_site	1904287	1906182	.	+	.	gene_id ENSRNOG00000015552; tx_set UNKNOWN_TX; num 026; gene_set UNKNOWN_GENE_SET
chr1	ScalaUtils	aggregate_gene	1938419	1972918	.	+	.	gene_id ENSRNOG00000016041; tx_set ENSRNOT00000065646; num 000; aggregateGeneStrand +; geneCt 1; tx_ct 1; tx_strands +
chr1	ScalaUtils	exonic_part	1938419	1938511	.	+	.	gene_id ENSRNOG00000016041; tx_set ENSRNOT00000065646; num 001; gene_set ENSRNOG00000016041
chr1	ScalaUtils	exonic_part	1942437	1942820	.	+	.	gene_id ENSRNOG00000016041; tx_set ENSRNOT00000065646; num 002; gene_set ENSRNOG00000016041
chr1	ScalaUtils	exonic_part	1955921	1956060	.	+	.	gene_id ENSRNOG00000016041; tx_set ENSRNOT00000065646; num 003; gene_set ENSRNOG00000016041
chr1	ScalaUtils	exonic_part	1965716	1965950	.	+	.	gene_id ENSRNOG00000016041; tx_set ENSRNOT00000065646; num 004; gene_set ENSRNOG00000016041
chr1	ScalaUtils	exonic_part	1969144	1969250	.	+	.	gene_id ENSRNOG00000016041; tx_set ENSRNOT00000065646; num 005; gene_set ENSRNOG00000016041
chr1	ScalaUtils	exonic_part	1970187	1972918	.	+	.	gene_id ENSRNOG00000016041; tx_set ENSRNOT00000065646; num 006; gene_set ENSRNOG00000016041
chr1	ScalaUtils	splice_site	1938512	1942436	.	+	.	gene_id ENSRNOG00000016041; tx_set ENSRNOT00000065646; num 007; gene_set ENSRNOG00000016041
chr1	ScalaUtils	splice_site	1942821	1955920	.	+	.	gene_id ENSRNOG00000016041; tx_set ENSRNOT00000065646; num 008; gene_set ENSRNOG00000016041
chr1	ScalaUtils	splice_site	1956061	1965715	.	+	.	gene_id ENSRNOG00000016041; tx_set ENSRNOT00000065646; num 009; gene_set ENSRNOG00000016041
chr1	ScalaUtils	splice_site	1965951	1969143	.	+	.	gene_id ENSRNOG00000016041; tx_set ENSRNOT00000065646; num 010; gene_set ENSRNOG00000016041
chr1	ScalaUtils	splice_site	1969251	1970186	.	+	.	gene_id ENSRNOG00000016041; tx_set ENSRNOT00000065646; num 011; gene_set ENSRNOG00000016041
chr1	ScalaUtils	aggregate_gene	1999596	2073896	.	-	.	gene_id ENSRNOG00000016054; tx_set ENSRNOT00000021905+ENSRNOT00000061999; num 000; aggregateGeneStrand -; geneCt 1; tx_ct 2; tx_strands -,-
chr1	ScalaUtils	exonic_part	1999596	2000922	.	-	.	gene_id ENSRNOG00000016054; tx_set ENSRNOT00000061999; num 001; gene_set ENSRNOG00000016054
chr1	ScalaUtils	exonic_part	2000923	2001065	.	-	.	gene_id ENSRNOG00000016054; tx_set ENSRNOT00000061999+ENSRNOT00000021905; num 002; gene_set ENSRNOG00000016054
chr1	ScalaUtils	exonic_part	2004233	2004313	.	-	.	gene_id ENSRNOG00000016054; tx_set ENSRNOT00000061999+ENSRNOT00000021905; num 003; gene_set ENSRNOG00000016054
chr1	ScalaUtils	exonic_part	2004314	2005303	.	-	.	gene_id ENSRNOG00000016054; tx_set ENSRNOT00000061999; num 004; gene_set ENSRNOG00000016054
chr1	ScalaUtils	exonic_part	2005304	2005397	.	-	.	gene_id ENSRNOG00000016054; tx_set ENSRNOT00000061999+ENSRNOT00000021905; num 005; gene_set ENSRNOG00000016054
chr1	ScalaUtils	exonic_part	2005601	2005761	.	-	.	gene_id ENSRNOG00000016054; tx_set ENSRNOT00000061999+ENSRNOT00000021905; num 006; gene_set ENSRNOG00000016054
chr1	ScalaUtils	exonic_part	2012644	2014144	.	-	.	gene_id ENSRNOG00000016054; tx_set ENSRNOT00000061999+ENSRNOT00000021905; num 007; gene_set ENSRNOG00000016054
chr1	ScalaUtils	exonic_part	2017387	2017488	.	-	.	gene_id ENSRNOG00000016054; tx_set ENSRNOT00000061999+ENSRNOT00000021905; num 008; gene_set ENSRNOG00000016054
chr1	ScalaUtils	exonic_part	2017489	2017574	.	-	.	gene_id ENSRNOG00000016054; tx_set ENSRNOT00000061999; num 009; gene_set ENSRNOG00000016054
chr1	ScalaUtils	exonic_part	2073763	2073811	.	-	.	gene_id ENSRNOG00000016054; tx_set ENSRNOT00000061999; num 010; gene_set ENSRNOG00000016054
chr1	ScalaUtils	exonic_part	2073857	2073896	.	-	.	gene_id ENSRNOG00000016054; tx_set ENSRNOT00000061999; num 011; gene_set ENSRNOG00000016054
chr1	ScalaUtils	splice_site	2001066	2004232	.	-	.	gene_id ENSRNOG00000016054; tx_set ENSRNOT00000061999+ENSRNOT00000021905; num 012; gene_set ENSRNOG00000016054
chr1	ScalaUtils	splice_site	2004314	2005303	.	-	.	gene_id ENSRNOG00000016054; tx_set ENSRNOT00000021905; num 013; gene_set ENSRNOG00000016054
chr1	ScalaUtils	splice_site	2005398	2005600	.	-	.	gene_id ENSRNOG00000016054; tx_set ENSRNOT00000061999+ENSRNOT00000021905; num 014; gene_set ENSRNOG00000016054
chr1	ScalaUtils	splice_site	2005762	2012643	.	-	.	gene_id ENSRNOG00000016054; tx_set ENSRNOT00000061999+ENSRNOT00000021905; num 015; gene_set ENSRNOG00000016054
chr1	ScalaUtils	splice_site	2014145	2017386	.	-	.	gene_id ENSRNOG00000016054; tx_set ENSRNOT00000061999+ENSRNOT00000021905; num 016; gene_set ENSRNOG00000016054
chr1	ScalaUtils	splice_site	2017575	2073762	.	-	.	gene_id ENSRNOG00000016054; tx_set ENSRNOT00000061999; num 017; gene_set ENSRNOG00000016054
chr1	ScalaUtils	splice_site	2073812	2073856	.	-	.	gene_id ENSRNOG00000016054; tx_set ENSRNOT00000061999; num 018; gene_set ENSRNOG00000016054
chr1	ScalaUtils	novel_splice_site	2017575	2023010	.	-	.	gene_id ENSRNOG00000016054; tx_set UNKNOWN_TX; num 019; gene_set UNKNOWN_GENE_SET
chr1	ScalaUtils	novel_splice_site	2024097	2049139	.	-	.	gene_id ENSRNOG00000016054; tx_set UNKNOWN_TX; num 020; gene_set UNKNOWN_GENE_SET
chr1	ScalaUtils	novel_splice_site	2041726	2067050	.	-	.	gene_id ENSRNOG00000016054; tx_set UNKNOWN_TX; num 021; gene_set UNKNOWN_GENE_SET
chr1	ScalaUtils	aggregate_gene	2333778	2627747	.	-	.	gene_id ENSRNOG00000016381; tx_set ENSRNOT00000022003; num 000; aggregateGeneStrand -; geneCt 1; tx_ct 1; tx_strands -
chr1	ScalaUtils	exonic_part	2333778	2334230	.	-	.	gene_id ENSRNOG00000016381; tx_set ENSRNOT00000022003; num 001; gene_set ENSRNOG00000016381
chr1	ScalaUtils	exonic_part	2375315	2375472	.	-	.	gene_id ENSRNOG00000016381; tx_set ENSRNOT00000022003; num 002; gene_set ENSRNOG00000016381
chr1	ScalaUtils	exonic_part	2377168	2377265	.	-	.	gene_id ENSRNOG00000016381; tx_set ENSRNOT00000022003; num 003; gene_set ENSRNOG00000016381
chr1	ScalaUtils	exonic_part	2425879	2426032	.	-	.	gene_id ENSRNOG00000016381; tx_set ENSRNOT00000022003; num 004; gene_set ENSRNOG00000016381
chr1	ScalaUtils	exonic_part	2436100	2436179	.	-	.	gene_id ENSRNOG00000016381; tx_set ENSRNOT00000022003; num 005; gene_set ENSRNOG00000016381
chr1	ScalaUtils	exonic_part	2451899	2452054	.	-	.	gene_id ENSRNOG00000016381; tx_set ENSRNOT00000022003; num 006; gene_set ENSRNOG00000016381
chr1	ScalaUtils	exonic_part	2510589	2510632	.	-	.	gene_id ENSRNOG00000016381; tx_set ENSRNOT00000022003; num 007; gene_set ENSRNOG00000016381
chr1	ScalaUtils	exonic_part	2626853	2627747	.	-	.	gene_id ENSRNOG00000016381; tx_set ENSRNOT00000022003; num 008; gene_set ENSRNOG00000016381
chr1	ScalaUtils	splice_site	2334231	2375314	.	-	.	gene_id ENSRNOG00000016381; tx_set ENSRNOT00000022003; num 009; gene_set ENSRNOG00000016381
chr1	ScalaUtils	splice_site	2375473	2377167	.	-	.	gene_id ENSRNOG00000016381; tx_set ENSRNOT00000022003; num 010; gene_set ENSRNOG00000016381
chr1	ScalaUtils	splice_site	2377266	2425878	.	-	.	gene_id ENSRNOG00000016381; tx_set ENSRNOT00000022003; num 011; gene_set ENSRNOG00000016381
chr1	ScalaUtils	splice_site	2426033	2436099	.	-	.	gene_id ENSRNOG00000016381; tx_set ENSRNOT00000022003; num 012; gene_set ENSRNOG00000016381
chr1	ScalaUtils	splice_site	2436180	2451898	.	-	.	gene_id ENSRNOG00000016381; tx_set ENSRNOT00000022003; num 013; gene_set ENSRNOG00000016381
chr1	ScalaUtils	splice_site	2452055	2510588	.	-	.	gene_id ENSRNOG00000016381; tx_set ENSRNOT00000022003; num 014; gene_set ENSRNOG00000016381
chr1	ScalaUtils	splice_site	2510633	2626852	.	-	.	gene_id ENSRNOG00000016381; tx_set ENSRNOT00000022003; num 015; gene_set ENSRNOG00000016381
chr1	ScalaUtils	aggregate_gene	2750892	2762394	.	-	.	gene_id ENSRNOG00000059137; tx_set ENSRNOT00000082859; num 000; aggregateGeneStrand -; geneCt 1; tx_ct 1; tx_strands -
chr1	ScalaUtils	exonic_part	2750892	2751387	.	-	.	gene_id ENSRNOG00000059137; tx_set ENSRNOT00000082859; num 001; gene_set ENSRNOG00000059137
chr1	ScalaUtils	exonic_part	2762036	2762394	.	-	.	gene_id ENSRNOG00000059137; tx_set ENSRNOT00000082859; num 002; gene_set ENSRNOG00000059137
chr1	ScalaUtils	splice_site	2751388	2762035	.	-	.	gene_id ENSRNOG00000059137; tx_set ENSRNOT00000082859; num 003; gene_set ENSRNOG00000059137
chr1	ScalaUtils	aggregate_gene	2782864	2846200	.	-	.	gene_id ENSRNOG00000013160; tx_set ENSRNOT00000017688; num 000; aggregateGeneStrand -; geneCt 1; tx_ct 1; tx_strands -
chr1	ScalaUtils	exonic_part	2782864	2786281	.	-	.	gene_id ENSRNOG00000013160; tx_set ENSRNOT00000017688; num 001; gene_set ENSRNOG00000013160
chr1	ScalaUtils	exonic_part	2788455	2788586	.	-	.	gene_id ENSRNOG00000013160; tx_set ENSRNOT00000017688; num 002; gene_set ENSRNOG00000013160
chr1	ScalaUtils	exonic_part	2790183	2791294	.	-	.	gene_id ENSRNOG00000013160; tx_set ENSRNOT00000017688; num 003; gene_set ENSRNOG00000013160
chr1	ScalaUtils	exonic_part	2794938	2795051	.	-	.	gene_id ENSRNOG00000013160; tx_set ENSRNOT00000017688; num 004; gene_set ENSRNOG00000013160
chr1	ScalaUtils	exonic_part	2800556	2800706	.	-	.	gene_id ENSRNOG00000013160; tx_set ENSRNOT00000017688; num 005; gene_set ENSRNOG00000013160
chr1	ScalaUtils	exonic_part	2801387	2801596	.	-	.	gene_id ENSRNOG00000013160; tx_set ENSRNOT00000017688; num 006; gene_set ENSRNOG00000013160
chr1	ScalaUtils	exonic_part	2802647	2802816	.	-	.	gene_id ENSRNOG00000013160; tx_set ENSRNOT00000017688; num 007; gene_set ENSRNOG00000013160
chr1	ScalaUtils	exonic_part	2803533	2803668	.	-	.	gene_id ENSRNOG00000013160; tx_set ENSRNOT00000017688; num 008; gene_set ENSRNOG00000013160
chr1	ScalaUtils	exonic_part	2805453	2805596	.	-	.	gene_id ENSRNOG00000013160; tx_set ENSRNOT00000017688; num 009; gene_set ENSRNOG00000013160
chr1	ScalaUtils	exonic_part	2807025	2807099	.	-	.	gene_id ENSRNOG00000013160; tx_set ENSRNOT00000017688; num 010; gene_set ENSRNOG00000013160
chr1	ScalaUtils	exonic_part	2811964	2812310	.	-	.	gene_id ENSRNOG00000013160; tx_set ENSRNOT00000017688; num 011; gene_set ENSRNOG00000013160
chr1	ScalaUtils	exonic_part	2817539	2817671	.	-	.	gene_id ENSRNOG00000013160; tx_set ENSRNOT00000017688; num 012; gene_set ENSRNOG00000013160
chr1	ScalaUtils	exonic_part	2839790	2839891	.	-	.	gene_id ENSRNOG00000013160; tx_set ENSRNOT00000017688; num 013; gene_set ENSRNOG00000013160
chr1	ScalaUtils	exonic_part	2843547	2843659	.	-	.	gene_id ENSRNOG00000013160; tx_set ENSRNOT00000017688; num 014; gene_set ENSRNOG00000013160
chr1	ScalaUtils	exonic_part	2846051	2846200	.	-	.	gene_id ENSRNOG00000013160; tx_set ENSRNOT00000017688; num 015; gene_set ENSRNOG00000013160
chr1	ScalaUtils	splice_site	2786282	2788454	.	-	.	gene_id ENSRNOG00000013160; tx_set ENSRNOT00000017688; num 016; gene_set ENSRNOG00000013160
chr1	ScalaUtils	splice_site	2788587	2790182	.	-	.	gene_id ENSRNOG00000013160; tx_set ENSRNOT00000017688; num 017; gene_set ENSRNOG00000013160
chr1	ScalaUtils	splice_site	2791295	2794937	.	-	.	gene_id ENSRNOG00000013160; tx_set ENSRNOT00000017688; num 018; gene_set ENSRNOG00000013160
chr1	ScalaUtils	splice_site	2795052	2800555	.	-	.	gene_id ENSRNOG00000013160; tx_set ENSRNOT00000017688; num 019; gene_set ENSRNOG00000013160
chr1	ScalaUtils	splice_site	2800707	2801386	.	-	.	gene_id ENSRNOG00000013160; tx_set ENSRNOT00000017688; num 020; gene_set ENSRNOG00000013160
chr1	ScalaUtils	splice_site	2801597	2802646	.	-	.	gene_id ENSRNOG00000013160; tx_set ENSRNOT00000017688; num 021; gene_set ENSRNOG00000013160
chr1	ScalaUtils	splice_site	2802817	2803532	.	-	.	gene_id ENSRNOG00000013160; tx_set ENSRNOT00000017688; num 022; gene_set ENSRNOG00000013160
chr1	ScalaUtils	splice_site	2803669	2805452	.	-	.	gene_id ENSRNOG00000013160; tx_set ENSRNOT00000017688; num 023; gene_set ENSRNOG00000013160
chr1	ScalaUtils	splice_site	2805597	2807024	.	-	.	gene_id ENSRNOG00000013160; tx_set ENSRNOT00000017688; num 024; gene_set ENSRNOG00000013160
chr1	ScalaUtils	splice_site	2807100	2811963	.	-	.	gene_id ENSRNOG00000013160; tx_set ENSRNOT00000017688; num 025; gene_set ENSRNOG00000013160
chr1	ScalaUtils	splice_site	2812311	2817538	.	-	.	gene_id ENSRNOG00000013160; tx_set ENSRNOT00000017688; num 026; gene_set ENSRNOG00000013160
chr1	ScalaUtils	splice_site	2817672	2839789	.	-	.	gene_id ENSRNOG00000013160; tx_set ENSRNOT00000017688; num 027; gene_set ENSRNOG00000013160
chr1	ScalaUtils	splice_site	2839892	2843546	.	-	.	gene_id ENSRNOG00000013160; tx_set ENSRNOT00000017688; num 028; gene_set ENSRNOG00000013160
chr1	ScalaUtils	splice_site	2843660	2846050	.	-	.	gene_id ENSRNOG00000013160; tx_set ENSRNOT00000017688; num 029; gene_set ENSRNOG00000013160
chr1	ScalaUtils	novel_splice_site	2817672	2818295	.	-	.	gene_id ENSRNOG00000013160; tx_set UNKNOWN_TX; num 030; gene_set UNKNOWN_GENE_SET
chr1	ScalaUtils	novel_splice_site	2817672	2823276	.	-	.	gene_id ENSRNOG00000013160; tx_set UNKNOWN_TX; num 031; gene_set UNKNOWN_GENE_SET
chr1	ScalaUtils	novel_splice_site	2821886	2822629	.	-	.	gene_id ENSRNOG00000013160; tx_set UNKNOWN_TX; num 032; gene_set UNKNOWN_GENE_SET
chr1	ScalaUtils	novel_splice_site	2846139	2849690	.	-	.	gene_id ENSRNOG00000013160; tx_set UNKNOWN_TX; num 033; gene_set UNKNOWN_GENE_SET
chr1	ScalaUtils	aggregate_gene	3713750	3763392	.	-	.	gene_id ENSRNOG00000023549; tx_set ENSRNOT00000034744; num 000; aggregateGeneStrand -; geneCt 1; tx_ct 1; tx_strands -
chr1	ScalaUtils	exonic_part	3713750	3715492	.	-	.	gene_id ENSRNOG00000023549; tx_set ENSRNOT00000034744; num 001; gene_set ENSRNOG00000023549
chr1	ScalaUtils	exonic_part	3762646	3763392	.	-	.	gene_id ENSRNOG00000023549; tx_set ENSRNOT00000034744; num 002; gene_set ENSRNOG00000023549
chr1	ScalaUtils	splice_site	3715493	3762645	.	-	.	gene_id ENSRNOG00000023549; tx_set ENSRNOT00000034744; num 003; gene_set ENSRNOG00000023549
chr1	ScalaUtils	aggregate_gene	3848619	3849080	.	-	.	gene_id ENSRNOG00000031859; tx_set ENSRNOT00000045301; num 000; aggregateGeneStrand -; geneCt 1; tx_ct 1; tx_strands -
chr1	ScalaUtils	exonic_part	3848619	3849080	.	-	.	gene_id ENSRNOG00000031859; tx_set ENSRNOT00000045301; num 001; gene_set ENSRNOG00000031859
chr1	ScalaUtils	aggregate_gene	3858909	4011511	.	-	.	gene_id ENSRNOG00000013351; tx_set ENSRNOT00000040559+ENSRNOT00000044778+ENSRNOT00000049699; num 000; aggregateGeneStrand -; geneCt 1; tx_ct 3; tx_strands -,-,-
chr1	ScalaUtils	exonic_part	3858909	3861952	.	-	.	gene_id ENSRNOG00000013351; tx_set ENSRNOT00000049699; num 001; gene_set ENSRNOG00000013351
chr1	ScalaUtils	exonic_part	3861953	3862090	.	-	.	gene_id ENSRNOG00000013351; tx_set ENSRNOT00000049699+ENSRNOT00000040559; num 002; gene_set ENSRNOG00000013351
chr1	ScalaUtils	exonic_part	3862091	3862132	.	-	.	gene_id ENSRNOG00000013351; tx_set ENSRNOT00000049699+ENSRNOT00000040559+ENSRNOT00000044778; num 003; gene_set ENSRNOG00000013351
chr1	ScalaUtils	exonic_part	3863924	3864144	.	-	.	gene_id ENSRNOG00000013351; tx_set ENSRNOT00000049699+ENSRNOT00000040559+ENSRNOT00000044778; num 004; gene_set ENSRNOG00000013351
chr1	ScalaUtils	exonic_part	3868652	3868763	.	-	.	gene_id ENSRNOG00000013351; tx_set ENSRNOT00000049699+ENSRNOT00000040559+ENSRNOT00000044778; num 005; gene_set ENSRNOG00000013351
chr1	ScalaUtils	exonic_part	3870303	3870468	.	-	.	gene_id ENSRNOG00000013351; tx_set ENSRNOT00000049699+ENSRNOT00000040559+ENSRNOT00000044778; num 006; gene_set ENSRNOG00000013351
chr1	ScalaUtils	exonic_part	3870796	3871165	.	-	.	gene_id ENSRNOG00000013351; tx_set ENSRNOT00000049699+ENSRNOT00000040559+ENSRNOT00000044778; num 007; gene_set ENSRNOG00000013351
chr1	ScalaUtils	exonic_part	3871991	3872230	.	-	.	gene_id ENSRNOG00000013351; tx_set ENSRNOT00000049699+ENSRNOT00000040559+ENSRNOT00000044778; num 008; gene_set ENSRNOG00000013351
chr1	ScalaUtils	exonic_part	3879152	3879202	.	-	.	gene_id ENSRNOG00000013351; tx_set ENSRNOT00000049699+ENSRNOT00000040559; num 009; gene_set ENSRNOG00000013351
chr1	ScalaUtils	exonic_part	3886244	3886291	.	-	.	gene_id ENSRNOG00000013351; tx_set ENSRNOT00000049699; num 010; gene_set ENSRNOG00000013351
chr1	ScalaUtils	exonic_part	3886395	3886454	.	-	.	gene_id ENSRNOG00000013351; tx_set ENSRNOT00000049699; num 011; gene_set ENSRNOG00000013351
chr1	ScalaUtils	exonic_part	3890868	3890933	.	-	.	gene_id ENSRNOG00000013351; tx_set ENSRNOT00000049699+ENSRNOT00000040559+ENSRNOT00000044778; num 012; gene_set ENSRNOG00000013351
chr1	ScalaUtils	exonic_part	3900408	3900559	.	-	.	gene_id ENSRNOG00000013351; tx_set ENSRNOT00000049699+ENSRNOT00000040559+ENSRNOT00000044778; num 013; gene_set ENSRNOG00000013351
chr1	ScalaUtils	exonic_part	3902472	3902597	.	-	.	gene_id ENSRNOG00000013351; tx_set ENSRNOT00000049699+ENSRNOT00000040559+ENSRNOT00000044778; num 014; gene_set ENSRNOG00000013351
chr1	ScalaUtils	exonic_part	3908641	3908819	.	-	.	gene_id ENSRNOG00000013351; tx_set ENSRNOT00000049699+ENSRNOT00000040559+ENSRNOT00000044778; num 015; gene_set ENSRNOG00000013351
chr1	ScalaUtils	exonic_part	3909257	3909477	.	-	.	gene_id ENSRNOG00000013351; tx_set ENSRNOT00000049699+ENSRNOT00000040559+ENSRNOT00000044778; num 016; gene_set ENSRNOG00000013351
chr1	ScalaUtils	exonic_part	3914894	3914934	.	-	.	gene_id ENSRNOG00000013351; tx_set ENSRNOT00000049699+ENSRNOT00000040559+ENSRNOT00000044778; num 017; gene_set ENSRNOG00000013351
chr1	ScalaUtils	exonic_part	3915166	3915233	.	-	.	gene_id ENSRNOG00000013351; tx_set ENSRNOT00000049699+ENSRNOT00000040559+ENSRNOT00000044778; num 018; gene_set ENSRNOG00000013351
chr1	ScalaUtils	exonic_part	3915453	3915600	.	-	.	gene_id ENSRNOG00000013351; tx_set ENSRNOT00000049699+ENSRNOT00000040559+ENSRNOT00000044778; num 019; gene_set ENSRNOG00000013351
chr1	ScalaUtils	exonic_part	3919308	3919380	.	-	.	gene_id ENSRNOG00000013351; tx_set ENSRNOT00000049699+ENSRNOT00000040559+ENSRNOT00000044778; num 020; gene_set ENSRNOG00000013351
chr1	ScalaUtils	exonic_part	3920544	3920698	.	-	.	gene_id ENSRNOG00000013351; tx_set ENSRNOT00000049699+ENSRNOT00000040559+ENSRNOT00000044778; num 021; gene_set ENSRNOG00000013351
chr1	ScalaUtils	exonic_part	3932429	3932507	.	-	.	gene_id ENSRNOG00000013351; tx_set ENSRNOT00000049699+ENSRNOT00000040559+ENSRNOT00000044778; num 022; gene_set ENSRNOG00000013351
chr1	ScalaUtils	exonic_part	3941650	3941773	.	-	.	gene_id ENSRNOG00000013351; tx_set ENSRNOT00000049699+ENSRNOT00000040559+ENSRNOT00000044778; num 023; gene_set ENSRNOG00000013351
chr1	ScalaUtils	exonic_part	3943600	3943683	.	-	.	gene_id ENSRNOG00000013351; tx_set ENSRNOT00000049699+ENSRNOT00000040559+ENSRNOT00000044778; num 024; gene_set ENSRNOG00000013351
chr1	ScalaUtils	exonic_part	3947556	3947619	.	-	.	gene_id ENSRNOG00000013351; tx_set ENSRNOT00000049699+ENSRNOT00000040559+ENSRNOT00000044778; num 025; gene_set ENSRNOG00000013351
chr1	ScalaUtils	exonic_part	3948929	3949063	.	-	.	gene_id ENSRNOG00000013351; tx_set ENSRNOT00000049699+ENSRNOT00000040559+ENSRNOT00000044778; num 026; gene_set ENSRNOG00000013351
chr1	ScalaUtils	exonic_part	3964133	3964233	.	-	.	gene_id ENSRNOG00000013351; tx_set ENSRNOT00000049699+ENSRNOT00000040559+ENSRNOT00000044778; num 027; gene_set ENSRNOG00000013351
chr1	ScalaUtils	exonic_part	3965458	3965539	.	-	.	gene_id ENSRNOG00000013351; tx_set ENSRNOT00000049699+ENSRNOT00000040559+ENSRNOT00000044778; num 028; gene_set ENSRNOG00000013351
chr1	ScalaUtils	exonic_part	4009691	4009788	.	-	.	gene_id ENSRNOG00000013351; tx_set ENSRNOT00000049699+ENSRNOT00000040559+ENSRNOT00000044778; num 029; gene_set ENSRNOG00000013351
chr1	ScalaUtils	exonic_part	4011009	4011161	.	-	.	gene_id ENSRNOG00000013351; tx_set ENSRNOT00000049699+ENSRNOT00000040559+ENSRNOT00000044778; num 030; gene_set ENSRNOG00000013351
chr1	ScalaUtils	exonic_part	4011162	4011353	.	-	.	gene_id ENSRNOG00000013351; tx_set ENSRNOT00000049699+ENSRNOT00000040559; num 031; gene_set ENSRNOG00000013351
chr1	ScalaUtils	exonic_part	4011354	4011511	.	-	.	gene_id ENSRNOG00000013351; tx_set ENSRNOT00000040559; num 032; gene_set ENSRNOG00000013351
chr1	ScalaUtils	splice_site	3862133	3863923	.	-	.	gene_id ENSRNOG00000013351; tx_set ENSRNOT00000049699+ENSRNOT00000040559+ENSRNOT00000044778; num 033; gene_set ENSRNOG00000013351
chr1	ScalaUtils	splice_site	3864145	3868651	.	-	.	gene_id ENSRNOG00000013351; tx_set ENSRNOT00000049699+ENSRNOT00000040559+ENSRNOT00000044778; num 034; gene_set ENSRNOG00000013351
chr1	ScalaUtils	splice_site	3868764	3870302	.	-	.	gene_id ENSRNOG00000013351; tx_set ENSRNOT00000049699+ENSRNOT00000040559+ENSRNOT00000044778; num 035; gene_set ENSRNOG00000013351
chr1	ScalaUtils	splice_site	3870469	3870795	.	-	.	gene_id ENSRNOG00000013351; tx_set ENSRNOT00000049699+ENSRNOT00000040559+ENSRNOT00000044778; num 036; gene_set ENSRNOG00000013351
chr1	ScalaUtils	splice_site	3871166	3871990	.	-	.	gene_id ENSRNOG00000013351; tx_set ENSRNOT00000049699+ENSRNOT00000040559+ENSRNOT00000044778; num 037; gene_set ENSRNOG00000013351
chr1	ScalaUtils	splice_site	3872231	3879151	.	-	.	gene_id ENSRNOG00000013351; tx_set ENSRNOT00000049699+ENSRNOT00000040559; num 038; gene_set ENSRNOG00000013351
chr1	ScalaUtils	splice_site	3872231	3890867	.	-	.	gene_id ENSRNOG00000013351; tx_set ENSRNOT00000044778; num 039; gene_set ENSRNOG00000013351
chr1	ScalaUtils	splice_site	3879203	3886243	.	-	.	gene_id ENSRNOG00000013351; tx_set ENSRNOT00000049699; num 040; gene_set ENSRNOG00000013351
chr1	ScalaUtils	splice_site	3879203	3890867	.	-	.	gene_id ENSRNOG00000013351; tx_set ENSRNOT00000040559; num 041; gene_set ENSRNOG00000013351
chr1	ScalaUtils	splice_site	3886292	3886394	.	-	.	gene_id ENSRNOG00000013351; tx_set ENSRNOT00000049699; num 042; gene_set ENSRNOG00000013351
chr1	ScalaUtils	splice_site	3886455	3890867	.	-	.	gene_id ENSRNOG00000013351; tx_set ENSRNOT00000049699; num 043; gene_set ENSRNOG00000013351
chr1	ScalaUtils	splice_site	3890934	3900407	.	-	.	gene_id ENSRNOG00000013351; tx_set ENSRNOT00000049699+ENSRNOT00000040559+ENSRNOT00000044778; num 044; gene_set ENSRNOG00000013351
chr1	ScalaUtils	splice_site	3900560	3902471	.	-	.	gene_id ENSRNOG00000013351; tx_set ENSRNOT00000049699+ENSRNOT00000040559+ENSRNOT00000044778; num 045; gene_set ENSRNOG00000013351
chr1	ScalaUtils	splice_site	3902598	3908640	.	-	.	gene_id ENSRNOG00000013351; tx_set ENSRNOT00000049699+ENSRNOT00000040559+ENSRNOT00000044778; num 046; gene_set ENSRNOG00000013351
chr1	ScalaUtils	splice_site	3908820	3909256	.	-	.	gene_id ENSRNOG00000013351; tx_set ENSRNOT00000049699+ENSRNOT00000040559+ENSRNOT00000044778; num 047; gene_set ENSRNOG00000013351
chr1	ScalaUtils	splice_site	3909478	3914893	.	-	.	gene_id ENSRNOG00000013351; tx_set ENSRNOT00000049699+ENSRNOT00000040559+ENSRNOT00000044778; num 048; gene_set ENSRNOG00000013351
chr1	ScalaUtils	splice_site	3914935	3915165	.	-	.	gene_id ENSRNOG00000013351; tx_set ENSRNOT00000049699+ENSRNOT00000040559+ENSRNOT00000044778; num 049; gene_set ENSRNOG00000013351
chr1	ScalaUtils	splice_site	3915234	3915452	.	-	.	gene_id ENSRNOG00000013351; tx_set ENSRNOT00000049699+ENSRNOT00000040559+ENSRNOT00000044778; num 050; gene_set ENSRNOG00000013351
chr1	ScalaUtils	splice_site	3915601	3919307	.	-	.	gene_id ENSRNOG00000013351; tx_set ENSRNOT00000049699+ENSRNOT00000040559+ENSRNOT00000044778; num 051; gene_set ENSRNOG00000013351
chr1	ScalaUtils	splice_site	3919381	3920543	.	-	.	gene_id ENSRNOG00000013351; tx_set ENSRNOT00000049699+ENSRNOT00000040559+ENSRNOT00000044778; num 052; gene_set ENSRNOG00000013351
chr1	ScalaUtils	splice_site	3920699	3932428	.	-	.	gene_id ENSRNOG00000013351; tx_set ENSRNOT00000049699+ENSRNOT00000040559+ENSRNOT00000044778; num 053; gene_set ENSRNOG00000013351
chr1	ScalaUtils	splice_site	3932508	3941649	.	-	.	gene_id ENSRNOG00000013351; tx_set ENSRNOT00000049699+ENSRNOT00000040559+ENSRNOT00000044778; num 054; gene_set ENSRNOG00000013351
chr1	ScalaUtils	splice_site	3941774	3943599	.	-	.	gene_id ENSRNOG00000013351; tx_set ENSRNOT00000049699+ENSRNOT00000040559+ENSRNOT00000044778; num 055; gene_set ENSRNOG00000013351
chr1	ScalaUtils	splice_site	3943684	3947555	.	-	.	gene_id ENSRNOG00000013351; tx_set ENSRNOT00000049699+ENSRNOT00000040559+ENSRNOT00000044778; num 056; gene_set ENSRNOG00000013351
chr1	ScalaUtils	splice_site	3947620	3948928	.	-	.	gene_id ENSRNOG00000013351; tx_set ENSRNOT00000049699+ENSRNOT00000040559+ENSRNOT00000044778; num 057; gene_set ENSRNOG00000013351
chr1	ScalaUtils	splice_site	3949064	3964132	.	-	.	gene_id ENSRNOG00000013351; tx_set ENSRNOT00000049699+ENSRNOT00000040559+ENSRNOT00000044778; num 058; gene_set ENSRNOG00000013351
chr1	ScalaUtils	splice_site	3964234	3965457	.	-	.	gene_id ENSRNOG00000013351; tx_set ENSRNOT00000049699+ENSRNOT00000040559+ENSRNOT00000044778; num 059; gene_set ENSRNOG00000013351
chr1	ScalaUtils	splice_site	3965540	4009690	.	-	.	gene_id ENSRNOG00000013351; tx_set ENSRNOT00000049699+ENSRNOT00000040559+ENSRNOT00000044778; num 060; gene_set ENSRNOG00000013351
chr1	ScalaUtils	splice_site	4009789	4011008	.	-	.	gene_id ENSRNOG00000013351; tx_set ENSRNOT00000049699+ENSRNOT00000040559+ENSRNOT00000044778; num 061; gene_set ENSRNOG00000013351
chr1	ScalaUtils	novel_splice_site	3870990	3871990	.	-	.	gene_id ENSRNOG00000013351; tx_set UNKNOWN_TX; num 062; gene_set UNKNOWN_GENE_SET
chr1	ScalaUtils	novel_splice_site	3879203	3880067	.	-	.	gene_id ENSRNOG00000013351; tx_set UNKNOWN_TX; num 063; gene_set UNKNOWN_GENE_SET
chr1	ScalaUtils	novel_splice_site	3879203	3886394	.	-	.	gene_id ENSRNOG00000013351; tx_set UNKNOWN_TX; num 064; gene_set UNKNOWN_GENE_SET
chr1	ScalaUtils	novel_splice_site	3885289	3886243	.	-	.	gene_id ENSRNOG00000013351; tx_set UNKNOWN_TX; num 065; gene_set UNKNOWN_GENE_SET
chr1	ScalaUtils	novel_splice_site	3888835	3890867	.	-	.	gene_id ENSRNOG00000013351; tx_set UNKNOWN_TX; num 066; gene_set UNKNOWN_GENE_SET
chr1	ScalaUtils	novel_splice_site	3889845	3890867	.	-	.	gene_id ENSRNOG00000013351; tx_set UNKNOWN_TX; num 067; gene_set UNKNOWN_GENE_SET
chr1	ScalaUtils	novel_splice_site	3890934	3898678	.	-	.	gene_id ENSRNOG00000013351; tx_set UNKNOWN_TX; num 068; gene_set UNKNOWN_GENE_SET
chr1	ScalaUtils	novel_splice_site	3898763	3900407	.	-	.	gene_id ENSRNOG00000013351; tx_set UNKNOWN_TX; num 069; gene_set UNKNOWN_GENE_SET
chr1	ScalaUtils	novel_splice_site	3898809	3900407	.	-	.	gene_id ENSRNOG00000013351; tx_set UNKNOWN_TX; num 070; gene_set UNKNOWN_GENE_SET
chr1	ScalaUtils	novel_splice_site	3899198	3899269	.	-	.	gene_id ENSRNOG00000013351; tx_set UNKNOWN_TX; num 071; gene_set UNKNOWN_GENE_SET
chr1	ScalaUtils	novel_splice_site	3899198	3899271	.	-	.	gene_id ENSRNOG00000013351; tx_set UNKNOWN_TX; num 072; gene_set UNKNOWN_GENE_SET
chr1	ScalaUtils	novel_splice_site	3915234	3919307	.	-	.	gene_id ENSRNOG00000013351; tx_set UNKNOWN_TX; num 073; gene_set UNKNOWN_GENE_SET
chr1	ScalaUtils	novel_splice_site	3915988	3916008	.	-	.	gene_id ENSRNOG00000013351; tx_set UNKNOWN_TX; num 074; gene_set UNKNOWN_GENE_SET
chr1	ScalaUtils	novel_splice_site	3919726	3919845	.	-	.	gene_id ENSRNOG00000013351; tx_set UNKNOWN_TX; num 075; gene_set UNKNOWN_GENE_SET
chr1	ScalaUtils	novel_splice_site	3934225	3934265	.	-	.	gene_id ENSRNOG00000013351; tx_set UNKNOWN_TX; num 076; gene_set UNKNOWN_GENE_SET
chr1	ScalaUtils	novel_splice_site	3969524	3969599	.	-	.	gene_id ENSRNOG00000013351; tx_set UNKNOWN_TX; num 077; gene_set UNKNOWN_GENE_SET
chr1	ScalaUtils	novel_splice_site	3969618	3969657	.	-	.	gene_id ENSRNOG00000013351; tx_set UNKNOWN_TX; num 078; gene_set UNKNOWN_GENE_SET
chr1	ScalaUtils	novel_splice_site	3975990	3976026	.	-	.	gene_id ENSRNOG00000013351; tx_set UNKNOWN_TX; num 079; gene_set UNKNOWN_GENE_SET
chr1	ScalaUtils	novel_splice_site	3976109	3976145	.	-	.	gene_id ENSRNOG00000013351; tx_set UNKNOWN_TX; num 080; gene_set UNKNOWN_GENE_SET
chr1	ScalaUtils	novel_splice_site	3991642	3991670	.	-	.	gene_id ENSRNOG00000013351; tx_set UNKNOWN_TX; num 081; gene_set UNKNOWN_GENE_SET
chr1	ScalaUtils	aggregate_gene	4328345	4356492	.	-	.	gene_id ENSRNOG00000053182; tx_set ENSRNOT00000087887; num 000; aggregateGeneStrand -; geneCt 1; tx_ct 1; tx_strands -
chr1	ScalaUtils	exonic_part	4328345	4328379	.	-	.	gene_id ENSRNOG00000053182; tx_set ENSRNOT00000087887; num 001; gene_set ENSRNOG00000053182
chr1	ScalaUtils	exonic_part	4356352	4356492	.	-	.	gene_id ENSRNOG00000053182; tx_set ENSRNOT00000087887; num 002; gene_set ENSRNOG00000053182
chr1	ScalaUtils	splice_site	4328380	4356351	.	-	.	gene_id ENSRNOG00000053182; tx_set ENSRNOT00000087887; num 003; gene_set ENSRNOG00000053182
chr1	ScalaUtils	aggregate_gene	4445027	4560789	.	-	.	gene_id ENSRNOG00000042741; tx_set ENSRNOT00000061954+ENSRNOT00000082415; num 000; aggregateGeneStrand -; geneCt 1; tx_ct 2; tx_strands -,-
chr1	ScalaUtils	exonic_part	4445027	4445433	.	-	.	gene_id ENSRNOG00000042741; tx_set ENSRNOT00000061954; num 001; gene_set ENSRNOG00000042741
chr1	ScalaUtils	exonic_part	4448586	4448769	.	-	.	gene_id ENSRNOG00000042741; tx_set ENSRNOT00000061954; num 002; gene_set ENSRNOG00000042741
chr1	ScalaUtils	exonic_part	4449431	4449524	.	-	.	gene_id ENSRNOG00000042741; tx_set ENSRNOT00000061954; num 003; gene_set ENSRNOG00000042741
chr1	ScalaUtils	exonic_part	4454974	4455147	.	-	.	gene_id ENSRNOG00000042741; tx_set ENSRNOT00000061954; num 004; gene_set ENSRNOG00000042741
chr1	ScalaUtils	exonic_part	4459751	4459874	.	-	.	gene_id ENSRNOG00000042741; tx_set ENSRNOT00000061954; num 005; gene_set ENSRNOG00000042741
chr1	ScalaUtils	exonic_part	4460520	4460708	.	-	.	gene_id ENSRNOG00000042741; tx_set ENSRNOT00000061954; num 006; gene_set ENSRNOG00000042741
chr1	ScalaUtils	exonic_part	4462742	4462914	.	-	.	gene_id ENSRNOG00000042741; tx_set ENSRNOT00000061954; num 007; gene_set ENSRNOG00000042741
chr1	ScalaUtils	exonic_part	4466928	4467039	.	-	.	gene_id ENSRNOG00000042741; tx_set ENSRNOT00000061954; num 008; gene_set ENSRNOG00000042741
chr1	ScalaUtils	exonic_part	4480590	4480789	.	-	.	gene_id ENSRNOG00000042741; tx_set ENSRNOT00000061954; num 009; gene_set ENSRNOG00000042741
chr1	ScalaUtils	exonic_part	4481420	4481604	.	-	.	gene_id ENSRNOG00000042741; tx_set ENSRNOT00000061954; num 010; gene_set ENSRNOG00000042741
chr1	ScalaUtils	exonic_part	4485530	4485717	.	-	.	gene_id ENSRNOG00000042741; tx_set ENSRNOT00000061954; num 011; gene_set ENSRNOG00000042741
chr1	ScalaUtils	exonic_part	4494395	4494548	.	-	.	gene_id ENSRNOG00000042741; tx_set ENSRNOT00000061954; num 012; gene_set ENSRNOG00000042741
chr1	ScalaUtils	exonic_part	4495036	4495170	.	-	.	gene_id ENSRNOG00000042741; tx_set ENSRNOT00000061954; num 013; gene_set ENSRNOG00000042741
chr1	ScalaUtils	exonic_part	4495791	4495884	.	-	.	gene_id ENSRNOG00000042741; tx_set ENSRNOT00000061954; num 014; gene_set ENSRNOG00000042741
chr1	ScalaUtils	exonic_part	4497896	4498033	.	-	.	gene_id ENSRNOG00000042741; tx_set ENSRNOT00000061954; num 015; gene_set ENSRNOG00000042741
chr1	ScalaUtils	exonic_part	4498580	4498715	.	-	.	gene_id ENSRNOG00000042741; tx_set ENSRNOT00000061954; num 016; gene_set ENSRNOG00000042741
chr1	ScalaUtils	exonic_part	4499654	4499821	.	-	.	gene_id ENSRNOG00000042741; tx_set ENSRNOT00000061954; num 017; gene_set ENSRNOG00000042741
chr1	ScalaUtils	exonic_part	4501933	4502047	.	-	.	gene_id ENSRNOG00000042741; tx_set ENSRNOT00000061954; num 018; gene_set ENSRNOG00000042741
chr1	ScalaUtils	exonic_part	4503553	4503694	.	-	.	gene_id ENSRNOG00000042741; tx_set ENSRNOT00000061954; num 019; gene_set ENSRNOG00000042741
chr1	ScalaUtils	exonic_part	4505688	4505790	.	-	.	gene_id ENSRNOG00000042741; tx_set ENSRNOT00000061954; num 020; gene_set ENSRNOG00000042741
chr1	ScalaUtils	exonic_part	4507511	4507574	.	-	.	gene_id ENSRNOG00000042741; tx_set ENSRNOT00000061954; num 021; gene_set ENSRNOG00000042741
chr1	ScalaUtils	exonic_part	4508583	4508760	.	-	.	gene_id ENSRNOG00000042741; tx_set ENSRNOT00000061954; num 022; gene_set ENSRNOG00000042741
chr1	ScalaUtils	exonic_part	4509725	4509758	.	-	.	gene_id ENSRNOG00000042741; tx_set ENSRNOT00000061954; num 023; gene_set ENSRNOG00000042741
chr1	ScalaUtils	exonic_part	4510034	4510163	.	-	.	gene_id ENSRNOG00000042741; tx_set ENSRNOT00000061954; num 024; gene_set ENSRNOG00000042741
chr1	ScalaUtils	exonic_part	4515389	4515479	.	-	.	gene_id ENSRNOG00000042741; tx_set ENSRNOT00000061954; num 025; gene_set ENSRNOG00000042741
chr1	ScalaUtils	exonic_part	4516334	4516508	.	-	.	gene_id ENSRNOG00000042741; tx_set ENSRNOT00000061954; num 026; gene_set ENSRNOG00000042741
chr1	ScalaUtils	exonic_part	4520738	4520832	.	-	.	gene_id ENSRNOG00000042741; tx_set ENSRNOT00000061954; num 027; gene_set ENSRNOG00000042741
chr1	ScalaUtils	exonic_part	4529381	4529527	.	-	.	gene_id ENSRNOG00000042741; tx_set ENSRNOT00000082415; num 028; gene_set ENSRNOG00000042741
chr1	ScalaUtils	exonic_part	4529532	4529633	.	-	.	gene_id ENSRNOG00000042741; tx_set ENSRNOT00000082415; num 029; gene_set ENSRNOG00000042741
chr1	ScalaUtils	exonic_part	4529636	4529700	.	-	.	gene_id ENSRNOG00000042741; tx_set ENSRNOT00000082415; num 030; gene_set ENSRNOG00000042741
chr1	ScalaUtils	exonic_part	4533219	4533220	.	-	.	gene_id ENSRNOG00000042741; tx_set ENSRNOT00000082415; num 031; gene_set ENSRNOG00000042741
chr1	ScalaUtils	exonic_part	4534248	4534382	.	-	.	gene_id ENSRNOG00000042741; tx_set ENSRNOT00000061954; num 032; gene_set ENSRNOG00000042741
chr1	ScalaUtils	exonic_part	4535420	4535436	.	-	.	gene_id ENSRNOG00000042741; tx_set ENSRNOT00000082415; num 033; gene_set ENSRNOG00000042741
chr1	ScalaUtils	exonic_part	4535485	4535510	.	-	.	gene_id ENSRNOG00000042741; tx_set ENSRNOT00000082415; num 034; gene_set ENSRNOG00000042741
chr1	ScalaUtils	exonic_part	4536562	4536591	.	-	.	gene_id ENSRNOG00000042741; tx_set ENSRNOT00000082415; num 035; gene_set ENSRNOG00000042741
chr1	ScalaUtils	exonic_part	4537312	4537321	.	-	.	gene_id ENSRNOG00000042741; tx_set ENSRNOT00000082415; num 036; gene_set ENSRNOG00000042741
chr1	ScalaUtils	exonic_part	4537400	4537413	.	-	.	gene_id ENSRNOG00000042741; tx_set ENSRNOT00000082415; num 037; gene_set ENSRNOG00000042741
chr1	ScalaUtils	exonic_part	4538221	4538522	.	-	.	gene_id ENSRNOG00000042741; tx_set ENSRNOT00000061954; num 038; gene_set ENSRNOG00000042741
chr1	ScalaUtils	exonic_part	4540450	4540536	.	-	.	gene_id ENSRNOG00000042741; tx_set ENSRNOT00000061954; num 039; gene_set ENSRNOG00000042741
chr1	ScalaUtils	exonic_part	4542909	4543048	.	-	.	gene_id ENSRNOG00000042741; tx_set ENSRNOT00000061954; num 040; gene_set ENSRNOG00000042741
chr1	ScalaUtils	exonic_part	4543142	4543149	.	-	.	gene_id ENSRNOG00000042741; tx_set ENSRNOT00000082415; num 041; gene_set ENSRNOG00000042741
chr1	ScalaUtils	exonic_part	4543544	4543584	.	-	.	gene_id ENSRNOG00000042741; tx_set ENSRNOT00000082415; num 042; gene_set ENSRNOG00000042741
chr1	ScalaUtils	exonic_part	4543734	4543739	.	-	.	gene_id ENSRNOG00000042741; tx_set ENSRNOT00000082415; num 043; gene_set ENSRNOG00000042741
chr1	ScalaUtils	exonic_part	4545304	4545326	.	-	.	gene_id ENSRNOG00000042741; tx_set ENSRNOT00000082415; num 044; gene_set ENSRNOG00000042741
chr1	ScalaUtils	exonic_part	4545416	4545425	.	-	.	gene_id ENSRNOG00000042741; tx_set ENSRNOT00000082415; num 045; gene_set ENSRNOG00000042741
chr1	ScalaUtils	exonic_part	4548141	4548156	.	-	.	gene_id ENSRNOG00000042741; tx_set ENSRNOT00000082415; num 046; gene_set ENSRNOG00000042741
chr1	ScalaUtils	exonic_part	4549600	4549801	.	-	.	gene_id ENSRNOG00000042741; tx_set ENSRNOT00000061954; num 047; gene_set ENSRNOG00000042741
chr1	ScalaUtils	exonic_part	4549802	4549809	.	-	.	gene_id ENSRNOG00000042741; tx_set ENSRNOT00000061954+ENSRNOT00000082415; num 048; gene_set ENSRNOG00000042741
chr1	ScalaUtils	exonic_part	4550625	4550768	.	-	.	gene_id ENSRNOG00000042741; tx_set ENSRNOT00000061954; num 049; gene_set ENSRNOG00000042741
chr1	ScalaUtils	exonic_part	4551777	4551783	.	-	.	gene_id ENSRNOG00000042741; tx_set ENSRNOT00000082415; num 050; gene_set ENSRNOG00000042741
chr1	ScalaUtils	exonic_part	4556136	4556182	.	-	.	gene_id ENSRNOG00000042741; tx_set ENSRNOT00000082415; num 051; gene_set ENSRNOG00000042741
chr1	ScalaUtils	exonic_part	4556717	4556721	.	-	.	gene_id ENSRNOG00000042741; tx_set ENSRNOT00000082415; num 052; gene_set ENSRNOG00000042741
chr1	ScalaUtils	exonic_part	4557520	4557548	.	-	.	gene_id ENSRNOG00000042741; tx_set ENSRNOT00000082415; num 053; gene_set ENSRNOG00000042741
chr1	ScalaUtils	exonic_part	4557803	4557827	.	-	.	gene_id ENSRNOG00000042741; tx_set ENSRNOT00000082415; num 054; gene_set ENSRNOG00000042741
chr1	ScalaUtils	exonic_part	4557958	4557961	.	-	.	gene_id ENSRNOG00000042741; tx_set ENSRNOT00000082415; num 055; gene_set ENSRNOG00000042741
chr1	ScalaUtils	exonic_part	4558257	4558273	.	-	.	gene_id ENSRNOG00000042741; tx_set ENSRNOT00000082415; num 056; gene_set ENSRNOG00000042741
chr1	ScalaUtils	exonic_part	4559418	4560789	.	-	.	gene_id ENSRNOG00000042741; tx_set ENSRNOT00000082415; num 057; gene_set ENSRNOG00000042741
chr1	ScalaUtils	splice_site	4445434	4448585	.	-	.	gene_id ENSRNOG00000042741; tx_set ENSRNOT00000061954; num 058; gene_set ENSRNOG00000042741
chr1	ScalaUtils	splice_site	4448770	4449430	.	-	.	gene_id ENSRNOG00000042741; tx_set ENSRNOT00000061954; num 059; gene_set ENSRNOG00000042741
chr1	ScalaUtils	splice_site	4449525	4454973	.	-	.	gene_id ENSRNOG00000042741; tx_set ENSRNOT00000061954; num 060; gene_set ENSRNOG00000042741
chr1	ScalaUtils	splice_site	4455148	4459750	.	-	.	gene_id ENSRNOG00000042741; tx_set ENSRNOT00000061954; num 061; gene_set ENSRNOG00000042741
chr1	ScalaUtils	splice_site	4459875	4460519	.	-	.	gene_id ENSRNOG00000042741; tx_set ENSRNOT00000061954; num 062; gene_set ENSRNOG00000042741
chr1	ScalaUtils	splice_site	4460709	4462741	.	-	.	gene_id ENSRNOG00000042741; tx_set ENSRNOT00000061954; num 063; gene_set ENSRNOG00000042741
chr1	ScalaUtils	splice_site	4462915	4466927	.	-	.	gene_id ENSRNOG00000042741; tx_set ENSRNOT00000061954; num 064; gene_set ENSRNOG00000042741
chr1	ScalaUtils	splice_site	4467040	4480589	.	-	.	gene_id ENSRNOG00000042741; tx_set ENSRNOT00000061954; num 065; gene_set ENSRNOG00000042741
chr1	ScalaUtils	splice_site	4480790	4481419	.	-	.	gene_id ENSRNOG00000042741; tx_set ENSRNOT00000061954; num 066; gene_set ENSRNOG00000042741
chr1	ScalaUtils	splice_site	4481605	4485529	.	-	.	gene_id ENSRNOG00000042741; tx_set ENSRNOT00000061954; num 067; gene_set ENSRNOG00000042741
chr1	ScalaUtils	splice_site	4485718	4494394	.	-	.	gene_id ENSRNOG00000042741; tx_set ENSRNOT00000061954; num 068; gene_set ENSRNOG00000042741
chr1	ScalaUtils	splice_site	4494549	4495035	.	-	.	gene_id ENSRNOG00000042741; tx_set ENSRNOT00000061954; num 069; gene_set ENSRNOG00000042741
chr1	ScalaUtils	splice_site	4495171	4495790	.	-	.	gene_id ENSRNOG00000042741; tx_set ENSRNOT00000061954; num 070; gene_set ENSRNOG00000042741
chr1	ScalaUtils	splice_site	4495885	4497895	.	-	.	gene_id ENSRNOG00000042741; tx_set ENSRNOT00000061954; num 071; gene_set ENSRNOG00000042741
chr1	ScalaUtils	splice_site	4498034	4498579	.	-	.	gene_id ENSRNOG00000042741; tx_set ENSRNOT00000061954; num 072; gene_set ENSRNOG00000042741
chr1	ScalaUtils	splice_site	4498716	4499653	.	-	.	gene_id ENSRNOG00000042741; tx_set ENSRNOT00000061954; num 073; gene_set ENSRNOG00000042741
chr1	ScalaUtils	splice_site	4499822	4501932	.	-	.	gene_id ENSRNOG00000042741; tx_set ENSRNOT00000061954; num 074; gene_set ENSRNOG00000042741
chr1	ScalaUtils	splice_site	4502048	4503552	.	-	.	gene_id ENSRNOG00000042741; tx_set ENSRNOT00000061954; num 075; gene_set ENSRNOG00000042741
chr1	ScalaUtils	splice_site	4503695	4505687	.	-	.	gene_id ENSRNOG00000042741; tx_set ENSRNOT00000061954; num 076; gene_set ENSRNOG00000042741
chr1	ScalaUtils	splice_site	4505791	4507510	.	-	.	gene_id ENSRNOG00000042741; tx_set ENSRNOT00000061954; num 077; gene_set ENSRNOG00000042741
chr1	ScalaUtils	splice_site	4507575	4508582	.	-	.	gene_id ENSRNOG00000042741; tx_set ENSRNOT00000061954; num 078; gene_set ENSRNOG00000042741
chr1	ScalaUtils	splice_site	4508761	4509724	.	-	.	gene_id ENSRNOG00000042741; tx_set ENSRNOT00000061954; num 079; gene_set ENSRNOG00000042741
chr1	ScalaUtils	splice_site	4509759	4510033	.	-	.	gene_id ENSRNOG00000042741; tx_set ENSRNOT00000061954; num 080; gene_set ENSRNOG00000042741
chr1	ScalaUtils	splice_site	4510164	4515388	.	-	.	gene_id ENSRNOG00000042741; tx_set ENSRNOT00000061954; num 081; gene_set ENSRNOG00000042741
chr1	ScalaUtils	splice_site	4515480	4516333	.	-	.	gene_id ENSRNOG00000042741; tx_set ENSRNOT00000061954; num 082; gene_set ENSRNOG00000042741
chr1	ScalaUtils	splice_site	4516509	4520737	.	-	.	gene_id ENSRNOG00000042741; tx_set ENSRNOT00000061954; num 083; gene_set ENSRNOG00000042741
chr1	ScalaUtils	splice_site	4520833	4534247	.	-	.	gene_id ENSRNOG00000042741; tx_set ENSRNOT00000061954; num 084; gene_set ENSRNOG00000042741
chr1	ScalaUtils	splice_site	4529528	4529531	.	-	.	gene_id ENSRNOG00000042741; tx_set ENSRNOT00000082415; num 085; gene_set ENSRNOG00000042741
chr1	ScalaUtils	splice_site	4529634	4529635	.	-	.	gene_id ENSRNOG00000042741; tx_set ENSRNOT00000082415; num 086; gene_set ENSRNOG00000042741
chr1	ScalaUtils	splice_site	4529701	4533218	.	-	.	gene_id ENSRNOG00000042741; tx_set ENSRNOT00000082415; num 087; gene_set ENSRNOG00000042741
chr1	ScalaUtils	splice_site	4533221	4535419	.	-	.	gene_id ENSRNOG00000042741; tx_set ENSRNOT00000082415; num 088; gene_set ENSRNOG00000042741
chr1	ScalaUtils	splice_site	4534383	4538220	.	-	.	gene_id ENSRNOG00000042741; tx_set ENSRNOT00000061954; num 089; gene_set ENSRNOG00000042741
chr1	ScalaUtils	splice_site	4535437	4535484	.	-	.	gene_id ENSRNOG00000042741; tx_set ENSRNOT00000082415; num 090; gene_set ENSRNOG00000042741
chr1	ScalaUtils	splice_site	4535511	4536561	.	-	.	gene_id ENSRNOG00000042741; tx_set ENSRNOT00000082415; num 091; gene_set ENSRNOG00000042741
chr1	ScalaUtils	splice_site	4536592	4537311	.	-	.	gene_id ENSRNOG00000042741; tx_set ENSRNOT00000082415; num 092; gene_set ENSRNOG00000042741
chr1	ScalaUtils	splice_site	4537322	4537399	.	-	.	gene_id ENSRNOG00000042741; tx_set ENSRNOT00000082415; num 093; gene_set ENSRNOG00000042741
chr1	ScalaUtils	splice_site	4537414	4543141	.	-	.	gene_id ENSRNOG00000042741; tx_set ENSRNOT00000082415; num 094; gene_set ENSRNOG00000042741
chr1	ScalaUtils	splice_site	4538523	4540449	.	-	.	gene_id ENSRNOG00000042741; tx_set ENSRNOT00000061954; num 095; gene_set ENSRNOG00000042741
chr1	ScalaUtils	splice_site	4540537	4542908	.	-	.	gene_id ENSRNOG00000042741; tx_set ENSRNOT00000061954; num 096; gene_set ENSRNOG00000042741
chr1	ScalaUtils	splice_site	4543049	4549599	.	-	.	gene_id ENSRNOG00000042741; tx_set ENSRNOT00000061954; num 097; gene_set ENSRNOG00000042741
chr1	ScalaUtils	splice_site	4543150	4543543	.	-	.	gene_id ENSRNOG00000042741; tx_set ENSRNOT00000082415; num 098; gene_set ENSRNOG00000042741
chr1	ScalaUtils	splice_site	4543585	4543733	.	-	.	gene_id ENSRNOG00000042741; tx_set ENSRNOT00000082415; num 099; gene_set ENSRNOG00000042741
chr1	ScalaUtils	splice_site	4543740	4545303	.	-	.	gene_id ENSRNOG00000042741; tx_set ENSRNOT00000082415; num 100; gene_set ENSRNOG00000042741
chr1	ScalaUtils	splice_site	4545327	4545415	.	-	.	gene_id ENSRNOG00000042741; tx_set ENSRNOT00000082415; num 101; gene_set ENSRNOG00000042741
chr1	ScalaUtils	splice_site	4545426	4548140	.	-	.	gene_id ENSRNOG00000042741; tx_set ENSRNOT00000082415; num 102; gene_set ENSRNOG00000042741
chr1	ScalaUtils	splice_site	4548157	4549801	.	-	.	gene_id ENSRNOG00000042741; tx_set ENSRNOT00000082415; num 103; gene_set ENSRNOG00000042741
chr1	ScalaUtils	splice_site	4549810	4550624	.	-	.	gene_id ENSRNOG00000042741; tx_set ENSRNOT00000061954; num 104; gene_set ENSRNOG00000042741
chr1	ScalaUtils	splice_site	4549810	4551776	.	-	.	gene_id ENSRNOG00000042741; tx_set ENSRNOT00000082415; num 105; gene_set ENSRNOG00000042741
chr1	ScalaUtils	splice_site	4551784	4556135	.	-	.	gene_id ENSRNOG00000042741; tx_set ENSRNOT00000082415; num 106; gene_set ENSRNOG00000042741
chr1	ScalaUtils	splice_site	4556183	4556716	.	-	.	gene_id ENSRNOG00000042741; tx_set ENSRNOT00000082415; num 107; gene_set ENSRNOG00000042741
chr1	ScalaUtils	splice_site	4556722	4557519	.	-	.	gene_id ENSRNOG00000042741; tx_set ENSRNOT00000082415; num 108; gene_set ENSRNOG00000042741
chr1	ScalaUtils	splice_site	4557549	4557802	.	-	.	gene_id ENSRNOG00000042741; tx_set ENSRNOT00000082415; num 109; gene_set ENSRNOG00000042741
chr1	ScalaUtils	splice_site	4557828	4557957	.	-	.	gene_id ENSRNOG00000042741; tx_set ENSRNOT00000082415; num 110; gene_set ENSRNOG00000042741
chr1	ScalaUtils	splice_site	4557962	4558256	.	-	.	gene_id ENSRNOG00000042741; tx_set ENSRNOT00000082415; num 111; gene_set ENSRNOG00000042741
chr1	ScalaUtils	splice_site	4558274	4559417	.	-	.	gene_id ENSRNOG00000042741; tx_set ENSRNOT00000082415; num 112; gene_set ENSRNOG00000042741
chr1	ScalaUtils	aggregate_gene	4637491	4653210	.	-	.	gene_id ENSRNOG00000014258; tx_set ENSRNOT00000019121; num 000; aggregateGeneStrand -; geneCt 1; tx_ct 1; tx_strands -
chr1	ScalaUtils	exonic_part	4637491	4640066	.	-	.	gene_id ENSRNOG00000014258; tx_set ENSRNOT00000019121; num 001; gene_set ENSRNOG00000014258
chr1	ScalaUtils	exonic_part	4644458	4644735	.	-	.	gene_id ENSRNOG00000014258; tx_set ENSRNOT00000019121; num 002; gene_set ENSRNOG00000014258
chr1	ScalaUtils	exonic_part	4652834	4653210	.	-	.	gene_id ENSRNOG00000014258; tx_set ENSRNOT00000019121; num 003; gene_set ENSRNOG00000014258
chr1	ScalaUtils	splice_site	4640067	4644457	.	-	.	gene_id ENSRNOG00000014258; tx_set ENSRNOT00000019121; num 004; gene_set ENSRNOG00000014258
chr1	ScalaUtils	splice_site	4644736	4652833	.	-	.	gene_id ENSRNOG00000014258; tx_set ENSRNOT00000019121; num 005; gene_set ENSRNOG00000014258
chr1	ScalaUtils	aggregate_gene	4753144	5165859	.	-	.	gene_id ENSRNOG00000014290; tx_set ENSRNOT00000019319+ENSRNOT00000044325; num 000; aggregateGeneStrand -; geneCt 1; tx_ct 2; tx_strands -,-
chr1	ScalaUtils	exonic_part	4753144	4756921	.	-	.	gene_id ENSRNOG00000014290; tx_set ENSRNOT00000044325+ENSRNOT00000019319; num 001; gene_set ENSRNOG00000014290
chr1	ScalaUtils	exonic_part	4764755	4764839	.	-	.	gene_id ENSRNOG00000014290; tx_set ENSRNOT00000044325; num 002; gene_set ENSRNOG00000014290
chr1	ScalaUtils	exonic_part	4785926	4786856	.	-	.	gene_id ENSRNOG00000014290; tx_set ENSRNOT00000044325+ENSRNOT00000019319; num 003; gene_set ENSRNOG00000014290
chr1	ScalaUtils	exonic_part	4802069	4802195	.	-	.	gene_id ENSRNOG00000014290; tx_set ENSRNOT00000044325+ENSRNOT00000019319; num 004; gene_set ENSRNOG00000014290
chr1	ScalaUtils	exonic_part	4810349	4810517	.	-	.	gene_id ENSRNOG00000014290; tx_set ENSRNOT00000044325+ENSRNOT00000019319; num 005; gene_set ENSRNOG00000014290
chr1	ScalaUtils	exonic_part	4815728	4815974	.	-	.	gene_id ENSRNOG00000014290; tx_set ENSRNOT00000044325+ENSRNOT00000019319; num 006; gene_set ENSRNOG00000014290
chr1	ScalaUtils	exonic_part	4852214	4852449	.	-	.	gene_id ENSRNOG00000014290; tx_set ENSRNOT00000044325+ENSRNOT00000019319; num 007; gene_set ENSRNOG00000014290
chr1	ScalaUtils	exonic_part	5027763	5028012	.	-	.	gene_id ENSRNOG00000014290; tx_set ENSRNOT00000044325+ENSRNOT00000019319; num 008; gene_set ENSRNOG00000014290
chr1	ScalaUtils	exonic_part	5163439	5164456	.	-	.	gene_id ENSRNOG00000014290; tx_set ENSRNOT00000044325+ENSRNOT00000019319; num 009; gene_set ENSRNOG00000014290
chr1	ScalaUtils	exonic_part	5165802	5165859	.	-	.	gene_id ENSRNOG00000014290; tx_set ENSRNOT00000044325+ENSRNOT00000019319; num 010; gene_set ENSRNOG00000014290
chr1	ScalaUtils	splice_site	4756922	4764754	.	-	.	gene_id ENSRNOG00000014290; tx_set ENSRNOT00000044325; num 011; gene_set ENSRNOG00000014290
chr1	ScalaUtils	splice_site	4756922	4785925	.	-	.	gene_id ENSRNOG00000014290; tx_set ENSRNOT00000019319; num 012; gene_set ENSRNOG00000014290
chr1	ScalaUtils	splice_site	4764840	4785925	.	-	.	gene_id ENSRNOG00000014290; tx_set ENSRNOT00000044325; num 013; gene_set ENSRNOG00000014290
chr1	ScalaUtils	splice_site	4786857	4802068	.	-	.	gene_id ENSRNOG00000014290; tx_set ENSRNOT00000044325+ENSRNOT00000019319; num 014; gene_set ENSRNOG00000014290
chr1	ScalaUtils	splice_site	4802196	4810348	.	-	.	gene_id ENSRNOG00000014290; tx_set ENSRNOT00000044325+ENSRNOT00000019319; num 015; gene_set ENSRNOG00000014290
chr1	ScalaUtils	splice_site	4810518	4815727	.	-	.	gene_id ENSRNOG00000014290; tx_set ENSRNOT00000044325+ENSRNOT00000019319; num 016; gene_set ENSRNOG00000014290
chr1	ScalaUtils	splice_site	4815975	4852213	.	-	.	gene_id ENSRNOG00000014290; tx_set ENSRNOT00000044325+ENSRNOT00000019319; num 017; gene_set ENSRNOG00000014290
chr1	ScalaUtils	splice_site	4852450	5027762	.	-	.	gene_id ENSRNOG00000014290; tx_set ENSRNOT00000044325+ENSRNOT00000019319; num 018; gene_set ENSRNOG00000014290
chr1	ScalaUtils	splice_site	5028013	5163438	.	-	.	gene_id ENSRNOG00000014290; tx_set ENSRNOT00000044325+ENSRNOT00000019319; num 019; gene_set ENSRNOG00000014290
chr1	ScalaUtils	splice_site	5164457	5165801	.	-	.	gene_id ENSRNOG00000014290; tx_set ENSRNOT00000044325+ENSRNOT00000019319; num 020; gene_set ENSRNOG00000014290
chr1	ScalaUtils	novel_splice_site	4783901	4783970	.	-	.	gene_id ENSRNOG00000014290; tx_set UNKNOWN_TX; num 021; gene_set UNKNOWN_GENE_SET
chr1	ScalaUtils	novel_splice_site	4811136	4811163	.	-	.	gene_id ENSRNOG00000014290; tx_set UNKNOWN_TX; num 022; gene_set UNKNOWN_GENE_SET
chr1	ScalaUtils	novel_splice_site	4850404	4850447	.	-	.	gene_id ENSRNOG00000014290; tx_set UNKNOWN_TX; num 023; gene_set UNKNOWN_GENE_SET
chr1	ScalaUtils	novel_splice_site	4852450	4962694	.	-	.	gene_id ENSRNOG00000014290; tx_set UNKNOWN_TX; num 024; gene_set UNKNOWN_GENE_SET
chr1	ScalaUtils	novel_splice_site	4852450	4966893	.	-	.	gene_id ENSRNOG00000014290; tx_set UNKNOWN_TX; num 025; gene_set UNKNOWN_GENE_SET
chr1	ScalaUtils	novel_splice_site	4852450	4966897	.	-	.	gene_id ENSRNOG00000014290; tx_set UNKNOWN_TX; num 026; gene_set UNKNOWN_GENE_SET
chr1	ScalaUtils	novel_splice_site	4855916	4855941	.	-	.	gene_id ENSRNOG00000014290; tx_set UNKNOWN_TX; num 027; gene_set UNKNOWN_GENE_SET
chr1	ScalaUtils	novel_splice_site	4857978	4858004	.	-	.	gene_id ENSRNOG00000014290; tx_set UNKNOWN_TX; num 028; gene_set UNKNOWN_GENE_SET
chr1	ScalaUtils	novel_splice_site	4872041	4872070	.	-	.	gene_id ENSRNOG00000014290; tx_set UNKNOWN_TX; num 029; gene_set UNKNOWN_GENE_SET
chr1	ScalaUtils	novel_splice_site	4915053	4918378	.	-	.	gene_id ENSRNOG00000014290; tx_set UNKNOWN_TX; num 030; gene_set UNKNOWN_GENE_SET
chr1	ScalaUtils	novel_splice_site	4962792	4966893	.	-	.	gene_id ENSRNOG00000014290; tx_set UNKNOWN_TX; num 031; gene_set UNKNOWN_GENE_SET
chr1	ScalaUtils	novel_splice_site	4962792	4966897	.	-	.	gene_id ENSRNOG00000014290; tx_set UNKNOWN_TX; num 032; gene_set UNKNOWN_GENE_SET
chr1	ScalaUtils	aggregate_gene	5240180	5313054	.	+	.	gene_id ENSRNOG00000014450; tx_set ENSRNOT00000019893+ENSRNOT00000088292; num 000; aggregateGeneStrand +; geneCt 1; tx_ct 2; tx_strands +,+
chr1	ScalaUtils	exonic_part	5240180	5240196	.	+	.	gene_id ENSRNOG00000014450; tx_set ENSRNOT00000019893; num 001; gene_set ENSRNOG00000014450
chr1	ScalaUtils	exonic_part	5240197	5240336	.	+	.	gene_id ENSRNOG00000014450; tx_set ENSRNOT00000019893+ENSRNOT00000088292; num 002; gene_set ENSRNOG00000014450
chr1	ScalaUtils	exonic_part	5242330	5242982	.	+	.	gene_id ENSRNOG00000014450; tx_set ENSRNOT00000019893+ENSRNOT00000088292; num 003; gene_set ENSRNOG00000014450
chr1	ScalaUtils	exonic_part	5246026	5246155	.	+	.	gene_id ENSRNOG00000014450; tx_set ENSRNOT00000019893+ENSRNOT00000088292; num 004; gene_set ENSRNOG00000014450
chr1	ScalaUtils	exonic_part	5248140	5248355	.	+	.	gene_id ENSRNOG00000014450; tx_set ENSRNOT00000019893+ENSRNOT00000088292; num 005; gene_set ENSRNOG00000014450
chr1	ScalaUtils	exonic_part	5248356	5248358	.	+	.	gene_id ENSRNOG00000014450; tx_set ENSRNOT00000088292; num 006; gene_set ENSRNOG00000014450
chr1	ScalaUtils	exonic_part	5250557	5250635	.	+	.	gene_id ENSRNOG00000014450; tx_set ENSRNOT00000019893+ENSRNOT00000088292; num 007; gene_set ENSRNOG00000014450
chr1	ScalaUtils	exonic_part	5251582	5251732	.	+	.	gene_id ENSRNOG00000014450; tx_set ENSRNOT00000019893+ENSRNOT00000088292; num 008; gene_set ENSRNOG00000014450
chr1	ScalaUtils	exonic_part	5253035	5253143	.	+	.	gene_id ENSRNOG00000014450; tx_set ENSRNOT00000019893+ENSRNOT00000088292; num 009; gene_set ENSRNOG00000014450
chr1	ScalaUtils	exonic_part	5254225	5254478	.	+	.	gene_id ENSRNOG00000014450; tx_set ENSRNOT00000019893+ENSRNOT00000088292; num 010; gene_set ENSRNOG00000014450
chr1	ScalaUtils	exonic_part	5255776	5256453	.	+	.	gene_id ENSRNOG00000014450; tx_set ENSRNOT00000019893+ENSRNOT00000088292; num 011; gene_set ENSRNOG00000014450
chr1	ScalaUtils	exonic_part	5257912	5258163	.	+	.	gene_id ENSRNOG00000014450; tx_set ENSRNOT00000019893+ENSRNOT00000088292; num 012; gene_set ENSRNOG00000014450
chr1	ScalaUtils	exonic_part	5259105	5259183	.	+	.	gene_id ENSRNOG00000014450; tx_set ENSRNOT00000019893+ENSRNOT00000088292; num 013; gene_set ENSRNOG00000014450
chr1	ScalaUtils	exonic_part	5261265	5261428	.	+	.	gene_id ENSRNOG00000014450; tx_set ENSRNOT00000019893+ENSRNOT00000088292; num 014; gene_set ENSRNOG00000014450
chr1	ScalaUtils	exonic_part	5261531	5261787	.	+	.	gene_id ENSRNOG00000014450; tx_set ENSRNOT00000019893+ENSRNOT00000088292; num 015; gene_set ENSRNOG00000014450
chr1	ScalaUtils	exonic_part	5263133	5263254	.	+	.	gene_id ENSRNOG00000014450; tx_set ENSRNOT00000019893+ENSRNOT00000088292; num 016; gene_set ENSRNOG00000014450
chr1	ScalaUtils	exonic_part	5263255	5263261	.	+	.	gene_id ENSRNOG00000014450; tx_set ENSRNOT00000019893; num 017; gene_set ENSRNOG00000014450
chr1	ScalaUtils	exonic_part	5265422	5265474	.	+	.	gene_id ENSRNOG00000014450; tx_set ENSRNOT00000019893; num 018; gene_set ENSRNOG00000014450
chr1	ScalaUtils	exonic_part	5269856	5269944	.	+	.	gene_id ENSRNOG00000014450; tx_set ENSRNOT00000019893+ENSRNOT00000088292; num 019; gene_set ENSRNOG00000014450
chr1	ScalaUtils	exonic_part	5272668	5272760	.	+	.	gene_id ENSRNOG00000014450; tx_set ENSRNOT00000019893+ENSRNOT00000088292; num 020; gene_set ENSRNOG00000014450
chr1	ScalaUtils	exonic_part	5274905	5275012	.	+	.	gene_id ENSRNOG00000014450; tx_set ENSRNOT00000019893+ENSRNOT00000088292; num 021; gene_set ENSRNOG00000014450
chr1	ScalaUtils	exonic_part	5276126	5276268	.	+	.	gene_id ENSRNOG00000014450; tx_set ENSRNOT00000019893+ENSRNOT00000088292; num 022; gene_set ENSRNOG00000014450
chr1	ScalaUtils	exonic_part	5276965	5277138	.	+	.	gene_id ENSRNOG00000014450; tx_set ENSRNOT00000019893+ENSRNOT00000088292; num 023; gene_set ENSRNOG00000014450
chr1	ScalaUtils	exonic_part	5277423	5277485	.	+	.	gene_id ENSRNOG00000014450; tx_set ENSRNOT00000019893+ENSRNOT00000088292; num 024; gene_set ENSRNOG00000014450
chr1	ScalaUtils	exonic_part	5278456	5278681	.	+	.	gene_id ENSRNOG00000014450; tx_set ENSRNOT00000019893+ENSRNOT00000088292; num 025; gene_set ENSRNOG00000014450
chr1	ScalaUtils	exonic_part	5279423	5279566	.	+	.	gene_id ENSRNOG00000014450; tx_set ENSRNOT00000019893+ENSRNOT00000088292; num 026; gene_set ENSRNOG00000014450
chr1	ScalaUtils	exonic_part	5280682	5280783	.	+	.	gene_id ENSRNOG00000014450; tx_set ENSRNOT00000019893+ENSRNOT00000088292; num 027; gene_set ENSRNOG00000014450
chr1	ScalaUtils	exonic_part	5282166	5282237	.	+	.	gene_id ENSRNOG00000014450; tx_set ENSRNOT00000019893+ENSRNOT00000088292; num 028; gene_set ENSRNOG00000014450
chr1	ScalaUtils	exonic_part	5289435	5289623	.	+	.	gene_id ENSRNOG00000014450; tx_set ENSRNOT00000019893+ENSRNOT00000088292; num 029; gene_set ENSRNOG00000014450
chr1	ScalaUtils	exonic_part	5304459	5304551	.	+	.	gene_id ENSRNOG00000014450; tx_set ENSRNOT00000019893+ENSRNOT00000088292; num 030; gene_set ENSRNOG00000014450
chr1	ScalaUtils	exonic_part	5305186	5305272	.	+	.	gene_id ENSRNOG00000014450; tx_set ENSRNOT00000019893+ENSRNOT00000088292; num 031; gene_set ENSRNOG00000014450
chr1	ScalaUtils	exonic_part	5305892	5306070	.	+	.	gene_id ENSRNOG00000014450; tx_set ENSRNOT00000019893+ENSRNOT00000088292; num 032; gene_set ENSRNOG00000014450
chr1	ScalaUtils	exonic_part	5310134	5310214	.	+	.	gene_id ENSRNOG00000014450; tx_set ENSRNOT00000019893+ENSRNOT00000088292; num 033; gene_set ENSRNOG00000014450
chr1	ScalaUtils	exonic_part	5311263	5313041	.	+	.	gene_id ENSRNOG00000014450; tx_set ENSRNOT00000019893+ENSRNOT00000088292; num 034; gene_set ENSRNOG00000014450
chr1	ScalaUtils	exonic_part	5313042	5313054	.	+	.	gene_id ENSRNOG00000014450; tx_set ENSRNOT00000019893; num 035; gene_set ENSRNOG00000014450
chr1	ScalaUtils	splice_site	5240337	5242329	.	+	.	gene_id ENSRNOG00000014450; tx_set ENSRNOT00000019893+ENSRNOT00000088292; num 036; gene_set ENSRNOG00000014450
chr1	ScalaUtils	splice_site	5242983	5246025	.	+	.	gene_id ENSRNOG00000014450; tx_set ENSRNOT00000019893+ENSRNOT00000088292; num 037; gene_set ENSRNOG00000014450
chr1	ScalaUtils	splice_site	5246156	5248139	.	+	.	gene_id ENSRNOG00000014450; tx_set ENSRNOT00000019893+ENSRNOT00000088292; num 038; gene_set ENSRNOG00000014450
chr1	ScalaUtils	splice_site	5248356	5250556	.	+	.	gene_id ENSRNOG00000014450; tx_set ENSRNOT00000019893; num 039; gene_set ENSRNOG00000014450
chr1	ScalaUtils	splice_site	5248359	5250556	.	+	.	gene_id ENSRNOG00000014450; tx_set ENSRNOT00000088292; num 040; gene_set ENSRNOG00000014450
chr1	ScalaUtils	splice_site	5250636	5251581	.	+	.	gene_id ENSRNOG00000014450; tx_set ENSRNOT00000019893+ENSRNOT00000088292; num 041; gene_set ENSRNOG00000014450
chr1	ScalaUtils	splice_site	5251733	5253034	.	+	.	gene_id ENSRNOG00000014450; tx_set ENSRNOT00000019893+ENSRNOT00000088292; num 042; gene_set ENSRNOG00000014450
chr1	ScalaUtils	splice_site	5253144	5254224	.	+	.	gene_id ENSRNOG00000014450; tx_set ENSRNOT00000019893+ENSRNOT00000088292; num 043; gene_set ENSRNOG00000014450
chr1	ScalaUtils	splice_site	5254479	5255775	.	+	.	gene_id ENSRNOG00000014450; tx_set ENSRNOT00000019893+ENSRNOT00000088292; num 044; gene_set ENSRNOG00000014450
chr1	ScalaUtils	splice_site	5256454	5257911	.	+	.	gene_id ENSRNOG00000014450; tx_set ENSRNOT00000019893+ENSRNOT00000088292; num 045; gene_set ENSRNOG00000014450
chr1	ScalaUtils	splice_site	5258164	5259104	.	+	.	gene_id ENSRNOG00000014450; tx_set ENSRNOT00000019893+ENSRNOT00000088292; num 046; gene_set ENSRNOG00000014450
chr1	ScalaUtils	splice_site	5259184	5261264	.	+	.	gene_id ENSRNOG00000014450; tx_set ENSRNOT00000019893+ENSRNOT00000088292; num 047; gene_set ENSRNOG00000014450
chr1	ScalaUtils	splice_site	5261429	5261530	.	+	.	gene_id ENSRNOG00000014450; tx_set ENSRNOT00000019893+ENSRNOT00000088292; num 048; gene_set ENSRNOG00000014450
chr1	ScalaUtils	splice_site	5261788	5263132	.	+	.	gene_id ENSRNOG00000014450; tx_set ENSRNOT00000019893+ENSRNOT00000088292; num 049; gene_set ENSRNOG00000014450
chr1	ScalaUtils	splice_site	5263255	5269855	.	+	.	gene_id ENSRNOG00000014450; tx_set ENSRNOT00000088292; num 050; gene_set ENSRNOG00000014450
chr1	ScalaUtils	splice_site	5263262	5265421	.	+	.	gene_id ENSRNOG00000014450; tx_set ENSRNOT00000019893; num 051; gene_set ENSRNOG00000014450
chr1	ScalaUtils	splice_site	5265475	5269855	.	+	.	gene_id ENSRNOG00000014450; tx_set ENSRNOT00000019893; num 052; gene_set ENSRNOG00000014450
chr1	ScalaUtils	splice_site	5269945	5272667	.	+	.	gene_id ENSRNOG00000014450; tx_set ENSRNOT00000019893+ENSRNOT00000088292; num 053; gene_set ENSRNOG00000014450
chr1	ScalaUtils	splice_site	5272761	5274904	.	+	.	gene_id ENSRNOG00000014450; tx_set ENSRNOT00000019893+ENSRNOT00000088292; num 054; gene_set ENSRNOG00000014450
chr1	ScalaUtils	splice_site	5275013	5276125	.	+	.	gene_id ENSRNOG00000014450; tx_set ENSRNOT00000019893+ENSRNOT00000088292; num 055; gene_set ENSRNOG00000014450
chr1	ScalaUtils	splice_site	5276269	5276964	.	+	.	gene_id ENSRNOG00000014450; tx_set ENSRNOT00000019893+ENSRNOT00000088292; num 056; gene_set ENSRNOG00000014450
chr1	ScalaUtils	splice_site	5277139	5277422	.	+	.	gene_id ENSRNOG00000014450; tx_set ENSRNOT00000019893+ENSRNOT00000088292; num 057; gene_set ENSRNOG00000014450
chr1	ScalaUtils	splice_site	5277486	5278455	.	+	.	gene_id ENSRNOG00000014450; tx_set ENSRNOT00000019893+ENSRNOT00000088292; num 058; gene_set ENSRNOG00000014450
chr1	ScalaUtils	splice_site	5278682	5279422	.	+	.	gene_id ENSRNOG00000014450; tx_set ENSRNOT00000019893+ENSRNOT00000088292; num 059; gene_set ENSRNOG00000014450
chr1	ScalaUtils	splice_site	5279567	5280681	.	+	.	gene_id ENSRNOG00000014450; tx_set ENSRNOT00000019893+ENSRNOT00000088292; num 060; gene_set ENSRNOG00000014450
chr1	ScalaUtils	splice_site	5280784	5282165	.	+	.	gene_id ENSRNOG00000014450; tx_set ENSRNOT00000019893+ENSRNOT00000088292; num 061; gene_set ENSRNOG00000014450
chr1	ScalaUtils	splice_site	5282238	5289434	.	+	.	gene_id ENSRNOG00000014450; tx_set ENSRNOT00000019893+ENSRNOT00000088292; num 062; gene_set ENSRNOG00000014450
chr1	ScalaUtils	splice_site	5289624	5304458	.	+	.	gene_id ENSRNOG00000014450; tx_set ENSRNOT00000019893+ENSRNOT00000088292; num 063; gene_set ENSRNOG00000014450
chr1	ScalaUtils	splice_site	5304552	5305185	.	+	.	gene_id ENSRNOG00000014450; tx_set ENSRNOT00000019893+ENSRNOT00000088292; num 064; gene_set ENSRNOG00000014450
chr1	ScalaUtils	splice_site	5305273	5305891	.	+	.	gene_id ENSRNOG00000014450; tx_set ENSRNOT00000019893+ENSRNOT00000088292; num 065; gene_set ENSRNOG00000014450
chr1	ScalaUtils	splice_site	5306071	5310133	.	+	.	gene_id ENSRNOG00000014450; tx_set ENSRNOT00000019893+ENSRNOT00000088292; num 066; gene_set ENSRNOG00000014450
chr1	ScalaUtils	splice_site	5310215	5311262	.	+	.	gene_id ENSRNOG00000014450; tx_set ENSRNOT00000019893+ENSRNOT00000088292; num 067; gene_set ENSRNOG00000014450
chr1	ScalaUtils	aggregate_gene	5366379	5388069	.	+	.	gene_id ENSRNOG00000014852; tx_set ENSRNOT00000019918; num 000; aggregateGeneStrand +; geneCt 1; tx_ct 1; tx_strands +
chr1	ScalaUtils	exonic_part	5366379	5366533	.	+	.	gene_id ENSRNOG00000014852; tx_set ENSRNOT00000019918; num 001; gene_set ENSRNOG00000014852
chr1	ScalaUtils	exonic_part	5379533	5381573	.	+	.	gene_id ENSRNOG00000014852; tx_set ENSRNOT00000019918; num 002; gene_set ENSRNOG00000014852
chr1	ScalaUtils	exonic_part	5387060	5388069	.	+	.	gene_id ENSRNOG00000014852; tx_set ENSRNOT00000019918; num 003; gene_set ENSRNOG00000014852
chr1	ScalaUtils	splice_site	5366534	5379532	.	+	.	gene_id ENSRNOG00000014852; tx_set ENSRNOT00000019918; num 004; gene_set ENSRNOG00000014852
chr1	ScalaUtils	splice_site	5381574	5387059	.	+	.	gene_id ENSRNOG00000014852; tx_set ENSRNOT00000019918; num 005; gene_set ENSRNOG00000014852
chr1	ScalaUtils	novel_splice_site	5366317	5379532	.	+	.	gene_id ENSRNOG00000014852; tx_set UNKNOWN_TX; num 006; gene_set UNKNOWN_GENE_SET
chr1	ScalaUtils	novel_splice_site	5368694	5368724	.	+	.	gene_id ENSRNOG00000014852; tx_set UNKNOWN_TX; num 007; gene_set UNKNOWN_GENE_SET
chr1	ScalaUtils	novel_splice_site	5382507	5382613	.	+	.	gene_id ENSRNOG00000014852; tx_set UNKNOWN_TX; num 008; gene_set UNKNOWN_GENE_SET
chr1	ScalaUtils	aggregate_gene	5448958	5571512	.	+	.	gene_id ENSRNOG00000040242; tx_set ENSRNOT00000061930; num 000; aggregateGeneStrand +; geneCt 1; tx_ct 1; tx_strands +
chr1	ScalaUtils	exonic_part	5448958	5449258	.	+	.	gene_id ENSRNOG00000040242; tx_set ENSRNOT00000061930; num 001; gene_set ENSRNOG00000040242
chr1	ScalaUtils	exonic_part	5505154	5505328	.	+	.	gene_id ENSRNOG00000040242; tx_set ENSRNOT00000061930; num 002; gene_set ENSRNOG00000040242
chr1	ScalaUtils	exonic_part	5560136	5560377	.	+	.	gene_id ENSRNOG00000040242; tx_set ENSRNOT00000061930; num 003; gene_set ENSRNOG00000040242
chr1	ScalaUtils	exonic_part	5571088	5571512	.	+	.	gene_id ENSRNOG00000040242; tx_set ENSRNOT00000061930; num 004; gene_set ENSRNOG00000040242
chr1	ScalaUtils	splice_site	5449259	5505153	.	+	.	gene_id ENSRNOG00000040242; tx_set ENSRNOT00000061930; num 005; gene_set ENSRNOG00000040242
chr1	ScalaUtils	splice_site	5505329	5560135	.	+	.	gene_id ENSRNOG00000040242; tx_set ENSRNOT00000061930; num 006; gene_set ENSRNOG00000040242
chr1	ScalaUtils	splice_site	5560378	5571087	.	+	.	gene_id ENSRNOG00000040242; tx_set ENSRNOT00000061930; num 007; gene_set ENSRNOG00000040242
chr1	ScalaUtils	novel_splice_site	5468774	5471665	.	+	.	gene_id ENSRNOG00000040242; tx_set UNKNOWN_TX; num 008; gene_set UNKNOWN_GENE_SET
chr1	ScalaUtils	novel_splice_site	5473001	5475241	.	+	.	gene_id ENSRNOG00000040242; tx_set UNKNOWN_TX; num 009; gene_set UNKNOWN_GENE_SET
chr1	ScalaUtils	aggregate_gene	6451810	6970040	.	-	.	gene_id ENSRNOG00000011058; tx_set ENSRNOT00000016273+ENSRNOT00000086574; num 000; aggregateGeneStrand -; geneCt 1; tx_ct 2; tx_strands -,-
chr1	ScalaUtils	exonic_part	6451810	6453548	.	-	.	gene_id ENSRNOG00000011058; tx_set ENSRNOT00000086574; num 001; gene_set ENSRNOG00000011058
chr1	ScalaUtils	exonic_part	6453549	6453814	.	-	.	gene_id ENSRNOG00000011058; tx_set ENSRNOT00000086574+ENSRNOT00000016273; num 002; gene_set ENSRNOG00000011058
chr1	ScalaUtils	exonic_part	6457265	6457287	.	-	.	gene_id ENSRNOG00000011058; tx_set ENSRNOT00000086574+ENSRNOT00000016273; num 003; gene_set ENSRNOG00000011058
chr1	ScalaUtils	exonic_part	6462827	6462919	.	-	.	gene_id ENSRNOG00000011058; tx_set ENSRNOT00000086574+ENSRNOT00000016273; num 004; gene_set ENSRNOG00000011058
chr1	ScalaUtils	exonic_part	6464406	6464514	.	-	.	gene_id ENSRNOG00000011058; tx_set ENSRNOT00000086574+ENSRNOT00000016273; num 005; gene_set ENSRNOG00000011058
chr1	ScalaUtils	exonic_part	6467191	6467431	.	-	.	gene_id ENSRNOG00000011058; tx_set ENSRNOT00000086574+ENSRNOT00000016273; num 006; gene_set ENSRNOG00000011058
chr1	ScalaUtils	exonic_part	6467778	6467936	.	-	.	gene_id ENSRNOG00000011058; tx_set ENSRNOT00000086574+ENSRNOT00000016273; num 007; gene_set ENSRNOG00000011058
chr1	ScalaUtils	exonic_part	6474208	6474273	.	-	.	gene_id ENSRNOG00000011058; tx_set ENSRNOT00000086574+ENSRNOT00000016273; num 008; gene_set ENSRNOG00000011058
chr1	ScalaUtils	exonic_part	6475304	6475369	.	-	.	gene_id ENSRNOG00000011058; tx_set ENSRNOT00000086574+ENSRNOT00000016273; num 009; gene_set ENSRNOG00000011058
chr1	ScalaUtils	exonic_part	6475573	6475611	.	-	.	gene_id ENSRNOG00000011058; tx_set ENSRNOT00000086574+ENSRNOT00000016273; num 010; gene_set ENSRNOG00000011058
chr1	ScalaUtils	exonic_part	6481275	6481411	.	-	.	gene_id ENSRNOG00000011058; tx_set ENSRNOT00000086574+ENSRNOT00000016273; num 011; gene_set ENSRNOG00000011058
chr1	ScalaUtils	exonic_part	6494975	6495086	.	-	.	gene_id ENSRNOG00000011058; tx_set ENSRNOT00000086574+ENSRNOT00000016273; num 012; gene_set ENSRNOG00000011058
chr1	ScalaUtils	exonic_part	6498374	6498540	.	-	.	gene_id ENSRNOG00000011058; tx_set ENSRNOT00000086574+ENSRNOT00000016273; num 013; gene_set ENSRNOG00000011058
chr1	ScalaUtils	exonic_part	6500978	6501135	.	-	.	gene_id ENSRNOG00000011058; tx_set ENSRNOT00000086574+ENSRNOT00000016273; num 014; gene_set ENSRNOG00000011058
chr1	ScalaUtils	exonic_part	6505358	6505443	.	-	.	gene_id ENSRNOG00000011058; tx_set ENSRNOT00000086574+ENSRNOT00000016273; num 015; gene_set ENSRNOG00000011058
chr1	ScalaUtils	exonic_part	6514213	6514414	.	-	.	gene_id ENSRNOG00000011058; tx_set ENSRNOT00000086574+ENSRNOT00000016273; num 016; gene_set ENSRNOG00000011058
chr1	ScalaUtils	exonic_part	6521963	6522037	.	-	.	gene_id ENSRNOG00000011058; tx_set ENSRNOT00000086574+ENSRNOT00000016273; num 017; gene_set ENSRNOG00000011058
chr1	ScalaUtils	exonic_part	6523801	6523862	.	-	.	gene_id ENSRNOG00000011058; tx_set ENSRNOT00000086574+ENSRNOT00000016273; num 018; gene_set ENSRNOG00000011058
chr1	ScalaUtils	exonic_part	6534185	6534245	.	-	.	gene_id ENSRNOG00000011058; tx_set ENSRNOT00000086574+ENSRNOT00000016273; num 019; gene_set ENSRNOG00000011058
chr1	ScalaUtils	exonic_part	6538812	6538890	.	-	.	gene_id ENSRNOG00000011058; tx_set ENSRNOT00000086574+ENSRNOT00000016273; num 020; gene_set ENSRNOG00000011058
chr1	ScalaUtils	exonic_part	6540991	6541137	.	-	.	gene_id ENSRNOG00000011058; tx_set ENSRNOT00000086574+ENSRNOT00000016273; num 021; gene_set ENSRNOG00000011058
chr1	ScalaUtils	exonic_part	6546222	6546490	.	-	.	gene_id ENSRNOG00000011058; tx_set ENSRNOT00000086574+ENSRNOT00000016273; num 022; gene_set ENSRNOG00000011058
chr1	ScalaUtils	exonic_part	6575079	6575208	.	-	.	gene_id ENSRNOG00000011058; tx_set ENSRNOT00000086574+ENSRNOT00000016273; num 023; gene_set ENSRNOG00000011058
chr1	ScalaUtils	exonic_part	6601452	6601608	.	-	.	gene_id ENSRNOG00000011058; tx_set ENSRNOT00000086574+ENSRNOT00000016273; num 024; gene_set ENSRNOG00000011058
chr1	ScalaUtils	exonic_part	6613702	6613874	.	-	.	gene_id ENSRNOG00000011058; tx_set ENSRNOT00000086574+ENSRNOT00000016273; num 025; gene_set ENSRNOG00000011058
chr1	ScalaUtils	exonic_part	6702976	6703165	.	-	.	gene_id ENSRNOG00000011058; tx_set ENSRNOT00000086574+ENSRNOT00000016273; num 026; gene_set ENSRNOG00000011058
chr1	ScalaUtils	exonic_part	6722731	6722885	.	-	.	gene_id ENSRNOG00000011058; tx_set ENSRNOT00000086574+ENSRNOT00000016273; num 027; gene_set ENSRNOG00000011058
chr1	ScalaUtils	exonic_part	6724918	6725123	.	-	.	gene_id ENSRNOG00000011058; tx_set ENSRNOT00000086574+ENSRNOT00000016273; num 028; gene_set ENSRNOG00000011058
chr1	ScalaUtils	exonic_part	6734805	6734922	.	-	.	gene_id ENSRNOG00000011058; tx_set ENSRNOT00000086574+ENSRNOT00000016273; num 029; gene_set ENSRNOG00000011058
chr1	ScalaUtils	exonic_part	6737190	6737395	.	-	.	gene_id ENSRNOG00000011058; tx_set ENSRNOT00000086574+ENSRNOT00000016273; num 030; gene_set ENSRNOG00000011058
chr1	ScalaUtils	exonic_part	6739926	6740001	.	-	.	gene_id ENSRNOG00000011058; tx_set ENSRNOT00000086574+ENSRNOT00000016273; num 031; gene_set ENSRNOG00000011058
chr1	ScalaUtils	exonic_part	6743425	6743574	.	-	.	gene_id ENSRNOG00000011058; tx_set ENSRNOT00000086574+ENSRNOT00000016273; num 032; gene_set ENSRNOG00000011058
chr1	ScalaUtils	exonic_part	6745198	6745333	.	-	.	gene_id ENSRNOG00000011058; tx_set ENSRNOT00000086574+ENSRNOT00000016273; num 033; gene_set ENSRNOG00000011058
chr1	ScalaUtils	exonic_part	6748656	6748831	.	-	.	gene_id ENSRNOG00000011058; tx_set ENSRNOT00000086574+ENSRNOT00000016273; num 034; gene_set ENSRNOG00000011058
chr1	ScalaUtils	exonic_part	6749879	6750029	.	-	.	gene_id ENSRNOG00000011058; tx_set ENSRNOT00000086574+ENSRNOT00000016273; num 035; gene_set ENSRNOG00000011058
chr1	ScalaUtils	exonic_part	6752455	6752627	.	-	.	gene_id ENSRNOG00000011058; tx_set ENSRNOT00000086574+ENSRNOT00000016273; num 036; gene_set ENSRNOG00000011058
chr1	ScalaUtils	exonic_part	6754054	6754239	.	-	.	gene_id ENSRNOG00000011058; tx_set ENSRNOT00000086574+ENSRNOT00000016273; num 037; gene_set ENSRNOG00000011058
chr1	ScalaUtils	exonic_part	6758433	6758570	.	-	.	gene_id ENSRNOG00000011058; tx_set ENSRNOT00000086574+ENSRNOT00000016273; num 038; gene_set ENSRNOG00000011058
chr1	ScalaUtils	exonic_part	6759240	6759374	.	-	.	gene_id ENSRNOG00000011058; tx_set ENSRNOT00000086574+ENSRNOT00000016273; num 039; gene_set ENSRNOG00000011058
chr1	ScalaUtils	exonic_part	6761457	6761627	.	-	.	gene_id ENSRNOG00000011058; tx_set ENSRNOT00000086574+ENSRNOT00000016273; num 040; gene_set ENSRNOG00000011058
chr1	ScalaUtils	exonic_part	6761872	6762000	.	-	.	gene_id ENSRNOG00000011058; tx_set ENSRNOT00000086574+ENSRNOT00000016273; num 041; gene_set ENSRNOG00000011058
chr1	ScalaUtils	exonic_part	6763497	6763676	.	-	.	gene_id ENSRNOG00000011058; tx_set ENSRNOT00000086574+ENSRNOT00000016273; num 042; gene_set ENSRNOG00000011058
chr1	ScalaUtils	exonic_part	6769296	6769466	.	-	.	gene_id ENSRNOG00000011058; tx_set ENSRNOT00000086574+ENSRNOT00000016273; num 043; gene_set ENSRNOG00000011058
chr1	ScalaUtils	exonic_part	6771891	6772046	.	-	.	gene_id ENSRNOG00000011058; tx_set ENSRNOT00000086574+ENSRNOT00000016273; num 044; gene_set ENSRNOG00000011058
chr1	ScalaUtils	exonic_part	6773507	6773680	.	-	.	gene_id ENSRNOG00000011058; tx_set ENSRNOT00000086574+ENSRNOT00000016273; num 045; gene_set ENSRNOG00000011058
chr1	ScalaUtils	exonic_part	6774742	6774870	.	-	.	gene_id ENSRNOG00000011058; tx_set ENSRNOT00000086574+ENSRNOT00000016273; num 046; gene_set ENSRNOG00000011058
chr1	ScalaUtils	exonic_part	6775974	6776135	.	-	.	gene_id ENSRNOG00000011058; tx_set ENSRNOT00000086574+ENSRNOT00000016273; num 047; gene_set ENSRNOG00000011058
chr1	ScalaUtils	exonic_part	6777673	6777822	.	-	.	gene_id ENSRNOG00000011058; tx_set ENSRNOT00000086574+ENSRNOT00000016273; num 048; gene_set ENSRNOG00000011058
chr1	ScalaUtils	exonic_part	6779795	6779929	.	-	.	gene_id ENSRNOG00000011058; tx_set ENSRNOT00000086574+ENSRNOT00000016273; num 049; gene_set ENSRNOG00000011058
chr1	ScalaUtils	exonic_part	6780602	6780781	.	-	.	gene_id ENSRNOG00000011058; tx_set ENSRNOT00000086574+ENSRNOT00000016273; num 050; gene_set ENSRNOG00000011058
chr1	ScalaUtils	exonic_part	6782881	6783051	.	-	.	gene_id ENSRNOG00000011058; tx_set ENSRNOT00000086574+ENSRNOT00000016273; num 051; gene_set ENSRNOG00000011058
chr1	ScalaUtils	exonic_part	6787514	6787669	.	-	.	gene_id ENSRNOG00000011058; tx_set ENSRNOT00000086574+ENSRNOT00000016273; num 052; gene_set ENSRNOG00000011058
chr1	ScalaUtils	exonic_part	6788427	6788540	.	-	.	gene_id ENSRNOG00000011058; tx_set ENSRNOT00000086574+ENSRNOT00000016273; num 053; gene_set ENSRNOG00000011058
chr1	ScalaUtils	exonic_part	6800132	6800344	.	-	.	gene_id ENSRNOG00000011058; tx_set ENSRNOT00000086574+ENSRNOT00000016273; num 054; gene_set ENSRNOG00000011058
chr1	ScalaUtils	exonic_part	6801734	6801879	.	-	.	gene_id ENSRNOG00000011058; tx_set ENSRNOT00000086574+ENSRNOT00000016273; num 055; gene_set ENSRNOG00000011058
chr1	ScalaUtils	exonic_part	6804365	6804545	.	-	.	gene_id ENSRNOG00000011058; tx_set ENSRNOT00000086574+ENSRNOT00000016273; num 056; gene_set ENSRNOG00000011058
chr1	ScalaUtils	exonic_part	6805111	6805352	.	-	.	gene_id ENSRNOG00000011058; tx_set ENSRNOT00000086574+ENSRNOT00000016273; num 057; gene_set ENSRNOG00000011058
chr1	ScalaUtils	exonic_part	6810305	6810392	.	-	.	gene_id ENSRNOG00000011058; tx_set ENSRNOT00000086574+ENSRNOT00000016273; num 058; gene_set ENSRNOG00000011058
chr1	ScalaUtils	exonic_part	6811978	6812101	.	-	.	gene_id ENSRNOG00000011058; tx_set ENSRNOT00000086574+ENSRNOT00000016273; num 059; gene_set ENSRNOG00000011058
chr1	ScalaUtils	exonic_part	6816751	6816920	.	-	.	gene_id ENSRNOG00000011058; tx_set ENSRNOT00000086574+ENSRNOT00000016273; num 060; gene_set ENSRNOG00000011058
chr1	ScalaUtils	exonic_part	6818351	6818530	.	-	.	gene_id ENSRNOG00000011058; tx_set ENSRNOT00000086574+ENSRNOT00000016273; num 061; gene_set ENSRNOG00000011058
chr1	ScalaUtils	exonic_part	6819123	6819230	.	-	.	gene_id ENSRNOG00000011058; tx_set ENSRNOT00000086574+ENSRNOT00000016273; num 062; gene_set ENSRNOG00000011058
chr1	ScalaUtils	exonic_part	6823573	6823674	.	-	.	gene_id ENSRNOG00000011058; tx_set ENSRNOT00000086574+ENSRNOT00000016273; num 063; gene_set ENSRNOG00000011058
chr1	ScalaUtils	exonic_part	6824828	6824947	.	-	.	gene_id ENSRNOG00000011058; tx_set ENSRNOT00000086574+ENSRNOT00000016273; num 064; gene_set ENSRNOG00000011058
chr1	ScalaUtils	exonic_part	6826353	6826503	.	-	.	gene_id ENSRNOG00000011058; tx_set ENSRNOT00000086574+ENSRNOT00000016273; num 065; gene_set ENSRNOG00000011058
chr1	ScalaUtils	exonic_part	6827559	6827740	.	-	.	gene_id ENSRNOG00000011058; tx_set ENSRNOT00000086574+ENSRNOT00000016273; num 066; gene_set ENSRNOG00000011058
chr1	ScalaUtils	exonic_part	6829578	6829781	.	-	.	gene_id ENSRNOG00000011058; tx_set ENSRNOT00000086574+ENSRNOT00000016273; num 067; gene_set ENSRNOG00000011058
chr1	ScalaUtils	exonic_part	6834244	6834404	.	-	.	gene_id ENSRNOG00000011058; tx_set ENSRNOT00000086574+ENSRNOT00000016273; num 068; gene_set ENSRNOG00000011058
chr1	ScalaUtils	exonic_part	6835384	6835499	.	-	.	gene_id ENSRNOG00000011058; tx_set ENSRNOT00000086574+ENSRNOT00000016273; num 069; gene_set ENSRNOG00000011058
chr1	ScalaUtils	exonic_part	6837861	6838033	.	-	.	gene_id ENSRNOG00000011058; tx_set ENSRNOT00000086574+ENSRNOT00000016273; num 070; gene_set ENSRNOG00000011058
chr1	ScalaUtils	exonic_part	6840658	6840750	.	-	.	gene_id ENSRNOG00000011058; tx_set ENSRNOT00000086574+ENSRNOT00000016273; num 071; gene_set ENSRNOG00000011058
chr1	ScalaUtils	exonic_part	6841094	6841171	.	-	.	gene_id ENSRNOG00000011058; tx_set ENSRNOT00000086574+ENSRNOT00000016273; num 072; gene_set ENSRNOG00000011058
chr1	ScalaUtils	exonic_part	6842043	6842135	.	-	.	gene_id ENSRNOG00000011058; tx_set ENSRNOT00000086574+ENSRNOT00000016273; num 073; gene_set ENSRNOG00000011058
chr1	ScalaUtils	exonic_part	6853842	6853903	.	-	.	gene_id ENSRNOG00000011058; tx_set ENSRNOT00000086574+ENSRNOT00000016273; num 074; gene_set ENSRNOG00000011058
chr1	ScalaUtils	exonic_part	6903197	6903486	.	-	.	gene_id ENSRNOG00000011058; tx_set ENSRNOT00000086574; num 075; gene_set ENSRNOG00000011058
chr1	ScalaUtils	exonic_part	6961854	6962021	.	-	.	gene_id ENSRNOG00000011058; tx_set ENSRNOT00000016273; num 076; gene_set ENSRNOG00000011058
chr1	ScalaUtils	exonic_part	6969942	6970040	.	-	.	gene_id ENSRNOG00000011058; tx_set ENSRNOT00000016273; num 077; gene_set ENSRNOG00000011058
chr1	ScalaUtils	splice_site	6453815	6457264	.	-	.	gene_id ENSRNOG00000011058; tx_set ENSRNOT00000086574+ENSRNOT00000016273; num 078; gene_set ENSRNOG00000011058
chr1	ScalaUtils	splice_site	6457288	6462826	.	-	.	gene_id ENSRNOG00000011058; tx_set ENSRNOT00000086574+ENSRNOT00000016273; num 079; gene_set ENSRNOG00000011058
chr1	ScalaUtils	splice_site	6462920	6464405	.	-	.	gene_id ENSRNOG00000011058; tx_set ENSRNOT00000086574+ENSRNOT00000016273; num 080; gene_set ENSRNOG00000011058
chr1	ScalaUtils	splice_site	6464515	6467190	.	-	.	gene_id ENSRNOG00000011058; tx_set ENSRNOT00000086574+ENSRNOT00000016273; num 081; gene_set ENSRNOG00000011058
chr1	ScalaUtils	splice_site	6467432	6467777	.	-	.	gene_id ENSRNOG00000011058; tx_set ENSRNOT00000086574+ENSRNOT00000016273; num 082; gene_set ENSRNOG00000011058
chr1	ScalaUtils	splice_site	6467937	6474207	.	-	.	gene_id ENSRNOG00000011058; tx_set ENSRNOT00000086574+ENSRNOT00000016273; num 083; gene_set ENSRNOG00000011058
chr1	ScalaUtils	splice_site	6474274	6475303	.	-	.	gene_id ENSRNOG00000011058; tx_set ENSRNOT00000086574+ENSRNOT00000016273; num 084; gene_set ENSRNOG00000011058
chr1	ScalaUtils	splice_site	6475370	6475572	.	-	.	gene_id ENSRNOG00000011058; tx_set ENSRNOT00000086574+ENSRNOT00000016273; num 085; gene_set ENSRNOG00000011058
chr1	ScalaUtils	splice_site	6475612	6481274	.	-	.	gene_id ENSRNOG00000011058; tx_set ENSRNOT00000086574+ENSRNOT00000016273; num 086; gene_set ENSRNOG00000011058
chr1	ScalaUtils	splice_site	6481412	6494974	.	-	.	gene_id ENSRNOG00000011058; tx_set ENSRNOT00000086574+ENSRNOT00000016273; num 087; gene_set ENSRNOG00000011058
chr1	ScalaUtils	splice_site	6495087	6498373	.	-	.	gene_id ENSRNOG00000011058; tx_set ENSRNOT00000086574+ENSRNOT00000016273; num 088; gene_set ENSRNOG00000011058
chr1	ScalaUtils	splice_site	6498541	6500977	.	-	.	gene_id ENSRNOG00000011058; tx_set ENSRNOT00000086574+ENSRNOT00000016273; num 089; gene_set ENSRNOG00000011058
chr1	ScalaUtils	splice_site	6501136	6505357	.	-	.	gene_id ENSRNOG00000011058; tx_set ENSRNOT00000086574+ENSRNOT00000016273; num 090; gene_set ENSRNOG00000011058
chr1	ScalaUtils	splice_site	6505444	6514212	.	-	.	gene_id ENSRNOG00000011058; tx_set ENSRNOT00000086574+ENSRNOT00000016273; num 091; gene_set ENSRNOG00000011058
chr1	ScalaUtils	splice_site	6514415	6521962	.	-	.	gene_id ENSRNOG00000011058; tx_set ENSRNOT00000086574+ENSRNOT00000016273; num 092; gene_set ENSRNOG00000011058
chr1	ScalaUtils	splice_site	6522038	6523800	.	-	.	gene_id ENSRNOG00000011058; tx_set ENSRNOT00000086574+ENSRNOT00000016273; num 093; gene_set ENSRNOG00000011058
chr1	ScalaUtils	splice_site	6523863	6534184	.	-	.	gene_id ENSRNOG00000011058; tx_set ENSRNOT00000086574+ENSRNOT00000016273; num 094; gene_set ENSRNOG00000011058
chr1	ScalaUtils	splice_site	6534246	6538811	.	-	.	gene_id ENSRNOG00000011058; tx_set ENSRNOT00000086574+ENSRNOT00000016273; num 095; gene_set ENSRNOG00000011058
chr1	ScalaUtils	splice_site	6538891	6540990	.	-	.	gene_id ENSRNOG00000011058; tx_set ENSRNOT00000086574+ENSRNOT00000016273; num 096; gene_set ENSRNOG00000011058
chr1	ScalaUtils	splice_site	6541138	6546221	.	-	.	gene_id ENSRNOG00000011058; tx_set ENSRNOT00000086574+ENSRNOT00000016273; num 097; gene_set ENSRNOG00000011058
chr1	ScalaUtils	splice_site	6546491	6575078	.	-	.	gene_id ENSRNOG00000011058; tx_set ENSRNOT00000086574+ENSRNOT00000016273; num 098; gene_set ENSRNOG00000011058
chr1	ScalaUtils	splice_site	6575209	6601451	.	-	.	gene_id ENSRNOG00000011058; tx_set ENSRNOT00000086574+ENSRNOT00000016273; num 099; gene_set ENSRNOG00000011058
chr1	ScalaUtils	splice_site	6601609	6613701	.	-	.	gene_id ENSRNOG00000011058; tx_set ENSRNOT00000086574+ENSRNOT00000016273; num 100; gene_set ENSRNOG00000011058
chr1	ScalaUtils	splice_site	6613875	6702975	.	-	.	gene_id ENSRNOG00000011058; tx_set ENSRNOT00000086574+ENSRNOT00000016273; num 101; gene_set ENSRNOG00000011058
chr1	ScalaUtils	splice_site	6703166	6722730	.	-	.	gene_id ENSRNOG00000011058; tx_set ENSRNOT00000086574+ENSRNOT00000016273; num 102; gene_set ENSRNOG00000011058
chr1	ScalaUtils	splice_site	6722886	6724917	.	-	.	gene_id ENSRNOG00000011058; tx_set ENSRNOT00000086574+ENSRNOT00000016273; num 103; gene_set ENSRNOG00000011058
chr1	ScalaUtils	splice_site	6725124	6734804	.	-	.	gene_id ENSRNOG00000011058; tx_set ENSRNOT00000086574+ENSRNOT00000016273; num 104; gene_set ENSRNOG00000011058
chr1	ScalaUtils	splice_site	6734923	6737189	.	-	.	gene_id ENSRNOG00000011058; tx_set ENSRNOT00000086574+ENSRNOT00000016273; num 105; gene_set ENSRNOG00000011058
chr1	ScalaUtils	splice_site	6737396	6739925	.	-	.	gene_id ENSRNOG00000011058; tx_set ENSRNOT00000086574+ENSRNOT00000016273; num 106; gene_set ENSRNOG00000011058
chr1	ScalaUtils	splice_site	6740002	6743424	.	-	.	gene_id ENSRNOG00000011058; tx_set ENSRNOT00000086574+ENSRNOT00000016273; num 107; gene_set ENSRNOG00000011058
chr1	ScalaUtils	splice_site	6743575	6745197	.	-	.	gene_id ENSRNOG00000011058; tx_set ENSRNOT00000086574+ENSRNOT00000016273; num 108; gene_set ENSRNOG00000011058
chr1	ScalaUtils	splice_site	6745334	6748655	.	-	.	gene_id ENSRNOG00000011058; tx_set ENSRNOT00000086574+ENSRNOT00000016273; num 109; gene_set ENSRNOG00000011058
chr1	ScalaUtils	splice_site	6748832	6749878	.	-	.	gene_id ENSRNOG00000011058; tx_set ENSRNOT00000086574+ENSRNOT00000016273; num 110; gene_set ENSRNOG00000011058
chr1	ScalaUtils	splice_site	6750030	6752454	.	-	.	gene_id ENSRNOG00000011058; tx_set ENSRNOT00000086574+ENSRNOT00000016273; num 111; gene_set ENSRNOG00000011058
chr1	ScalaUtils	splice_site	6752628	6754053	.	-	.	gene_id ENSRNOG00000011058; tx_set ENSRNOT00000086574+ENSRNOT00000016273; num 112; gene_set ENSRNOG00000011058
chr1	ScalaUtils	splice_site	6754240	6758432	.	-	.	gene_id ENSRNOG00000011058; tx_set ENSRNOT00000086574+ENSRNOT00000016273; num 113; gene_set ENSRNOG00000011058
chr1	ScalaUtils	splice_site	6758571	6759239	.	-	.	gene_id ENSRNOG00000011058; tx_set ENSRNOT00000086574+ENSRNOT00000016273; num 114; gene_set ENSRNOG00000011058
chr1	ScalaUtils	splice_site	6759375	6761456	.	-	.	gene_id ENSRNOG00000011058; tx_set ENSRNOT00000086574+ENSRNOT00000016273; num 115; gene_set ENSRNOG00000011058
chr1	ScalaUtils	splice_site	6761628	6761871	.	-	.	gene_id ENSRNOG00000011058; tx_set ENSRNOT00000086574+ENSRNOT00000016273; num 116; gene_set ENSRNOG00000011058
chr1	ScalaUtils	splice_site	6762001	6763496	.	-	.	gene_id ENSRNOG00000011058; tx_set ENSRNOT00000086574+ENSRNOT00000016273; num 117; gene_set ENSRNOG00000011058
chr1	ScalaUtils	splice_site	6763677	6769295	.	-	.	gene_id ENSRNOG00000011058; tx_set ENSRNOT00000086574+ENSRNOT00000016273; num 118; gene_set ENSRNOG00000011058
chr1	ScalaUtils	splice_site	6769467	6771890	.	-	.	gene_id ENSRNOG00000011058; tx_set ENSRNOT00000086574+ENSRNOT00000016273; num 119; gene_set ENSRNOG00000011058
chr1	ScalaUtils	splice_site	6772047	6773506	.	-	.	gene_id ENSRNOG00000011058; tx_set ENSRNOT00000086574+ENSRNOT00000016273; num 120; gene_set ENSRNOG00000011058
chr1	ScalaUtils	splice_site	6773681	6774741	.	-	.	gene_id ENSRNOG00000011058; tx_set ENSRNOT00000086574+ENSRNOT00000016273; num 121; gene_set ENSRNOG00000011058
chr1	ScalaUtils	splice_site	6774871	6775973	.	-	.	gene_id ENSRNOG00000011058; tx_set ENSRNOT00000086574+ENSRNOT00000016273; num 122; gene_set ENSRNOG00000011058
chr1	ScalaUtils	splice_site	6776136	6777672	.	-	.	gene_id ENSRNOG00000011058; tx_set ENSRNOT00000086574+ENSRNOT00000016273; num 123; gene_set ENSRNOG00000011058
chr1	ScalaUtils	splice_site	6777823	6779794	.	-	.	gene_id ENSRNOG00000011058; tx_set ENSRNOT00000086574+ENSRNOT00000016273; num 124; gene_set ENSRNOG00000011058
chr1	ScalaUtils	splice_site	6779930	6780601	.	-	.	gene_id ENSRNOG00000011058; tx_set ENSRNOT00000086574+ENSRNOT00000016273; num 125; gene_set ENSRNOG00000011058
chr1	ScalaUtils	splice_site	6780782	6782880	.	-	.	gene_id ENSRNOG00000011058; tx_set ENSRNOT00000086574+ENSRNOT00000016273; num 126; gene_set ENSRNOG00000011058
chr1	ScalaUtils	splice_site	6783052	6787513	.	-	.	gene_id ENSRNOG00000011058; tx_set ENSRNOT00000086574+ENSRNOT00000016273; num 127; gene_set ENSRNOG00000011058
chr1	ScalaUtils	splice_site	6787670	6788426	.	-	.	gene_id ENSRNOG00000011058; tx_set ENSRNOT00000086574+ENSRNOT00000016273; num 128; gene_set ENSRNOG00000011058
chr1	ScalaUtils	splice_site	6788541	6800131	.	-	.	gene_id ENSRNOG00000011058; tx_set ENSRNOT00000086574+ENSRNOT00000016273; num 129; gene_set ENSRNOG00000011058
chr1	ScalaUtils	splice_site	6800345	6801733	.	-	.	gene_id ENSRNOG00000011058; tx_set ENSRNOT00000086574+ENSRNOT00000016273; num 130; gene_set ENSRNOG00000011058
chr1	ScalaUtils	splice_site	6801880	6804364	.	-	.	gene_id ENSRNOG00000011058; tx_set ENSRNOT00000086574+ENSRNOT00000016273; num 131; gene_set ENSRNOG00000011058
chr1	ScalaUtils	splice_site	6804546	6805110	.	-	.	gene_id ENSRNOG00000011058; tx_set ENSRNOT00000086574+ENSRNOT00000016273; num 132; gene_set ENSRNOG00000011058
chr1	ScalaUtils	splice_site	6805353	6810304	.	-	.	gene_id ENSRNOG00000011058; tx_set ENSRNOT00000086574+ENSRNOT00000016273; num 133; gene_set ENSRNOG00000011058
chr1	ScalaUtils	splice_site	6810393	6811977	.	-	.	gene_id ENSRNOG00000011058; tx_set ENSRNOT00000086574+ENSRNOT00000016273; num 134; gene_set ENSRNOG00000011058
chr1	ScalaUtils	splice_site	6812102	6816750	.	-	.	gene_id ENSRNOG00000011058; tx_set ENSRNOT00000086574+ENSRNOT00000016273; num 135; gene_set ENSRNOG00000011058
chr1	ScalaUtils	splice_site	6816921	6818350	.	-	.	gene_id ENSRNOG00000011058; tx_set ENSRNOT00000086574+ENSRNOT00000016273; num 136; gene_set ENSRNOG00000011058
chr1	ScalaUtils	splice_site	6818531	6819122	.	-	.	gene_id ENSRNOG00000011058; tx_set ENSRNOT00000086574+ENSRNOT00000016273; num 137; gene_set ENSRNOG00000011058
chr1	ScalaUtils	splice_site	6819231	6823572	.	-	.	gene_id ENSRNOG00000011058; tx_set ENSRNOT00000086574+ENSRNOT00000016273; num 138; gene_set ENSRNOG00000011058
chr1	ScalaUtils	splice_site	6823675	6824827	.	-	.	gene_id ENSRNOG00000011058; tx_set ENSRNOT00000086574+ENSRNOT00000016273; num 139; gene_set ENSRNOG00000011058
chr1	ScalaUtils	splice_site	6824948	6826352	.	-	.	gene_id ENSRNOG00000011058; tx_set ENSRNOT00000086574+ENSRNOT00000016273; num 140; gene_set ENSRNOG00000011058
chr1	ScalaUtils	splice_site	6826504	6827558	.	-	.	gene_id ENSRNOG00000011058; tx_set ENSRNOT00000086574+ENSRNOT00000016273; num 141; gene_set ENSRNOG00000011058
chr1	ScalaUtils	splice_site	6827741	6829577	.	-	.	gene_id ENSRNOG00000011058; tx_set ENSRNOT00000086574+ENSRNOT00000016273; num 142; gene_set ENSRNOG00000011058
chr1	ScalaUtils	splice_site	6829782	6834243	.	-	.	gene_id ENSRNOG00000011058; tx_set ENSRNOT00000086574+ENSRNOT00000016273; num 143; gene_set ENSRNOG00000011058
chr1	ScalaUtils	splice_site	6834405	6835383	.	-	.	gene_id ENSRNOG00000011058; tx_set ENSRNOT00000086574+ENSRNOT00000016273; num 144; gene_set ENSRNOG00000011058
chr1	ScalaUtils	splice_site	6835500	6837860	.	-	.	gene_id ENSRNOG00000011058; tx_set ENSRNOT00000086574+ENSRNOT00000016273; num 145; gene_set ENSRNOG00000011058
chr1	ScalaUtils	splice_site	6838034	6840657	.	-	.	gene_id ENSRNOG00000011058; tx_set ENSRNOT00000086574+ENSRNOT00000016273; num 146; gene_set ENSRNOG00000011058
chr1	ScalaUtils	splice_site	6840751	6841093	.	-	.	gene_id ENSRNOG00000011058; tx_set ENSRNOT00000086574+ENSRNOT00000016273; num 147; gene_set ENSRNOG00000011058
chr1	ScalaUtils	splice_site	6841172	6842042	.	-	.	gene_id ENSRNOG00000011058; tx_set ENSRNOT00000086574+ENSRNOT00000016273; num 148; gene_set ENSRNOG00000011058
chr1	ScalaUtils	splice_site	6842136	6853841	.	-	.	gene_id ENSRNOG00000011058; tx_set ENSRNOT00000086574+ENSRNOT00000016273; num 149; gene_set ENSRNOG00000011058
chr1	ScalaUtils	splice_site	6853904	6903196	.	-	.	gene_id ENSRNOG00000011058; tx_set ENSRNOT00000086574; num 150; gene_set ENSRNOG00000011058
chr1	ScalaUtils	splice_site	6853904	6961853	.	-	.	gene_id ENSRNOG00000011058; tx_set ENSRNOT00000016273; num 151; gene_set ENSRNOG00000011058
chr1	ScalaUtils	splice_site	6962022	6969941	.	-	.	gene_id ENSRNOG00000011058; tx_set ENSRNOT00000016273; num 152; gene_set ENSRNOG00000011058
chr1	ScalaUtils	novel_splice_site	6475370	6481274	.	-	.	gene_id ENSRNOG00000011058; tx_set UNKNOWN_TX; num 153; gene_set UNKNOWN_GENE_SET
chr1	ScalaUtils	novel_splice_site	6613875	6625533	.	-	.	gene_id ENSRNOG00000011058; tx_set UNKNOWN_TX; num 154; gene_set UNKNOWN_GENE_SET
chr1	ScalaUtils	novel_splice_site	6613875	6695818	.	-	.	gene_id ENSRNOG00000011058; tx_set UNKNOWN_TX; num 155; gene_set UNKNOWN_GENE_SET
chr1	ScalaUtils	novel_splice_site	6801880	6802754	.	-	.	gene_id ENSRNOG00000011058; tx_set UNKNOWN_TX; num 156; gene_set UNKNOWN_GENE_SET
chr1	ScalaUtils	novel_splice_site	6962022	6969266	.	-	.	gene_id ENSRNOG00000011058; tx_set UNKNOWN_TX; num 157; gene_set UNKNOWN_GENE_SET
chr1	ScalaUtils	aggregate_gene	7039162	7064870	.	-	.	gene_id ENSRNOG00000014902; tx_set ENSRNOT00000019983; num 000; aggregateGeneStrand -; geneCt 1; tx_ct 1; tx_strands -
chr1	ScalaUtils	exonic_part	7039162	7041043	.	-	.	gene_id ENSRNOG00000014902; tx_set ENSRNOT00000019983; num 001; gene_set ENSRNOG00000014902
chr1	ScalaUtils	exonic_part	7064802	7064870	.	-	.	gene_id ENSRNOG00000014902; tx_set ENSRNOT00000019983; num 002; gene_set ENSRNOG00000014902
chr1	ScalaUtils	splice_site	7041044	7064801	.	-	.	gene_id ENSRNOG00000014902; tx_set ENSRNOT00000019983; num 003; gene_set ENSRNOG00000014902
chr1	ScalaUtils	aggregate_gene	7101715	7102426	.	+	.	gene_id ENSRNOG00000014908; tx_set ENSRNOT00000019994; num 000; aggregateGeneStrand +; geneCt 1; tx_ct 1; tx_strands +
chr1	ScalaUtils	exonic_part	7101715	7102426	.	+	.	gene_id ENSRNOG00000014908; tx_set ENSRNOT00000019994; num 001; gene_set ENSRNOG00000014908
chr1	ScalaUtils	aggregate_gene	7252349	7259035	.	+	.	gene_id ENSRNOG00000025587; tx_set ENSRNOT00000030329; num 000; aggregateGeneStrand +; geneCt 1; tx_ct 1; tx_strands +
chr1	ScalaUtils	exonic_part	7252349	7252698	.	+	.	gene_id ENSRNOG00000025587; tx_set ENSRNOT00000030329; num 001; gene_set ENSRNOG00000025587
chr1	ScalaUtils	exonic_part	7254744	7259035	.	+	.	gene_id ENSRNOG00000025587; tx_set ENSRNOT00000030329; num 002; gene_set ENSRNOG00000025587
chr1	ScalaUtils	splice_site	7252699	7254743	.	+	.	gene_id ENSRNOG00000025587; tx_set ENSRNOT00000030329; num 003; gene_set ENSRNOG00000025587
chr1	ScalaUtils	aggregate_gene	7294027	7322455	.	-	.	gene_id ENSRNOG00000042705; tx_set ENSRNOT00000066725+ENSRNOT00000081112; num 000; aggregateGeneStrand -; geneCt 1; tx_ct 2; tx_strands -,-
chr1	ScalaUtils	exonic_part	7294027	7294054	.	-	.	gene_id ENSRNOG00000042705; tx_set ENSRNOT00000066725; num 001; gene_set ENSRNOG00000042705
chr1	ScalaUtils	exonic_part	7294055	7294241	.	-	.	gene_id ENSRNOG00000042705; tx_set ENSRNOT00000066725+ENSRNOT00000081112; num 002; gene_set ENSRNOG00000042705
chr1	ScalaUtils	exonic_part	7294242	7294242	.	-	.	gene_id ENSRNOG00000042705; tx_set ENSRNOT00000081112; num 003; gene_set ENSRNOG00000042705
chr1	ScalaUtils	exonic_part	7294243	7294257	.	-	.	gene_id ENSRNOG00000042705; tx_set ENSRNOT00000066725+ENSRNOT00000081112; num 004; gene_set ENSRNOG00000042705
chr1	ScalaUtils	exonic_part	7297465	7297604	.	-	.	gene_id ENSRNOG00000042705; tx_set ENSRNOT00000066725+ENSRNOT00000081112; num 005; gene_set ENSRNOG00000042705
chr1	ScalaUtils	exonic_part	7312503	7312641	.	-	.	gene_id ENSRNOG00000042705; tx_set ENSRNOT00000066725+ENSRNOT00000081112; num 006; gene_set ENSRNOG00000042705
chr1	ScalaUtils	exonic_part	7313919	7314038	.	-	.	gene_id ENSRNOG00000042705; tx_set ENSRNOT00000066725+ENSRNOT00000081112; num 007; gene_set ENSRNOG00000042705
chr1	ScalaUtils	exonic_part	7316412	7316473	.	-	.	gene_id ENSRNOG00000042705; tx_set ENSRNOT00000066725+ENSRNOT00000081112; num 008; gene_set ENSRNOG00000042705
chr1	ScalaUtils	exonic_part	7322396	7322424	.	-	.	gene_id ENSRNOG00000042705; tx_set ENSRNOT00000066725+ENSRNOT00000081112; num 009; gene_set ENSRNOG00000042705
chr1	ScalaUtils	exonic_part	7322425	7322455	.	-	.	gene_id ENSRNOG00000042705; tx_set ENSRNOT00000081112; num 010; gene_set ENSRNOG00000042705
chr1	ScalaUtils	splice_site	7294242	7294242	.	-	.	gene_id ENSRNOG00000042705; tx_set ENSRNOT00000066725; num 011; gene_set ENSRNOG00000042705
chr1	ScalaUtils	splice_site	7294258	7297464	.	-	.	gene_id ENSRNOG00000042705; tx_set ENSRNOT00000066725+ENSRNOT00000081112; num 012; gene_set ENSRNOG00000042705
chr1	ScalaUtils	splice_site	7297605	7312502	.	-	.	gene_id ENSRNOG00000042705; tx_set ENSRNOT00000066725+ENSRNOT00000081112; num 013; gene_set ENSRNOG00000042705
chr1	ScalaUtils	splice_site	7312642	7313918	.	-	.	gene_id ENSRNOG00000042705; tx_set ENSRNOT00000066725+ENSRNOT00000081112; num 014; gene_set ENSRNOG00000042705
chr1	ScalaUtils	splice_site	7314039	7316411	.	-	.	gene_id ENSRNOG00000042705; tx_set ENSRNOT00000066725+ENSRNOT00000081112; num 015; gene_set ENSRNOG00000042705
chr1	ScalaUtils	splice_site	7316474	7322395	.	-	.	gene_id ENSRNOG00000042705; tx_set ENSRNOT00000066725+ENSRNOT00000081112; num 016; gene_set ENSRNOG00000042705
chr1	ScalaUtils	aggregate_gene	7305658	7313200	.	+	.	gene_id ENSRNOG00000043188; tx_set ENSRNOT00000056227; num 000; aggregateGeneStrand +; geneCt 1; tx_ct 1; tx_strands +
chr1	ScalaUtils	exonic_part	7305658	7305957	.	+	.	gene_id ENSRNOG00000043188; tx_set ENSRNOT00000056227; num 001; gene_set ENSRNOG00000043188
chr1	ScalaUtils	exonic_part	7313093	7313200	.	+	.	gene_id ENSRNOG00000043188; tx_set ENSRNOT00000056227; num 002; gene_set ENSRNOG00000043188
chr1	ScalaUtils	splice_site	7305958	7313092	.	+	.	gene_id ENSRNOG00000043188; tx_set ENSRNOT00000056227; num 003; gene_set ENSRNOG00000043188
chr1	ScalaUtils	aggregate_gene	7323040	7335936	.	-	.	gene_id ENSRNOG00000015217; tx_set ENSRNOT00000020453; num 000; aggregateGeneStrand -; geneCt 1; tx_ct 1; tx_strands -
chr1	ScalaUtils	exonic_part	7323040	7323438	.	-	.	gene_id ENSRNOG00000015217; tx_set ENSRNOT00000020453; num 001; gene_set ENSRNOG00000015217
chr1	ScalaUtils	exonic_part	7323632	7323832	.	-	.	gene_id ENSRNOG00000015217; tx_set ENSRNOT00000020453; num 002; gene_set ENSRNOG00000015217
chr1	ScalaUtils	exonic_part	7324162	7324214	.	-	.	gene_id ENSRNOG00000015217; tx_set ENSRNOT00000020453; num 003; gene_set ENSRNOG00000015217
chr1	ScalaUtils	exonic_part	7324499	7324638	.	-	.	gene_id ENSRNOG00000015217; tx_set ENSRNOT00000020453; num 004; gene_set ENSRNOG00000015217
chr1	ScalaUtils	exonic_part	7325426	7325553	.	-	.	gene_id ENSRNOG00000015217; tx_set ENSRNOT00000020453; num 005; gene_set ENSRNOG00000015217
chr1	ScalaUtils	exonic_part	7326408	7326654	.	-	.	gene_id ENSRNOG00000015217; tx_set ENSRNOT00000020453; num 006; gene_set ENSRNOG00000015217
chr1	ScalaUtils	exonic_part	7326986	7327124	.	-	.	gene_id ENSRNOG00000015217; tx_set ENSRNOT00000020453; num 007; gene_set ENSRNOG00000015217
chr1	ScalaUtils	exonic_part	7329406	7329493	.	-	.	gene_id ENSRNOG00000015217; tx_set ENSRNOT00000020453; num 008; gene_set ENSRNOG00000015217
chr1	ScalaUtils	exonic_part	7333524	7333694	.	-	.	gene_id ENSRNOG00000015217; tx_set ENSRNOT00000020453; num 009; gene_set ENSRNOG00000015217
chr1	ScalaUtils	exonic_part	7334873	7335004	.	-	.	gene_id ENSRNOG00000015217; tx_set ENSRNOT00000020453; num 010; gene_set ENSRNOG00000015217
chr1	ScalaUtils	exonic_part	7335746	7335936	.	-	.	gene_id ENSRNOG00000015217; tx_set ENSRNOT00000020453; num 011; gene_set ENSRNOG00000015217
chr1	ScalaUtils	splice_site	7323439	7323631	.	-	.	gene_id ENSRNOG00000015217; tx_set ENSRNOT00000020453; num 012; gene_set ENSRNOG00000015217
chr1	ScalaUtils	splice_site	7323833	7324161	.	-	.	gene_id ENSRNOG00000015217; tx_set ENSRNOT00000020453; num 013; gene_set ENSRNOG00000015217
chr1	ScalaUtils	splice_site	7324215	7324498	.	-	.	gene_id ENSRNOG00000015217; tx_set ENSRNOT00000020453; num 014; gene_set ENSRNOG00000015217
chr1	ScalaUtils	splice_site	7324639	7325425	.	-	.	gene_id ENSRNOG00000015217; tx_set ENSRNOT00000020453; num 015; gene_set ENSRNOG00000015217
chr1	ScalaUtils	splice_site	7325554	7326407	.	-	.	gene_id ENSRNOG00000015217; tx_set ENSRNOT00000020453; num 016; gene_set ENSRNOG00000015217
chr1	ScalaUtils	splice_site	7326655	7326985	.	-	.	gene_id ENSRNOG00000015217; tx_set ENSRNOT00000020453; num 017; gene_set ENSRNOG00000015217
chr1	ScalaUtils	splice_site	7327125	7329405	.	-	.	gene_id ENSRNOG00000015217; tx_set ENSRNOT00000020453; num 018; gene_set ENSRNOG00000015217
chr1	ScalaUtils	splice_site	7329494	7333523	.	-	.	gene_id ENSRNOG00000015217; tx_set ENSRNOT00000020453; num 019; gene_set ENSRNOG00000015217
chr1	ScalaUtils	splice_site	7333695	7334872	.	-	.	gene_id ENSRNOG00000015217; tx_set ENSRNOT00000020453; num 020; gene_set ENSRNOG00000015217
chr1	ScalaUtils	splice_site	7335005	7335745	.	-	.	gene_id ENSRNOG00000015217; tx_set ENSRNOT00000020453; num 021; gene_set ENSRNOG00000015217
chr1	ScalaUtils	aggregate_gene	7355154	7480825	.	-	.	gene_id ENSRNOG00000015473; tx_set ENSRNOT00000048754+ENSRNOT00000088558; num 000; aggregateGeneStrand -; geneCt 1; tx_ct 2; tx_strands -,-
chr1	ScalaUtils	exonic_part	7355154	7355368	.	-	.	gene_id ENSRNOG00000015473; tx_set ENSRNOT00000048754; num 001; gene_set ENSRNOG00000015473
chr1	ScalaUtils	exonic_part	7364079	7364082	.	-	.	gene_id ENSRNOG00000015473; tx_set ENSRNOT00000088558; num 002; gene_set ENSRNOG00000015473
chr1	ScalaUtils	exonic_part	7364083	7364159	.	-	.	gene_id ENSRNOG00000015473; tx_set ENSRNOT00000048754+ENSRNOT00000088558; num 003; gene_set ENSRNOG00000015473
chr1	ScalaUtils	exonic_part	7367965	7367983	.	-	.	gene_id ENSRNOG00000015473; tx_set ENSRNOT00000088558; num 004; gene_set ENSRNOG00000015473
chr1	ScalaUtils	exonic_part	7371181	7371199	.	-	.	gene_id ENSRNOG00000015473; tx_set ENSRNOT00000048754; num 005; gene_set ENSRNOG00000015473
chr1	ScalaUtils	exonic_part	7371200	7371318	.	-	.	gene_id ENSRNOG00000015473; tx_set ENSRNOT00000048754+ENSRNOT00000088558; num 006; gene_set ENSRNOG00000015473
chr1	ScalaUtils	exonic_part	7372827	7372888	.	-	.	gene_id ENSRNOG00000015473; tx_set ENSRNOT00000048754+ENSRNOT00000088558; num 007; gene_set ENSRNOG00000015473
chr1	ScalaUtils	exonic_part	7378632	7378687	.	-	.	gene_id ENSRNOG00000015473; tx_set ENSRNOT00000048754+ENSRNOT00000088558; num 008; gene_set ENSRNOG00000015473
chr1	ScalaUtils	exonic_part	7384108	7384264	.	-	.	gene_id ENSRNOG00000015473; tx_set ENSRNOT00000048754+ENSRNOT00000088558; num 009; gene_set ENSRNOG00000015473
chr1	ScalaUtils	exonic_part	7385711	7385913	.	-	.	gene_id ENSRNOG00000015473; tx_set ENSRNOT00000048754+ENSRNOT00000088558; num 010; gene_set ENSRNOG00000015473
chr1	ScalaUtils	exonic_part	7392046	7392592	.	-	.	gene_id ENSRNOG00000015473; tx_set ENSRNOT00000048754+ENSRNOT00000088558; num 011; gene_set ENSRNOG00000015473
chr1	ScalaUtils	exonic_part	7400275	7400433	.	-	.	gene_id ENSRNOG00000015473; tx_set ENSRNOT00000048754+ENSRNOT00000088558; num 012; gene_set ENSRNOG00000015473
chr1	ScalaUtils	exonic_part	7405323	7405403	.	-	.	gene_id ENSRNOG00000015473; tx_set ENSRNOT00000048754+ENSRNOT00000088558; num 013; gene_set ENSRNOG00000015473
chr1	ScalaUtils	exonic_part	7443692	7443859	.	-	.	gene_id ENSRNOG00000015473; tx_set ENSRNOT00000048754+ENSRNOT00000088558; num 014; gene_set ENSRNOG00000015473
chr1	ScalaUtils	exonic_part	7443860	7443863	.	-	.	gene_id ENSRNOG00000015473; tx_set ENSRNOT00000088558; num 015; gene_set ENSRNOG00000015473
chr1	ScalaUtils	exonic_part	7480737	7480825	.	-	.	gene_id ENSRNOG00000015473; tx_set ENSRNOT00000048754; num 016; gene_set ENSRNOG00000015473
chr1	ScalaUtils	splice_site	7355369	7364082	.	-	.	gene_id ENSRNOG00000015473; tx_set ENSRNOT00000048754; num 017; gene_set ENSRNOG00000015473
chr1	ScalaUtils	splice_site	7364160	7367964	.	-	.	gene_id ENSRNOG00000015473; tx_set ENSRNOT00000088558; num 018; gene_set ENSRNOG00000015473
chr1	ScalaUtils	splice_site	7364160	7371180	.	-	.	gene_id ENSRNOG00000015473; tx_set ENSRNOT00000048754; num 019; gene_set ENSRNOG00000015473
chr1	ScalaUtils	splice_site	7367984	7371199	.	-	.	gene_id ENSRNOG00000015473; tx_set ENSRNOT00000088558; num 020; gene_set ENSRNOG00000015473
chr1	ScalaUtils	splice_site	7371319	7372826	.	-	.	gene_id ENSRNOG00000015473; tx_set ENSRNOT00000048754+ENSRNOT00000088558; num 021; gene_set ENSRNOG00000015473
chr1	ScalaUtils	splice_site	7372889	7378631	.	-	.	gene_id ENSRNOG00000015473; tx_set ENSRNOT00000048754+ENSRNOT00000088558; num 022; gene_set ENSRNOG00000015473
chr1	ScalaUtils	splice_site	7378688	7384107	.	-	.	gene_id ENSRNOG00000015473; tx_set ENSRNOT00000048754+ENSRNOT00000088558; num 023; gene_set ENSRNOG00000015473
chr1	ScalaUtils	splice_site	7384265	7385710	.	-	.	gene_id ENSRNOG00000015473; tx_set ENSRNOT00000048754+ENSRNOT00000088558; num 024; gene_set ENSRNOG00000015473
chr1	ScalaUtils	splice_site	7385914	7392045	.	-	.	gene_id ENSRNOG00000015473; tx_set ENSRNOT00000048754+ENSRNOT00000088558; num 025; gene_set ENSRNOG00000015473
chr1	ScalaUtils	splice_site	7392593	7400274	.	-	.	gene_id ENSRNOG00000015473; tx_set ENSRNOT00000048754+ENSRNOT00000088558; num 026; gene_set ENSRNOG00000015473
chr1	ScalaUtils	splice_site	7400434	7405322	.	-	.	gene_id ENSRNOG00000015473; tx_set ENSRNOT00000048754+ENSRNOT00000088558; num 027; gene_set ENSRNOG00000015473
chr1	ScalaUtils	splice_site	7405404	7443691	.	-	.	gene_id ENSRNOG00000015473; tx_set ENSRNOT00000048754+ENSRNOT00000088558; num 028; gene_set ENSRNOG00000015473
chr1	ScalaUtils	splice_site	7443860	7480736	.	-	.	gene_id ENSRNOG00000015473; tx_set ENSRNOT00000048754; num 029; gene_set ENSRNOG00000015473
chr1	ScalaUtils	novel_splice_site	7381351	7381373	.	-	.	gene_id ENSRNOG00000015473; tx_set UNKNOWN_TX; num 030; gene_set UNKNOWN_GENE_SET
chr1	ScalaUtils	novel_splice_site	7392593	7394304	.	-	.	gene_id ENSRNOG00000015473; tx_set UNKNOWN_TX; num 031; gene_set UNKNOWN_GENE_SET
chr1	ScalaUtils	novel_splice_site	7392593	7405322	.	-	.	gene_id ENSRNOG00000015473; tx_set UNKNOWN_TX; num 032; gene_set UNKNOWN_GENE_SET
chr1	ScalaUtils	novel_splice_site	7396640	7400274	.	-	.	gene_id ENSRNOG00000015473; tx_set UNKNOWN_TX; num 033; gene_set UNKNOWN_GENE_SET
chr1	ScalaUtils	novel_splice_site	7396745	7400274	.	-	.	gene_id ENSRNOG00000015473; tx_set UNKNOWN_TX; num 034; gene_set UNKNOWN_GENE_SET
chr1	ScalaUtils	aggregate_gene	7658890	7673683	.	+	.	gene_id ENSRNOG00000015551; tx_set ENSRNOT00000020946; num 000; aggregateGeneStrand +; geneCt 1; tx_ct 1; tx_strands +
chr1	ScalaUtils	exonic_part	7658890	7659207	.	+	.	gene_id ENSRNOG00000015551; tx_set ENSRNOT00000020946; num 001; gene_set ENSRNOG00000015551
chr1	ScalaUtils	exonic_part	7660888	7661075	.	+	.	gene_id ENSRNOG00000015551; tx_set ENSRNOT00000020946; num 002; gene_set ENSRNOG00000015551
chr1	ScalaUtils	exonic_part	7664634	7664973	.	+	.	gene_id ENSRNOG00000015551; tx_set ENSRNOT00000020946; num 003; gene_set ENSRNOG00000015551
chr1	ScalaUtils	exonic_part	7665794	7666004	.	+	.	gene_id ENSRNOG00000015551; tx_set ENSRNOT00000020946; num 004; gene_set ENSRNOG00000015551
chr1	ScalaUtils	exonic_part	7666349	7666539	.	+	.	gene_id ENSRNOG00000015551; tx_set ENSRNOT00000020946; num 005; gene_set ENSRNOG00000015551
chr1	ScalaUtils	exonic_part	7672009	7672117	.	+	.	gene_id ENSRNOG00000015551; tx_set ENSRNOT00000020946; num 006; gene_set ENSRNOG00000015551
chr1	ScalaUtils	exonic_part	7673390	7673683	.	+	.	gene_id ENSRNOG00000015551; tx_set ENSRNOT00000020946; num 007; gene_set ENSRNOG00000015551
chr1	ScalaUtils	splice_site	7659208	7660887	.	+	.	gene_id ENSRNOG00000015551; tx_set ENSRNOT00000020946; num 008; gene_set ENSRNOG00000015551
chr1	ScalaUtils	splice_site	7661076	7664633	.	+	.	gene_id ENSRNOG00000015551; tx_set ENSRNOT00000020946; num 009; gene_set ENSRNOG00000015551
chr1	ScalaUtils	splice_site	7664974	7665793	.	+	.	gene_id ENSRNOG00000015551; tx_set ENSRNOT00000020946; num 010; gene_set ENSRNOG00000015551
chr1	ScalaUtils	splice_site	7666005	7666348	.	+	.	gene_id ENSRNOG00000015551; tx_set ENSRNOT00000020946; num 011; gene_set ENSRNOG00000015551
chr1	ScalaUtils	splice_site	7666540	7672008	.	+	.	gene_id ENSRNOG00000015551; tx_set ENSRNOT00000020946; num 012; gene_set ENSRNOG00000015551
chr1	ScalaUtils	splice_site	7672118	7673389	.	+	.	gene_id ENSRNOG00000015551; tx_set ENSRNOT00000020946; num 013; gene_set ENSRNOG00000015551
chr1	ScalaUtils	aggregate_gene	7685338	7726401	.	-	.	gene_id ENSRNOG00000015660; tx_set ENSRNOT00000021524; num 000; aggregateGeneStrand -; geneCt 1; tx_ct 1; tx_strands -
chr1	ScalaUtils	exonic_part	7685338	7686025	.	-	.	gene_id ENSRNOG00000015660; tx_set ENSRNOT00000021524; num 001; gene_set ENSRNOG00000015660
chr1	ScalaUtils	exonic_part	7688758	7688854	.	-	.	gene_id ENSRNOG00000015660; tx_set ENSRNOT00000021524; num 002; gene_set ENSRNOG00000015660
chr1	ScalaUtils	exonic_part	7698480	7698602	.	-	.	gene_id ENSRNOG00000015660; tx_set ENSRNOT00000021524; num 003; gene_set ENSRNOG00000015660
chr1	ScalaUtils	exonic_part	7699615	7699685	.	-	.	gene_id ENSRNOG00000015660; tx_set ENSRNOT00000021524; num 004; gene_set ENSRNOG00000015660
chr1	ScalaUtils	exonic_part	7706544	7706709	.	-	.	gene_id ENSRNOG00000015660; tx_set ENSRNOT00000021524; num 005; gene_set ENSRNOG00000015660
chr1	ScalaUtils	exonic_part	7707621	7707675	.	-	.	gene_id ENSRNOG00000015660; tx_set ENSRNOT00000021524; num 006; gene_set ENSRNOG00000015660
chr1	ScalaUtils	exonic_part	7707775	7707841	.	-	.	gene_id ENSRNOG00000015660; tx_set ENSRNOT00000021524; num 007; gene_set ENSRNOG00000015660
chr1	ScalaUtils	exonic_part	7708074	7708198	.	-	.	gene_id ENSRNOG00000015660; tx_set ENSRNOT00000021524; num 008; gene_set ENSRNOG00000015660
chr1	ScalaUtils	exonic_part	7709589	7709632	.	-	.	gene_id ENSRNOG00000015660; tx_set ENSRNOT00000021524; num 009; gene_set ENSRNOG00000015660
chr1	ScalaUtils	exonic_part	7714943	7715024	.	-	.	gene_id ENSRNOG00000015660; tx_set ENSRNOT00000021524; num 010; gene_set ENSRNOG00000015660
chr1	ScalaUtils	exonic_part	7719645	7719776	.	-	.	gene_id ENSRNOG00000015660; tx_set ENSRNOT00000021524; num 011; gene_set ENSRNOG00000015660
chr1	ScalaUtils	exonic_part	7726083	7726401	.	-	.	gene_id ENSRNOG00000015660; tx_set ENSRNOT00000021524; num 012; gene_set ENSRNOG00000015660
chr1	ScalaUtils	splice_site	7686026	7688757	.	-	.	gene_id ENSRNOG00000015660; tx_set ENSRNOT00000021524; num 013; gene_set ENSRNOG00000015660
chr1	ScalaUtils	splice_site	7688855	7698479	.	-	.	gene_id ENSRNOG00000015660; tx_set ENSRNOT00000021524; num 014; gene_set ENSRNOG00000015660
chr1	ScalaUtils	splice_site	7698603	7699614	.	-	.	gene_id ENSRNOG00000015660; tx_set ENSRNOT00000021524; num 015; gene_set ENSRNOG00000015660
chr1	ScalaUtils	splice_site	7699686	7706543	.	-	.	gene_id ENSRNOG00000015660; tx_set ENSRNOT00000021524; num 016; gene_set ENSRNOG00000015660
chr1	ScalaUtils	splice_site	7706710	7707620	.	-	.	gene_id ENSRNOG00000015660; tx_set ENSRNOT00000021524; num 017; gene_set ENSRNOG00000015660
chr1	ScalaUtils	splice_site	7707676	7707774	.	-	.	gene_id ENSRNOG00000015660; tx_set ENSRNOT00000021524; num 018; gene_set ENSRNOG00000015660
chr1	ScalaUtils	splice_site	7707842	7708073	.	-	.	gene_id ENSRNOG00000015660; tx_set ENSRNOT00000021524; num 019; gene_set ENSRNOG00000015660
chr1	ScalaUtils	splice_site	7708199	7709588	.	-	.	gene_id ENSRNOG00000015660; tx_set ENSRNOT00000021524; num 020; gene_set ENSRNOG00000015660
chr1	ScalaUtils	splice_site	7709633	7714942	.	-	.	gene_id ENSRNOG00000015660; tx_set ENSRNOT00000021524; num 021; gene_set ENSRNOG00000015660
chr1	ScalaUtils	splice_site	7715025	7719644	.	-	.	gene_id ENSRNOG00000015660; tx_set ENSRNOT00000021524; num 022; gene_set ENSRNOG00000015660
chr1	ScalaUtils	splice_site	7719777	7726082	.	-	.	gene_id ENSRNOG00000015660; tx_set ENSRNOT00000021524; num 023; gene_set ENSRNOG00000015660
chr1	ScalaUtils	novel_splice_site	7688855	7689091	.	-	.	gene_id ENSRNOG00000015660; tx_set UNKNOWN_TX; num 024; gene_set UNKNOWN_GENE_SET
chr1	ScalaUtils	novel_splice_site	7690156	7690185	.	-	.	gene_id ENSRNOG00000015660; tx_set UNKNOWN_TX; num 025; gene_set UNKNOWN_GENE_SET
chr1	ScalaUtils	novel_splice_site	7719777	7726205	.	-	.	gene_id ENSRNOG00000015660; tx_set UNKNOWN_TX; num 026; gene_set UNKNOWN_GENE_SET
chr1	ScalaUtils	aggregate_gene	7726529	7742484	.	+	.	gene_id ENSRNOG00000046983; tx_set ENSRNOT00000073460; num 000; aggregateGeneStrand +; geneCt 1; tx_ct 1; tx_strands +
chr1	ScalaUtils	exonic_part	7726529	7726624	.	+	.	gene_id ENSRNOG00000046983; tx_set ENSRNOT00000073460; num 001; gene_set ENSRNOG00000046983
chr1	ScalaUtils	exonic_part	7730184	7730288	.	+	.	gene_id ENSRNOG00000046983; tx_set ENSRNOT00000073460; num 002; gene_set ENSRNOG00000046983
chr1	ScalaUtils	exonic_part	7740707	7740742	.	+	.	gene_id ENSRNOG00000046983; tx_set ENSRNOT00000073460; num 003; gene_set ENSRNOG00000046983
chr1	ScalaUtils	exonic_part	7740748	7740774	.	+	.	gene_id ENSRNOG00000046983; tx_set ENSRNOT00000073460; num 004; gene_set ENSRNOG00000046983
chr1	ScalaUtils	exonic_part	7740777	7740818	.	+	.	gene_id ENSRNOG00000046983; tx_set ENSRNOT00000073460; num 005; gene_set ENSRNOG00000046983
chr1	ScalaUtils	exonic_part	7740823	7740865	.	+	.	gene_id ENSRNOG00000046983; tx_set ENSRNOT00000073460; num 006; gene_set ENSRNOG00000046983
chr1	ScalaUtils	exonic_part	7740891	7740973	.	+	.	gene_id ENSRNOG00000046983; tx_set ENSRNOT00000073460; num 007; gene_set ENSRNOG00000046983
chr1	ScalaUtils	exonic_part	7742114	7742125	.	+	.	gene_id ENSRNOG00000046983; tx_set ENSRNOT00000073460; num 008; gene_set ENSRNOG00000046983
chr1	ScalaUtils	exonic_part	7742166	7742171	.	+	.	gene_id ENSRNOG00000046983; tx_set ENSRNOT00000073460; num 009; gene_set ENSRNOG00000046983
chr1	ScalaUtils	exonic_part	7742277	7742349	.	+	.	gene_id ENSRNOG00000046983; tx_set ENSRNOT00000073460; num 010; gene_set ENSRNOG00000046983
chr1	ScalaUtils	exonic_part	7742441	7742484	.	+	.	gene_id ENSRNOG00000046983; tx_set ENSRNOT00000073460; num 011; gene_set ENSRNOG00000046983
chr1	ScalaUtils	splice_site	7726625	7730183	.	+	.	gene_id ENSRNOG00000046983; tx_set ENSRNOT00000073460; num 012; gene_set ENSRNOG00000046983
chr1	ScalaUtils	splice_site	7730289	7740706	.	+	.	gene_id ENSRNOG00000046983; tx_set ENSRNOT00000073460; num 013; gene_set ENSRNOG00000046983
chr1	ScalaUtils	splice_site	7740743	7740747	.	+	.	gene_id ENSRNOG00000046983; tx_set ENSRNOT00000073460; num 014; gene_set ENSRNOG00000046983
chr1	ScalaUtils	splice_site	7740775	7740776	.	+	.	gene_id ENSRNOG00000046983; tx_set ENSRNOT00000073460; num 015; gene_set ENSRNOG00000046983
chr1	ScalaUtils	splice_site	7740819	7740822	.	+	.	gene_id ENSRNOG00000046983; tx_set ENSRNOT00000073460; num 016; gene_set ENSRNOG00000046983
chr1	ScalaUtils	splice_site	7740866	7740890	.	+	.	gene_id ENSRNOG00000046983; tx_set ENSRNOT00000073460; num 017; gene_set ENSRNOG00000046983
chr1	ScalaUtils	splice_site	7740974	7742113	.	+	.	gene_id ENSRNOG00000046983; tx_set ENSRNOT00000073460; num 018; gene_set ENSRNOG00000046983
chr1	ScalaUtils	splice_site	7742126	7742165	.	+	.	gene_id ENSRNOG00000046983; tx_set ENSRNOT00000073460; num 019; gene_set ENSRNOG00000046983
chr1	ScalaUtils	splice_site	7742172	7742276	.	+	.	gene_id ENSRNOG00000046983; tx_set ENSRNOT00000073460; num 020; gene_set ENSRNOG00000046983
chr1	ScalaUtils	splice_site	7742350	7742440	.	+	.	gene_id ENSRNOG00000046983; tx_set ENSRNOT00000073460; num 021; gene_set ENSRNOG00000046983
chr1	ScalaUtils	novel_splice_site	7730087	7730183	.	+	.	gene_id ENSRNOG00000046983; tx_set UNKNOWN_TX; num 022; gene_set UNKNOWN_GENE_SET
chr1	ScalaUtils	aggregate_gene	7800941	7801438	.	-	.	gene_id ENSRNOG00000016624; tx_set ENSRNOT00000022273; num 000; aggregateGeneStrand -; geneCt 1; tx_ct 1; tx_strands -
chr1	ScalaUtils	exonic_part	7800941	7801364	.	-	.	gene_id ENSRNOG00000016624; tx_set ENSRNOT00000022273; num 001; gene_set ENSRNOG00000016624
chr1	ScalaUtils	exonic_part	7801386	7801438	.	-	.	gene_id ENSRNOG00000016624; tx_set ENSRNOT00000022273; num 002; gene_set ENSRNOG00000016624
chr1	ScalaUtils	splice_site	7801365	7801385	.	-	.	gene_id ENSRNOG00000016624; tx_set ENSRNOT00000022273; num 003; gene_set ENSRNOG00000016624
chr1	ScalaUtils	aggregate_gene	7816838	8038665	.	-	.	gene_id ENSRNOG00000010753; tx_set ENSRNOT00000046539; num 000; aggregateGeneStrand -; geneCt 1; tx_ct 1; tx_strands -
chr1	ScalaUtils	exonic_part	7816838	7817496	.	-	.	gene_id ENSRNOG00000010753; tx_set ENSRNOT00000046539; num 001; gene_set ENSRNOG00000010753
chr1	ScalaUtils	exonic_part	7823788	7823951	.	-	.	gene_id ENSRNOG00000010753; tx_set ENSRNOT00000046539; num 002; gene_set ENSRNOG00000010753
chr1	ScalaUtils	exonic_part	7860757	7860872	.	-	.	gene_id ENSRNOG00000010753; tx_set ENSRNOT00000046539; num 003; gene_set ENSRNOG00000010753
chr1	ScalaUtils	exonic_part	7973764	7973865	.	-	.	gene_id ENSRNOG00000010753; tx_set ENSRNOT00000046539; num 004; gene_set ENSRNOG00000010753
chr1	ScalaUtils	exonic_part	7999624	7999779	.	-	.	gene_id ENSRNOG00000010753; tx_set ENSRNOT00000046539; num 005; gene_set ENSRNOG00000010753
chr1	ScalaUtils	exonic_part	8038443	8038665	.	-	.	gene_id ENSRNOG00000010753; tx_set ENSRNOT00000046539; num 006; gene_set ENSRNOG00000010753
chr1	ScalaUtils	splice_site	7817497	7823787	.	-	.	gene_id ENSRNOG00000010753; tx_set ENSRNOT00000046539; num 007; gene_set ENSRNOG00000010753
chr1	ScalaUtils	splice_site	7823952	7860756	.	-	.	gene_id ENSRNOG00000010753; tx_set ENSRNOT00000046539; num 008; gene_set ENSRNOG00000010753
chr1	ScalaUtils	splice_site	7860873	7973763	.	-	.	gene_id ENSRNOG00000010753; tx_set ENSRNOT00000046539; num 009; gene_set ENSRNOG00000010753
chr1	ScalaUtils	splice_site	7973866	7999623	.	-	.	gene_id ENSRNOG00000010753; tx_set ENSRNOT00000046539; num 010; gene_set ENSRNOG00000010753
chr1	ScalaUtils	splice_site	7999780	8038442	.	-	.	gene_id ENSRNOG00000010753; tx_set ENSRNOT00000046539; num 011; gene_set ENSRNOG00000010753
chr1	ScalaUtils	novel_splice_site	7823193	7823787	.	-	.	gene_id ENSRNOG00000010753; tx_set UNKNOWN_TX; num 012; gene_set UNKNOWN_GENE_SET
chr1	ScalaUtils	novel_splice_site	7823952	7973763	.	-	.	gene_id ENSRNOG00000010753; tx_set UNKNOWN_TX; num 013; gene_set UNKNOWN_GENE_SET
chr1	ScalaUtils	novel_splice_site	7950483	7950508	.	-	.	gene_id ENSRNOG00000010753; tx_set UNKNOWN_TX; num 014; gene_set UNKNOWN_GENE_SET
chr1	ScalaUtils	novel_splice_site	7961899	7963766	.	-	.	gene_id ENSRNOG00000010753; tx_set UNKNOWN_TX; num 015; gene_set UNKNOWN_GENE_SET
chr1	ScalaUtils	aggregate_gene	8310577	8333885	.	+	.	gene_id ENSRNOG00000011015; tx_set ENSRNOT00000015131; num 000; aggregateGeneStrand +; geneCt 1; tx_ct 1; tx_strands +
chr1	ScalaUtils	exonic_part	8310577	8310623	.	+	.	gene_id ENSRNOG00000011015; tx_set ENSRNOT00000015131; num 001; gene_set ENSRNOG00000011015
chr1	ScalaUtils	exonic_part	8311385	8316932	.	+	.	gene_id ENSRNOG00000011015; tx_set ENSRNOT00000015131; num 002; gene_set ENSRNOG00000011015
chr1	ScalaUtils	exonic_part	8317831	8317985	.	+	.	gene_id ENSRNOG00000011015; tx_set ENSRNOT00000015131; num 003; gene_set ENSRNOG00000011015
chr1	ScalaUtils	exonic_part	8322045	8322220	.	+	.	gene_id ENSRNOG00000011015; tx_set ENSRNOT00000015131; num 004; gene_set ENSRNOG00000011015
chr1	ScalaUtils	exonic_part	8324650	8324751	.	+	.	gene_id ENSRNOG00000011015; tx_set ENSRNOT00000015131; num 005; gene_set ENSRNOG00000011015
chr1	ScalaUtils	exonic_part	8325481	8326376	.	+	.	gene_id ENSRNOG00000011015; tx_set ENSRNOT00000015131; num 006; gene_set ENSRNOG00000011015
chr1	ScalaUtils	exonic_part	8331415	8333885	.	+	.	gene_id ENSRNOG00000011015; tx_set ENSRNOT00000015131; num 007; gene_set ENSRNOG00000011015
chr1	ScalaUtils	splice_site	8310624	8311384	.	+	.	gene_id ENSRNOG00000011015; tx_set ENSRNOT00000015131; num 008; gene_set ENSRNOG00000011015
chr1	ScalaUtils	splice_site	8316933	8317830	.	+	.	gene_id ENSRNOG00000011015; tx_set ENSRNOT00000015131; num 009; gene_set ENSRNOG00000011015
chr1	ScalaUtils	splice_site	8317986	8322044	.	+	.	gene_id ENSRNOG00000011015; tx_set ENSRNOT00000015131; num 010; gene_set ENSRNOG00000011015
chr1	ScalaUtils	splice_site	8322221	8324649	.	+	.	gene_id ENSRNOG00000011015; tx_set ENSRNOT00000015131; num 011; gene_set ENSRNOG00000011015
chr1	ScalaUtils	splice_site	8324752	8325480	.	+	.	gene_id ENSRNOG00000011015; tx_set ENSRNOT00000015131; num 012; gene_set ENSRNOG00000011015
chr1	ScalaUtils	splice_site	8326377	8331414	.	+	.	gene_id ENSRNOG00000011015; tx_set ENSRNOT00000015131; num 013; gene_set ENSRNOG00000011015
chr1	ScalaUtils	aggregate_gene	8593075	8751198	.	-	.	gene_id ENSRNOG00000011411; tx_set ENSRNOT00000030511; num 000; aggregateGeneStrand -; geneCt 1; tx_ct 1; tx_strands -
chr1	ScalaUtils	exonic_part	8593075	8596128	.	-	.	gene_id ENSRNOG00000011411; tx_set ENSRNOT00000030511; num 001; gene_set ENSRNOG00000011411
chr1	ScalaUtils	exonic_part	8598323	8598368	.	-	.	gene_id ENSRNOG00000011411; tx_set ENSRNOT00000030511; num 002; gene_set ENSRNOG00000011411
chr1	ScalaUtils	exonic_part	8599580	8599732	.	-	.	gene_id ENSRNOG00000011411; tx_set ENSRNOT00000030511; num 003; gene_set ENSRNOG00000011411
chr1	ScalaUtils	exonic_part	8600367	8600468	.	-	.	gene_id ENSRNOG00000011411; tx_set ENSRNOT00000030511; num 004; gene_set ENSRNOG00000011411
chr1	ScalaUtils	exonic_part	8610051	8610334	.	-	.	gene_id ENSRNOG00000011411; tx_set ENSRNOT00000030511; num 005; gene_set ENSRNOG00000011411
chr1	ScalaUtils	exonic_part	8612285	8612381	.	-	.	gene_id ENSRNOG00000011411; tx_set ENSRNOT00000030511; num 006; gene_set ENSRNOG00000011411
chr1	ScalaUtils	exonic_part	8613671	8613939	.	-	.	gene_id ENSRNOG00000011411; tx_set ENSRNOT00000030511; num 007; gene_set ENSRNOG00000011411
chr1	ScalaUtils	exonic_part	8615029	8615156	.	-	.	gene_id ENSRNOG00000011411; tx_set ENSRNOT00000030511; num 008; gene_set ENSRNOG00000011411
chr1	ScalaUtils	exonic_part	8618832	8618938	.	-	.	gene_id ENSRNOG00000011411; tx_set ENSRNOT00000030511; num 009; gene_set ENSRNOG00000011411
chr1	ScalaUtils	exonic_part	8620087	8620132	.	-	.	gene_id ENSRNOG00000011411; tx_set ENSRNOT00000030511; num 010; gene_set ENSRNOG00000011411
chr1	ScalaUtils	exonic_part	8621531	8621650	.	-	.	gene_id ENSRNOG00000011411; tx_set ENSRNOT00000030511; num 011; gene_set ENSRNOG00000011411
chr1	ScalaUtils	exonic_part	8623895	8624035	.	-	.	gene_id ENSRNOG00000011411; tx_set ENSRNOT00000030511; num 012; gene_set ENSRNOG00000011411
chr1	ScalaUtils	exonic_part	8625531	8625702	.	-	.	gene_id ENSRNOG00000011411; tx_set ENSRNOT00000030511; num 013; gene_set ENSRNOG00000011411
chr1	ScalaUtils	exonic_part	8626698	8626908	.	-	.	gene_id ENSRNOG00000011411; tx_set ENSRNOT00000030511; num 014; gene_set ENSRNOG00000011411
chr1	ScalaUtils	exonic_part	8627459	8627514	.	-	.	gene_id ENSRNOG00000011411; tx_set ENSRNOT00000030511; num 015; gene_set ENSRNOG00000011411
chr1	ScalaUtils	exonic_part	8628497	8628608	.	-	.	gene_id ENSRNOG00000011411; tx_set ENSRNOT00000030511; num 016; gene_set ENSRNOG00000011411
chr1	ScalaUtils	exonic_part	8631316	8631458	.	-	.	gene_id ENSRNOG00000011411; tx_set ENSRNOT00000030511; num 017; gene_set ENSRNOG00000011411
chr1	ScalaUtils	exonic_part	8635068	8635133	.	-	.	gene_id ENSRNOG00000011411; tx_set ENSRNOT00000030511; num 018; gene_set ENSRNOG00000011411
chr1	ScalaUtils	exonic_part	8635811	8635863	.	-	.	gene_id ENSRNOG00000011411; tx_set ENSRNOT00000030511; num 019; gene_set ENSRNOG00000011411
chr1	ScalaUtils	exonic_part	8637589	8637674	.	-	.	gene_id ENSRNOG00000011411; tx_set ENSRNOT00000030511; num 020; gene_set ENSRNOG00000011411
chr1	ScalaUtils	exonic_part	8643572	8643655	.	-	.	gene_id ENSRNOG00000011411; tx_set ENSRNOT00000030511; num 021; gene_set ENSRNOG00000011411
chr1	ScalaUtils	exonic_part	8646251	8646319	.	-	.	gene_id ENSRNOG00000011411; tx_set ENSRNOT00000030511; num 022; gene_set ENSRNOG00000011411
chr1	ScalaUtils	exonic_part	8654486	8655109	.	-	.	gene_id ENSRNOG00000011411; tx_set ENSRNOT00000030511; num 023; gene_set ENSRNOG00000011411
chr1	ScalaUtils	exonic_part	8656133	8656474	.	-	.	gene_id ENSRNOG00000011411; tx_set ENSRNOT00000030511; num 024; gene_set ENSRNOG00000011411
chr1	ScalaUtils	exonic_part	8741878	8741978	.	-	.	gene_id ENSRNOG00000011411; tx_set ENSRNOT00000030511; num 025; gene_set ENSRNOG00000011411
chr1	ScalaUtils	exonic_part	8751010	8751198	.	-	.	gene_id ENSRNOG00000011411; tx_set ENSRNOT00000030511; num 026; gene_set ENSRNOG00000011411
chr1	ScalaUtils	splice_site	8596129	8598322	.	-	.	gene_id ENSRNOG00000011411; tx_set ENSRNOT00000030511; num 027; gene_set ENSRNOG00000011411
chr1	ScalaUtils	splice_site	8598369	8599579	.	-	.	gene_id ENSRNOG00000011411; tx_set ENSRNOT00000030511; num 028; gene_set ENSRNOG00000011411
chr1	ScalaUtils	splice_site	8599733	8600366	.	-	.	gene_id ENSRNOG00000011411; tx_set ENSRNOT00000030511; num 029; gene_set ENSRNOG00000011411
chr1	ScalaUtils	splice_site	8600469	8610050	.	-	.	gene_id ENSRNOG00000011411; tx_set ENSRNOT00000030511; num 030; gene_set ENSRNOG00000011411
chr1	ScalaUtils	splice_site	8610335	8612284	.	-	.	gene_id ENSRNOG00000011411; tx_set ENSRNOT00000030511; num 031; gene_set ENSRNOG00000011411
chr1	ScalaUtils	splice_site	8612382	8613670	.	-	.	gene_id ENSRNOG00000011411; tx_set ENSRNOT00000030511; num 032; gene_set ENSRNOG00000011411
chr1	ScalaUtils	splice_site	8613940	8615028	.	-	.	gene_id ENSRNOG00000011411; tx_set ENSRNOT00000030511; num 033; gene_set ENSRNOG00000011411
chr1	ScalaUtils	splice_site	8615157	8618831	.	-	.	gene_id ENSRNOG00000011411; tx_set ENSRNOT00000030511; num 034; gene_set ENSRNOG00000011411
chr1	ScalaUtils	splice_site	8618939	8620086	.	-	.	gene_id ENSRNOG00000011411; tx_set ENSRNOT00000030511; num 035; gene_set ENSRNOG00000011411
chr1	ScalaUtils	splice_site	8620133	8621530	.	-	.	gene_id ENSRNOG00000011411; tx_set ENSRNOT00000030511; num 036; gene_set ENSRNOG00000011411
chr1	ScalaUtils	splice_site	8621651	8623894	.	-	.	gene_id ENSRNOG00000011411; tx_set ENSRNOT00000030511; num 037; gene_set ENSRNOG00000011411
chr1	ScalaUtils	splice_site	8624036	8625530	.	-	.	gene_id ENSRNOG00000011411; tx_set ENSRNOT00000030511; num 038; gene_set ENSRNOG00000011411
chr1	ScalaUtils	splice_site	8625703	8626697	.	-	.	gene_id ENSRNOG00000011411; tx_set ENSRNOT00000030511; num 039; gene_set ENSRNOG00000011411
chr1	ScalaUtils	splice_site	8626909	8627458	.	-	.	gene_id ENSRNOG00000011411; tx_set ENSRNOT00000030511; num 040; gene_set ENSRNOG00000011411
chr1	ScalaUtils	splice_site	8627515	8628496	.	-	.	gene_id ENSRNOG00000011411; tx_set ENSRNOT00000030511; num 041; gene_set ENSRNOG00000011411
chr1	ScalaUtils	splice_site	8628609	8631315	.	-	.	gene_id ENSRNOG00000011411; tx_set ENSRNOT00000030511; num 042; gene_set ENSRNOG00000011411
chr1	ScalaUtils	splice_site	8631459	8635067	.	-	.	gene_id ENSRNOG00000011411; tx_set ENSRNOT00000030511; num 043; gene_set ENSRNOG00000011411
chr1	ScalaUtils	splice_site	8635134	8635810	.	-	.	gene_id ENSRNOG00000011411; tx_set ENSRNOT00000030511; num 044; gene_set ENSRNOG00000011411
chr1	ScalaUtils	splice_site	8635864	8637588	.	-	.	gene_id ENSRNOG00000011411; tx_set ENSRNOT00000030511; num 045; gene_set ENSRNOG00000011411
chr1	ScalaUtils	splice_site	8637675	8643571	.	-	.	gene_id ENSRNOG00000011411; tx_set ENSRNOT00000030511; num 046; gene_set ENSRNOG00000011411
chr1	ScalaUtils	splice_site	8643656	8646250	.	-	.	gene_id ENSRNOG00000011411; tx_set ENSRNOT00000030511; num 047; gene_set ENSRNOG00000011411
chr1	ScalaUtils	splice_site	8646320	8654485	.	-	.	gene_id ENSRNOG00000011411; tx_set ENSRNOT00000030511; num 048; gene_set ENSRNOG00000011411
chr1	ScalaUtils	splice_site	8655110	8656132	.	-	.	gene_id ENSRNOG00000011411; tx_set ENSRNOT00000030511; num 049; gene_set ENSRNOG00000011411
chr1	ScalaUtils	splice_site	8656475	8741877	.	-	.	gene_id ENSRNOG00000011411; tx_set ENSRNOT00000030511; num 050; gene_set ENSRNOG00000011411
chr1	ScalaUtils	splice_site	8741979	8751009	.	-	.	gene_id ENSRNOG00000011411; tx_set ENSRNOT00000030511; num 051; gene_set ENSRNOG00000011411
chr1	ScalaUtils	novel_splice_site	8596129	8599579	.	-	.	gene_id ENSRNOG00000011411; tx_set UNKNOWN_TX; num 052; gene_set UNKNOWN_GENE_SET
chr1	ScalaUtils	novel_splice_site	8637675	8646250	.	-	.	gene_id ENSRNOG00000011411; tx_set UNKNOWN_TX; num 053; gene_set UNKNOWN_GENE_SET
chr1	ScalaUtils	aggregate_gene	8830411	8878244	.	-	.	gene_id ENSRNOG00000011540; tx_set ENSRNOT00000064836+ENSRNOT00000075850; num 000; aggregateGeneStrand -; geneCt 1; tx_ct 2; tx_strands -,-
chr1	ScalaUtils	exonic_part	8830411	8830411	.	-	.	gene_id ENSRNOG00000011540; tx_set ENSRNOT00000075850; num 001; gene_set ENSRNOG00000011540
chr1	ScalaUtils	exonic_part	8830412	8830907	.	-	.	gene_id ENSRNOG00000011540; tx_set ENSRNOT00000075850+ENSRNOT00000064836; num 002; gene_set ENSRNOG00000011540
chr1	ScalaUtils	exonic_part	8834782	8834868	.	-	.	gene_id ENSRNOG00000011540; tx_set ENSRNOT00000075850+ENSRNOT00000064836; num 003; gene_set ENSRNOG00000011540
chr1	ScalaUtils	exonic_part	8839678	8839854	.	-	.	gene_id ENSRNOG00000011540; tx_set ENSRNOT00000075850+ENSRNOT00000064836; num 004; gene_set ENSRNOG00000011540
chr1	ScalaUtils	exonic_part	8846801	8846909	.	-	.	gene_id ENSRNOG00000011540; tx_set ENSRNOT00000075850+ENSRNOT00000064836; num 005; gene_set ENSRNOG00000011540
chr1	ScalaUtils	exonic_part	8856235	8856310	.	-	.	gene_id ENSRNOG00000011540; tx_set ENSRNOT00000075850+ENSRNOT00000064836; num 006; gene_set ENSRNOG00000011540
chr1	ScalaUtils	exonic_part	8856990	8857117	.	-	.	gene_id ENSRNOG00000011540; tx_set ENSRNOT00000075850+ENSRNOT00000064836; num 007; gene_set ENSRNOG00000011540
chr1	ScalaUtils	exonic_part	8859935	8860029	.	-	.	gene_id ENSRNOG00000011540; tx_set ENSRNOT00000075850; num 008; gene_set ENSRNOG00000011540
chr1	ScalaUtils	exonic_part	8878034	8878136	.	-	.	gene_id ENSRNOG00000011540; tx_set ENSRNOT00000075850+ENSRNOT00000064836; num 009; gene_set ENSRNOG00000011540
chr1	ScalaUtils	exonic_part	8878137	8878244	.	-	.	gene_id ENSRNOG00000011540; tx_set ENSRNOT00000075850; num 010; gene_set ENSRNOG00000011540
chr1	ScalaUtils	splice_site	8830908	8834781	.	-	.	gene_id ENSRNOG00000011540; tx_set ENSRNOT00000075850+ENSRNOT00000064836; num 011; gene_set ENSRNOG00000011540
chr1	ScalaUtils	splice_site	8834869	8839677	.	-	.	gene_id ENSRNOG00000011540; tx_set ENSRNOT00000075850+ENSRNOT00000064836; num 012; gene_set ENSRNOG00000011540
chr1	ScalaUtils	splice_site	8839855	8846800	.	-	.	gene_id ENSRNOG00000011540; tx_set ENSRNOT00000075850+ENSRNOT00000064836; num 013; gene_set ENSRNOG00000011540
chr1	ScalaUtils	splice_site	8846910	8856234	.	-	.	gene_id ENSRNOG00000011540; tx_set ENSRNOT00000075850+ENSRNOT00000064836; num 014; gene_set ENSRNOG00000011540
chr1	ScalaUtils	splice_site	8856311	8856989	.	-	.	gene_id ENSRNOG00000011540; tx_set ENSRNOT00000075850+ENSRNOT00000064836; num 015; gene_set ENSRNOG00000011540
chr1	ScalaUtils	splice_site	8857118	8859934	.	-	.	gene_id ENSRNOG00000011540; tx_set ENSRNOT00000075850; num 016; gene_set ENSRNOG00000011540
chr1	ScalaUtils	splice_site	8857118	8878033	.	-	.	gene_id ENSRNOG00000011540; tx_set ENSRNOT00000064836; num 017; gene_set ENSRNOG00000011540
chr1	ScalaUtils	splice_site	8860030	8878033	.	-	.	gene_id ENSRNOG00000011540; tx_set ENSRNOT00000075850; num 018; gene_set ENSRNOG00000011540
chr1	ScalaUtils	novel_splice_site	8834557	8834681	.	-	.	gene_id ENSRNOG00000011540; tx_set UNKNOWN_TX; num 019; gene_set UNKNOWN_GENE_SET
chr1	ScalaUtils	aggregate_gene	8883961	8885967	.	-	.	gene_id ENSRNOG00000012092; tx_set ENSRNOT00000016102; num 000; aggregateGeneStrand -; geneCt 1; tx_ct 1; tx_strands -
chr1	ScalaUtils	exonic_part	8883961	8884356	.	-	.	gene_id ENSRNOG00000012092; tx_set ENSRNOT00000016102; num 001; gene_set ENSRNOG00000012092
chr1	ScalaUtils	exonic_part	8885058	8885240	.	-	.	gene_id ENSRNOG00000012092; tx_set ENSRNOT00000016102; num 002; gene_set ENSRNOG00000012092
chr1	ScalaUtils	exonic_part	8885929	8885967	.	-	.	gene_id ENSRNOG00000012092; tx_set ENSRNOT00000016102; num 003; gene_set ENSRNOG00000012092
chr1	ScalaUtils	splice_site	8884357	8885057	.	-	.	gene_id ENSRNOG00000012092; tx_set ENSRNOT00000016102; num 004; gene_set ENSRNOG00000012092
chr1	ScalaUtils	splice_site	8885241	8885928	.	-	.	gene_id ENSRNOG00000012092; tx_set ENSRNOT00000016102; num 005; gene_set ENSRNOG00000012092
chr1	ScalaUtils	aggregate_gene	8933831	8944987	.	+	.	gene_id ENSRNOG00000012103; tx_set ENSRNOT00000016215+ENSRNOT00000076049; num 000; aggregateGeneStrand +; geneCt 1; tx_ct 2; tx_strands +,+
chr1	ScalaUtils	exonic_part	8933831	8933900	.	+	.	gene_id ENSRNOG00000012103; tx_set ENSRNOT00000076049; num 001; gene_set ENSRNOG00000012103
chr1	ScalaUtils	exonic_part	8933901	8934322	.	+	.	gene_id ENSRNOG00000012103; tx_set ENSRNOT00000076049+ENSRNOT00000016215; num 002; gene_set ENSRNOG00000012103
chr1	ScalaUtils	exonic_part	8935453	8935473	.	+	.	gene_id ENSRNOG00000012103; tx_set ENSRNOT00000016215; num 003; gene_set ENSRNOG00000012103
chr1	ScalaUtils	exonic_part	8936448	8936479	.	+	.	gene_id ENSRNOG00000012103; tx_set ENSRNOT00000016215; num 004; gene_set ENSRNOG00000012103
chr1	ScalaUtils	exonic_part	8937460	8937474	.	+	.	gene_id ENSRNOG00000012103; tx_set ENSRNOT00000016215; num 005; gene_set ENSRNOG00000012103
chr1	ScalaUtils	exonic_part	8937672	8937692	.	+	.	gene_id ENSRNOG00000012103; tx_set ENSRNOT00000016215; num 006; gene_set ENSRNOG00000012103
chr1	ScalaUtils	exonic_part	8941194	8941234	.	+	.	gene_id ENSRNOG00000012103; tx_set ENSRNOT00000016215; num 007; gene_set ENSRNOG00000012103
chr1	ScalaUtils	exonic_part	8941239	8941256	.	+	.	gene_id ENSRNOG00000012103; tx_set ENSRNOT00000016215; num 008; gene_set ENSRNOG00000012103
chr1	ScalaUtils	exonic_part	8941261	8941398	.	+	.	gene_id ENSRNOG00000012103; tx_set ENSRNOT00000016215; num 009; gene_set ENSRNOG00000012103
chr1	ScalaUtils	exonic_part	8941400	8941420	.	+	.	gene_id ENSRNOG00000012103; tx_set ENSRNOT00000016215; num 010; gene_set ENSRNOG00000012103
chr1	ScalaUtils	exonic_part	8941425	8941461	.	+	.	gene_id ENSRNOG00000012103; tx_set ENSRNOT00000016215; num 011; gene_set ENSRNOG00000012103
chr1	ScalaUtils	exonic_part	8944558	8944559	.	+	.	gene_id ENSRNOG00000012103; tx_set ENSRNOT00000016215; num 012; gene_set ENSRNOG00000012103
chr1	ScalaUtils	exonic_part	8944560	8944961	.	+	.	gene_id ENSRNOG00000012103; tx_set ENSRNOT00000076049+ENSRNOT00000016215; num 013; gene_set ENSRNOG00000012103
chr1	ScalaUtils	exonic_part	8944962	8944987	.	+	.	gene_id ENSRNOG00000012103; tx_set ENSRNOT00000076049; num 014; gene_set ENSRNOG00000012103
chr1	ScalaUtils	splice_site	8934323	8935452	.	+	.	gene_id ENSRNOG00000012103; tx_set ENSRNOT00000016215; num 015; gene_set ENSRNOG00000012103
chr1	ScalaUtils	splice_site	8934323	8944559	.	+	.	gene_id ENSRNOG00000012103; tx_set ENSRNOT00000076049; num 016; gene_set ENSRNOG00000012103
chr1	ScalaUtils	splice_site	8935474	8936447	.	+	.	gene_id ENSRNOG00000012103; tx_set ENSRNOT00000016215; num 017; gene_set ENSRNOG00000012103
chr1	ScalaUtils	splice_site	8936480	8937459	.	+	.	gene_id ENSRNOG00000012103; tx_set ENSRNOT00000016215; num 018; gene_set ENSRNOG00000012103
chr1	ScalaUtils	splice_site	8937475	8937671	.	+	.	gene_id ENSRNOG00000012103; tx_set ENSRNOT00000016215; num 019; gene_set ENSRNOG00000012103
chr1	ScalaUtils	splice_site	8937693	8941193	.	+	.	gene_id ENSRNOG00000012103; tx_set ENSRNOT00000016215; num 020; gene_set ENSRNOG00000012103
chr1	ScalaUtils	splice_site	8941235	8941238	.	+	.	gene_id ENSRNOG00000012103; tx_set ENSRNOT00000016215; num 021; gene_set ENSRNOG00000012103
chr1	ScalaUtils	splice_site	8941257	8941260	.	+	.	gene_id ENSRNOG00000012103; tx_set ENSRNOT00000016215; num 022; gene_set ENSRNOG00000012103
chr1	ScalaUtils	splice_site	8941399	8941399	.	+	.	gene_id ENSRNOG00000012103; tx_set ENSRNOT00000016215; num 023; gene_set ENSRNOG00000012103
chr1	ScalaUtils	splice_site	8941421	8941424	.	+	.	gene_id ENSRNOG00000012103; tx_set ENSRNOT00000016215; num 024; gene_set ENSRNOG00000012103
chr1	ScalaUtils	splice_site	8941462	8944557	.	+	.	gene_id ENSRNOG00000012103; tx_set ENSRNOT00000016215; num 025; gene_set ENSRNOG00000012103
chr1	ScalaUtils	aggregate_gene	9848303	9849453	.	+	.	gene_id ENSRNOG00000059032; tx_set ENSRNOT00000085963; num 000; aggregateGeneStrand +; geneCt 1; tx_ct 1; tx_strands +
chr1	ScalaUtils	exonic_part	9848303	9848537	.	+	.	gene_id ENSRNOG00000059032; tx_set ENSRNOT00000085963; num 001; gene_set ENSRNOG00000059032
chr1	ScalaUtils	exonic_part	9848949	9849453	.	+	.	gene_id ENSRNOG00000059032; tx_set ENSRNOT00000085963; num 002; gene_set ENSRNOG00000059032
chr1	ScalaUtils	splice_site	9848538	9848948	.	+	.	gene_id ENSRNOG00000059032; tx_set ENSRNOT00000085963; num 003; gene_set ENSRNOG00000059032
chr1	ScalaUtils	aggregate_gene	11758230	11759168	.	+	.	gene_id ENSRNOG00000047193; tx_set ENSRNOT00000072832; num 000; aggregateGeneStrand +; geneCt 1; tx_ct 1; tx_strands +
chr1	ScalaUtils	exonic_part	11758230	11759168	.	+	.	gene_id ENSRNOG00000047193; tx_set ENSRNOT00000072832; num 001; gene_set ENSRNOG00000047193
chr1	ScalaUtils	aggregate_gene	11766992	11772215	.	+	.	gene_id ENSRNOG00000060990; tx_set ENSRNOT00000081586; num 000; aggregateGeneStrand +; geneCt 1; tx_ct 1; tx_strands +
chr1	ScalaUtils	exonic_part	11766992	11767543	.	+	.	gene_id ENSRNOG00000060990; tx_set ENSRNOT00000081586; num 001; gene_set ENSRNOG00000060990
chr1	ScalaUtils	exonic_part	11768391	11768576	.	+	.	gene_id ENSRNOG00000060990; tx_set ENSRNOT00000081586; num 002; gene_set ENSRNOG00000060990
chr1	ScalaUtils	exonic_part	11769578	11769673	.	+	.	gene_id ENSRNOG00000060990; tx_set ENSRNOT00000081586; num 003; gene_set ENSRNOG00000060990
chr1	ScalaUtils	exonic_part	11770020	11770168	.	+	.	gene_id ENSRNOG00000060990; tx_set ENSRNOT00000081586; num 004; gene_set ENSRNOG00000060990
chr1	ScalaUtils	exonic_part	11770878	11770983	.	+	.	gene_id ENSRNOG00000060990; tx_set ENSRNOT00000081586; num 005; gene_set ENSRNOG00000060990
chr1	ScalaUtils	exonic_part	11772147	11772215	.	+	.	gene_id ENSRNOG00000060990; tx_set ENSRNOT00000081586; num 006; gene_set ENSRNOG00000060990
chr1	ScalaUtils	splice_site	11767544	11768390	.	+	.	gene_id ENSRNOG00000060990; tx_set ENSRNOT00000081586; num 007; gene_set ENSRNOG00000060990
chr1	ScalaUtils	splice_site	11768577	11769577	.	+	.	gene_id ENSRNOG00000060990; tx_set ENSRNOT00000081586; num 008; gene_set ENSRNOG00000060990
chr1	ScalaUtils	splice_site	11769674	11770019	.	+	.	gene_id ENSRNOG00000060990; tx_set ENSRNOT00000081586; num 009; gene_set ENSRNOG00000060990
chr1	ScalaUtils	splice_site	11770169	11770877	.	+	.	gene_id ENSRNOG00000060990; tx_set ENSRNOT00000081586; num 010; gene_set ENSRNOG00000060990
chr1	ScalaUtils	splice_site	11770984	11772146	.	+	.	gene_id ENSRNOG00000060990; tx_set ENSRNOT00000081586; num 011; gene_set ENSRNOG00000060990
chr1	ScalaUtils	aggregate_gene	11834038	11840581	.	-	.	gene_id ENSRNOG00000058425; tx_set ENSRNOT00000082588; num 000; aggregateGeneStrand -; geneCt 1; tx_ct 1; tx_strands -
chr1	ScalaUtils	exonic_part	11834038	11837897	.	-	.	gene_id ENSRNOG00000058425; tx_set ENSRNOT00000082588; num 001; gene_set ENSRNOG00000058425
chr1	ScalaUtils	exonic_part	11840065	11840581	.	-	.	gene_id ENSRNOG00000058425; tx_set ENSRNOT00000082588; num 002; gene_set ENSRNOG00000058425
chr1	ScalaUtils	splice_site	11837898	11840064	.	-	.	gene_id ENSRNOG00000058425; tx_set ENSRNOT00000082588; num 003; gene_set ENSRNOG00000058425
chr1	ScalaUtils	aggregate_gene	11873206	11873466	.	+	.	gene_id ENSRNOG00000055421; tx_set ENSRNOT00000089608; num 000; aggregateGeneStrand +; geneCt 1; tx_ct 1; tx_strands +
chr1	ScalaUtils	exonic_part	11873206	11873466	.	+	.	gene_id ENSRNOG00000055421; tx_set ENSRNOT00000089608; num 001; gene_set ENSRNOG00000055421
chr1	ScalaUtils	aggregate_gene	11963836	11968939	.	+	.	gene_id ENSRNOG00000047746; tx_set ENSRNOT00000074325; num 000; aggregateGeneStrand +; geneCt 1; tx_ct 1; tx_strands +
chr1	ScalaUtils	exonic_part	11963836	11964029	.	+	.	gene_id ENSRNOG00000047746; tx_set ENSRNOT00000074325; num 001; gene_set ENSRNOG00000047746
chr1	ScalaUtils	exonic_part	11964450	11964628	.	+	.	gene_id ENSRNOG00000047746; tx_set ENSRNOT00000074325; num 002; gene_set ENSRNOG00000047746
chr1	ScalaUtils	exonic_part	11964742	11964870	.	+	.	gene_id ENSRNOG00000047746; tx_set ENSRNOT00000074325; num 003; gene_set ENSRNOG00000047746
chr1	ScalaUtils	exonic_part	11965140	11965334	.	+	.	gene_id ENSRNOG00000047746; tx_set ENSRNOT00000074325; num 004; gene_set ENSRNOG00000047746
chr1	ScalaUtils	exonic_part	11968497	11968939	.	+	.	gene_id ENSRNOG00000047746; tx_set ENSRNOT00000074325; num 005; gene_set ENSRNOG00000047746
chr1	ScalaUtils	splice_site	11964030	11964449	.	+	.	gene_id ENSRNOG00000047746; tx_set ENSRNOT00000074325; num 006; gene_set ENSRNOG00000047746
chr1	ScalaUtils	splice_site	11964629	11964741	.	+	.	gene_id ENSRNOG00000047746; tx_set ENSRNOT00000074325; num 007; gene_set ENSRNOG00000047746
chr1	ScalaUtils	splice_site	11964871	11965139	.	+	.	gene_id ENSRNOG00000047746; tx_set ENSRNOT00000074325; num 008; gene_set ENSRNOG00000047746
chr1	ScalaUtils	splice_site	11965335	11968496	.	+	.	gene_id ENSRNOG00000047746; tx_set ENSRNOT00000074325; num 009; gene_set ENSRNOG00000047746
chr1	ScalaUtils	aggregate_gene	11982257	11995787	.	-	.	gene_id ENSRNOG00000059898; tx_set ENSRNOT00000078330+ENSRNOT00000086689; num 000; aggregateGeneStrand -; geneCt 1; tx_ct 2; tx_strands -,-
chr1	ScalaUtils	exonic_part	11982257	11983200	.	-	.	gene_id ENSRNOG00000059898; tx_set ENSRNOT00000078330+ENSRNOT00000086689; num 001; gene_set ENSRNOG00000059898
chr1	ScalaUtils	exonic_part	11983201	11984188	.	-	.	gene_id ENSRNOG00000059898; tx_set ENSRNOT00000078330; num 002; gene_set ENSRNOG00000059898
chr1	ScalaUtils	exonic_part	11984189	11984291	.	-	.	gene_id ENSRNOG00000059898; tx_set ENSRNOT00000078330+ENSRNOT00000086689; num 003; gene_set ENSRNOG00000059898
chr1	ScalaUtils	exonic_part	11985875	11986041	.	-	.	gene_id ENSRNOG00000059898; tx_set ENSRNOT00000078330+ENSRNOT00000086689; num 004; gene_set ENSRNOG00000059898
chr1	ScalaUtils	exonic_part	11988975	11989174	.	-	.	gene_id ENSRNOG00000059898; tx_set ENSRNOT00000078330+ENSRNOT00000086689; num 005; gene_set ENSRNOG00000059898
chr1	ScalaUtils	exonic_part	11990504	11990700	.	-	.	gene_id ENSRNOG00000059898; tx_set ENSRNOT00000078330+ENSRNOT00000086689; num 006; gene_set ENSRNOG00000059898
chr1	ScalaUtils	exonic_part	11993419	11993509	.	-	.	gene_id ENSRNOG00000059898; tx_set ENSRNOT00000078330+ENSRNOT00000086689; num 007; gene_set ENSRNOG00000059898
chr1	ScalaUtils	exonic_part	11994773	11995787	.	-	.	gene_id ENSRNOG00000059898; tx_set ENSRNOT00000078330+ENSRNOT00000086689; num 008; gene_set ENSRNOG00000059898
chr1	ScalaUtils	splice_site	11983201	11984188	.	-	.	gene_id ENSRNOG00000059898; tx_set ENSRNOT00000086689; num 009; gene_set ENSRNOG00000059898
chr1	ScalaUtils	splice_site	11984292	11985874	.	-	.	gene_id ENSRNOG00000059898; tx_set ENSRNOT00000078330+ENSRNOT00000086689; num 010; gene_set ENSRNOG00000059898
chr1	ScalaUtils	splice_site	11986042	11988974	.	-	.	gene_id ENSRNOG00000059898; tx_set ENSRNOT00000078330+ENSRNOT00000086689; num 011; gene_set ENSRNOG00000059898
chr1	ScalaUtils	splice_site	11989175	11990503	.	-	.	gene_id ENSRNOG00000059898; tx_set ENSRNOT00000078330+ENSRNOT00000086689; num 012; gene_set ENSRNOG00000059898
chr1	ScalaUtils	splice_site	11990701	11993418	.	-	.	gene_id ENSRNOG00000059898; tx_set ENSRNOT00000078330+ENSRNOT00000086689; num 013; gene_set ENSRNOG00000059898
chr1	ScalaUtils	splice_site	11993510	11994772	.	-	.	gene_id ENSRNOG00000059898; tx_set ENSRNOT00000078330+ENSRNOT00000086689; num 014; gene_set ENSRNOG00000059898
chr1	ScalaUtils	aggregate_gene	12006598	12136637	.	+	.	gene_id ENSRNOG00000055789; tx_set ENSRNOT00000087070; num 000; aggregateGeneStrand +; geneCt 1; tx_ct 1; tx_strands +
chr1	ScalaUtils	exonic_part	12006598	12006806	.	+	.	gene_id ENSRNOG00000055789; tx_set ENSRNOT00000087070; num 001; gene_set ENSRNOG00000055789
chr1	ScalaUtils	exonic_part	12086530	12086774	.	+	.	gene_id ENSRNOG00000055789; tx_set ENSRNOT00000087070; num 002; gene_set ENSRNOG00000055789
chr1	ScalaUtils	exonic_part	12128638	12128849	.	+	.	gene_id ENSRNOG00000055789; tx_set ENSRNOT00000087070; num 003; gene_set ENSRNOG00000055789
chr1	ScalaUtils	exonic_part	12133895	12136637	.	+	.	gene_id ENSRNOG00000055789; tx_set ENSRNOT00000087070; num 004; gene_set ENSRNOG00000055789
chr1	ScalaUtils	splice_site	12006807	12086529	.	+	.	gene_id ENSRNOG00000055789; tx_set ENSRNOT00000087070; num 005; gene_set ENSRNOG00000055789
chr1	ScalaUtils	splice_site	12086775	12128637	.	+	.	gene_id ENSRNOG00000055789; tx_set ENSRNOT00000087070; num 006; gene_set ENSRNOG00000055789
chr1	ScalaUtils	splice_site	12128850	12133894	.	+	.	gene_id ENSRNOG00000055789; tx_set ENSRNOT00000087070; num 007; gene_set ENSRNOG00000055789
chr1	ScalaUtils	novel_splice_site	12075365	12075395	.	+	.	gene_id ENSRNOG00000055789; tx_set UNKNOWN_TX; num 008; gene_set UNKNOWN_GENE_SET
chr1	ScalaUtils	novel_splice_site	12134026	12158525	.	+	.	gene_id ENSRNOG00000055789; tx_set UNKNOWN_TX; num 009; gene_set UNKNOWN_GENE_SET
chr1	ScalaUtils	aggregate_gene	12400648	12410192	.	+	.	gene_id ENSRNOG00000055660; tx_set ENSRNOT00000082324; num 000; aggregateGeneStrand +; geneCt 1; tx_ct 1; tx_strands +
chr1	ScalaUtils	exonic_part	12400648	12400930	.	+	.	gene_id ENSRNOG00000055660; tx_set ENSRNOT00000082324; num 001; gene_set ENSRNOG00000055660
chr1	ScalaUtils	exonic_part	12403150	12403209	.	+	.	gene_id ENSRNOG00000055660; tx_set ENSRNOT00000082324; num 002; gene_set ENSRNOG00000055660
chr1	ScalaUtils	exonic_part	12409350	12410192	.	+	.	gene_id ENSRNOG00000055660; tx_set ENSRNOT00000082324; num 003; gene_set ENSRNOG00000055660
chr1	ScalaUtils	splice_site	12400931	12403149	.	+	.	gene_id ENSRNOG00000055660; tx_set ENSRNOT00000082324; num 004; gene_set ENSRNOG00000055660
chr1	ScalaUtils	splice_site	12403210	12409349	.	+	.	gene_id ENSRNOG00000055660; tx_set ENSRNOT00000082324; num 005; gene_set ENSRNOG00000055660
chr1	ScalaUtils	aggregate_gene	12483436	12485729	.	-	.	gene_id ENSRNOG00000060284; tx_set ENSRNOT00000079436; num 000; aggregateGeneStrand -; geneCt 1; tx_ct 1; tx_strands -
chr1	ScalaUtils	exonic_part	12483436	12483558	.	-	.	gene_id ENSRNOG00000060284; tx_set ENSRNOT00000079436; num 001; gene_set ENSRNOG00000060284
chr1	ScalaUtils	exonic_part	12485309	12485729	.	-	.	gene_id ENSRNOG00000060284; tx_set ENSRNOT00000079436; num 002; gene_set ENSRNOG00000060284
chr1	ScalaUtils	splice_site	12483559	12485308	.	-	.	gene_id ENSRNOG00000060284; tx_set ENSRNOT00000079436; num 003; gene_set ENSRNOG00000060284
chr1	ScalaUtils	aggregate_gene	12683024	12757959	.	-	.	gene_id ENSRNOG00000056019; tx_set ENSRNOT00000085926; num 000; aggregateGeneStrand -; geneCt 1; tx_ct 1; tx_strands -
chr1	ScalaUtils	exonic_part	12683024	12683104	.	-	.	gene_id ENSRNOG00000056019; tx_set ENSRNOT00000085926; num 001; gene_set ENSRNOG00000056019
chr1	ScalaUtils	exonic_part	12757838	12757959	.	-	.	gene_id ENSRNOG00000056019; tx_set ENSRNOT00000085926; num 002; gene_set ENSRNOG00000056019
chr1	ScalaUtils	splice_site	12683105	12757837	.	-	.	gene_id ENSRNOG00000056019; tx_set ENSRNOT00000085926; num 003; gene_set ENSRNOG00000056019
chr1	ScalaUtils	aggregate_gene	12776937	12798803	.	-	.	gene_id ENSRNOG00000059861; tx_set ENSRNOT00000087902; num 000; aggregateGeneStrand -; geneCt 1; tx_ct 1; tx_strands -
chr1	ScalaUtils	exonic_part	12776937	12777077	.	-	.	gene_id ENSRNOG00000059861; tx_set ENSRNOT00000087902; num 001; gene_set ENSRNOG00000059861
chr1	ScalaUtils	exonic_part	12798717	12798803	.	-	.	gene_id ENSRNOG00000059861; tx_set ENSRNOT00000087902; num 002; gene_set ENSRNOG00000059861
chr1	ScalaUtils	splice_site	12777078	12798716	.	-	.	gene_id ENSRNOG00000059861; tx_set ENSRNOT00000087902; num 003; gene_set ENSRNOG00000059861
chr1	ScalaUtils	aggregate_gene	12823363	12825786	.	+	.	gene_id ENSRNOG00000056940; tx_set ENSRNOT00000086790; num 000; aggregateGeneStrand +; geneCt 1; tx_ct 1; tx_strands +
chr1	ScalaUtils	exonic_part	12823363	12823588	.	+	.	gene_id ENSRNOG00000056940; tx_set ENSRNOT00000086790; num 001; gene_set ENSRNOG00000056940
chr1	ScalaUtils	exonic_part	12824064	12825786	.	+	.	gene_id ENSRNOG00000056940; tx_set ENSRNOT00000086790; num 002; gene_set ENSRNOG00000056940
chr1	ScalaUtils	splice_site	12823589	12824063	.	+	.	gene_id ENSRNOG00000056940; tx_set ENSRNOT00000086790; num 003; gene_set ENSRNOG00000056940
chr1	ScalaUtils	aggregate_gene	12915734	12961670	.	+	.	gene_id ENSRNOG00000060021; tx_set ENSRNOT00000089066; num 000; aggregateGeneStrand +; geneCt 1; tx_ct 1; tx_strands +
chr1	ScalaUtils	exonic_part	12915734	12915921	.	+	.	gene_id ENSRNOG00000060021; tx_set ENSRNOT00000089066; num 001; gene_set ENSRNOG00000060021
chr1	ScalaUtils	exonic_part	12919005	12919450	.	+	.	gene_id ENSRNOG00000060021; tx_set ENSRNOT00000089066; num 002; gene_set ENSRNOG00000060021
chr1	ScalaUtils	exonic_part	12926875	12926966	.	+	.	gene_id ENSRNOG00000060021; tx_set ENSRNOT00000089066; num 003; gene_set ENSRNOG00000060021
chr1	ScalaUtils	exonic_part	12933156	12933326	.	+	.	gene_id ENSRNOG00000060021; tx_set ENSRNOT00000089066; num 004; gene_set ENSRNOG00000060021
chr1	ScalaUtils	exonic_part	12942094	12942288	.	+	.	gene_id ENSRNOG00000060021; tx_set ENSRNOT00000089066; num 005; gene_set ENSRNOG00000060021
chr1	ScalaUtils	exonic_part	12944318	12944437	.	+	.	gene_id ENSRNOG00000060021; tx_set ENSRNOT00000089066; num 006; gene_set ENSRNOG00000060021
chr1	ScalaUtils	exonic_part	12948882	12948956	.	+	.	gene_id ENSRNOG00000060021; tx_set ENSRNOT00000089066; num 007; gene_set ENSRNOG00000060021
chr1	ScalaUtils	exonic_part	12954742	12954834	.	+	.	gene_id ENSRNOG00000060021; tx_set ENSRNOT00000089066; num 008; gene_set ENSRNOG00000060021
chr1	ScalaUtils	exonic_part	12957771	12957866	.	+	.	gene_id ENSRNOG00000060021; tx_set ENSRNOT00000089066; num 009; gene_set ENSRNOG00000060021
chr1	ScalaUtils	exonic_part	12959079	12961670	.	+	.	gene_id ENSRNOG00000060021; tx_set ENSRNOT00000089066; num 010; gene_set ENSRNOG00000060021
chr1	ScalaUtils	splice_site	12915922	12919004	.	+	.	gene_id ENSRNOG00000060021; tx_set ENSRNOT00000089066; num 011; gene_set ENSRNOG00000060021
chr1	ScalaUtils	splice_site	12919451	12926874	.	+	.	gene_id ENSRNOG00000060021; tx_set ENSRNOT00000089066; num 012; gene_set ENSRNOG00000060021
chr1	ScalaUtils	splice_site	12926967	12933155	.	+	.	gene_id ENSRNOG00000060021; tx_set ENSRNOT00000089066; num 013; gene_set ENSRNOG00000060021
chr1	ScalaUtils	splice_site	12933327	12942093	.	+	.	gene_id ENSRNOG00000060021; tx_set ENSRNOT00000089066; num 014; gene_set ENSRNOG00000060021
chr1	ScalaUtils	splice_site	12942289	12944317	.	+	.	gene_id ENSRNOG00000060021; tx_set ENSRNOT00000089066; num 015; gene_set ENSRNOG00000060021
chr1	ScalaUtils	splice_site	12944438	12948881	.	+	.	gene_id ENSRNOG00000060021; tx_set ENSRNOT00000089066; num 016; gene_set ENSRNOG00000060021
chr1	ScalaUtils	splice_site	12948957	12954741	.	+	.	gene_id ENSRNOG00000060021; tx_set ENSRNOT00000089066; num 017; gene_set ENSRNOG00000060021
chr1	ScalaUtils	splice_site	12954835	12957770	.	+	.	gene_id ENSRNOG00000060021; tx_set ENSRNOT00000089066; num 018; gene_set ENSRNOG00000060021
chr1	ScalaUtils	splice_site	12957867	12959078	.	+	.	gene_id ENSRNOG00000060021; tx_set ENSRNOT00000089066; num 019; gene_set ENSRNOG00000060021
chr1	ScalaUtils	aggregate_gene	12952553	12952906	.	-	.	gene_id ENSRNOG00000060610; tx_set ENSRNOT00000078193; num 000; aggregateGeneStrand -; geneCt 1; tx_ct 1; tx_strands -
chr1	ScalaUtils	exonic_part	12952553	12952906	.	-	.	gene_id ENSRNOG00000060610; tx_set ENSRNOT00000078193; num 001; gene_set ENSRNOG00000060610
chr1	ScalaUtils	aggregate_gene	13036909	13050644	.	-	.	gene_id ENSRNOG00000060972; tx_set ENSRNOT00000081259; num 000; aggregateGeneStrand -; geneCt 1; tx_ct 1; tx_strands -
chr1	ScalaUtils	exonic_part	13036909	13040506	.	-	.	gene_id ENSRNOG00000060972; tx_set ENSRNOT00000081259; num 001; gene_set ENSRNOG00000060972
chr1	ScalaUtils	exonic_part	13043136	13043290	.	-	.	gene_id ENSRNOG00000060972; tx_set ENSRNOT00000081259; num 002; gene_set ENSRNOG00000060972
chr1	ScalaUtils	exonic_part	13049604	13050644	.	-	.	gene_id ENSRNOG00000060972; tx_set ENSRNOT00000081259; num 003; gene_set ENSRNOG00000060972
chr1	ScalaUtils	splice_site	13040507	13043135	.	-	.	gene_id ENSRNOG00000060972; tx_set ENSRNOT00000081259; num 004; gene_set ENSRNOG00000060972
chr1	ScalaUtils	splice_site	13043291	13049603	.	-	.	gene_id ENSRNOG00000060972; tx_set ENSRNOT00000081259; num 005; gene_set ENSRNOG00000060972
chr1	ScalaUtils	aggregate_gene	13165572	13175876	.	-	.	gene_id ENSRNOG00000051450; tx_set ENSRNOT00000084870; num 000; aggregateGeneStrand -; geneCt 1; tx_ct 1; tx_strands -
chr1	ScalaUtils	exonic_part	13165572	13166139	.	-	.	gene_id ENSRNOG00000051450; tx_set ENSRNOT00000084870; num 001; gene_set ENSRNOG00000051450
chr1	ScalaUtils	exonic_part	13171411	13171477	.	-	.	gene_id ENSRNOG00000051450; tx_set ENSRNOT00000084870; num 002; gene_set ENSRNOG00000051450
chr1	ScalaUtils	exonic_part	13175719	13175876	.	-	.	gene_id ENSRNOG00000051450; tx_set ENSRNOT00000084870; num 003; gene_set ENSRNOG00000051450
chr1	ScalaUtils	splice_site	13166140	13171410	.	-	.	gene_id ENSRNOG00000051450; tx_set ENSRNOT00000084870; num 004; gene_set ENSRNOG00000051450
chr1	ScalaUtils	splice_site	13171478	13175718	.	-	.	gene_id ENSRNOG00000051450; tx_set ENSRNOT00000084870; num 005; gene_set ENSRNOG00000051450
chr1	ScalaUtils	aggregate_gene	13212324	13298347	.	+	.	gene_id ENSRNOG00000059224; tx_set ENSRNOT00000089607+ENSRNOT00000090703; num 000; aggregateGeneStrand +; geneCt 1; tx_ct 2; tx_strands +,+
chr1	ScalaUtils	exonic_part	13212324	13212351	.	+	.	gene_id ENSRNOG00000059224; tx_set ENSRNOT00000089607; num 001; gene_set ENSRNOG00000059224
chr1	ScalaUtils	exonic_part	13212353	13212355	.	+	.	gene_id ENSRNOG00000059224; tx_set ENSRNOT00000089607; num 002; gene_set ENSRNOG00000059224
chr1	ScalaUtils	exonic_part	13212357	13212371	.	+	.	gene_id ENSRNOG00000059224; tx_set ENSRNOT00000089607; num 003; gene_set ENSRNOG00000059224
chr1	ScalaUtils	exonic_part	13212373	13212381	.	+	.	gene_id ENSRNOG00000059224; tx_set ENSRNOT00000089607; num 004; gene_set ENSRNOG00000059224
chr1	ScalaUtils	exonic_part	13212383	13212394	.	+	.	gene_id ENSRNOG00000059224; tx_set ENSRNOT00000089607; num 005; gene_set ENSRNOG00000059224
chr1	ScalaUtils	exonic_part	13212396	13212410	.	+	.	gene_id ENSRNOG00000059224; tx_set ENSRNOT00000089607; num 006; gene_set ENSRNOG00000059224
chr1	ScalaUtils	exonic_part	13212412	13212429	.	+	.	gene_id ENSRNOG00000059224; tx_set ENSRNOT00000089607; num 007; gene_set ENSRNOG00000059224
chr1	ScalaUtils	exonic_part	13212432	13212473	.	+	.	gene_id ENSRNOG00000059224; tx_set ENSRNOT00000089607; num 008; gene_set ENSRNOG00000059224
chr1	ScalaUtils	exonic_part	13212476	13212496	.	+	.	gene_id ENSRNOG00000059224; tx_set ENSRNOT00000089607; num 009; gene_set ENSRNOG00000059224
chr1	ScalaUtils	exonic_part	13212498	13212503	.	+	.	gene_id ENSRNOG00000059224; tx_set ENSRNOT00000089607; num 010; gene_set ENSRNOG00000059224
chr1	ScalaUtils	exonic_part	13261876	13262069	.	+	.	gene_id ENSRNOG00000059224; tx_set ENSRNOT00000090703; num 011; gene_set ENSRNOG00000059224
chr1	ScalaUtils	exonic_part	13262070	13262193	.	+	.	gene_id ENSRNOG00000059224; tx_set ENSRNOT00000089607+ENSRNOT00000090703; num 012; gene_set ENSRNOG00000059224
chr1	ScalaUtils	exonic_part	13265271	13265467	.	+	.	gene_id ENSRNOG00000059224; tx_set ENSRNOT00000089607+ENSRNOT00000090703; num 013; gene_set ENSRNOG00000059224
chr1	ScalaUtils	exonic_part	13265570	13265723	.	+	.	gene_id ENSRNOG00000059224; tx_set ENSRNOT00000089607+ENSRNOT00000090703; num 014; gene_set ENSRNOG00000059224
chr1	ScalaUtils	exonic_part	13266186	13266310	.	+	.	gene_id ENSRNOG00000059224; tx_set ENSRNOT00000089607+ENSRNOT00000090703; num 015; gene_set ENSRNOG00000059224
chr1	ScalaUtils	exonic_part	13266811	13266973	.	+	.	gene_id ENSRNOG00000059224; tx_set ENSRNOT00000089607+ENSRNOT00000090703; num 016; gene_set ENSRNOG00000059224
chr1	ScalaUtils	exonic_part	13267234	13267297	.	+	.	gene_id ENSRNOG00000059224; tx_set ENSRNOT00000089607+ENSRNOT00000090703; num 017; gene_set ENSRNOG00000059224
chr1	ScalaUtils	exonic_part	13268341	13268495	.	+	.	gene_id ENSRNOG00000059224; tx_set ENSRNOT00000089607+ENSRNOT00000090703; num 018; gene_set ENSRNOG00000059224
chr1	ScalaUtils	exonic_part	13276684	13276805	.	+	.	gene_id ENSRNOG00000059224; tx_set ENSRNOT00000089607+ENSRNOT00000090703; num 019; gene_set ENSRNOG00000059224
chr1	ScalaUtils	exonic_part	13280089	13280169	.	+	.	gene_id ENSRNOG00000059224; tx_set ENSRNOT00000089607+ENSRNOT00000090703; num 020; gene_set ENSRNOG00000059224
chr1	ScalaUtils	exonic_part	13287054	13287141	.	+	.	gene_id ENSRNOG00000059224; tx_set ENSRNOT00000089607+ENSRNOT00000090703; num 021; gene_set ENSRNOG00000059224
chr1	ScalaUtils	exonic_part	13288128	13288229	.	+	.	gene_id ENSRNOG00000059224; tx_set ENSRNOT00000089607+ENSRNOT00000090703; num 022; gene_set ENSRNOG00000059224
chr1	ScalaUtils	exonic_part	13289778	13289850	.	+	.	gene_id ENSRNOG00000059224; tx_set ENSRNOT00000089607+ENSRNOT00000090703; num 023; gene_set ENSRNOG00000059224
chr1	ScalaUtils	exonic_part	13291992	13292110	.	+	.	gene_id ENSRNOG00000059224; tx_set ENSRNOT00000089607+ENSRNOT00000090703; num 024; gene_set ENSRNOG00000059224
chr1	ScalaUtils	exonic_part	13293128	13293192	.	+	.	gene_id ENSRNOG00000059224; tx_set ENSRNOT00000089607+ENSRNOT00000090703; num 025; gene_set ENSRNOG00000059224
chr1	ScalaUtils	exonic_part	13293193	13293237	.	+	.	gene_id ENSRNOG00000059224; tx_set ENSRNOT00000089607; num 026; gene_set ENSRNOG00000059224
chr1	ScalaUtils	exonic_part	13294326	13294366	.	+	.	gene_id ENSRNOG00000059224; tx_set ENSRNOT00000090703; num 027; gene_set ENSRNOG00000059224
chr1	ScalaUtils	exonic_part	13294367	13294511	.	+	.	gene_id ENSRNOG00000059224; tx_set ENSRNOT00000089607+ENSRNOT00000090703; num 028; gene_set ENSRNOG00000059224
chr1	ScalaUtils	exonic_part	13295513	13295608	.	+	.	gene_id ENSRNOG00000059224; tx_set ENSRNOT00000089607+ENSRNOT00000090703; num 029; gene_set ENSRNOG00000059224
chr1	ScalaUtils	exonic_part	13295955	13296103	.	+	.	gene_id ENSRNOG00000059224; tx_set ENSRNOT00000089607+ENSRNOT00000090703; num 030; gene_set ENSRNOG00000059224
chr1	ScalaUtils	exonic_part	13296813	13296918	.	+	.	gene_id ENSRNOG00000059224; tx_set ENSRNOT00000089607+ENSRNOT00000090703; num 031; gene_set ENSRNOG00000059224
chr1	ScalaUtils	exonic_part	13298082	13298343	.	+	.	gene_id ENSRNOG00000059224; tx_set ENSRNOT00000089607+ENSRNOT00000090703; num 032; gene_set ENSRNOG00000059224
chr1	ScalaUtils	exonic_part	13298344	13298347	.	+	.	gene_id ENSRNOG00000059224; tx_set ENSRNOT00000089607; num 033; gene_set ENSRNOG00000059224
chr1	ScalaUtils	splice_site	13212352	13212352	.	+	.	gene_id ENSRNOG00000059224; tx_set ENSRNOT00000089607; num 034; gene_set ENSRNOG00000059224
chr1	ScalaUtils	splice_site	13212356	13212356	.	+	.	gene_id ENSRNOG00000059224; tx_set ENSRNOT00000089607; num 035; gene_set ENSRNOG00000059224
chr1	ScalaUtils	splice_site	13212372	13212372	.	+	.	gene_id ENSRNOG00000059224; tx_set ENSRNOT00000089607; num 036; gene_set ENSRNOG00000059224
chr1	ScalaUtils	splice_site	13212382	13212382	.	+	.	gene_id ENSRNOG00000059224; tx_set ENSRNOT00000089607; num 037; gene_set ENSRNOG00000059224
chr1	ScalaUtils	splice_site	13212395	13212395	.	+	.	gene_id ENSRNOG00000059224; tx_set ENSRNOT00000089607; num 038; gene_set ENSRNOG00000059224
chr1	ScalaUtils	splice_site	13212411	13212411	.	+	.	gene_id ENSRNOG00000059224; tx_set ENSRNOT00000089607; num 039; gene_set ENSRNOG00000059224
chr1	ScalaUtils	splice_site	13212430	13212431	.	+	.	gene_id ENSRNOG00000059224; tx_set ENSRNOT00000089607; num 040; gene_set ENSRNOG00000059224
chr1	ScalaUtils	splice_site	13212474	13212475	.	+	.	gene_id ENSRNOG00000059224; tx_set ENSRNOT00000089607; num 041; gene_set ENSRNOG00000059224
chr1	ScalaUtils	splice_site	13212497	13212497	.	+	.	gene_id ENSRNOG00000059224; tx_set ENSRNOT00000089607; num 042; gene_set ENSRNOG00000059224
chr1	ScalaUtils	splice_site	13212504	13262069	.	+	.	gene_id ENSRNOG00000059224; tx_set ENSRNOT00000089607; num 043; gene_set ENSRNOG00000059224
chr1	ScalaUtils	splice_site	13262194	13265270	.	+	.	gene_id ENSRNOG00000059224; tx_set ENSRNOT00000089607+ENSRNOT00000090703; num 044; gene_set ENSRNOG00000059224
chr1	ScalaUtils	splice_site	13265468	13265569	.	+	.	gene_id ENSRNOG00000059224; tx_set ENSRNOT00000089607+ENSRNOT00000090703; num 045; gene_set ENSRNOG00000059224
chr1	ScalaUtils	splice_site	13265724	13266185	.	+	.	gene_id ENSRNOG00000059224; tx_set ENSRNOT00000089607+ENSRNOT00000090703; num 046; gene_set ENSRNOG00000059224
chr1	ScalaUtils	splice_site	13266311	13266810	.	+	.	gene_id ENSRNOG00000059224; tx_set ENSRNOT00000089607+ENSRNOT00000090703; num 047; gene_set ENSRNOG00000059224
chr1	ScalaUtils	splice_site	13266974	13267233	.	+	.	gene_id ENSRNOG00000059224; tx_set ENSRNOT00000089607+ENSRNOT00000090703; num 048; gene_set ENSRNOG00000059224
chr1	ScalaUtils	splice_site	13267298	13268340	.	+	.	gene_id ENSRNOG00000059224; tx_set ENSRNOT00000089607+ENSRNOT00000090703; num 049; gene_set ENSRNOG00000059224
chr1	ScalaUtils	splice_site	13268496	13276683	.	+	.	gene_id ENSRNOG00000059224; tx_set ENSRNOT00000089607+ENSRNOT00000090703; num 050; gene_set ENSRNOG00000059224
chr1	ScalaUtils	splice_site	13276806	13280088	.	+	.	gene_id ENSRNOG00000059224; tx_set ENSRNOT00000089607+ENSRNOT00000090703; num 051; gene_set ENSRNOG00000059224
chr1	ScalaUtils	splice_site	13280170	13287053	.	+	.	gene_id ENSRNOG00000059224; tx_set ENSRNOT00000089607+ENSRNOT00000090703; num 052; gene_set ENSRNOG00000059224
chr1	ScalaUtils	splice_site	13287142	13288127	.	+	.	gene_id ENSRNOG00000059224; tx_set ENSRNOT00000089607+ENSRNOT00000090703; num 053; gene_set ENSRNOG00000059224
chr1	ScalaUtils	splice_site	13288230	13289777	.	+	.	gene_id ENSRNOG00000059224; tx_set ENSRNOT00000089607+ENSRNOT00000090703; num 054; gene_set ENSRNOG00000059224
chr1	ScalaUtils	splice_site	13289851	13291991	.	+	.	gene_id ENSRNOG00000059224; tx_set ENSRNOT00000089607+ENSRNOT00000090703; num 055; gene_set ENSRNOG00000059224
chr1	ScalaUtils	splice_site	13292111	13293127	.	+	.	gene_id ENSRNOG00000059224; tx_set ENSRNOT00000089607+ENSRNOT00000090703; num 056; gene_set ENSRNOG00000059224
chr1	ScalaUtils	splice_site	13293193	13294325	.	+	.	gene_id ENSRNOG00000059224; tx_set ENSRNOT00000090703; num 057; gene_set ENSRNOG00000059224
chr1	ScalaUtils	splice_site	13293238	13294366	.	+	.	gene_id ENSRNOG00000059224; tx_set ENSRNOT00000089607; num 058; gene_set ENSRNOG00000059224
chr1	ScalaUtils	splice_site	13294512	13295512	.	+	.	gene_id ENSRNOG00000059224; tx_set ENSRNOT00000089607+ENSRNOT00000090703; num 059; gene_set ENSRNOG00000059224
chr1	ScalaUtils	splice_site	13295609	13295954	.	+	.	gene_id ENSRNOG00000059224; tx_set ENSRNOT00000089607+ENSRNOT00000090703; num 060; gene_set ENSRNOG00000059224
chr1	ScalaUtils	splice_site	13296104	13296812	.	+	.	gene_id ENSRNOG00000059224; tx_set ENSRNOT00000089607+ENSRNOT00000090703; num 061; gene_set ENSRNOG00000059224
chr1	ScalaUtils	splice_site	13296919	13298081	.	+	.	gene_id ENSRNOG00000059224; tx_set ENSRNOT00000089607+ENSRNOT00000090703; num 062; gene_set ENSRNOG00000059224
chr1	ScalaUtils	novel_splice_site	13276806	13280091	.	+	.	gene_id ENSRNOG00000059224; tx_set UNKNOWN_TX; num 063; gene_set UNKNOWN_GENE_SET
chr1	ScalaUtils	novel_splice_site	13276806	13287053	.	+	.	gene_id ENSRNOG00000059224; tx_set UNKNOWN_TX; num 064; gene_set UNKNOWN_GENE_SET
chr1	ScalaUtils	novel_splice_site	13288230	13289780	.	+	.	gene_id ENSRNOG00000059224; tx_set UNKNOWN_TX; num 065; gene_set UNKNOWN_GENE_SET
chr1	ScalaUtils	aggregate_gene	13302256	13341952	.	-	.	gene_id ENSRNOG00000055142; tx_set ENSRNOT00000079531; num 000; aggregateGeneStrand -; geneCt 1; tx_ct 1; tx_strands -
chr1	ScalaUtils	exonic_part	13302256	13302380	.	-	.	gene_id ENSRNOG00000055142; tx_set ENSRNOT00000079531; num 001; gene_set ENSRNOG00000055142
chr1	ScalaUtils	exonic_part	13303590	13303762	.	-	.	gene_id ENSRNOG00000055142; tx_set ENSRNOT00000079531; num 002; gene_set ENSRNOG00000055142
chr1	ScalaUtils	exonic_part	13312318	13312406	.	-	.	gene_id ENSRNOG00000055142; tx_set ENSRNOT00000079531; num 003; gene_set ENSRNOG00000055142
chr1	ScalaUtils	exonic_part	13314196	13314261	.	-	.	gene_id ENSRNOG00000055142; tx_set ENSRNOT00000079531; num 004; gene_set ENSRNOG00000055142
chr1	ScalaUtils	exonic_part	13315104	13315260	.	-	.	gene_id ENSRNOG00000055142; tx_set ENSRNOT00000079531; num 005; gene_set ENSRNOG00000055142
chr1	ScalaUtils	exonic_part	13315357	13315430	.	-	.	gene_id ENSRNOG00000055142; tx_set ENSRNOT00000079531; num 006; gene_set ENSRNOG00000055142
chr1	ScalaUtils	exonic_part	13316649	13316796	.	-	.	gene_id ENSRNOG00000055142; tx_set ENSRNOT00000079531; num 007; gene_set ENSRNOG00000055142
chr1	ScalaUtils	exonic_part	13317749	13317963	.	-	.	gene_id ENSRNOG00000055142; tx_set ENSRNOT00000079531; num 008; gene_set ENSRNOG00000055142
chr1	ScalaUtils	exonic_part	13319833	13319919	.	-	.	gene_id ENSRNOG00000055142; tx_set ENSRNOT00000079531; num 009; gene_set ENSRNOG00000055142
chr1	ScalaUtils	exonic_part	13328684	13328787	.	-	.	gene_id ENSRNOG00000055142; tx_set ENSRNOT00000079531; num 010; gene_set ENSRNOG00000055142
chr1	ScalaUtils	exonic_part	13329239	13329268	.	-	.	gene_id ENSRNOG00000055142; tx_set ENSRNOT00000079531; num 011; gene_set ENSRNOG00000055142
chr1	ScalaUtils	exonic_part	13329326	13329375	.	-	.	gene_id ENSRNOG00000055142; tx_set ENSRNOT00000079531; num 012; gene_set ENSRNOG00000055142
chr1	ScalaUtils	exonic_part	13329836	13329865	.	-	.	gene_id ENSRNOG00000055142; tx_set ENSRNOT00000079531; num 013; gene_set ENSRNOG00000055142
chr1	ScalaUtils	exonic_part	13329910	13329934	.	-	.	gene_id ENSRNOG00000055142; tx_set ENSRNOT00000079531; num 014; gene_set ENSRNOG00000055142
chr1	ScalaUtils	exonic_part	13330334	13330357	.	-	.	gene_id ENSRNOG00000055142; tx_set ENSRNOT00000079531; num 015; gene_set ENSRNOG00000055142
chr1	ScalaUtils	exonic_part	13331124	13331144	.	-	.	gene_id ENSRNOG00000055142; tx_set ENSRNOT00000079531; num 016; gene_set ENSRNOG00000055142
chr1	ScalaUtils	exonic_part	13331169	13331174	.	-	.	gene_id ENSRNOG00000055142; tx_set ENSRNOT00000079531; num 017; gene_set ENSRNOG00000055142
chr1	ScalaUtils	exonic_part	13331493	13331585	.	-	.	gene_id ENSRNOG00000055142; tx_set ENSRNOT00000079531; num 018; gene_set ENSRNOG00000055142
chr1	ScalaUtils	exonic_part	13333503	13333631	.	-	.	gene_id ENSRNOG00000055142; tx_set ENSRNOT00000079531; num 019; gene_set ENSRNOG00000055142
chr1	ScalaUtils	exonic_part	13335709	13335877	.	-	.	gene_id ENSRNOG00000055142; tx_set ENSRNOT00000079531; num 020; gene_set ENSRNOG00000055142
chr1	ScalaUtils	exonic_part	13336800	13336938	.	-	.	gene_id ENSRNOG00000055142; tx_set ENSRNOT00000079531; num 021; gene_set ENSRNOG00000055142
chr1	ScalaUtils	exonic_part	13338745	13338913	.	-	.	gene_id ENSRNOG00000055142; tx_set ENSRNOT00000079531; num 022; gene_set ENSRNOG00000055142
chr1	ScalaUtils	exonic_part	13340064	13340316	.	-	.	gene_id ENSRNOG00000055142; tx_set ENSRNOT00000079531; num 023; gene_set ENSRNOG00000055142
chr1	ScalaUtils	exonic_part	13341788	13341952	.	-	.	gene_id ENSRNOG00000055142; tx_set ENSRNOT00000079531; num 024; gene_set ENSRNOG00000055142
chr1	ScalaUtils	splice_site	13302381	13303589	.	-	.	gene_id ENSRNOG00000055142; tx_set ENSRNOT00000079531; num 025; gene_set ENSRNOG00000055142
chr1	ScalaUtils	splice_site	13303763	13312317	.	-	.	gene_id ENSRNOG00000055142; tx_set ENSRNOT00000079531; num 026; gene_set ENSRNOG00000055142
chr1	ScalaUtils	splice_site	13312407	13314195	.	-	.	gene_id ENSRNOG00000055142; tx_set ENSRNOT00000079531; num 027; gene_set ENSRNOG00000055142
chr1	ScalaUtils	splice_site	13314262	13315103	.	-	.	gene_id ENSRNOG00000055142; tx_set ENSRNOT00000079531; num 028; gene_set ENSRNOG00000055142
chr1	ScalaUtils	splice_site	13315261	13315356	.	-	.	gene_id ENSRNOG00000055142; tx_set ENSRNOT00000079531; num 029; gene_set ENSRNOG00000055142
chr1	ScalaUtils	splice_site	13315431	13316648	.	-	.	gene_id ENSRNOG00000055142; tx_set ENSRNOT00000079531; num 030; gene_set ENSRNOG00000055142
chr1	ScalaUtils	splice_site	13316797	13317748	.	-	.	gene_id ENSRNOG00000055142; tx_set ENSRNOT00000079531; num 031; gene_set ENSRNOG00000055142
chr1	ScalaUtils	splice_site	13317964	13319832	.	-	.	gene_id ENSRNOG00000055142; tx_set ENSRNOT00000079531; num 032; gene_set ENSRNOG00000055142
chr1	ScalaUtils	splice_site	13319920	13328683	.	-	.	gene_id ENSRNOG00000055142; tx_set ENSRNOT00000079531; num 033; gene_set ENSRNOG00000055142
chr1	ScalaUtils	splice_site	13328788	13329238	.	-	.	gene_id ENSRNOG00000055142; tx_set ENSRNOT00000079531; num 034; gene_set ENSRNOG00000055142
chr1	ScalaUtils	splice_site	13329269	13329325	.	-	.	gene_id ENSRNOG00000055142; tx_set ENSRNOT00000079531; num 035; gene_set ENSRNOG00000055142
chr1	ScalaUtils	splice_site	13329376	13329835	.	-	.	gene_id ENSRNOG00000055142; tx_set ENSRNOT00000079531; num 036; gene_set ENSRNOG00000055142
chr1	ScalaUtils	splice_site	13329866	13329909	.	-	.	gene_id ENSRNOG00000055142; tx_set ENSRNOT00000079531; num 037; gene_set ENSRNOG00000055142
chr1	ScalaUtils	splice_site	13329935	13330333	.	-	.	gene_id ENSRNOG00000055142; tx_set ENSRNOT00000079531; num 038; gene_set ENSRNOG00000055142
chr1	ScalaUtils	splice_site	13330358	13331123	.	-	.	gene_id ENSRNOG00000055142; tx_set ENSRNOT00000079531; num 039; gene_set ENSRNOG00000055142
chr1	ScalaUtils	splice_site	13331145	13331168	.	-	.	gene_id ENSRNOG00000055142; tx_set ENSRNOT00000079531; num 040; gene_set ENSRNOG00000055142
chr1	ScalaUtils	splice_site	13331175	13331492	.	-	.	gene_id ENSRNOG00000055142; tx_set ENSRNOT00000079531; num 041; gene_set ENSRNOG00000055142
chr1	ScalaUtils	splice_site	13331586	13333502	.	-	.	gene_id ENSRNOG00000055142; tx_set ENSRNOT00000079531; num 042; gene_set ENSRNOG00000055142
chr1	ScalaUtils	splice_site	13333632	13335708	.	-	.	gene_id ENSRNOG00000055142; tx_set ENSRNOT00000079531; num 043; gene_set ENSRNOG00000055142
chr1	ScalaUtils	splice_site	13335878	13336799	.	-	.	gene_id ENSRNOG00000055142; tx_set ENSRNOT00000079531; num 044; gene_set ENSRNOG00000055142
chr1	ScalaUtils	splice_site	13336939	13338744	.	-	.	gene_id ENSRNOG00000055142; tx_set ENSRNOT00000079531; num 045; gene_set ENSRNOG00000055142
chr1	ScalaUtils	splice_site	13338914	13340063	.	-	.	gene_id ENSRNOG00000055142; tx_set ENSRNOT00000079531; num 046; gene_set ENSRNOG00000055142
chr1	ScalaUtils	splice_site	13340317	13341787	.	-	.	gene_id ENSRNOG00000055142; tx_set ENSRNOT00000079531; num 047; gene_set ENSRNOG00000055142
chr1	ScalaUtils	aggregate_gene	13344901	13382067	.	-	.	gene_id ENSRNOG00000052189; tx_set ENSRNOT00000081716+ENSRNOT00000090103; num 000; aggregateGeneStrand -; geneCt 1; tx_ct 2; tx_strands -,-
chr1	ScalaUtils	exonic_part	13344901	13344958	.	-	.	gene_id ENSRNOG00000052189; tx_set ENSRNOT00000081716; num 001; gene_set ENSRNOG00000052189
chr1	ScalaUtils	exonic_part	13370181	13370293	.	-	.	gene_id ENSRNOG00000052189; tx_set ENSRNOT00000081716; num 002; gene_set ENSRNOG00000052189
chr1	ScalaUtils	exonic_part	13371391	13371517	.	-	.	gene_id ENSRNOG00000052189; tx_set ENSRNOT00000081716; num 003; gene_set ENSRNOG00000052189
chr1	ScalaUtils	exonic_part	13378753	13380384	.	-	.	gene_id ENSRNOG00000052189; tx_set ENSRNOT00000090103; num 004; gene_set ENSRNOG00000052189
chr1	ScalaUtils	exonic_part	13381748	13382067	.	-	.	gene_id ENSRNOG00000052189; tx_set ENSRNOT00000081716+ENSRNOT00000090103; num 005; gene_set ENSRNOG00000052189
chr1	ScalaUtils	splice_site	13344959	13370180	.	-	.	gene_id ENSRNOG00000052189; tx_set ENSRNOT00000081716; num 006; gene_set ENSRNOG00000052189
chr1	ScalaUtils	splice_site	13370294	13371390	.	-	.	gene_id ENSRNOG00000052189; tx_set ENSRNOT00000081716; num 007; gene_set ENSRNOG00000052189
chr1	ScalaUtils	splice_site	13371518	13381747	.	-	.	gene_id ENSRNOG00000052189; tx_set ENSRNOT00000081716; num 008; gene_set ENSRNOG00000052189
chr1	ScalaUtils	splice_site	13380385	13381747	.	-	.	gene_id ENSRNOG00000052189; tx_set ENSRNOT00000090103; num 009; gene_set ENSRNOG00000052189
chr1	ScalaUtils	aggregate_gene	13351242	13354315	.	+	.	gene_id ENSRNOG00000053331; tx_set ENSRNOT00000084609; num 000; aggregateGeneStrand +; geneCt 1; tx_ct 1; tx_strands +
chr1	ScalaUtils	exonic_part	13351242	13351334	.	+	.	gene_id ENSRNOG00000053331; tx_set ENSRNOT00000084609; num 001; gene_set ENSRNOG00000053331
chr1	ScalaUtils	exonic_part	13354087	13354315	.	+	.	gene_id ENSRNOG00000053331; tx_set ENSRNOT00000084609; num 002; gene_set ENSRNOG00000053331
chr1	ScalaUtils	splice_site	13351335	13354086	.	+	.	gene_id ENSRNOG00000053331; tx_set ENSRNOT00000084609; num 003; gene_set ENSRNOG00000053331
chr1	ScalaUtils	aggregate_gene	13384156	13395370	.	-	.	gene_id ENSRNOG00000053347; tx_set ENSRNOT00000085519; num 000; aggregateGeneStrand -; geneCt 1; tx_ct 1; tx_strands -
chr1	ScalaUtils	exonic_part	13384156	13384706	.	-	.	gene_id ENSRNOG00000053347; tx_set ENSRNOT00000085519; num 001; gene_set ENSRNOG00000053347
chr1	ScalaUtils	exonic_part	13386897	13386919	.	-	.	gene_id ENSRNOG00000053347; tx_set ENSRNOT00000085519; num 002; gene_set ENSRNOG00000053347
chr1	ScalaUtils	exonic_part	13390403	13390557	.	-	.	gene_id ENSRNOG00000053347; tx_set ENSRNOT00000085519; num 003; gene_set ENSRNOG00000053347
chr1	ScalaUtils	exonic_part	13390971	13391134	.	-	.	gene_id ENSRNOG00000053347; tx_set ENSRNOT00000085519; num 004; gene_set ENSRNOG00000053347
chr1	ScalaUtils	exonic_part	13393303	13393503	.	-	.	gene_id ENSRNOG00000053347; tx_set ENSRNOT00000085519; num 005; gene_set ENSRNOG00000053347
chr1	ScalaUtils	exonic_part	13395270	13395370	.	-	.	gene_id ENSRNOG00000053347; tx_set ENSRNOT00000085519; num 006; gene_set ENSRNOG00000053347
chr1	ScalaUtils	splice_site	13384707	13386896	.	-	.	gene_id ENSRNOG00000053347; tx_set ENSRNOT00000085519; num 007; gene_set ENSRNOG00000053347
chr1	ScalaUtils	splice_site	13386920	13390402	.	-	.	gene_id ENSRNOG00000053347; tx_set ENSRNOT00000085519; num 008; gene_set ENSRNOG00000053347
chr1	ScalaUtils	splice_site	13390558	13390970	.	-	.	gene_id ENSRNOG00000053347; tx_set ENSRNOT00000085519; num 009; gene_set ENSRNOG00000053347
chr1	ScalaUtils	splice_site	13391135	13393302	.	-	.	gene_id ENSRNOG00000053347; tx_set ENSRNOT00000085519; num 010; gene_set ENSRNOG00000053347
chr1	ScalaUtils	splice_site	13393504	13395269	.	-	.	gene_id ENSRNOG00000053347; tx_set ENSRNOT00000085519; num 011; gene_set ENSRNOG00000053347
chr1	ScalaUtils	aggregate_gene	13595295	13705396	.	+	.	gene_id ENSRNOG00000060603; tx_set ENSRNOT00000079250; num 000; aggregateGeneStrand +; geneCt 1; tx_ct 1; tx_strands +
chr1	ScalaUtils	exonic_part	13595295	13595508	.	+	.	gene_id ENSRNOG00000060603; tx_set ENSRNOT00000079250; num 001; gene_set ENSRNOG00000060603
chr1	ScalaUtils	exonic_part	13642747	13642899	.	+	.	gene_id ENSRNOG00000060603; tx_set ENSRNOT00000079250; num 002; gene_set ENSRNOG00000060603
chr1	ScalaUtils	exonic_part	13666192	13666316	.	+	.	gene_id ENSRNOG00000060603; tx_set ENSRNOT00000079250; num 003; gene_set ENSRNOG00000060603
chr1	ScalaUtils	exonic_part	13682084	13682276	.	+	.	gene_id ENSRNOG00000060603; tx_set ENSRNOT00000079250; num 004; gene_set ENSRNOG00000060603
chr1	ScalaUtils	exonic_part	13687063	13687194	.	+	.	gene_id ENSRNOG00000060603; tx_set ENSRNOT00000079250; num 005; gene_set ENSRNOG00000060603
chr1	ScalaUtils	exonic_part	13696687	13699956	.	+	.	gene_id ENSRNOG00000060603; tx_set ENSRNOT00000079250; num 006; gene_set ENSRNOG00000060603
chr1	ScalaUtils	exonic_part	13700459	13700591	.	+	.	gene_id ENSRNOG00000060603; tx_set ENSRNOT00000079250; num 007; gene_set ENSRNOG00000060603
chr1	ScalaUtils	exonic_part	13704072	13705396	.	+	.	gene_id ENSRNOG00000060603; tx_set ENSRNOT00000079250; num 008; gene_set ENSRNOG00000060603
chr1	ScalaUtils	splice_site	13595509	13642746	.	+	.	gene_id ENSRNOG00000060603; tx_set ENSRNOT00000079250; num 009; gene_set ENSRNOG00000060603
chr1	ScalaUtils	splice_site	13642900	13666191	.	+	.	gene_id ENSRNOG00000060603; tx_set ENSRNOT00000079250; num 010; gene_set ENSRNOG00000060603
chr1	ScalaUtils	splice_site	13666317	13682083	.	+	.	gene_id ENSRNOG00000060603; tx_set ENSRNOT00000079250; num 011; gene_set ENSRNOG00000060603
chr1	ScalaUtils	splice_site	13682277	13687062	.	+	.	gene_id ENSRNOG00000060603; tx_set ENSRNOT00000079250; num 012; gene_set ENSRNOG00000060603
chr1	ScalaUtils	splice_site	13687195	13696686	.	+	.	gene_id ENSRNOG00000060603; tx_set ENSRNOT00000079250; num 013; gene_set ENSRNOG00000060603
chr1	ScalaUtils	splice_site	13699957	13700458	.	+	.	gene_id ENSRNOG00000060603; tx_set ENSRNOT00000079250; num 014; gene_set ENSRNOG00000060603
chr1	ScalaUtils	splice_site	13700592	13704071	.	+	.	gene_id ENSRNOG00000060603; tx_set ENSRNOT00000079250; num 015; gene_set ENSRNOG00000060603
chr1	ScalaUtils	novel_splice_site	13682277	13696686	.	+	.	gene_id ENSRNOG00000060603; tx_set UNKNOWN_TX; num 016; gene_set UNKNOWN_GENE_SET
chr1	ScalaUtils	aggregate_gene	13714440	13719829	.	-	.	gene_id ENSRNOG00000053735; tx_set ENSRNOT00000079522; num 000; aggregateGeneStrand -; geneCt 1; tx_ct 1; tx_strands -
chr1	ScalaUtils	exonic_part	13714440	13715006	.	-	.	gene_id ENSRNOG00000053735; tx_set ENSRNOT00000079522; num 001; gene_set ENSRNOG00000053735
chr1	ScalaUtils	exonic_part	13718118	13718298	.	-	.	gene_id ENSRNOG00000053735; tx_set ENSRNOT00000079522; num 002; gene_set ENSRNOG00000053735
chr1	ScalaUtils	exonic_part	13718999	13719134	.	-	.	gene_id ENSRNOG00000053735; tx_set ENSRNOT00000079522; num 003; gene_set ENSRNOG00000053735
chr1	ScalaUtils	exonic_part	13719570	13719829	.	-	.	gene_id ENSRNOG00000053735; tx_set ENSRNOT00000079522; num 004; gene_set ENSRNOG00000053735
chr1	ScalaUtils	splice_site	13715007	13718117	.	-	.	gene_id ENSRNOG00000053735; tx_set ENSRNOT00000079522; num 005; gene_set ENSRNOG00000053735
chr1	ScalaUtils	splice_site	13718299	13718998	.	-	.	gene_id ENSRNOG00000053735; tx_set ENSRNOT00000079522; num 006; gene_set ENSRNOG00000053735
chr1	ScalaUtils	splice_site	13719135	13719569	.	-	.	gene_id ENSRNOG00000053735; tx_set ENSRNOT00000079522; num 007; gene_set ENSRNOG00000053735
chr1	ScalaUtils	aggregate_gene	13838707	13915594	.	-	.	gene_id ENSRNOG00000011460; tx_set ENSRNOT00000015927; num 000; aggregateGeneStrand -; geneCt 1; tx_ct 1; tx_strands -
chr1	ScalaUtils	exonic_part	13838707	13839876	.	-	.	gene_id ENSRNOG00000011460; tx_set ENSRNOT00000015927; num 001; gene_set ENSRNOG00000011460
chr1	ScalaUtils	exonic_part	13841289	13842501	.	-	.	gene_id ENSRNOG00000011460; tx_set ENSRNOT00000015927; num 002; gene_set ENSRNOG00000011460
chr1	ScalaUtils	exonic_part	13846404	13846525	.	-	.	gene_id ENSRNOG00000011460; tx_set ENSRNOT00000015927; num 003; gene_set ENSRNOG00000011460
chr1	ScalaUtils	exonic_part	13848886	13849017	.	-	.	gene_id ENSRNOG00000011460; tx_set ENSRNOT00000015927; num 004; gene_set ENSRNOG00000011460
chr1	ScalaUtils	exonic_part	13849252	13849354	.	-	.	gene_id ENSRNOG00000011460; tx_set ENSRNOT00000015927; num 005; gene_set ENSRNOG00000011460
chr1	ScalaUtils	exonic_part	13850801	13850915	.	-	.	gene_id ENSRNOG00000011460; tx_set ENSRNOT00000015927; num 006; gene_set ENSRNOG00000011460
chr1	ScalaUtils	exonic_part	13852212	13852388	.	-	.	gene_id ENSRNOG00000011460; tx_set ENSRNOT00000015927; num 007; gene_set ENSRNOG00000011460
chr1	ScalaUtils	exonic_part	13855127	13855255	.	-	.	gene_id ENSRNOG00000011460; tx_set ENSRNOT00000015927; num 008; gene_set ENSRNOG00000011460
chr1	ScalaUtils	exonic_part	13858209	13858353	.	-	.	gene_id ENSRNOG00000011460; tx_set ENSRNOT00000015927; num 009; gene_set ENSRNOG00000011460
chr1	ScalaUtils	exonic_part	13858889	13858992	.	-	.	gene_id ENSRNOG00000011460; tx_set ENSRNOT00000015927; num 010; gene_set ENSRNOG00000011460
chr1	ScalaUtils	exonic_part	13865853	13865975	.	-	.	gene_id ENSRNOG00000011460; tx_set ENSRNOT00000015927; num 011; gene_set ENSRNOG00000011460
chr1	ScalaUtils	exonic_part	13867547	13867691	.	-	.	gene_id ENSRNOG00000011460; tx_set ENSRNOT00000015927; num 012; gene_set ENSRNOG00000011460
chr1	ScalaUtils	exonic_part	13876640	13876819	.	-	.	gene_id ENSRNOG00000011460; tx_set ENSRNOT00000015927; num 013; gene_set ENSRNOG00000011460
chr1	ScalaUtils	exonic_part	13879047	13879192	.	-	.	gene_id ENSRNOG00000011460; tx_set ENSRNOT00000015927; num 014; gene_set ENSRNOG00000011460
chr1	ScalaUtils	exonic_part	13880101	13880234	.	-	.	gene_id ENSRNOG00000011460; tx_set ENSRNOT00000015927; num 015; gene_set ENSRNOG00000011460
chr1	ScalaUtils	exonic_part	13885139	13885456	.	-	.	gene_id ENSRNOG00000011460; tx_set ENSRNOT00000015927; num 016; gene_set ENSRNOG00000011460
chr1	ScalaUtils	exonic_part	13887617	13887767	.	-	.	gene_id ENSRNOG00000011460; tx_set ENSRNOT00000015927; num 017; gene_set ENSRNOG00000011460
chr1	ScalaUtils	exonic_part	13889960	13890070	.	-	.	gene_id ENSRNOG00000011460; tx_set ENSRNOT00000015927; num 018; gene_set ENSRNOG00000011460
chr1	ScalaUtils	exonic_part	13890209	13890424	.	-	.	gene_id ENSRNOG00000011460; tx_set ENSRNOT00000015927; num 019; gene_set ENSRNOG00000011460
chr1	ScalaUtils	exonic_part	13890744	13890851	.	-	.	gene_id ENSRNOG00000011460; tx_set ENSRNOT00000015927; num 020; gene_set ENSRNOG00000011460
chr1	ScalaUtils	exonic_part	13894859	13895024	.	-	.	gene_id ENSRNOG00000011460; tx_set ENSRNOT00000015927; num 021; gene_set ENSRNOG00000011460
chr1	ScalaUtils	exonic_part	13895774	13895940	.	-	.	gene_id ENSRNOG00000011460; tx_set ENSRNOT00000015927; num 022; gene_set ENSRNOG00000011460
chr1	ScalaUtils	exonic_part	13907606	13908504	.	-	.	gene_id ENSRNOG00000011460; tx_set ENSRNOT00000015927; num 023; gene_set ENSRNOG00000011460
chr1	ScalaUtils	exonic_part	13909230	13909342	.	-	.	gene_id ENSRNOG00000011460; tx_set ENSRNOT00000015927; num 024; gene_set ENSRNOG00000011460
chr1	ScalaUtils	exonic_part	13914243	13914576	.	-	.	gene_id ENSRNOG00000011460; tx_set ENSRNOT00000015927; num 025; gene_set ENSRNOG00000011460
chr1	ScalaUtils	exonic_part	13915420	13915594	.	-	.	gene_id ENSRNOG00000011460; tx_set ENSRNOT00000015927; num 026; gene_set ENSRNOG00000011460
chr1	ScalaUtils	splice_site	13839877	13841288	.	-	.	gene_id ENSRNOG00000011460; tx_set ENSRNOT00000015927; num 027; gene_set ENSRNOG00000011460
chr1	ScalaUtils	splice_site	13842502	13846403	.	-	.	gene_id ENSRNOG00000011460; tx_set ENSRNOT00000015927; num 028; gene_set ENSRNOG00000011460
chr1	ScalaUtils	splice_site	13846526	13848885	.	-	.	gene_id ENSRNOG00000011460; tx_set ENSRNOT00000015927; num 029; gene_set ENSRNOG00000011460
chr1	ScalaUtils	splice_site	13849018	13849251	.	-	.	gene_id ENSRNOG00000011460; tx_set ENSRNOT00000015927; num 030; gene_set ENSRNOG00000011460
chr1	ScalaUtils	splice_site	13849355	13850800	.	-	.	gene_id ENSRNOG00000011460; tx_set ENSRNOT00000015927; num 031; gene_set ENSRNOG00000011460
chr1	ScalaUtils	splice_site	13850916	13852211	.	-	.	gene_id ENSRNOG00000011460; tx_set ENSRNOT00000015927; num 032; gene_set ENSRNOG00000011460
chr1	ScalaUtils	splice_site	13852389	13855126	.	-	.	gene_id ENSRNOG00000011460; tx_set ENSRNOT00000015927; num 033; gene_set ENSRNOG00000011460
chr1	ScalaUtils	splice_site	13855256	13858208	.	-	.	gene_id ENSRNOG00000011460; tx_set ENSRNOT00000015927; num 034; gene_set ENSRNOG00000011460
chr1	ScalaUtils	splice_site	13858354	13858888	.	-	.	gene_id ENSRNOG00000011460; tx_set ENSRNOT00000015927; num 035; gene_set ENSRNOG00000011460
chr1	ScalaUtils	splice_site	13858993	13865852	.	-	.	gene_id ENSRNOG00000011460; tx_set ENSRNOT00000015927; num 036; gene_set ENSRNOG00000011460
chr1	ScalaUtils	splice_site	13865976	13867546	.	-	.	gene_id ENSRNOG00000011460; tx_set ENSRNOT00000015927; num 037; gene_set ENSRNOG00000011460
chr1	ScalaUtils	splice_site	13867692	13876639	.	-	.	gene_id ENSRNOG00000011460; tx_set ENSRNOT00000015927; num 038; gene_set ENSRNOG00000011460
chr1	ScalaUtils	splice_site	13876820	13879046	.	-	.	gene_id ENSRNOG00000011460; tx_set ENSRNOT00000015927; num 039; gene_set ENSRNOG00000011460
chr1	ScalaUtils	splice_site	13879193	13880100	.	-	.	gene_id ENSRNOG00000011460; tx_set ENSRNOT00000015927; num 040; gene_set ENSRNOG00000011460
chr1	ScalaUtils	splice_site	13880235	13885138	.	-	.	gene_id ENSRNOG00000011460; tx_set ENSRNOT00000015927; num 041; gene_set ENSRNOG00000011460
chr1	ScalaUtils	splice_site	13885457	13887616	.	-	.	gene_id ENSRNOG00000011460; tx_set ENSRNOT00000015927; num 042; gene_set ENSRNOG00000011460
chr1	ScalaUtils	splice_site	13887768	13889959	.	-	.	gene_id ENSRNOG00000011460; tx_set ENSRNOT00000015927; num 043; gene_set ENSRNOG00000011460
chr1	ScalaUtils	splice_site	13890071	13890208	.	-	.	gene_id ENSRNOG00000011460; tx_set ENSRNOT00000015927; num 044; gene_set ENSRNOG00000011460
chr1	ScalaUtils	splice_site	13890425	13890743	.	-	.	gene_id ENSRNOG00000011460; tx_set ENSRNOT00000015927; num 045; gene_set ENSRNOG00000011460
chr1	ScalaUtils	splice_site	13890852	13894858	.	-	.	gene_id ENSRNOG00000011460; tx_set ENSRNOT00000015927; num 046; gene_set ENSRNOG00000011460
chr1	ScalaUtils	splice_site	13895025	13895773	.	-	.	gene_id ENSRNOG00000011460; tx_set ENSRNOT00000015927; num 047; gene_set ENSRNOG00000011460
chr1	ScalaUtils	splice_site	13895941	13907605	.	-	.	gene_id ENSRNOG00000011460; tx_set ENSRNOT00000015927; num 048; gene_set ENSRNOG00000011460
chr1	ScalaUtils	splice_site	13908505	13909229	.	-	.	gene_id ENSRNOG00000011460; tx_set ENSRNOT00000015927; num 049; gene_set ENSRNOG00000011460
chr1	ScalaUtils	splice_site	13909343	13914242	.	-	.	gene_id ENSRNOG00000011460; tx_set ENSRNOT00000015927; num 050; gene_set ENSRNOG00000011460
chr1	ScalaUtils	splice_site	13914577	13915419	.	-	.	gene_id ENSRNOG00000011460; tx_set ENSRNOT00000015927; num 051; gene_set ENSRNOG00000011460
chr1	ScalaUtils	novel_splice_site	13868474	13874290	.	-	.	gene_id ENSRNOG00000011460; tx_set UNKNOWN_TX; num 052; gene_set UNKNOWN_GENE_SET
chr1	ScalaUtils	aggregate_gene	14115148	14117021	.	-	.	gene_id ENSRNOG00000025799; tx_set ENSRNOT00000004344; num 000; aggregateGeneStrand -; geneCt 1; tx_ct 1; tx_strands -
chr1	ScalaUtils	exonic_part	14115148	14117021	.	-	.	gene_id ENSRNOG00000025799; tx_set ENSRNOT00000004344; num 001; gene_set ENSRNOG00000025799
chr1	ScalaUtils	aggregate_gene	14224393	14236846	.	+	.	gene_id ENSRNOG00000011994; tx_set ENSRNOT00000016037; num 000; aggregateGeneStrand +; geneCt 1; tx_ct 1; tx_strands +
chr1	ScalaUtils	exonic_part	14224393	14224709	.	+	.	gene_id ENSRNOG00000011994; tx_set ENSRNOT00000016037; num 001; gene_set ENSRNOG00000011994
chr1	ScalaUtils	exonic_part	14233356	14233496	.	+	.	gene_id ENSRNOG00000011994; tx_set ENSRNOT00000016037; num 002; gene_set ENSRNOG00000011994
chr1	ScalaUtils	exonic_part	14235426	14236846	.	+	.	gene_id ENSRNOG00000011994; tx_set ENSRNOT00000016037; num 003; gene_set ENSRNOG00000011994
chr1	ScalaUtils	splice_site	14224710	14233355	.	+	.	gene_id ENSRNOG00000011994; tx_set ENSRNOT00000016037; num 004; gene_set ENSRNOG00000011994
chr1	ScalaUtils	splice_site	14233497	14235425	.	+	.	gene_id ENSRNOG00000011994; tx_set ENSRNOT00000016037; num 005; gene_set ENSRNOG00000011994
chr1	ScalaUtils	aggregate_gene	14402913	14412807	.	-	.	gene_id ENSRNOG00000049517; tx_set ENSRNOT00000074583; num 000; aggregateGeneStrand -; geneCt 1; tx_ct 1; tx_strands -
chr1	ScalaUtils	exonic_part	14402913	14403197	.	-	.	gene_id ENSRNOG00000049517; tx_set ENSRNOT00000074583; num 001; gene_set ENSRNOG00000049517
chr1	ScalaUtils	exonic_part	14403803	14403984	.	-	.	gene_id ENSRNOG00000049517; tx_set ENSRNOT00000074583; num 002; gene_set ENSRNOG00000049517
chr1	ScalaUtils	exonic_part	14404720	14405600	.	-	.	gene_id ENSRNOG00000049517; tx_set ENSRNOT00000074583; num 003; gene_set ENSRNOG00000049517
chr1	ScalaUtils	exonic_part	14405919	14406099	.	-	.	gene_id ENSRNOG00000049517; tx_set ENSRNOT00000074583; num 004; gene_set ENSRNOG00000049517
chr1	ScalaUtils	exonic_part	14407390	14407560	.	-	.	gene_id ENSRNOG00000049517; tx_set ENSRNOT00000074583; num 005; gene_set ENSRNOG00000049517
chr1	ScalaUtils	exonic_part	14407713	14407860	.	-	.	gene_id ENSRNOG00000049517; tx_set ENSRNOT00000074583; num 006; gene_set ENSRNOG00000049517
chr1	ScalaUtils	exonic_part	14408625	14408815	.	-	.	gene_id ENSRNOG00000049517; tx_set ENSRNOT00000074583; num 007; gene_set ENSRNOG00000049517
chr1	ScalaUtils	exonic_part	14412402	14412807	.	-	.	gene_id ENSRNOG00000049517; tx_set ENSRNOT00000074583; num 008; gene_set ENSRNOG00000049517
chr1	ScalaUtils	splice_site	14403198	14403802	.	-	.	gene_id ENSRNOG00000049517; tx_set ENSRNOT00000074583; num 009; gene_set ENSRNOG00000049517
chr1	ScalaUtils	splice_site	14403985	14404719	.	-	.	gene_id ENSRNOG00000049517; tx_set ENSRNOT00000074583; num 010; gene_set ENSRNOG00000049517
chr1	ScalaUtils	splice_site	14405601	14405918	.	-	.	gene_id ENSRNOG00000049517; tx_set ENSRNOT00000074583; num 011; gene_set ENSRNOG00000049517
chr1	ScalaUtils	splice_site	14406100	14407389	.	-	.	gene_id ENSRNOG00000049517; tx_set ENSRNOT00000074583; num 012; gene_set ENSRNOG00000049517
chr1	ScalaUtils	splice_site	14407561	14407712	.	-	.	gene_id ENSRNOG00000049517; tx_set ENSRNOT00000074583; num 013; gene_set ENSRNOG00000049517
chr1	ScalaUtils	splice_site	14407861	14408624	.	-	.	gene_id ENSRNOG00000049517; tx_set ENSRNOT00000074583; num 014; gene_set ENSRNOG00000049517
chr1	ScalaUtils	splice_site	14408816	14412401	.	-	.	gene_id ENSRNOG00000049517; tx_set ENSRNOT00000074583; num 015; gene_set ENSRNOG00000049517
chr1	ScalaUtils	novel_splice_site	14412712	14416066	.	-	.	gene_id ENSRNOG00000049517; tx_set UNKNOWN_TX; num 016; gene_set UNKNOWN_GENE_SET
chr1	ScalaUtils	aggregate_gene	14507956	14512887	.	+	.	gene_id ENSRNOG00000058088; tx_set ENSRNOT00000088269; num 000; aggregateGeneStrand +; geneCt 1; tx_ct 1; tx_strands +
chr1	ScalaUtils	exonic_part	14507956	14508125	.	+	.	gene_id ENSRNOG00000058088; tx_set ENSRNOT00000088269; num 001; gene_set ENSRNOG00000058088
chr1	ScalaUtils	exonic_part	14508416	14508597	.	+	.	gene_id ENSRNOG00000058088; tx_set ENSRNOT00000088269; num 002; gene_set ENSRNOG00000058088
chr1	ScalaUtils	exonic_part	14511501	14511650	.	+	.	gene_id ENSRNOG00000058088; tx_set ENSRNOT00000088269; num 003; gene_set ENSRNOG00000058088
chr1	ScalaUtils	exonic_part	14512714	14512887	.	+	.	gene_id ENSRNOG00000058088; tx_set ENSRNOT00000088269; num 004; gene_set ENSRNOG00000058088
chr1	ScalaUtils	splice_site	14508126	14508415	.	+	.	gene_id ENSRNOG00000058088; tx_set ENSRNOT00000088269; num 005; gene_set ENSRNOG00000058088
chr1	ScalaUtils	splice_site	14508598	14511500	.	+	.	gene_id ENSRNOG00000058088; tx_set ENSRNOT00000088269; num 006; gene_set ENSRNOG00000058088
chr1	ScalaUtils	splice_site	14511651	14512713	.	+	.	gene_id ENSRNOG00000058088; tx_set ENSRNOT00000088269; num 007; gene_set ENSRNOG00000058088
chr1	ScalaUtils	aggregate_gene	14527716	14549472	.	+	.	gene_id ENSRNOG00000054373; tx_set ENSRNOT00000077965; num 000; aggregateGeneStrand +; geneCt 1; tx_ct 1; tx_strands +
chr1	ScalaUtils	exonic_part	14527716	14527895	.	+	.	gene_id ENSRNOG00000054373; tx_set ENSRNOT00000077965; num 001; gene_set ENSRNOG00000054373
chr1	ScalaUtils	exonic_part	14549215	14549472	.	+	.	gene_id ENSRNOG00000054373; tx_set ENSRNOT00000077965; num 002; gene_set ENSRNOG00000054373
chr1	ScalaUtils	splice_site	14527896	14549214	.	+	.	gene_id ENSRNOG00000054373; tx_set ENSRNOT00000077965; num 003; gene_set ENSRNOG00000054373
chr1	ScalaUtils	aggregate_gene	14797766	14799835	.	+	.	gene_id ENSRNOG00000012057; tx_set ENSRNOT00000016048; num 000; aggregateGeneStrand +; geneCt 1; tx_ct 1; tx_strands +
chr1	ScalaUtils	exonic_part	14797766	14799835	.	+	.	gene_id ENSRNOG00000012057; tx_set ENSRNOT00000016048; num 001; gene_set ENSRNOG00000012057
chr1	ScalaUtils	aggregate_gene	14938230	14950781	.	+	.	gene_id ENSRNOG00000053291; tx_set ENSRNOT00000081876+ENSRNOT00000085786; num 000; aggregateGeneStrand +; geneCt 1; tx_ct 2; tx_strands +,+
chr1	ScalaUtils	exonic_part	14938230	14938561	.	+	.	gene_id ENSRNOG00000053291; tx_set ENSRNOT00000085786+ENSRNOT00000081876; num 001; gene_set ENSRNOG00000053291
chr1	ScalaUtils	exonic_part	14945674	14945756	.	+	.	gene_id ENSRNOG00000053291; tx_set ENSRNOT00000081876; num 002; gene_set ENSRNOG00000053291
chr1	ScalaUtils	exonic_part	14949514	14950781	.	+	.	gene_id ENSRNOG00000053291; tx_set ENSRNOT00000085786; num 003; gene_set ENSRNOG00000053291
chr1	ScalaUtils	splice_site	14938562	14945673	.	+	.	gene_id ENSRNOG00000053291; tx_set ENSRNOT00000081876; num 004; gene_set ENSRNOG00000053291
chr1	ScalaUtils	splice_site	14938562	14949513	.	+	.	gene_id ENSRNOG00000053291; tx_set ENSRNOT00000085786; num 005; gene_set ENSRNOG00000053291
chr1	ScalaUtils	aggregate_gene	15062432	15080907	.	+	.	gene_id ENSRNOG00000012074; tx_set ENSRNOT00000016286; num 000; aggregateGeneStrand +; geneCt 1; tx_ct 1; tx_strands +
chr1	ScalaUtils	exonic_part	15062432	15062536	.	+	.	gene_id ENSRNOG00000012074; tx_set ENSRNOT00000016286; num 001; gene_set ENSRNOG00000012074
chr1	ScalaUtils	exonic_part	15066954	15067068	.	+	.	gene_id ENSRNOG00000012074; tx_set ENSRNOT00000016286; num 002; gene_set ENSRNOG00000012074
chr1	ScalaUtils	exonic_part	15070961	15071124	.	+	.	gene_id ENSRNOG00000012074; tx_set ENSRNOT00000016286; num 003; gene_set ENSRNOG00000012074
chr1	ScalaUtils	exonic_part	15074291	15074457	.	+	.	gene_id ENSRNOG00000012074; tx_set ENSRNOT00000016286; num 004; gene_set ENSRNOG00000012074
chr1	ScalaUtils	exonic_part	15076875	15077061	.	+	.	gene_id ENSRNOG00000012074; tx_set ENSRNOT00000016286; num 005; gene_set ENSRNOG00000012074
chr1	ScalaUtils	exonic_part	15078912	15079036	.	+	.	gene_id ENSRNOG00000012074; tx_set ENSRNOT00000016286; num 006; gene_set ENSRNOG00000012074
chr1	ScalaUtils	exonic_part	15079877	15080907	.	+	.	gene_id ENSRNOG00000012074; tx_set ENSRNOT00000016286; num 007; gene_set ENSRNOG00000012074
chr1	ScalaUtils	splice_site	15062537	15066953	.	+	.	gene_id ENSRNOG00000012074; tx_set ENSRNOT00000016286; num 008; gene_set ENSRNOG00000012074
chr1	ScalaUtils	splice_site	15067069	15070960	.	+	.	gene_id ENSRNOG00000012074; tx_set ENSRNOT00000016286; num 009; gene_set ENSRNOG00000012074
chr1	ScalaUtils	splice_site	15071125	15074290	.	+	.	gene_id ENSRNOG00000012074; tx_set ENSRNOT00000016286; num 010; gene_set ENSRNOG00000012074
chr1	ScalaUtils	splice_site	15074458	15076874	.	+	.	gene_id ENSRNOG00000012074; tx_set ENSRNOT00000016286; num 011; gene_set ENSRNOG00000012074
chr1	ScalaUtils	splice_site	15077062	15078911	.	+	.	gene_id ENSRNOG00000012074; tx_set ENSRNOT00000016286; num 012; gene_set ENSRNOG00000012074
chr1	ScalaUtils	splice_site	15079037	15079876	.	+	.	gene_id ENSRNOG00000012074; tx_set ENSRNOT00000016286; num 013; gene_set ENSRNOG00000012074
chr1	ScalaUtils	novel_splice_site	15067055	15070960	.	+	.	gene_id ENSRNOG00000012074; tx_set UNKNOWN_TX; num 014; gene_set UNKNOWN_GENE_SET
chr1	ScalaUtils	novel_splice_site	15077062	15079067	.	+	.	gene_id ENSRNOG00000012074; tx_set UNKNOWN_TX; num 015; gene_set UNKNOWN_GENE_SET
chr1	ScalaUtils	novel_splice_site	15079212	15079876	.	+	.	gene_id ENSRNOG00000012074; tx_set UNKNOWN_TX; num 016; gene_set UNKNOWN_GENE_SET
chr1	ScalaUtils	aggregate_gene	15093599	15106954	.	+	.	gene_id ENSRNOG00000012259; tx_set ENSRNOT00000016354; num 000; aggregateGeneStrand +; geneCt 1; tx_ct 1; tx_strands +
chr1	ScalaUtils	exonic_part	15093599	15093684	.	+	.	gene_id ENSRNOG00000012259; tx_set ENSRNOT00000016354; num 001; gene_set ENSRNOG00000012259
chr1	ScalaUtils	exonic_part	15095928	15096063	.	+	.	gene_id ENSRNOG00000012259; tx_set ENSRNOT00000016354; num 002; gene_set ENSRNOG00000012259
chr1	ScalaUtils	exonic_part	15098443	15098621	.	+	.	gene_id ENSRNOG00000012259; tx_set ENSRNOT00000016354; num 003; gene_set ENSRNOG00000012259
chr1	ScalaUtils	exonic_part	15103962	15104131	.	+	.	gene_id ENSRNOG00000012259; tx_set ENSRNOT00000016354; num 004; gene_set ENSRNOG00000012259
chr1	ScalaUtils	exonic_part	15105021	15106954	.	+	.	gene_id ENSRNOG00000012259; tx_set ENSRNOT00000016354; num 005; gene_set ENSRNOG00000012259
chr1	ScalaUtils	splice_site	15093685	15095927	.	+	.	gene_id ENSRNOG00000012259; tx_set ENSRNOT00000016354; num 006; gene_set ENSRNOG00000012259
chr1	ScalaUtils	splice_site	15096064	15098442	.	+	.	gene_id ENSRNOG00000012259; tx_set ENSRNOT00000016354; num 007; gene_set ENSRNOG00000012259
chr1	ScalaUtils	splice_site	15098622	15103961	.	+	.	gene_id ENSRNOG00000012259; tx_set ENSRNOT00000016354; num 008; gene_set ENSRNOG00000012259
chr1	ScalaUtils	splice_site	15104132	15105020	.	+	.	gene_id ENSRNOG00000012259; tx_set ENSRNOT00000016354; num 009; gene_set ENSRNOG00000012259
chr1	ScalaUtils	aggregate_gene	15180328	15222785	.	+	.	gene_id ENSRNOG00000012286; tx_set ENSRNOT00000050656; num 000; aggregateGeneStrand +; geneCt 1; tx_ct 1; tx_strands +
chr1	ScalaUtils	exonic_part	15180328	15180474	.	+	.	gene_id ENSRNOG00000012286; tx_set ENSRNOT00000050656; num 001; gene_set ENSRNOG00000012286
chr1	ScalaUtils	exonic_part	15203965	15204100	.	+	.	gene_id ENSRNOG00000012286; tx_set ENSRNOT00000050656; num 002; gene_set ENSRNOG00000012286
chr1	ScalaUtils	exonic_part	15211337	15211515	.	+	.	gene_id ENSRNOG00000012286; tx_set ENSRNOT00000050656; num 003; gene_set ENSRNOG00000012286
chr1	ScalaUtils	exonic_part	15212723	15212898	.	+	.	gene_id ENSRNOG00000012286; tx_set ENSRNOT00000050656; num 004; gene_set ENSRNOG00000012286
chr1	ScalaUtils	exonic_part	15214036	15214177	.	+	.	gene_id ENSRNOG00000012286; tx_set ENSRNOT00000050656; num 005; gene_set ENSRNOG00000012286
chr1	ScalaUtils	exonic_part	15218144	15218283	.	+	.	gene_id ENSRNOG00000012286; tx_set ENSRNOT00000050656; num 006; gene_set ENSRNOG00000012286
chr1	ScalaUtils	exonic_part	15221641	15222785	.	+	.	gene_id ENSRNOG00000012286; tx_set ENSRNOT00000050656; num 007; gene_set ENSRNOG00000012286
chr1	ScalaUtils	splice_site	15180475	15203964	.	+	.	gene_id ENSRNOG00000012286; tx_set ENSRNOT00000050656; num 008; gene_set ENSRNOG00000012286
chr1	ScalaUtils	splice_site	15204101	15211336	.	+	.	gene_id ENSRNOG00000012286; tx_set ENSRNOT00000050656; num 009; gene_set ENSRNOG00000012286
chr1	ScalaUtils	splice_site	15211516	15212722	.	+	.	gene_id ENSRNOG00000012286; tx_set ENSRNOT00000050656; num 010; gene_set ENSRNOG00000012286
chr1	ScalaUtils	splice_site	15212899	15214035	.	+	.	gene_id ENSRNOG00000012286; tx_set ENSRNOT00000050656; num 011; gene_set ENSRNOG00000012286
chr1	ScalaUtils	splice_site	15214178	15218143	.	+	.	gene_id ENSRNOG00000012286; tx_set ENSRNOT00000050656; num 012; gene_set ENSRNOG00000012286
chr1	ScalaUtils	splice_site	15218284	15221640	.	+	.	gene_id ENSRNOG00000012286; tx_set ENSRNOT00000050656; num 013; gene_set ENSRNOG00000012286
chr1	ScalaUtils	aggregate_gene	15247333	15255928	.	+	.	gene_id ENSRNOG00000057719; tx_set ENSRNOT00000081461; num 000; aggregateGeneStrand +; geneCt 1; tx_ct 1; tx_strands +
chr1	ScalaUtils	exonic_part	15247333	15247533	.	+	.	gene_id ENSRNOG00000057719; tx_set ENSRNOT00000081461; num 001; gene_set ENSRNOG00000057719
chr1	ScalaUtils	exonic_part	15255742	15255928	.	+	.	gene_id ENSRNOG00000057719; tx_set ENSRNOT00000081461; num 002; gene_set ENSRNOG00000057719
chr1	ScalaUtils	splice_site	15247534	15255741	.	+	.	gene_id ENSRNOG00000057719; tx_set ENSRNOT00000081461; num 003; gene_set ENSRNOG00000057719
chr1	ScalaUtils	aggregate_gene	15298526	15301998	.	-	.	gene_id ENSRNOG00000012311; tx_set ENSRNOT00000016400; num 000; aggregateGeneStrand -; geneCt 1; tx_ct 1; tx_strands -
chr1	ScalaUtils	exonic_part	15298526	15300249	.	-	.	gene_id ENSRNOG00000012311; tx_set ENSRNOT00000016400; num 001; gene_set ENSRNOG00000012311
chr1	ScalaUtils	exonic_part	15301115	15301998	.	-	.	gene_id ENSRNOG00000012311; tx_set ENSRNOT00000016400; num 002; gene_set ENSRNOG00000012311
chr1	ScalaUtils	splice_site	15300250	15301114	.	-	.	gene_id ENSRNOG00000012311; tx_set ENSRNOT00000016400; num 003; gene_set ENSRNOG00000012311
chr1	ScalaUtils	aggregate_gene	15311770	15374850	.	-	.	gene_id ENSRNOG00000012322; tx_set ENSRNOT00000016728; num 000; aggregateGeneStrand -; geneCt 1; tx_ct 1; tx_strands -
chr1	ScalaUtils	exonic_part	15311770	15312236	.	-	.	gene_id ENSRNOG00000012322; tx_set ENSRNOT00000016728; num 001; gene_set ENSRNOG00000012322
chr1	ScalaUtils	exonic_part	15329823	15329922	.	-	.	gene_id ENSRNOG00000012322; tx_set ENSRNOT00000016728; num 002; gene_set ENSRNOG00000012322
chr1	ScalaUtils	exonic_part	15345001	15345056	.	-	.	gene_id ENSRNOG00000012322; tx_set ENSRNOT00000016728; num 003; gene_set ENSRNOG00000012322
chr1	ScalaUtils	exonic_part	15347930	15348043	.	-	.	gene_id ENSRNOG00000012322; tx_set ENSRNOT00000016728; num 004; gene_set ENSRNOG00000012322
chr1	ScalaUtils	exonic_part	15349198	15349304	.	-	.	gene_id ENSRNOG00000012322; tx_set ENSRNOT00000016728; num 005; gene_set ENSRNOG00000012322
chr1	ScalaUtils	exonic_part	15356438	15356546	.	-	.	gene_id ENSRNOG00000012322; tx_set ENSRNOT00000016728; num 006; gene_set ENSRNOG00000012322
chr1	ScalaUtils	exonic_part	15357139	15357216	.	-	.	gene_id ENSRNOG00000012322; tx_set ENSRNOT00000016728; num 007; gene_set ENSRNOG00000012322
chr1	ScalaUtils	exonic_part	15371058	15371208	.	-	.	gene_id ENSRNOG00000012322; tx_set ENSRNOT00000016728; num 008; gene_set ENSRNOG00000012322
chr1	ScalaUtils	exonic_part	15372691	15372748	.	-	.	gene_id ENSRNOG00000012322; tx_set ENSRNOT00000016728; num 009; gene_set ENSRNOG00000012322
chr1	ScalaUtils	exonic_part	15374539	15374850	.	-	.	gene_id ENSRNOG00000012322; tx_set ENSRNOT00000016728; num 010; gene_set ENSRNOG00000012322
chr1	ScalaUtils	splice_site	15312237	15329822	.	-	.	gene_id ENSRNOG00000012322; tx_set ENSRNOT00000016728; num 011; gene_set ENSRNOG00000012322
chr1	ScalaUtils	splice_site	15329923	15345000	.	-	.	gene_id ENSRNOG00000012322; tx_set ENSRNOT00000016728; num 012; gene_set ENSRNOG00000012322
chr1	ScalaUtils	splice_site	15345057	15347929	.	-	.	gene_id ENSRNOG00000012322; tx_set ENSRNOT00000016728; num 013; gene_set ENSRNOG00000012322
chr1	ScalaUtils	splice_site	15348044	15349197	.	-	.	gene_id ENSRNOG00000012322; tx_set ENSRNOT00000016728; num 014; gene_set ENSRNOG00000012322
chr1	ScalaUtils	splice_site	15349305	15356437	.	-	.	gene_id ENSRNOG00000012322; tx_set ENSRNOT00000016728; num 015; gene_set ENSRNOG00000012322
chr1	ScalaUtils	splice_site	15356547	15357138	.	-	.	gene_id ENSRNOG00000012322; tx_set ENSRNOT00000016728; num 016; gene_set ENSRNOG00000012322
chr1	ScalaUtils	splice_site	15357217	15371057	.	-	.	gene_id ENSRNOG00000012322; tx_set ENSRNOT00000016728; num 017; gene_set ENSRNOG00000012322
chr1	ScalaUtils	splice_site	15371209	15372690	.	-	.	gene_id ENSRNOG00000012322; tx_set ENSRNOT00000016728; num 018; gene_set ENSRNOG00000012322
chr1	ScalaUtils	splice_site	15372749	15374538	.	-	.	gene_id ENSRNOG00000012322; tx_set ENSRNOT00000016728; num 019; gene_set ENSRNOG00000012322
chr1	ScalaUtils	aggregate_gene	15412603	15613746	.	+	.	gene_id ENSRNOG00000031700; tx_set ENSRNOT00000051496+ENSRNOT00000067070; num 000; aggregateGeneStrand +; geneCt 1; tx_ct 2; tx_strands +,+
chr1	ScalaUtils	exonic_part	15412603	15413071	.	+	.	gene_id ENSRNOG00000031700; tx_set ENSRNOT00000051496+ENSRNOT00000067070; num 001; gene_set ENSRNOG00000031700
chr1	ScalaUtils	exonic_part	15474913	15475052	.	+	.	gene_id ENSRNOG00000031700; tx_set ENSRNOT00000051496+ENSRNOT00000067070; num 002; gene_set ENSRNOG00000031700
chr1	ScalaUtils	exonic_part	15484245	15484268	.	+	.	gene_id ENSRNOG00000031700; tx_set ENSRNOT00000051496; num 003; gene_set ENSRNOG00000031700
chr1	ScalaUtils	exonic_part	15488392	15488585	.	+	.	gene_id ENSRNOG00000031700; tx_set ENSRNOT00000051496+ENSRNOT00000067070; num 004; gene_set ENSRNOG00000031700
chr1	ScalaUtils	exonic_part	15490171	15490339	.	+	.	gene_id ENSRNOG00000031700; tx_set ENSRNOT00000051496+ENSRNOT00000067070; num 005; gene_set ENSRNOG00000031700
chr1	ScalaUtils	exonic_part	15491805	15491911	.	+	.	gene_id ENSRNOG00000031700; tx_set ENSRNOT00000051496+ENSRNOT00000067070; num 006; gene_set ENSRNOG00000031700
chr1	ScalaUtils	exonic_part	15494601	15494771	.	+	.	gene_id ENSRNOG00000031700; tx_set ENSRNOT00000051496+ENSRNOT00000067070; num 007; gene_set ENSRNOG00000031700
chr1	ScalaUtils	exonic_part	15513973	15514085	.	+	.	gene_id ENSRNOG00000031700; tx_set ENSRNOT00000051496+ENSRNOT00000067070; num 008; gene_set ENSRNOG00000031700
chr1	ScalaUtils	exonic_part	15523540	15523699	.	+	.	gene_id ENSRNOG00000031700; tx_set ENSRNOT00000051496+ENSRNOT00000067070; num 009; gene_set ENSRNOG00000031700
chr1	ScalaUtils	exonic_part	15526014	15526167	.	+	.	gene_id ENSRNOG00000031700; tx_set ENSRNOT00000051496+ENSRNOT00000067070; num 010; gene_set ENSRNOG00000031700
chr1	ScalaUtils	exonic_part	15535207	15535314	.	+	.	gene_id ENSRNOG00000031700; tx_set ENSRNOT00000051496+ENSRNOT00000067070; num 011; gene_set ENSRNOG00000031700
chr1	ScalaUtils	exonic_part	15545013	15545062	.	+	.	gene_id ENSRNOG00000031700; tx_set ENSRNOT00000051496+ENSRNOT00000067070; num 012; gene_set ENSRNOG00000031700
chr1	ScalaUtils	exonic_part	15547556	15547580	.	+	.	gene_id ENSRNOG00000031700; tx_set ENSRNOT00000051496+ENSRNOT00000067070; num 013; gene_set ENSRNOG00000031700
chr1	ScalaUtils	exonic_part	15547585	15547617	.	+	.	gene_id ENSRNOG00000031700; tx_set ENSRNOT00000051496+ENSRNOT00000067070; num 014; gene_set ENSRNOG00000031700
chr1	ScalaUtils	exonic_part	15550697	15550728	.	+	.	gene_id ENSRNOG00000031700; tx_set ENSRNOT00000051496+ENSRNOT00000067070; num 015; gene_set ENSRNOG00000031700
chr1	ScalaUtils	exonic_part	15551120	15551204	.	+	.	gene_id ENSRNOG00000031700; tx_set ENSRNOT00000051496+ENSRNOT00000067070; num 016; gene_set ENSRNOG00000031700
chr1	ScalaUtils	exonic_part	15562885	15563018	.	+	.	gene_id ENSRNOG00000031700; tx_set ENSRNOT00000051496+ENSRNOT00000067070; num 017; gene_set ENSRNOG00000031700
chr1	ScalaUtils	exonic_part	15566878	15567005	.	+	.	gene_id ENSRNOG00000031700; tx_set ENSRNOT00000051496+ENSRNOT00000067070; num 018; gene_set ENSRNOG00000031700
chr1	ScalaUtils	exonic_part	15567421	15567557	.	+	.	gene_id ENSRNOG00000031700; tx_set ENSRNOT00000051496+ENSRNOT00000067070; num 019; gene_set ENSRNOG00000031700
chr1	ScalaUtils	exonic_part	15577029	15577134	.	+	.	gene_id ENSRNOG00000031700; tx_set ENSRNOT00000051496+ENSRNOT00000067070; num 020; gene_set ENSRNOG00000031700
chr1	ScalaUtils	exonic_part	15580840	15580997	.	+	.	gene_id ENSRNOG00000031700; tx_set ENSRNOT00000051496+ENSRNOT00000067070; num 021; gene_set ENSRNOG00000031700
chr1	ScalaUtils	exonic_part	15583115	15583292	.	+	.	gene_id ENSRNOG00000031700; tx_set ENSRNOT00000051496+ENSRNOT00000067070; num 022; gene_set ENSRNOG00000031700
chr1	ScalaUtils	exonic_part	15587636	15587656	.	+	.	gene_id ENSRNOG00000031700; tx_set ENSRNOT00000051496+ENSRNOT00000067070; num 023; gene_set ENSRNOG00000031700
chr1	ScalaUtils	exonic_part	15591112	15591289	.	+	.	gene_id ENSRNOG00000031700; tx_set ENSRNOT00000051496+ENSRNOT00000067070; num 024; gene_set ENSRNOG00000031700
chr1	ScalaUtils	exonic_part	15591383	15591551	.	+	.	gene_id ENSRNOG00000031700; tx_set ENSRNOT00000051496+ENSRNOT00000067070; num 025; gene_set ENSRNOG00000031700
chr1	ScalaUtils	exonic_part	15597892	15598077	.	+	.	gene_id ENSRNOG00000031700; tx_set ENSRNOT00000051496+ENSRNOT00000067070; num 026; gene_set ENSRNOG00000031700
chr1	ScalaUtils	exonic_part	15600666	15600771	.	+	.	gene_id ENSRNOG00000031700; tx_set ENSRNOT00000051496+ENSRNOT00000067070; num 027; gene_set ENSRNOG00000031700
chr1	ScalaUtils	exonic_part	15604778	15605021	.	+	.	gene_id ENSRNOG00000031700; tx_set ENSRNOT00000051496+ENSRNOT00000067070; num 028; gene_set ENSRNOG00000031700
chr1	ScalaUtils	exonic_part	15609266	15609378	.	+	.	gene_id ENSRNOG00000031700; tx_set ENSRNOT00000051496+ENSRNOT00000067070; num 029; gene_set ENSRNOG00000031700
chr1	ScalaUtils	exonic_part	15610376	15610488	.	+	.	gene_id ENSRNOG00000031700; tx_set ENSRNOT00000051496+ENSRNOT00000067070; num 030; gene_set ENSRNOG00000031700
chr1	ScalaUtils	exonic_part	15612721	15612797	.	+	.	gene_id ENSRNOG00000031700; tx_set ENSRNOT00000051496+ENSRNOT00000067070; num 031; gene_set ENSRNOG00000031700
chr1	ScalaUtils	exonic_part	15613692	15613746	.	+	.	gene_id ENSRNOG00000031700; tx_set ENSRNOT00000051496+ENSRNOT00000067070; num 032; gene_set ENSRNOG00000031700
chr1	ScalaUtils	splice_site	15413072	15474912	.	+	.	gene_id ENSRNOG00000031700; tx_set ENSRNOT00000051496+ENSRNOT00000067070; num 033; gene_set ENSRNOG00000031700
chr1	ScalaUtils	splice_site	15475053	15484244	.	+	.	gene_id ENSRNOG00000031700; tx_set ENSRNOT00000051496; num 034; gene_set ENSRNOG00000031700
chr1	ScalaUtils	splice_site	15475053	15488391	.	+	.	gene_id ENSRNOG00000031700; tx_set ENSRNOT00000067070; num 035; gene_set ENSRNOG00000031700
chr1	ScalaUtils	splice_site	15484269	15488391	.	+	.	gene_id ENSRNOG00000031700; tx_set ENSRNOT00000051496; num 036; gene_set ENSRNOG00000031700
chr1	ScalaUtils	splice_site	15488586	15490170	.	+	.	gene_id ENSRNOG00000031700; tx_set ENSRNOT00000051496+ENSRNOT00000067070; num 037; gene_set ENSRNOG00000031700
chr1	ScalaUtils	splice_site	15490340	15491804	.	+	.	gene_id ENSRNOG00000031700; tx_set ENSRNOT00000051496+ENSRNOT00000067070; num 038; gene_set ENSRNOG00000031700
chr1	ScalaUtils	splice_site	15491912	15494600	.	+	.	gene_id ENSRNOG00000031700; tx_set ENSRNOT00000051496+ENSRNOT00000067070; num 039; gene_set ENSRNOG00000031700
chr1	ScalaUtils	splice_site	15494772	15513972	.	+	.	gene_id ENSRNOG00000031700; tx_set ENSRNOT00000051496+ENSRNOT00000067070; num 040; gene_set ENSRNOG00000031700
chr1	ScalaUtils	splice_site	15514086	15523539	.	+	.	gene_id ENSRNOG00000031700; tx_set ENSRNOT00000051496+ENSRNOT00000067070; num 041; gene_set ENSRNOG00000031700
chr1	ScalaUtils	splice_site	15523700	15526013	.	+	.	gene_id ENSRNOG00000031700; tx_set ENSRNOT00000051496+ENSRNOT00000067070; num 042; gene_set ENSRNOG00000031700
chr1	ScalaUtils	splice_site	15526168	15535206	.	+	.	gene_id ENSRNOG00000031700; tx_set ENSRNOT00000051496+ENSRNOT00000067070; num 043; gene_set ENSRNOG00000031700
chr1	ScalaUtils	splice_site	15535315	15545012	.	+	.	gene_id ENSRNOG00000031700; tx_set ENSRNOT00000051496+ENSRNOT00000067070; num 044; gene_set ENSRNOG00000031700
chr1	ScalaUtils	splice_site	15545063	15547555	.	+	.	gene_id ENSRNOG00000031700; tx_set ENSRNOT00000051496+ENSRNOT00000067070; num 045; gene_set ENSRNOG00000031700
chr1	ScalaUtils	splice_site	15547581	15547584	.	+	.	gene_id ENSRNOG00000031700; tx_set ENSRNOT00000051496+ENSRNOT00000067070; num 046; gene_set ENSRNOG00000031700
chr1	ScalaUtils	splice_site	15547618	15550696	.	+	.	gene_id ENSRNOG00000031700; tx_set ENSRNOT00000051496+ENSRNOT00000067070; num 047; gene_set ENSRNOG00000031700
chr1	ScalaUtils	splice_site	15550729	15551119	.	+	.	gene_id ENSRNOG00000031700; tx_set ENSRNOT00000051496+ENSRNOT00000067070; num 048; gene_set ENSRNOG00000031700
chr1	ScalaUtils	splice_site	15551205	15562884	.	+	.	gene_id ENSRNOG00000031700; tx_set ENSRNOT00000051496+ENSRNOT00000067070; num 049; gene_set ENSRNOG00000031700
chr1	ScalaUtils	splice_site	15563019	15566877	.	+	.	gene_id ENSRNOG00000031700; tx_set ENSRNOT00000051496+ENSRNOT00000067070; num 050; gene_set ENSRNOG00000031700
chr1	ScalaUtils	splice_site	15567006	15567420	.	+	.	gene_id ENSRNOG00000031700; tx_set ENSRNOT00000051496+ENSRNOT00000067070; num 051; gene_set ENSRNOG00000031700
chr1	ScalaUtils	splice_site	15567558	15577028	.	+	.	gene_id ENSRNOG00000031700; tx_set ENSRNOT00000051496+ENSRNOT00000067070; num 052; gene_set ENSRNOG00000031700
chr1	ScalaUtils	splice_site	15577135	15580839	.	+	.	gene_id ENSRNOG00000031700; tx_set ENSRNOT00000051496+ENSRNOT00000067070; num 053; gene_set ENSRNOG00000031700
chr1	ScalaUtils	splice_site	15580998	15583114	.	+	.	gene_id ENSRNOG00000031700; tx_set ENSRNOT00000051496+ENSRNOT00000067070; num 054; gene_set ENSRNOG00000031700
chr1	ScalaUtils	splice_site	15583293	15587635	.	+	.	gene_id ENSRNOG00000031700; tx_set ENSRNOT00000051496+ENSRNOT00000067070; num 055; gene_set ENSRNOG00000031700
chr1	ScalaUtils	splice_site	15587657	15591111	.	+	.	gene_id ENSRNOG00000031700; tx_set ENSRNOT00000051496+ENSRNOT00000067070; num 056; gene_set ENSRNOG00000031700
chr1	ScalaUtils	splice_site	15591290	15591382	.	+	.	gene_id ENSRNOG00000031700; tx_set ENSRNOT00000051496+ENSRNOT00000067070; num 057; gene_set ENSRNOG00000031700
chr1	ScalaUtils	splice_site	15591552	15597891	.	+	.	gene_id ENSRNOG00000031700; tx_set ENSRNOT00000051496+ENSRNOT00000067070; num 058; gene_set ENSRNOG00000031700
chr1	ScalaUtils	splice_site	15598078	15600665	.	+	.	gene_id ENSRNOG00000031700; tx_set ENSRNOT00000051496+ENSRNOT00000067070; num 059; gene_set ENSRNOG00000031700
chr1	ScalaUtils	splice_site	15600772	15604777	.	+	.	gene_id ENSRNOG00000031700; tx_set ENSRNOT00000051496+ENSRNOT00000067070; num 060; gene_set ENSRNOG00000031700
chr1	ScalaUtils	splice_site	15605022	15609265	.	+	.	gene_id ENSRNOG00000031700; tx_set ENSRNOT00000051496+ENSRNOT00000067070; num 061; gene_set ENSRNOG00000031700
chr1	ScalaUtils	splice_site	15609379	15610375	.	+	.	gene_id ENSRNOG00000031700; tx_set ENSRNOT00000051496+ENSRNOT00000067070; num 062; gene_set ENSRNOG00000031700
chr1	ScalaUtils	splice_site	15610489	15612720	.	+	.	gene_id ENSRNOG00000031700; tx_set ENSRNOT00000051496+ENSRNOT00000067070; num 063; gene_set ENSRNOG00000031700
chr1	ScalaUtils	splice_site	15612798	15613691	.	+	.	gene_id ENSRNOG00000031700; tx_set ENSRNOT00000051496+ENSRNOT00000067070; num 064; gene_set ENSRNOG00000031700
chr1	ScalaUtils	novel_splice_site	15530264	15530463	.	+	.	gene_id ENSRNOG00000031700; tx_set UNKNOWN_TX; num 065; gene_set UNKNOWN_GENE_SET
chr1	ScalaUtils	novel_splice_site	15530319	15530463	.	+	.	gene_id ENSRNOG00000031700; tx_set UNKNOWN_TX; num 066; gene_set UNKNOWN_GENE_SET
chr1	ScalaUtils	novel_splice_site	15612587	15612720	.	+	.	gene_id ENSRNOG00000031700; tx_set UNKNOWN_TX; num 067; gene_set UNKNOWN_GENE_SET
chr1	ScalaUtils	novel_splice_site	15613097	15613691	.	+	.	gene_id ENSRNOG00000031700; tx_set UNKNOWN_TX; num 068; gene_set UNKNOWN_GENE_SET
chr1	ScalaUtils	aggregate_gene	15620653	15748203	.	+	.	gene_id ENSRNOG00000012701; tx_set ENSRNOT00000017401+ENSRNOT00000079845; num 000; aggregateGeneStrand +; geneCt 1; tx_ct 2; tx_strands +,+
chr1	ScalaUtils	exonic_part	15620653	15620733	.	+	.	gene_id ENSRNOG00000012701; tx_set ENSRNOT00000017401; num 001; gene_set ENSRNOG00000012701
chr1	ScalaUtils	exonic_part	15642153	15642456	.	+	.	gene_id ENSRNOG00000012701; tx_set ENSRNOT00000079845; num 002; gene_set ENSRNOG00000012701
chr1	ScalaUtils	exonic_part	15700343	15700441	.	+	.	gene_id ENSRNOG00000012701; tx_set ENSRNOT00000017401+ENSRNOT00000079845; num 003; gene_set ENSRNOG00000012701
chr1	ScalaUtils	exonic_part	15703584	15703661	.	+	.	gene_id ENSRNOG00000012701; tx_set ENSRNOT00000017401+ENSRNOT00000079845; num 004; gene_set ENSRNOG00000012701
chr1	ScalaUtils	exonic_part	15715367	15715530	.	+	.	gene_id ENSRNOG00000012701; tx_set ENSRNOT00000017401+ENSRNOT00000079845; num 005; gene_set ENSRNOG00000012701
chr1	ScalaUtils	exonic_part	15716521	15716638	.	+	.	gene_id ENSRNOG00000012701; tx_set ENSRNOT00000017401+ENSRNOT00000079845; num 006; gene_set ENSRNOG00000012701
chr1	ScalaUtils	exonic_part	15720734	15720844	.	+	.	gene_id ENSRNOG00000012701; tx_set ENSRNOT00000079845; num 007; gene_set ENSRNOG00000012701
chr1	ScalaUtils	exonic_part	15724605	15724718	.	+	.	gene_id ENSRNOG00000012701; tx_set ENSRNOT00000079845; num 008; gene_set ENSRNOG00000012701
chr1	ScalaUtils	exonic_part	15731681	15731805	.	+	.	gene_id ENSRNOG00000012701; tx_set ENSRNOT00000017401+ENSRNOT00000079845; num 009; gene_set ENSRNOG00000012701
chr1	ScalaUtils	exonic_part	15736436	15736545	.	+	.	gene_id ENSRNOG00000012701; tx_set ENSRNOT00000017401+ENSRNOT00000079845; num 010; gene_set ENSRNOG00000012701
chr1	ScalaUtils	exonic_part	15736818	15737080	.	+	.	gene_id ENSRNOG00000012701; tx_set ENSRNOT00000017401+ENSRNOT00000079845; num 011; gene_set ENSRNOG00000012701
chr1	ScalaUtils	exonic_part	15737081	15737098	.	+	.	gene_id ENSRNOG00000012701; tx_set ENSRNOT00000079845; num 012; gene_set ENSRNOG00000012701
chr1	ScalaUtils	exonic_part	15738979	15739183	.	+	.	gene_id ENSRNOG00000012701; tx_set ENSRNOT00000017401+ENSRNOT00000079845; num 013; gene_set ENSRNOG00000012701
chr1	ScalaUtils	exonic_part	15739775	15739949	.	+	.	gene_id ENSRNOG00000012701; tx_set ENSRNOT00000017401+ENSRNOT00000079845; num 014; gene_set ENSRNOG00000012701
chr1	ScalaUtils	exonic_part	15740083	15740184	.	+	.	gene_id ENSRNOG00000012701; tx_set ENSRNOT00000017401+ENSRNOT00000079845; num 015; gene_set ENSRNOG00000012701
chr1	ScalaUtils	exonic_part	15740531	15740581	.	+	.	gene_id ENSRNOG00000012701; tx_set ENSRNOT00000017401+ENSRNOT00000079845; num 016; gene_set ENSRNOG00000012701
chr1	ScalaUtils	exonic_part	15740864	15740921	.	+	.	gene_id ENSRNOG00000012701; tx_set ENSRNOT00000017401+ENSRNOT00000079845; num 017; gene_set ENSRNOG00000012701
chr1	ScalaUtils	exonic_part	15742807	15742906	.	+	.	gene_id ENSRNOG00000012701; tx_set ENSRNOT00000017401+ENSRNOT00000079845; num 018; gene_set ENSRNOG00000012701
chr1	ScalaUtils	exonic_part	15744797	15745017	.	+	.	gene_id ENSRNOG00000012701; tx_set ENSRNOT00000017401+ENSRNOT00000079845; num 019; gene_set ENSRNOG00000012701
chr1	ScalaUtils	exonic_part	15746582	15748196	.	+	.	gene_id ENSRNOG00000012701; tx_set ENSRNOT00000017401+ENSRNOT00000079845; num 020; gene_set ENSRNOG00000012701
chr1	ScalaUtils	exonic_part	15748197	15748203	.	+	.	gene_id ENSRNOG00000012701; tx_set ENSRNOT00000079845; num 021; gene_set ENSRNOG00000012701
chr1	ScalaUtils	splice_site	15620734	15700342	.	+	.	gene_id ENSRNOG00000012701; tx_set ENSRNOT00000017401; num 022; gene_set ENSRNOG00000012701
chr1	ScalaUtils	splice_site	15642457	15700342	.	+	.	gene_id ENSRNOG00000012701; tx_set ENSRNOT00000079845; num 023; gene_set ENSRNOG00000012701
chr1	ScalaUtils	splice_site	15700442	15703583	.	+	.	gene_id ENSRNOG00000012701; tx_set ENSRNOT00000017401+ENSRNOT00000079845; num 024; gene_set ENSRNOG00000012701
chr1	ScalaUtils	splice_site	15703662	15715366	.	+	.	gene_id ENSRNOG00000012701; tx_set ENSRNOT00000017401+ENSRNOT00000079845; num 025; gene_set ENSRNOG00000012701
chr1	ScalaUtils	splice_site	15715531	15716520	.	+	.	gene_id ENSRNOG00000012701; tx_set ENSRNOT00000017401+ENSRNOT00000079845; num 026; gene_set ENSRNOG00000012701
chr1	ScalaUtils	splice_site	15716639	15720733	.	+	.	gene_id ENSRNOG00000012701; tx_set ENSRNOT00000079845; num 027; gene_set ENSRNOG00000012701
chr1	ScalaUtils	splice_site	15716639	15731680	.	+	.	gene_id ENSRNOG00000012701; tx_set ENSRNOT00000017401; num 028; gene_set ENSRNOG00000012701
chr1	ScalaUtils	splice_site	15720845	15724604	.	+	.	gene_id ENSRNOG00000012701; tx_set ENSRNOT00000079845; num 029; gene_set ENSRNOG00000012701
chr1	ScalaUtils	splice_site	15724719	15731680	.	+	.	gene_id ENSRNOG00000012701; tx_set ENSRNOT00000079845; num 030; gene_set ENSRNOG00000012701
chr1	ScalaUtils	splice_site	15731806	15736435	.	+	.	gene_id ENSRNOG00000012701; tx_set ENSRNOT00000017401+ENSRNOT00000079845; num 031; gene_set ENSRNOG00000012701
chr1	ScalaUtils	splice_site	15736546	15736817	.	+	.	gene_id ENSRNOG00000012701; tx_set ENSRNOT00000017401+ENSRNOT00000079845; num 032; gene_set ENSRNOG00000012701
chr1	ScalaUtils	splice_site	15737081	15738978	.	+	.	gene_id ENSRNOG00000012701; tx_set ENSRNOT00000017401; num 033; gene_set ENSRNOG00000012701
chr1	ScalaUtils	splice_site	15737099	15738978	.	+	.	gene_id ENSRNOG00000012701; tx_set ENSRNOT00000079845; num 034; gene_set ENSRNOG00000012701
chr1	ScalaUtils	splice_site	15739184	15739774	.	+	.	gene_id ENSRNOG00000012701; tx_set ENSRNOT00000017401+ENSRNOT00000079845; num 035; gene_set ENSRNOG00000012701
chr1	ScalaUtils	splice_site	15739950	15740082	.	+	.	gene_id ENSRNOG00000012701; tx_set ENSRNOT00000017401+ENSRNOT00000079845; num 036; gene_set ENSRNOG00000012701
chr1	ScalaUtils	splice_site	15740185	15740530	.	+	.	gene_id ENSRNOG00000012701; tx_set ENSRNOT00000017401+ENSRNOT00000079845; num 037; gene_set ENSRNOG00000012701
chr1	ScalaUtils	splice_site	15740582	15740863	.	+	.	gene_id ENSRNOG00000012701; tx_set ENSRNOT00000017401+ENSRNOT00000079845; num 038; gene_set ENSRNOG00000012701
chr1	ScalaUtils	splice_site	15740922	15742806	.	+	.	gene_id ENSRNOG00000012701; tx_set ENSRNOT00000017401+ENSRNOT00000079845; num 039; gene_set ENSRNOG00000012701
chr1	ScalaUtils	splice_site	15742907	15744796	.	+	.	gene_id ENSRNOG00000012701; tx_set ENSRNOT00000017401+ENSRNOT00000079845; num 040; gene_set ENSRNOG00000012701
chr1	ScalaUtils	splice_site	15745018	15746581	.	+	.	gene_id ENSRNOG00000012701; tx_set ENSRNOT00000017401+ENSRNOT00000079845; num 041; gene_set ENSRNOG00000012701
chr1	ScalaUtils	novel_splice_site	15677465	15700342	.	+	.	gene_id ENSRNOG00000012701; tx_set UNKNOWN_TX; num 042; gene_set UNKNOWN_GENE_SET
chr1	ScalaUtils	novel_splice_site	15677631	15677672	.	+	.	gene_id ENSRNOG00000012701; tx_set UNKNOWN_TX; num 043; gene_set UNKNOWN_GENE_SET
chr1	ScalaUtils	novel_splice_site	15677986	15700342	.	+	.	gene_id ENSRNOG00000012701; tx_set UNKNOWN_TX; num 044; gene_set UNKNOWN_GENE_SET
chr1	ScalaUtils	novel_splice_site	15716639	15724604	.	+	.	gene_id ENSRNOG00000012701; tx_set UNKNOWN_TX; num 045; gene_set UNKNOWN_GENE_SET
chr1	ScalaUtils	novel_splice_site	15724719	15731656	.	+	.	gene_id ENSRNOG00000012701; tx_set UNKNOWN_TX; num 046; gene_set UNKNOWN_GENE_SET
chr1	ScalaUtils	novel_splice_site	15734729	15734795	.	+	.	gene_id ENSRNOG00000012701; tx_set UNKNOWN_TX; num 047; gene_set UNKNOWN_GENE_SET
chr1	ScalaUtils	aggregate_gene	15782477	15860624	.	+	.	gene_id ENSRNOG00000058050; tx_set ENSRNOT00000078589+ENSRNOT00000079069+ENSRNOT00000083012+ENSRNOT00000088025+ENSRNOT00000089966; num 000; aggregateGeneStrand +; geneCt 1; tx_ct 5; tx_strands +,+,+,+,+
chr1	ScalaUtils	exonic_part	15782477	15782518	.	+	.	gene_id ENSRNOG00000058050; tx_set ENSRNOT00000088025+ENSRNOT00000089966; num 001; gene_set ENSRNOG00000058050
chr1	ScalaUtils	exonic_part	15783162	15783287	.	+	.	gene_id ENSRNOG00000058050; tx_set ENSRNOT00000088025+ENSRNOT00000089966; num 002; gene_set ENSRNOG00000058050
chr1	ScalaUtils	exonic_part	15799720	15799852	.	+	.	gene_id ENSRNOG00000058050; tx_set ENSRNOT00000088025+ENSRNOT00000089966; num 003; gene_set ENSRNOG00000058050
chr1	ScalaUtils	exonic_part	15799853	15799971	.	+	.	gene_id ENSRNOG00000058050; tx_set ENSRNOT00000088025+ENSRNOT00000089966+ENSRNOT00000078589; num 004; gene_set ENSRNOG00000058050
chr1	ScalaUtils	exonic_part	15800663	15800769	.	+	.	gene_id ENSRNOG00000058050; tx_set ENSRNOT00000088025+ENSRNOT00000089966; num 005; gene_set ENSRNOG00000058050
chr1	ScalaUtils	exonic_part	15805723	15805826	.	+	.	gene_id ENSRNOG00000058050; tx_set ENSRNOT00000078589; num 006; gene_set ENSRNOG00000058050
chr1	ScalaUtils	exonic_part	15809312	15809425	.	+	.	gene_id ENSRNOG00000058050; tx_set ENSRNOT00000078589; num 007; gene_set ENSRNOG00000058050
chr1	ScalaUtils	exonic_part	15810248	15811159	.	+	.	gene_id ENSRNOG00000058050; tx_set ENSRNOT00000088025+ENSRNOT00000089966+ENSRNOT00000078589; num 008; gene_set ENSRNOG00000058050
chr1	ScalaUtils	exonic_part	15812343	15813008	.	+	.	gene_id ENSRNOG00000058050; tx_set ENSRNOT00000088025+ENSRNOT00000089966+ENSRNOT00000078589; num 009; gene_set ENSRNOG00000058050
chr1	ScalaUtils	exonic_part	15813148	15813317	.	+	.	gene_id ENSRNOG00000058050; tx_set ENSRNOT00000088025+ENSRNOT00000089966+ENSRNOT00000078589; num 010; gene_set ENSRNOG00000058050
chr1	ScalaUtils	exonic_part	15815280	15815385	.	+	.	gene_id ENSRNOG00000058050; tx_set ENSRNOT00000088025+ENSRNOT00000089966+ENSRNOT00000078589; num 011; gene_set ENSRNOG00000058050
chr1	ScalaUtils	exonic_part	15815686	15815876	.	+	.	gene_id ENSRNOG00000058050; tx_set ENSRNOT00000088025+ENSRNOT00000089966; num 012; gene_set ENSRNOG00000058050
chr1	ScalaUtils	exonic_part	15816584	15816668	.	+	.	gene_id ENSRNOG00000058050; tx_set ENSRNOT00000078589; num 013; gene_set ENSRNOG00000058050
chr1	ScalaUtils	exonic_part	15817981	15818066	.	+	.	gene_id ENSRNOG00000058050; tx_set ENSRNOT00000088025+ENSRNOT00000089966; num 014; gene_set ENSRNOG00000058050
chr1	ScalaUtils	exonic_part	15819346	15819521	.	+	.	gene_id ENSRNOG00000058050; tx_set ENSRNOT00000088025+ENSRNOT00000089966+ENSRNOT00000078589; num 015; gene_set ENSRNOG00000058050
chr1	ScalaUtils	exonic_part	15820658	15820838	.	+	.	gene_id ENSRNOG00000058050; tx_set ENSRNOT00000088025+ENSRNOT00000089966+ENSRNOT00000078589; num 016; gene_set ENSRNOG00000058050
chr1	ScalaUtils	exonic_part	15821758	15821904	.	+	.	gene_id ENSRNOG00000058050; tx_set ENSRNOT00000078589; num 017; gene_set ENSRNOG00000058050
chr1	ScalaUtils	exonic_part	15826077	15826289	.	+	.	gene_id ENSRNOG00000058050; tx_set ENSRNOT00000088025+ENSRNOT00000089966+ENSRNOT00000078589; num 018; gene_set ENSRNOG00000058050
chr1	ScalaUtils	exonic_part	15826424	15826636	.	+	.	gene_id ENSRNOG00000058050; tx_set ENSRNOT00000078589; num 019; gene_set ENSRNOG00000058050
chr1	ScalaUtils	exonic_part	15830237	15830322	.	+	.	gene_id ENSRNOG00000058050; tx_set ENSRNOT00000088025+ENSRNOT00000089966; num 020; gene_set ENSRNOG00000058050
chr1	ScalaUtils	exonic_part	15834749	15834778	.	+	.	gene_id ENSRNOG00000058050; tx_set ENSRNOT00000088025+ENSRNOT00000089966; num 021; gene_set ENSRNOG00000058050
chr1	ScalaUtils	exonic_part	15834779	15834837	.	+	.	gene_id ENSRNOG00000058050; tx_set ENSRNOT00000088025+ENSRNOT00000089966+ENSRNOT00000079069; num 022; gene_set ENSRNOG00000058050
chr1	ScalaUtils	exonic_part	15834838	15834861	.	+	.	gene_id ENSRNOG00000058050; tx_set ENSRNOT00000089966+ENSRNOT00000079069; num 023; gene_set ENSRNOG00000058050
chr1	ScalaUtils	exonic_part	15834862	15834877	.	+	.	gene_id ENSRNOG00000058050; tx_set ENSRNOT00000079069; num 024; gene_set ENSRNOG00000058050
chr1	ScalaUtils	exonic_part	15834878	15834889	.	+	.	gene_id ENSRNOG00000058050; tx_set ENSRNOT00000079069+ENSRNOT00000083012; num 025; gene_set ENSRNOG00000058050
chr1	ScalaUtils	exonic_part	15834890	15834891	.	+	.	gene_id ENSRNOG00000058050; tx_set ENSRNOT00000083012; num 026; gene_set ENSRNOG00000058050
chr1	ScalaUtils	exonic_part	15835889	15835890	.	+	.	gene_id ENSRNOG00000058050; tx_set ENSRNOT00000079069; num 027; gene_set ENSRNOG00000058050
chr1	ScalaUtils	exonic_part	15835891	15835990	.	+	.	gene_id ENSRNOG00000058050; tx_set ENSRNOT00000079069+ENSRNOT00000083012; num 028; gene_set ENSRNOG00000058050
chr1	ScalaUtils	exonic_part	15839152	15839168	.	+	.	gene_id ENSRNOG00000058050; tx_set ENSRNOT00000089966; num 029; gene_set ENSRNOG00000058050
chr1	ScalaUtils	exonic_part	15840747	15840851	.	+	.	gene_id ENSRNOG00000058050; tx_set ENSRNOT00000079069+ENSRNOT00000083012; num 030; gene_set ENSRNOG00000058050
chr1	ScalaUtils	exonic_part	15841280	15841392	.	+	.	gene_id ENSRNOG00000058050; tx_set ENSRNOT00000079069+ENSRNOT00000083012; num 031; gene_set ENSRNOG00000058050
chr1	ScalaUtils	exonic_part	15844265	15844288	.	+	.	gene_id ENSRNOG00000058050; tx_set ENSRNOT00000088025; num 032; gene_set ENSRNOG00000058050
chr1	ScalaUtils	exonic_part	15844712	15844728	.	+	.	gene_id ENSRNOG00000058050; tx_set ENSRNOT00000088025; num 033; gene_set ENSRNOG00000058050
chr1	ScalaUtils	exonic_part	15844901	15844911	.	+	.	gene_id ENSRNOG00000058050; tx_set ENSRNOT00000088025+ENSRNOT00000089966; num 034; gene_set ENSRNOG00000058050
chr1	ScalaUtils	exonic_part	15844912	15845144	.	+	.	gene_id ENSRNOG00000058050; tx_set ENSRNOT00000088025+ENSRNOT00000089966+ENSRNOT00000079069+ENSRNOT00000083012; num 035; gene_set ENSRNOG00000058050
chr1	ScalaUtils	exonic_part	15845979	15846345	.	+	.	gene_id ENSRNOG00000058050; tx_set ENSRNOT00000088025+ENSRNOT00000089966+ENSRNOT00000079069+ENSRNOT00000083012; num 036; gene_set ENSRNOG00000058050
chr1	ScalaUtils	exonic_part	15847334	15847517	.	+	.	gene_id ENSRNOG00000058050; tx_set ENSRNOT00000088025+ENSRNOT00000089966+ENSRNOT00000079069+ENSRNOT00000083012; num 037; gene_set ENSRNOG00000058050
chr1	ScalaUtils	exonic_part	15847766	15847768	.	+	.	gene_id ENSRNOG00000058050; tx_set ENSRNOT00000083012; num 038; gene_set ENSRNOG00000058050
chr1	ScalaUtils	exonic_part	15849734	15850422	.	+	.	gene_id ENSRNOG00000058050; tx_set ENSRNOT00000079069; num 039; gene_set ENSRNOG00000058050
chr1	ScalaUtils	exonic_part	15851906	15851962	.	+	.	gene_id ENSRNOG00000058050; tx_set ENSRNOT00000088025+ENSRNOT00000089966; num 040; gene_set ENSRNOG00000058050
chr1	ScalaUtils	exonic_part	15853260	15853472	.	+	.	gene_id ENSRNOG00000058050; tx_set ENSRNOT00000088025+ENSRNOT00000089966; num 041; gene_set ENSRNOG00000058050
chr1	ScalaUtils	exonic_part	15857834	15858078	.	+	.	gene_id ENSRNOG00000058050; tx_set ENSRNOT00000088025+ENSRNOT00000089966; num 042; gene_set ENSRNOG00000058050
chr1	ScalaUtils	exonic_part	15860399	15860459	.	+	.	gene_id ENSRNOG00000058050; tx_set ENSRNOT00000088025+ENSRNOT00000089966; num 043; gene_set ENSRNOG00000058050
chr1	ScalaUtils	exonic_part	15860499	15860624	.	+	.	gene_id ENSRNOG00000058050; tx_set ENSRNOT00000088025+ENSRNOT00000089966; num 044; gene_set ENSRNOG00000058050
chr1	ScalaUtils	splice_site	15782519	15783161	.	+	.	gene_id ENSRNOG00000058050; tx_set ENSRNOT00000088025+ENSRNOT00000089966; num 045; gene_set ENSRNOG00000058050
chr1	ScalaUtils	splice_site	15783288	15799719	.	+	.	gene_id ENSRNOG00000058050; tx_set ENSRNOT00000088025+ENSRNOT00000089966; num 046; gene_set ENSRNOG00000058050
chr1	ScalaUtils	splice_site	15799972	15800662	.	+	.	gene_id ENSRNOG00000058050; tx_set ENSRNOT00000088025+ENSRNOT00000089966; num 047; gene_set ENSRNOG00000058050
chr1	ScalaUtils	splice_site	15799972	15805722	.	+	.	gene_id ENSRNOG00000058050; tx_set ENSRNOT00000078589; num 048; gene_set ENSRNOG00000058050
chr1	ScalaUtils	splice_site	15800770	15810247	.	+	.	gene_id ENSRNOG00000058050; tx_set ENSRNOT00000088025+ENSRNOT00000089966; num 049; gene_set ENSRNOG00000058050
chr1	ScalaUtils	splice_site	15805827	15809311	.	+	.	gene_id ENSRNOG00000058050; tx_set ENSRNOT00000078589; num 050; gene_set ENSRNOG00000058050
chr1	ScalaUtils	splice_site	15809426	15810247	.	+	.	gene_id ENSRNOG00000058050; tx_set ENSRNOT00000078589; num 051; gene_set ENSRNOG00000058050
chr1	ScalaUtils	splice_site	15811160	15812342	.	+	.	gene_id ENSRNOG00000058050; tx_set ENSRNOT00000088025+ENSRNOT00000089966+ENSRNOT00000078589; num 052; gene_set ENSRNOG00000058050
chr1	ScalaUtils	splice_site	15813009	15813147	.	+	.	gene_id ENSRNOG00000058050; tx_set ENSRNOT00000088025+ENSRNOT00000089966+ENSRNOT00000078589; num 053; gene_set ENSRNOG00000058050
chr1	ScalaUtils	splice_site	15813318	15815279	.	+	.	gene_id ENSRNOG00000058050; tx_set ENSRNOT00000088025+ENSRNOT00000089966+ENSRNOT00000078589; num 054; gene_set ENSRNOG00000058050
chr1	ScalaUtils	splice_site	15815386	15815685	.	+	.	gene_id ENSRNOG00000058050; tx_set ENSRNOT00000088025+ENSRNOT00000089966; num 055; gene_set ENSRNOG00000058050
chr1	ScalaUtils	splice_site	15815386	15816583	.	+	.	gene_id ENSRNOG00000058050; tx_set ENSRNOT00000078589; num 056; gene_set ENSRNOG00000058050
chr1	ScalaUtils	splice_site	15815877	15817980	.	+	.	gene_id ENSRNOG00000058050; tx_set ENSRNOT00000088025+ENSRNOT00000089966; num 057; gene_set ENSRNOG00000058050
chr1	ScalaUtils	splice_site	15816669	15819345	.	+	.	gene_id ENSRNOG00000058050; tx_set ENSRNOT00000078589; num 058; gene_set ENSRNOG00000058050
chr1	ScalaUtils	splice_site	15818067	15819345	.	+	.	gene_id ENSRNOG00000058050; tx_set ENSRNOT00000088025+ENSRNOT00000089966; num 059; gene_set ENSRNOG00000058050
chr1	ScalaUtils	splice_site	15819522	15820657	.	+	.	gene_id ENSRNOG00000058050; tx_set ENSRNOT00000088025+ENSRNOT00000089966+ENSRNOT00000078589; num 060; gene_set ENSRNOG00000058050
chr1	ScalaUtils	splice_site	15820839	15821757	.	+	.	gene_id ENSRNOG00000058050; tx_set ENSRNOT00000078589; num 061; gene_set ENSRNOG00000058050
chr1	ScalaUtils	splice_site	15820839	15826076	.	+	.	gene_id ENSRNOG00000058050; tx_set ENSRNOT00000088025+ENSRNOT00000089966; num 062; gene_set ENSRNOG00000058050
chr1	ScalaUtils	splice_site	15821905	15826076	.	+	.	gene_id ENSRNOG00000058050; tx_set ENSRNOT00000078589; num 063; gene_set ENSRNOG00000058050
chr1	ScalaUtils	splice_site	15826290	15826423	.	+	.	gene_id ENSRNOG00000058050; tx_set ENSRNOT00000078589; num 064; gene_set ENSRNOG00000058050
chr1	ScalaUtils	splice_site	15826290	15830236	.	+	.	gene_id ENSRNOG00000058050; tx_set ENSRNOT00000088025+ENSRNOT00000089966; num 065; gene_set ENSRNOG00000058050
chr1	ScalaUtils	splice_site	15830323	15834748	.	+	.	gene_id ENSRNOG00000058050; tx_set ENSRNOT00000088025+ENSRNOT00000089966; num 066; gene_set ENSRNOG00000058050
chr1	ScalaUtils	splice_site	15834838	15844264	.	+	.	gene_id ENSRNOG00000058050; tx_set ENSRNOT00000088025; num 067; gene_set ENSRNOG00000058050
chr1	ScalaUtils	splice_site	15834862	15839151	.	+	.	gene_id ENSRNOG00000058050; tx_set ENSRNOT00000089966; num 068; gene_set ENSRNOG00000058050
chr1	ScalaUtils	splice_site	15834890	15835888	.	+	.	gene_id ENSRNOG00000058050; tx_set ENSRNOT00000079069; num 069; gene_set ENSRNOG00000058050
chr1	ScalaUtils	splice_site	15834892	15835890	.	+	.	gene_id ENSRNOG00000058050; tx_set ENSRNOT00000083012; num 070; gene_set ENSRNOG00000058050
chr1	ScalaUtils	splice_site	15835991	15840746	.	+	.	gene_id ENSRNOG00000058050; tx_set ENSRNOT00000079069+ENSRNOT00000083012; num 071; gene_set ENSRNOG00000058050
chr1	ScalaUtils	splice_site	15839169	15844900	.	+	.	gene_id ENSRNOG00000058050; tx_set ENSRNOT00000089966; num 072; gene_set ENSRNOG00000058050
chr1	ScalaUtils	splice_site	15840852	15841279	.	+	.	gene_id ENSRNOG00000058050; tx_set ENSRNOT00000079069+ENSRNOT00000083012; num 073; gene_set ENSRNOG00000058050
chr1	ScalaUtils	splice_site	15841393	15844911	.	+	.	gene_id ENSRNOG00000058050; tx_set ENSRNOT00000079069+ENSRNOT00000083012; num 074; gene_set ENSRNOG00000058050
chr1	ScalaUtils	splice_site	15844289	15844711	.	+	.	gene_id ENSRNOG00000058050; tx_set ENSRNOT00000088025; num 075; gene_set ENSRNOG00000058050
chr1	ScalaUtils	splice_site	15844729	15844900	.	+	.	gene_id ENSRNOG00000058050; tx_set ENSRNOT00000088025; num 076; gene_set ENSRNOG00000058050
chr1	ScalaUtils	splice_site	15845145	15845978	.	+	.	gene_id ENSRNOG00000058050; tx_set ENSRNOT00000088025+ENSRNOT00000089966+ENSRNOT00000079069+ENSRNOT00000083012; num 077; gene_set ENSRNOG00000058050
chr1	ScalaUtils	splice_site	15846346	15847333	.	+	.	gene_id ENSRNOG00000058050; tx_set ENSRNOT00000088025+ENSRNOT00000089966+ENSRNOT00000079069+ENSRNOT00000083012; num 078; gene_set ENSRNOG00000058050
chr1	ScalaUtils	splice_site	15847518	15847765	.	+	.	gene_id ENSRNOG00000058050; tx_set ENSRNOT00000083012; num 079; gene_set ENSRNOG00000058050
chr1	ScalaUtils	splice_site	15847518	15849733	.	+	.	gene_id ENSRNOG00000058050; tx_set ENSRNOT00000079069; num 080; gene_set ENSRNOG00000058050
chr1	ScalaUtils	splice_site	15847518	15851905	.	+	.	gene_id ENSRNOG00000058050; tx_set ENSRNOT00000088025+ENSRNOT00000089966; num 081; gene_set ENSRNOG00000058050
chr1	ScalaUtils	splice_site	15851963	15853259	.	+	.	gene_id ENSRNOG00000058050; tx_set ENSRNOT00000088025+ENSRNOT00000089966; num 082; gene_set ENSRNOG00000058050
chr1	ScalaUtils	splice_site	15853473	15857833	.	+	.	gene_id ENSRNOG00000058050; tx_set ENSRNOT00000088025+ENSRNOT00000089966; num 083; gene_set ENSRNOG00000058050
chr1	ScalaUtils	splice_site	15858079	15860398	.	+	.	gene_id ENSRNOG00000058050; tx_set ENSRNOT00000088025+ENSRNOT00000089966; num 084; gene_set ENSRNOG00000058050
chr1	ScalaUtils	splice_site	15860460	15860498	.	+	.	gene_id ENSRNOG00000058050; tx_set ENSRNOT00000088025+ENSRNOT00000089966; num 085; gene_set ENSRNOG00000058050
chr1	ScalaUtils	novel_splice_site	15799972	15805268	.	+	.	gene_id ENSRNOG00000058050; tx_set UNKNOWN_TX; num 086; gene_set UNKNOWN_GENE_SET
chr1	ScalaUtils	novel_splice_site	15799972	15805850	.	+	.	gene_id ENSRNOG00000058050; tx_set UNKNOWN_TX; num 087; gene_set UNKNOWN_GENE_SET
chr1	ScalaUtils	novel_splice_site	15799972	15809311	.	+	.	gene_id ENSRNOG00000058050; tx_set UNKNOWN_TX; num 088; gene_set UNKNOWN_GENE_SET
chr1	ScalaUtils	novel_splice_site	15805407	15805722	.	+	.	gene_id ENSRNOG00000058050; tx_set UNKNOWN_TX; num 089; gene_set UNKNOWN_GENE_SET
chr1	ScalaUtils	novel_splice_site	15805903	15809311	.	+	.	gene_id ENSRNOG00000058050; tx_set UNKNOWN_TX; num 090; gene_set UNKNOWN_GENE_SET
chr1	ScalaUtils	novel_splice_site	15809426	15810253	.	+	.	gene_id ENSRNOG00000058050; tx_set UNKNOWN_TX; num 091; gene_set UNKNOWN_GENE_SET
chr1	ScalaUtils	novel_splice_site	15811160	15812861	.	+	.	gene_id ENSRNOG00000058050; tx_set UNKNOWN_TX; num 092; gene_set UNKNOWN_GENE_SET
chr1	ScalaUtils	novel_splice_site	15813318	15814336	.	+	.	gene_id ENSRNOG00000058050; tx_set UNKNOWN_TX; num 093; gene_set UNKNOWN_GENE_SET
chr1	ScalaUtils	novel_splice_site	15814565	15815279	.	+	.	gene_id ENSRNOG00000058050; tx_set UNKNOWN_TX; num 094; gene_set UNKNOWN_GENE_SET
chr1	ScalaUtils	novel_splice_site	15815386	15816586	.	+	.	gene_id ENSRNOG00000058050; tx_set UNKNOWN_TX; num 095; gene_set UNKNOWN_GENE_SET
chr1	ScalaUtils	novel_splice_site	15819522	15819653	.	+	.	gene_id ENSRNOG00000058050; tx_set UNKNOWN_TX; num 096; gene_set UNKNOWN_GENE_SET
chr1	ScalaUtils	novel_splice_site	15819778	15820657	.	+	.	gene_id ENSRNOG00000058050; tx_set UNKNOWN_TX; num 097; gene_set UNKNOWN_GENE_SET
chr1	ScalaUtils	novel_splice_site	15819817	15820657	.	+	.	gene_id ENSRNOG00000058050; tx_set UNKNOWN_TX; num 098; gene_set UNKNOWN_GENE_SET
chr1	ScalaUtils	aggregate_gene	15893533	16203909	.	-	.	gene_id ENSRNOG00000013436; tx_set ENSRNOT00000018556+ENSRNOT00000078586; num 000; aggregateGeneStrand -; geneCt 1; tx_ct 2; tx_strands -,-
chr1	ScalaUtils	exonic_part	15893533	15894064	.	-	.	gene_id ENSRNOG00000013436; tx_set ENSRNOT00000078586+ENSRNOT00000018556; num 001; gene_set ENSRNOG00000013436
chr1	ScalaUtils	exonic_part	15901237	15901317	.	-	.	gene_id ENSRNOG00000013436; tx_set ENSRNOT00000078586+ENSRNOT00000018556; num 002; gene_set ENSRNOG00000013436
chr1	ScalaUtils	exonic_part	15904769	15904865	.	-	.	gene_id ENSRNOG00000013436; tx_set ENSRNOT00000078586+ENSRNOT00000018556; num 003; gene_set ENSRNOG00000013436
chr1	ScalaUtils	exonic_part	15905973	15906117	.	-	.	gene_id ENSRNOG00000013436; tx_set ENSRNOT00000078586+ENSRNOT00000018556; num 004; gene_set ENSRNOG00000013436
chr1	ScalaUtils	exonic_part	15913122	15913213	.	-	.	gene_id ENSRNOG00000013436; tx_set ENSRNOT00000078586+ENSRNOT00000018556; num 005; gene_set ENSRNOG00000013436
chr1	ScalaUtils	exonic_part	15922582	15922713	.	-	.	gene_id ENSRNOG00000013436; tx_set ENSRNOT00000078586+ENSRNOT00000018556; num 006; gene_set ENSRNOG00000013436
chr1	ScalaUtils	exonic_part	15925219	15925319	.	-	.	gene_id ENSRNOG00000013436; tx_set ENSRNOT00000078586+ENSRNOT00000018556; num 007; gene_set ENSRNOG00000013436
chr1	ScalaUtils	exonic_part	15927994	15928089	.	-	.	gene_id ENSRNOG00000013436; tx_set ENSRNOT00000078586+ENSRNOT00000018556; num 008; gene_set ENSRNOG00000013436
chr1	ScalaUtils	exonic_part	15930050	15930113	.	-	.	gene_id ENSRNOG00000013436; tx_set ENSRNOT00000078586+ENSRNOT00000018556; num 009; gene_set ENSRNOG00000013436
chr1	ScalaUtils	exonic_part	15931937	15932088	.	-	.	gene_id ENSRNOG00000013436; tx_set ENSRNOT00000078586+ENSRNOT00000018556; num 010; gene_set ENSRNOG00000013436
chr1	ScalaUtils	exonic_part	15974684	15974767	.	-	.	gene_id ENSRNOG00000013436; tx_set ENSRNOT00000078586+ENSRNOT00000018556; num 011; gene_set ENSRNOG00000013436
chr1	ScalaUtils	exonic_part	16100582	16100620	.	-	.	gene_id ENSRNOG00000013436; tx_set ENSRNOT00000018556; num 012; gene_set ENSRNOG00000013436
chr1	ScalaUtils	exonic_part	16109239	16109299	.	-	.	gene_id ENSRNOG00000013436; tx_set ENSRNOT00000078586+ENSRNOT00000018556; num 013; gene_set ENSRNOG00000013436
chr1	ScalaUtils	exonic_part	16203793	16203838	.	-	.	gene_id ENSRNOG00000013436; tx_set ENSRNOT00000078586+ENSRNOT00000018556; num 014; gene_set ENSRNOG00000013436
chr1	ScalaUtils	exonic_part	16203839	16203909	.	-	.	gene_id ENSRNOG00000013436; tx_set ENSRNOT00000078586; num 015; gene_set ENSRNOG00000013436
chr1	ScalaUtils	splice_site	15894065	15901236	.	-	.	gene_id ENSRNOG00000013436; tx_set ENSRNOT00000078586+ENSRNOT00000018556; num 016; gene_set ENSRNOG00000013436
chr1	ScalaUtils	splice_site	15901318	15904768	.	-	.	gene_id ENSRNOG00000013436; tx_set ENSRNOT00000078586+ENSRNOT00000018556; num 017; gene_set ENSRNOG00000013436
chr1	ScalaUtils	splice_site	15904866	15905972	.	-	.	gene_id ENSRNOG00000013436; tx_set ENSRNOT00000078586+ENSRNOT00000018556; num 018; gene_set ENSRNOG00000013436
chr1	ScalaUtils	splice_site	15906118	15913121	.	-	.	gene_id ENSRNOG00000013436; tx_set ENSRNOT00000078586+ENSRNOT00000018556; num 019; gene_set ENSRNOG00000013436
chr1	ScalaUtils	splice_site	15913214	15922581	.	-	.	gene_id ENSRNOG00000013436; tx_set ENSRNOT00000078586+ENSRNOT00000018556; num 020; gene_set ENSRNOG00000013436
chr1	ScalaUtils	splice_site	15922714	15925218	.	-	.	gene_id ENSRNOG00000013436; tx_set ENSRNOT00000078586+ENSRNOT00000018556; num 021; gene_set ENSRNOG00000013436
chr1	ScalaUtils	splice_site	15925320	15927993	.	-	.	gene_id ENSRNOG00000013436; tx_set ENSRNOT00000078586+ENSRNOT00000018556; num 022; gene_set ENSRNOG00000013436
chr1	ScalaUtils	splice_site	15928090	15930049	.	-	.	gene_id ENSRNOG00000013436; tx_set ENSRNOT00000078586+ENSRNOT00000018556; num 023; gene_set ENSRNOG00000013436
chr1	ScalaUtils	splice_site	15930114	15931936	.	-	.	gene_id ENSRNOG00000013436; tx_set ENSRNOT00000078586+ENSRNOT00000018556; num 024; gene_set ENSRNOG00000013436
chr1	ScalaUtils	splice_site	15932089	15974683	.	-	.	gene_id ENSRNOG00000013436; tx_set ENSRNOT00000078586+ENSRNOT00000018556; num 025; gene_set ENSRNOG00000013436
chr1	ScalaUtils	splice_site	15974768	16100581	.	-	.	gene_id ENSRNOG00000013436; tx_set ENSRNOT00000018556; num 026; gene_set ENSRNOG00000013436
chr1	ScalaUtils	splice_site	15974768	16109238	.	-	.	gene_id ENSRNOG00000013436; tx_set ENSRNOT00000078586; num 027; gene_set ENSRNOG00000013436
chr1	ScalaUtils	splice_site	16100621	16109238	.	-	.	gene_id ENSRNOG00000013436; tx_set ENSRNOT00000018556; num 028; gene_set ENSRNOG00000013436
chr1	ScalaUtils	splice_site	16109300	16203792	.	-	.	gene_id ENSRNOG00000013436; tx_set ENSRNOT00000078586+ENSRNOT00000018556; num 029; gene_set ENSRNOG00000013436
chr1	ScalaUtils	novel_splice_site	15974768	16040638	.	-	.	gene_id ENSRNOG00000013436; tx_set UNKNOWN_TX; num 030; gene_set UNKNOWN_GENE_SET
chr1	ScalaUtils	aggregate_gene	16449176	16463107	.	+	.	gene_id ENSRNOG00000053617; tx_set ENSRNOT00000081799; num 000; aggregateGeneStrand +; geneCt 1; tx_ct 1; tx_strands +
chr1	ScalaUtils	exonic_part	16449176	16449261	.	+	.	gene_id ENSRNOG00000053617; tx_set ENSRNOT00000081799; num 001; gene_set ENSRNOG00000053617
chr1	ScalaUtils	exonic_part	16462754	16463107	.	+	.	gene_id ENSRNOG00000053617; tx_set ENSRNOT00000081799; num 002; gene_set ENSRNOG00000053617
chr1	ScalaUtils	splice_site	16449262	16462753	.	+	.	gene_id ENSRNOG00000053617; tx_set ENSRNOT00000081799; num 003; gene_set ENSRNOG00000053617
chr1	ScalaUtils	aggregate_gene	16478127	16601769	.	+	.	gene_id ENSRNOG00000013969; tx_set ENSRNOT00000019076; num 000; aggregateGeneStrand +; geneCt 1; tx_ct 1; tx_strands +
chr1	ScalaUtils	exonic_part	16478127	16478440	.	+	.	gene_id ENSRNOG00000013969; tx_set ENSRNOT00000019076; num 001; gene_set ENSRNOG00000013969
chr1	ScalaUtils	exonic_part	16480950	16481119	.	+	.	gene_id ENSRNOG00000013969; tx_set ENSRNOT00000019076; num 002; gene_set ENSRNOG00000013969
chr1	ScalaUtils	exonic_part	16481554	16481579	.	+	.	gene_id ENSRNOG00000013969; tx_set ENSRNOT00000019076; num 003; gene_set ENSRNOG00000013969
chr1	ScalaUtils	exonic_part	16481581	16481774	.	+	.	gene_id ENSRNOG00000013969; tx_set ENSRNOT00000019076; num 004; gene_set ENSRNOG00000013969
chr1	ScalaUtils	exonic_part	16483395	16483587	.	+	.	gene_id ENSRNOG00000013969; tx_set ENSRNOT00000019076; num 005; gene_set ENSRNOG00000013969
chr1	ScalaUtils	exonic_part	16483805	16483900	.	+	.	gene_id ENSRNOG00000013969; tx_set ENSRNOT00000019076; num 006; gene_set ENSRNOG00000013969
chr1	ScalaUtils	exonic_part	16487088	16487273	.	+	.	gene_id ENSRNOG00000013969; tx_set ENSRNOT00000019076; num 007; gene_set ENSRNOG00000013969
chr1	ScalaUtils	exonic_part	16488582	16488734	.	+	.	gene_id ENSRNOG00000013969; tx_set ENSRNOT00000019076; num 008; gene_set ENSRNOG00000013969
chr1	ScalaUtils	exonic_part	16489786	16489918	.	+	.	gene_id ENSRNOG00000013969; tx_set ENSRNOT00000019076; num 009; gene_set ENSRNOG00000013969
chr1	ScalaUtils	exonic_part	16492929	16493052	.	+	.	gene_id ENSRNOG00000013969; tx_set ENSRNOT00000019076; num 010; gene_set ENSRNOG00000013969
chr1	ScalaUtils	exonic_part	16494651	16494880	.	+	.	gene_id ENSRNOG00000013969; tx_set ENSRNOT00000019076; num 011; gene_set ENSRNOG00000013969
chr1	ScalaUtils	exonic_part	16496361	16496467	.	+	.	gene_id ENSRNOG00000013969; tx_set ENSRNOT00000019076; num 012; gene_set ENSRNOG00000013969
chr1	ScalaUtils	exonic_part	16499951	16500069	.	+	.	gene_id ENSRNOG00000013969; tx_set ENSRNOT00000019076; num 013; gene_set ENSRNOG00000013969
chr1	ScalaUtils	exonic_part	16501897	16502027	.	+	.	gene_id ENSRNOG00000013969; tx_set ENSRNOT00000019076; num 014; gene_set ENSRNOG00000013969
chr1	ScalaUtils	exonic_part	16503377	16503517	.	+	.	gene_id ENSRNOG00000013969; tx_set ENSRNOT00000019076; num 015; gene_set ENSRNOG00000013969
chr1	ScalaUtils	exonic_part	16514097	16514296	.	+	.	gene_id ENSRNOG00000013969; tx_set ENSRNOT00000019076; num 016; gene_set ENSRNOG00000013969
chr1	ScalaUtils	exonic_part	16520101	16520127	.	+	.	gene_id ENSRNOG00000013969; tx_set ENSRNOT00000019076; num 017; gene_set ENSRNOG00000013969
chr1	ScalaUtils	exonic_part	16530001	16530121	.	+	.	gene_id ENSRNOG00000013969; tx_set ENSRNOT00000019076; num 018; gene_set ENSRNOG00000013969
chr1	ScalaUtils	exonic_part	16561939	16561994	.	+	.	gene_id ENSRNOG00000013969; tx_set ENSRNOT00000019076; num 019; gene_set ENSRNOG00000013969
chr1	ScalaUtils	exonic_part	16578856	16579018	.	+	.	gene_id ENSRNOG00000013969; tx_set ENSRNOT00000019076; num 020; gene_set ENSRNOG00000013969
chr1	ScalaUtils	exonic_part	16582092	16582189	.	+	.	gene_id ENSRNOG00000013969; tx_set ENSRNOT00000019076; num 021; gene_set ENSRNOG00000013969
chr1	ScalaUtils	exonic_part	16596894	16596949	.	+	.	gene_id ENSRNOG00000013969; tx_set ENSRNOT00000019076; num 022; gene_set ENSRNOG00000013969
chr1	ScalaUtils	exonic_part	16601667	16601769	.	+	.	gene_id ENSRNOG00000013969; tx_set ENSRNOT00000019076; num 023; gene_set ENSRNOG00000013969
chr1	ScalaUtils	splice_site	16478441	16480949	.	+	.	gene_id ENSRNOG00000013969; tx_set ENSRNOT00000019076; num 024; gene_set ENSRNOG00000013969
chr1	ScalaUtils	splice_site	16481120	16481553	.	+	.	gene_id ENSRNOG00000013969; tx_set ENSRNOT00000019076; num 025; gene_set ENSRNOG00000013969
chr1	ScalaUtils	splice_site	16481580	16481580	.	+	.	gene_id ENSRNOG00000013969; tx_set ENSRNOT00000019076; num 026; gene_set ENSRNOG00000013969
chr1	ScalaUtils	splice_site	16481775	16483394	.	+	.	gene_id ENSRNOG00000013969; tx_set ENSRNOT00000019076; num 027; gene_set ENSRNOG00000013969
chr1	ScalaUtils	splice_site	16483588	16483804	.	+	.	gene_id ENSRNOG00000013969; tx_set ENSRNOT00000019076; num 028; gene_set ENSRNOG00000013969
chr1	ScalaUtils	splice_site	16483901	16487087	.	+	.	gene_id ENSRNOG00000013969; tx_set ENSRNOT00000019076; num 029; gene_set ENSRNOG00000013969
chr1	ScalaUtils	splice_site	16487274	16488581	.	+	.	gene_id ENSRNOG00000013969; tx_set ENSRNOT00000019076; num 030; gene_set ENSRNOG00000013969
chr1	ScalaUtils	splice_site	16488735	16489785	.	+	.	gene_id ENSRNOG00000013969; tx_set ENSRNOT00000019076; num 031; gene_set ENSRNOG00000013969
chr1	ScalaUtils	splice_site	16489919	16492928	.	+	.	gene_id ENSRNOG00000013969; tx_set ENSRNOT00000019076; num 032; gene_set ENSRNOG00000013969
chr1	ScalaUtils	splice_site	16493053	16494650	.	+	.	gene_id ENSRNOG00000013969; tx_set ENSRNOT00000019076; num 033; gene_set ENSRNOG00000013969
chr1	ScalaUtils	splice_site	16494881	16496360	.	+	.	gene_id ENSRNOG00000013969; tx_set ENSRNOT00000019076; num 034; gene_set ENSRNOG00000013969
chr1	ScalaUtils	splice_site	16496468	16499950	.	+	.	gene_id ENSRNOG00000013969; tx_set ENSRNOT00000019076; num 035; gene_set ENSRNOG00000013969
chr1	ScalaUtils	splice_site	16500070	16501896	.	+	.	gene_id ENSRNOG00000013969; tx_set ENSRNOT00000019076; num 036; gene_set ENSRNOG00000013969
chr1	ScalaUtils	splice_site	16502028	16503376	.	+	.	gene_id ENSRNOG00000013969; tx_set ENSRNOT00000019076; num 037; gene_set ENSRNOG00000013969
chr1	ScalaUtils	splice_site	16503518	16514096	.	+	.	gene_id ENSRNOG00000013969; tx_set ENSRNOT00000019076; num 038; gene_set ENSRNOG00000013969
chr1	ScalaUtils	splice_site	16514297	16520100	.	+	.	gene_id ENSRNOG00000013969; tx_set ENSRNOT00000019076; num 039; gene_set ENSRNOG00000013969
chr1	ScalaUtils	splice_site	16520128	16530000	.	+	.	gene_id ENSRNOG00000013969; tx_set ENSRNOT00000019076; num 040; gene_set ENSRNOG00000013969
chr1	ScalaUtils	splice_site	16530122	16561938	.	+	.	gene_id ENSRNOG00000013969; tx_set ENSRNOT00000019076; num 041; gene_set ENSRNOG00000013969
chr1	ScalaUtils	splice_site	16561995	16578855	.	+	.	gene_id ENSRNOG00000013969; tx_set ENSRNOT00000019076; num 042; gene_set ENSRNOG00000013969
chr1	ScalaUtils	splice_site	16579019	16582091	.	+	.	gene_id ENSRNOG00000013969; tx_set ENSRNOT00000019076; num 043; gene_set ENSRNOG00000013969
chr1	ScalaUtils	splice_site	16582190	16596893	.	+	.	gene_id ENSRNOG00000013969; tx_set ENSRNOT00000019076; num 044; gene_set ENSRNOG00000013969
chr1	ScalaUtils	splice_site	16596950	16601666	.	+	.	gene_id ENSRNOG00000013969; tx_set ENSRNOT00000019076; num 045; gene_set ENSRNOG00000013969
chr1	ScalaUtils	novel_splice_site	16490015	16492928	.	+	.	gene_id ENSRNOG00000013969; tx_set UNKNOWN_TX; num 046; gene_set UNKNOWN_GENE_SET
chr1	ScalaUtils	novel_splice_site	16514297	16530000	.	+	.	gene_id ENSRNOG00000013969; tx_set UNKNOWN_TX; num 047; gene_set UNKNOWN_GENE_SET
chr1	ScalaUtils	novel_splice_site	16561995	16578486	.	+	.	gene_id ENSRNOG00000013969; tx_set UNKNOWN_TX; num 048; gene_set UNKNOWN_GENE_SET
chr1	ScalaUtils	novel_splice_site	16578549	16578855	.	+	.	gene_id ENSRNOG00000013969; tx_set UNKNOWN_TX; num 049; gene_set UNKNOWN_GENE_SET
chr1	ScalaUtils	aggregate_gene	16659442	16687817	.	-	.	gene_id ENSRNOG00000055858; tx_set ENSRNOT00000081620+ENSRNOT00000091376; num 000; aggregateGeneStrand -; geneCt 1; tx_ct 2; tx_strands -,-
chr1	ScalaUtils	exonic_part	16659442	16659558	.	-	.	gene_id ENSRNOG00000055858; tx_set ENSRNOT00000091376+ENSRNOT00000081620; num 001; gene_set ENSRNOG00000055858
chr1	ScalaUtils	exonic_part	16670422	16670529	.	-	.	gene_id ENSRNOG00000055858; tx_set ENSRNOT00000091376+ENSRNOT00000081620; num 002; gene_set ENSRNOG00000055858
chr1	ScalaUtils	exonic_part	16671749	16671859	.	-	.	gene_id ENSRNOG00000055858; tx_set ENSRNOT00000091376+ENSRNOT00000081620; num 003; gene_set ENSRNOG00000055858
chr1	ScalaUtils	exonic_part	16672950	16673075	.	-	.	gene_id ENSRNOG00000055858; tx_set ENSRNOT00000091376+ENSRNOT00000081620; num 004; gene_set ENSRNOG00000055858
chr1	ScalaUtils	exonic_part	16673163	16673277	.	-	.	gene_id ENSRNOG00000055858; tx_set ENSRNOT00000091376+ENSRNOT00000081620; num 005; gene_set ENSRNOG00000055858
chr1	ScalaUtils	exonic_part	16674124	16674257	.	-	.	gene_id ENSRNOG00000055858; tx_set ENSRNOT00000091376+ENSRNOT00000081620; num 006; gene_set ENSRNOG00000055858
chr1	ScalaUtils	exonic_part	16675909	16676247	.	-	.	gene_id ENSRNOG00000055858; tx_set ENSRNOT00000091376; num 007; gene_set ENSRNOG00000055858
chr1	ScalaUtils	exonic_part	16677106	16677360	.	-	.	gene_id ENSRNOG00000055858; tx_set ENSRNOT00000091376+ENSRNOT00000081620; num 008; gene_set ENSRNOG00000055858
chr1	ScalaUtils	exonic_part	16679123	16679227	.	-	.	gene_id ENSRNOG00000055858; tx_set ENSRNOT00000091376+ENSRNOT00000081620; num 009; gene_set ENSRNOG00000055858
chr1	ScalaUtils	exonic_part	16679573	16679653	.	-	.	gene_id ENSRNOG00000055858; tx_set ENSRNOT00000091376+ENSRNOT00000081620; num 010; gene_set ENSRNOG00000055858
chr1	ScalaUtils	exonic_part	16680925	16680972	.	-	.	gene_id ENSRNOG00000055858; tx_set ENSRNOT00000091376+ENSRNOT00000081620; num 011; gene_set ENSRNOG00000055858
chr1	ScalaUtils	exonic_part	16680975	16681025	.	-	.	gene_id ENSRNOG00000055858; tx_set ENSRNOT00000091376+ENSRNOT00000081620; num 012; gene_set ENSRNOG00000055858
chr1	ScalaUtils	exonic_part	16681027	16681050	.	-	.	gene_id ENSRNOG00000055858; tx_set ENSRNOT00000091376+ENSRNOT00000081620; num 013; gene_set ENSRNOG00000055858
chr1	ScalaUtils	exonic_part	16681052	16681117	.	-	.	gene_id ENSRNOG00000055858; tx_set ENSRNOT00000091376+ENSRNOT00000081620; num 014; gene_set ENSRNOG00000055858
chr1	ScalaUtils	exonic_part	16681120	16681150	.	-	.	gene_id ENSRNOG00000055858; tx_set ENSRNOT00000091376+ENSRNOT00000081620; num 015; gene_set ENSRNOG00000055858
chr1	ScalaUtils	exonic_part	16683903	16684123	.	-	.	gene_id ENSRNOG00000055858; tx_set ENSRNOT00000091376+ENSRNOT00000081620; num 016; gene_set ENSRNOG00000055858
chr1	ScalaUtils	exonic_part	16684348	16684440	.	-	.	gene_id ENSRNOG00000055858; tx_set ENSRNOT00000091376+ENSRNOT00000081620; num 017; gene_set ENSRNOG00000055858
chr1	ScalaUtils	exonic_part	16686038	16686109	.	-	.	gene_id ENSRNOG00000055858; tx_set ENSRNOT00000091376+ENSRNOT00000081620; num 018; gene_set ENSRNOG00000055858
chr1	ScalaUtils	exonic_part	16687698	16687817	.	-	.	gene_id ENSRNOG00000055858; tx_set ENSRNOT00000091376+ENSRNOT00000081620; num 019; gene_set ENSRNOG00000055858
chr1	ScalaUtils	splice_site	16659559	16670421	.	-	.	gene_id ENSRNOG00000055858; tx_set ENSRNOT00000091376+ENSRNOT00000081620; num 020; gene_set ENSRNOG00000055858
chr1	ScalaUtils	splice_site	16670530	16671748	.	-	.	gene_id ENSRNOG00000055858; tx_set ENSRNOT00000091376+ENSRNOT00000081620; num 021; gene_set ENSRNOG00000055858
chr1	ScalaUtils	splice_site	16671860	16672949	.	-	.	gene_id ENSRNOG00000055858; tx_set ENSRNOT00000091376+ENSRNOT00000081620; num 022; gene_set ENSRNOG00000055858
chr1	ScalaUtils	splice_site	16673076	16673162	.	-	.	gene_id ENSRNOG00000055858; tx_set ENSRNOT00000091376+ENSRNOT00000081620; num 023; gene_set ENSRNOG00000055858
chr1	ScalaUtils	splice_site	16673278	16674123	.	-	.	gene_id ENSRNOG00000055858; tx_set ENSRNOT00000091376+ENSRNOT00000081620; num 024; gene_set ENSRNOG00000055858
chr1	ScalaUtils	splice_site	16674258	16675908	.	-	.	gene_id ENSRNOG00000055858; tx_set ENSRNOT00000091376; num 025; gene_set ENSRNOG00000055858
chr1	ScalaUtils	splice_site	16674258	16677105	.	-	.	gene_id ENSRNOG00000055858; tx_set ENSRNOT00000081620; num 026; gene_set ENSRNOG00000055858
chr1	ScalaUtils	splice_site	16676248	16677105	.	-	.	gene_id ENSRNOG00000055858; tx_set ENSRNOT00000091376; num 027; gene_set ENSRNOG00000055858
chr1	ScalaUtils	splice_site	16677361	16679122	.	-	.	gene_id ENSRNOG00000055858; tx_set ENSRNOT00000091376+ENSRNOT00000081620; num 028; gene_set ENSRNOG00000055858
chr1	ScalaUtils	splice_site	16679228	16679572	.	-	.	gene_id ENSRNOG00000055858; tx_set ENSRNOT00000091376+ENSRNOT00000081620; num 029; gene_set ENSRNOG00000055858
chr1	ScalaUtils	splice_site	16679654	16680924	.	-	.	gene_id ENSRNOG00000055858; tx_set ENSRNOT00000091376+ENSRNOT00000081620; num 030; gene_set ENSRNOG00000055858
chr1	ScalaUtils	splice_site	16680973	16680974	.	-	.	gene_id ENSRNOG00000055858; tx_set ENSRNOT00000091376+ENSRNOT00000081620; num 031; gene_set ENSRNOG00000055858
chr1	ScalaUtils	splice_site	16681026	16681026	.	-	.	gene_id ENSRNOG00000055858; tx_set ENSRNOT00000091376+ENSRNOT00000081620; num 032; gene_set ENSRNOG00000055858
chr1	ScalaUtils	splice_site	16681051	16681051	.	-	.	gene_id ENSRNOG00000055858; tx_set ENSRNOT00000091376+ENSRNOT00000081620; num 033; gene_set ENSRNOG00000055858
chr1	ScalaUtils	splice_site	16681118	16681119	.	-	.	gene_id ENSRNOG00000055858; tx_set ENSRNOT00000091376+ENSRNOT00000081620; num 034; gene_set ENSRNOG00000055858
chr1	ScalaUtils	splice_site	16681151	16683902	.	-	.	gene_id ENSRNOG00000055858; tx_set ENSRNOT00000091376+ENSRNOT00000081620; num 035; gene_set ENSRNOG00000055858
chr1	ScalaUtils	splice_site	16684124	16684347	.	-	.	gene_id ENSRNOG00000055858; tx_set ENSRNOT00000091376+ENSRNOT00000081620; num 036; gene_set ENSRNOG00000055858
chr1	ScalaUtils	splice_site	16684441	16686037	.	-	.	gene_id ENSRNOG00000055858; tx_set ENSRNOT00000091376+ENSRNOT00000081620; num 037; gene_set ENSRNOG00000055858
chr1	ScalaUtils	splice_site	16686110	16687697	.	-	.	gene_id ENSRNOG00000055858; tx_set ENSRNOT00000091376+ENSRNOT00000081620; num 038; gene_set ENSRNOG00000055858
chr1	ScalaUtils	aggregate_gene	16819170	16896219	.	+	.	gene_id ENSRNOG00000014531; tx_set ENSRNOT00000019734+ENSRNOT00000086756; num 000; aggregateGeneStrand +; geneCt 1; tx_ct 2; tx_strands +,+
chr1	ScalaUtils	exonic_part	16819170	16819248	.	+	.	gene_id ENSRNOG00000014531; tx_set ENSRNOT00000019734; num 001; gene_set ENSRNOG00000014531
chr1	ScalaUtils	exonic_part	16819249	16819291	.	+	.	gene_id ENSRNOG00000014531; tx_set ENSRNOT00000019734+ENSRNOT00000086756; num 002; gene_set ENSRNOG00000014531
chr1	ScalaUtils	exonic_part	16822404	16822462	.	+	.	gene_id ENSRNOG00000014531; tx_set ENSRNOT00000019734+ENSRNOT00000086756; num 003; gene_set ENSRNOG00000014531
chr1	ScalaUtils	exonic_part	16822463	16822463	.	+	.	gene_id ENSRNOG00000014531; tx_set ENSRNOT00000086756; num 004; gene_set ENSRNOG00000014531
chr1	ScalaUtils	exonic_part	16822464	16822464	.	+	.	gene_id ENSRNOG00000014531; tx_set ENSRNOT00000019734+ENSRNOT00000086756; num 005; gene_set ENSRNOG00000014531
chr1	ScalaUtils	exonic_part	16822465	16822470	.	+	.	gene_id ENSRNOG00000014531; tx_set ENSRNOT00000019734; num 006; gene_set ENSRNOG00000014531
chr1	ScalaUtils	exonic_part	16823688	16823692	.	+	.	gene_id ENSRNOG00000014531; tx_set ENSRNOT00000086756; num 007; gene_set ENSRNOG00000014531
chr1	ScalaUtils	exonic_part	16827565	16827678	.	+	.	gene_id ENSRNOG00000014531; tx_set ENSRNOT00000019734+ENSRNOT00000086756; num 008; gene_set ENSRNOG00000014531
chr1	ScalaUtils	exonic_part	16830465	16830659	.	+	.	gene_id ENSRNOG00000014531; tx_set ENSRNOT00000019734+ENSRNOT00000086756; num 009; gene_set ENSRNOG00000014531
chr1	ScalaUtils	exonic_part	16859056	16859155	.	+	.	gene_id ENSRNOG00000014531; tx_set ENSRNOT00000019734+ENSRNOT00000086756; num 010; gene_set ENSRNOG00000014531
chr1	ScalaUtils	exonic_part	16863791	16864056	.	+	.	gene_id ENSRNOG00000014531; tx_set ENSRNOT00000019734+ENSRNOT00000086756; num 011; gene_set ENSRNOG00000014531
chr1	ScalaUtils	exonic_part	16864464	16864629	.	+	.	gene_id ENSRNOG00000014531; tx_set ENSRNOT00000019734+ENSRNOT00000086756; num 012; gene_set ENSRNOG00000014531
chr1	ScalaUtils	exonic_part	16867020	16867137	.	+	.	gene_id ENSRNOG00000014531; tx_set ENSRNOT00000019734+ENSRNOT00000086756; num 013; gene_set ENSRNOG00000014531
chr1	ScalaUtils	exonic_part	16869106	16869252	.	+	.	gene_id ENSRNOG00000014531; tx_set ENSRNOT00000019734+ENSRNOT00000086756; num 014; gene_set ENSRNOG00000014531
chr1	ScalaUtils	exonic_part	16870681	16870755	.	+	.	gene_id ENSRNOG00000014531; tx_set ENSRNOT00000019734+ENSRNOT00000086756; num 015; gene_set ENSRNOG00000014531
chr1	ScalaUtils	exonic_part	16872734	16872851	.	+	.	gene_id ENSRNOG00000014531; tx_set ENSRNOT00000019734+ENSRNOT00000086756; num 016; gene_set ENSRNOG00000014531
chr1	ScalaUtils	exonic_part	16873329	16873397	.	+	.	gene_id ENSRNOG00000014531; tx_set ENSRNOT00000019734+ENSRNOT00000086756; num 017; gene_set ENSRNOG00000014531
chr1	ScalaUtils	exonic_part	16875650	16875754	.	+	.	gene_id ENSRNOG00000014531; tx_set ENSRNOT00000019734+ENSRNOT00000086756; num 018; gene_set ENSRNOG00000014531
chr1	ScalaUtils	exonic_part	16879146	16879236	.	+	.	gene_id ENSRNOG00000014531; tx_set ENSRNOT00000019734+ENSRNOT00000086756; num 019; gene_set ENSRNOG00000014531
chr1	ScalaUtils	exonic_part	16879390	16879498	.	+	.	gene_id ENSRNOG00000014531; tx_set ENSRNOT00000019734+ENSRNOT00000086756; num 020; gene_set ENSRNOG00000014531
chr1	ScalaUtils	exonic_part	16892644	16892744	.	+	.	gene_id ENSRNOG00000014531; tx_set ENSRNOT00000019734+ENSRNOT00000086756; num 021; gene_set ENSRNOG00000014531
chr1	ScalaUtils	exonic_part	16894950	16895094	.	+	.	gene_id ENSRNOG00000014531; tx_set ENSRNOT00000019734+ENSRNOT00000086756; num 022; gene_set ENSRNOG00000014531
chr1	ScalaUtils	exonic_part	16895639	16895650	.	+	.	gene_id ENSRNOG00000014531; tx_set ENSRNOT00000019734+ENSRNOT00000086756; num 023; gene_set ENSRNOG00000014531
chr1	ScalaUtils	exonic_part	16895651	16896219	.	+	.	gene_id ENSRNOG00000014531; tx_set ENSRNOT00000019734; num 024; gene_set ENSRNOG00000014531
chr1	ScalaUtils	splice_site	16819292	16822403	.	+	.	gene_id ENSRNOG00000014531; tx_set ENSRNOT00000019734+ENSRNOT00000086756; num 025; gene_set ENSRNOG00000014531
chr1	ScalaUtils	splice_site	16822463	16822463	.	+	.	gene_id ENSRNOG00000014531; tx_set ENSRNOT00000019734; num 026; gene_set ENSRNOG00000014531
chr1	ScalaUtils	splice_site	16822465	16823687	.	+	.	gene_id ENSRNOG00000014531; tx_set ENSRNOT00000086756; num 027; gene_set ENSRNOG00000014531
chr1	ScalaUtils	splice_site	16822471	16827564	.	+	.	gene_id ENSRNOG00000014531; tx_set ENSRNOT00000019734; num 028; gene_set ENSRNOG00000014531
chr1	ScalaUtils	splice_site	16823693	16827564	.	+	.	gene_id ENSRNOG00000014531; tx_set ENSRNOT00000086756; num 029; gene_set ENSRNOG00000014531
chr1	ScalaUtils	splice_site	16827679	16830464	.	+	.	gene_id ENSRNOG00000014531; tx_set ENSRNOT00000019734+ENSRNOT00000086756; num 030; gene_set ENSRNOG00000014531
chr1	ScalaUtils	splice_site	16830660	16859055	.	+	.	gene_id ENSRNOG00000014531; tx_set ENSRNOT00000019734+ENSRNOT00000086756; num 031; gene_set ENSRNOG00000014531
chr1	ScalaUtils	splice_site	16859156	16863790	.	+	.	gene_id ENSRNOG00000014531; tx_set ENSRNOT00000019734+ENSRNOT00000086756; num 032; gene_set ENSRNOG00000014531
chr1	ScalaUtils	splice_site	16864057	16864463	.	+	.	gene_id ENSRNOG00000014531; tx_set ENSRNOT00000019734+ENSRNOT00000086756; num 033; gene_set ENSRNOG00000014531
chr1	ScalaUtils	splice_site	16864630	16867019	.	+	.	gene_id ENSRNOG00000014531; tx_set ENSRNOT00000019734+ENSRNOT00000086756; num 034; gene_set ENSRNOG00000014531
chr1	ScalaUtils	splice_site	16867138	16869105	.	+	.	gene_id ENSRNOG00000014531; tx_set ENSRNOT00000019734+ENSRNOT00000086756; num 035; gene_set ENSRNOG00000014531
chr1	ScalaUtils	splice_site	16869253	16870680	.	+	.	gene_id ENSRNOG00000014531; tx_set ENSRNOT00000019734+ENSRNOT00000086756; num 036; gene_set ENSRNOG00000014531
chr1	ScalaUtils	splice_site	16870756	16872733	.	+	.	gene_id ENSRNOG00000014531; tx_set ENSRNOT00000019734+ENSRNOT00000086756; num 037; gene_set ENSRNOG00000014531
chr1	ScalaUtils	splice_site	16872852	16873328	.	+	.	gene_id ENSRNOG00000014531; tx_set ENSRNOT00000019734+ENSRNOT00000086756; num 038; gene_set ENSRNOG00000014531
chr1	ScalaUtils	splice_site	16873398	16875649	.	+	.	gene_id ENSRNOG00000014531; tx_set ENSRNOT00000019734+ENSRNOT00000086756; num 039; gene_set ENSRNOG00000014531
chr1	ScalaUtils	splice_site	16875755	16879145	.	+	.	gene_id ENSRNOG00000014531; tx_set ENSRNOT00000019734+ENSRNOT00000086756; num 040; gene_set ENSRNOG00000014531
chr1	ScalaUtils	splice_site	16879237	16879389	.	+	.	gene_id ENSRNOG00000014531; tx_set ENSRNOT00000019734+ENSRNOT00000086756; num 041; gene_set ENSRNOG00000014531
chr1	ScalaUtils	splice_site	16879499	16892643	.	+	.	gene_id ENSRNOG00000014531; tx_set ENSRNOT00000019734+ENSRNOT00000086756; num 042; gene_set ENSRNOG00000014531
chr1	ScalaUtils	splice_site	16892745	16894949	.	+	.	gene_id ENSRNOG00000014531; tx_set ENSRNOT00000019734+ENSRNOT00000086756; num 043; gene_set ENSRNOG00000014531
chr1	ScalaUtils	splice_site	16895095	16895638	.	+	.	gene_id ENSRNOG00000014531; tx_set ENSRNOT00000019734+ENSRNOT00000086756; num 044; gene_set ENSRNOG00000014531
chr1	ScalaUtils	novel_splice_site	16830660	16831857	.	+	.	gene_id ENSRNOG00000014531; tx_set UNKNOWN_TX; num 045; gene_set UNKNOWN_GENE_SET
chr1	ScalaUtils	novel_splice_site	16830660	16859046	.	+	.	gene_id ENSRNOG00000014531; tx_set UNKNOWN_TX; num 046; gene_set UNKNOWN_GENE_SET
chr1	ScalaUtils	novel_splice_site	16831853	16859046	.	+	.	gene_id ENSRNOG00000014531; tx_set UNKNOWN_TX; num 047; gene_set UNKNOWN_GENE_SET
chr1	ScalaUtils	novel_splice_site	16832074	16859046	.	+	.	gene_id ENSRNOG00000014531; tx_set UNKNOWN_TX; num 048; gene_set UNKNOWN_GENE_SET
chr1	ScalaUtils	novel_splice_site	16855375	16855404	.	+	.	gene_id ENSRNOG00000014531; tx_set UNKNOWN_TX; num 049; gene_set UNKNOWN_GENE_SET
chr1	ScalaUtils	novel_splice_site	16859156	16859877	.	+	.	gene_id ENSRNOG00000014531; tx_set UNKNOWN_TX; num 050; gene_set UNKNOWN_GENE_SET
chr1	ScalaUtils	aggregate_gene	16910069	16930481	.	+	.	gene_id ENSRNOG00000014907; tx_set ENSRNOT00000020015; num 000; aggregateGeneStrand +; geneCt 1; tx_ct 1; tx_strands +
chr1	ScalaUtils	exonic_part	16910069	16910262	.	+	.	gene_id ENSRNOG00000014907; tx_set ENSRNOT00000020015; num 001; gene_set ENSRNOG00000014907
chr1	ScalaUtils	exonic_part	16913294	16913441	.	+	.	gene_id ENSRNOG00000014907; tx_set ENSRNOT00000020015; num 002; gene_set ENSRNOG00000014907
chr1	ScalaUtils	exonic_part	16914744	16914899	.	+	.	gene_id ENSRNOG00000014907; tx_set ENSRNOT00000020015; num 003; gene_set ENSRNOG00000014907
chr1	ScalaUtils	exonic_part	16916103	16916252	.	+	.	gene_id ENSRNOG00000014907; tx_set ENSRNOT00000020015; num 004; gene_set ENSRNOG00000014907
chr1	ScalaUtils	exonic_part	16921677	16921933	.	+	.	gene_id ENSRNOG00000014907; tx_set ENSRNOT00000020015; num 005; gene_set ENSRNOG00000014907
chr1	ScalaUtils	exonic_part	16925491	16925652	.	+	.	gene_id ENSRNOG00000014907; tx_set ENSRNOT00000020015; num 006; gene_set ENSRNOG00000014907
chr1	ScalaUtils	exonic_part	16928852	16930481	.	+	.	gene_id ENSRNOG00000014907; tx_set ENSRNOT00000020015; num 007; gene_set ENSRNOG00000014907
chr1	ScalaUtils	splice_site	16910263	16913293	.	+	.	gene_id ENSRNOG00000014907; tx_set ENSRNOT00000020015; num 008; gene_set ENSRNOG00000014907
chr1	ScalaUtils	splice_site	16913442	16914743	.	+	.	gene_id ENSRNOG00000014907; tx_set ENSRNOT00000020015; num 009; gene_set ENSRNOG00000014907
chr1	ScalaUtils	splice_site	16914900	16916102	.	+	.	gene_id ENSRNOG00000014907; tx_set ENSRNOT00000020015; num 010; gene_set ENSRNOG00000014907
chr1	ScalaUtils	splice_site	16916253	16921676	.	+	.	gene_id ENSRNOG00000014907; tx_set ENSRNOT00000020015; num 011; gene_set ENSRNOG00000014907
chr1	ScalaUtils	splice_site	16921934	16925490	.	+	.	gene_id ENSRNOG00000014907; tx_set ENSRNOT00000020015; num 012; gene_set ENSRNOG00000014907
chr1	ScalaUtils	splice_site	16925653	16928851	.	+	.	gene_id ENSRNOG00000014907; tx_set ENSRNOT00000020015; num 013; gene_set ENSRNOG00000014907
chr1	ScalaUtils	aggregate_gene	16958481	16967945	.	-	.	gene_id ENSRNOG00000052464; tx_set ENSRNOT00000084087; num 000; aggregateGeneStrand -; geneCt 1; tx_ct 1; tx_strands -
chr1	ScalaUtils	exonic_part	16958481	16958788	.	-	.	gene_id ENSRNOG00000052464; tx_set ENSRNOT00000084087; num 001; gene_set ENSRNOG00000052464
chr1	ScalaUtils	exonic_part	16960846	16961082	.	-	.	gene_id ENSRNOG00000052464; tx_set ENSRNOT00000084087; num 002; gene_set ENSRNOG00000052464
chr1	ScalaUtils	exonic_part	16965390	16965526	.	-	.	gene_id ENSRNOG00000052464; tx_set ENSRNOT00000084087; num 003; gene_set ENSRNOG00000052464
chr1	ScalaUtils	exonic_part	16965982	16966166	.	-	.	gene_id ENSRNOG00000052464; tx_set ENSRNOT00000084087; num 004; gene_set ENSRNOG00000052464
chr1	ScalaUtils	exonic_part	16967723	16967945	.	-	.	gene_id ENSRNOG00000052464; tx_set ENSRNOT00000084087; num 005; gene_set ENSRNOG00000052464
chr1	ScalaUtils	splice_site	16958789	16960845	.	-	.	gene_id ENSRNOG00000052464; tx_set ENSRNOT00000084087; num 006; gene_set ENSRNOG00000052464
chr1	ScalaUtils	splice_site	16961083	16965389	.	-	.	gene_id ENSRNOG00000052464; tx_set ENSRNOT00000084087; num 007; gene_set ENSRNOG00000052464
[truncated: 479,010 more rows]
