# Supplementary material for: Alternative Isoform Analysis of Ttc8 Expression in the Rat Pineal Gland Using a Multi-Platform Sequencing Approach Reveals Neural Regulation
Source: PLoS One. 2016 Sep 29;11(9):e0163590. doi: 10.1371/journal.pone.0163590 (PMC5042479; doi:10.1371/journal.pone.0163590)
Supplement: S6 Dataset — This includes all theoretical isoforms that had one or more perfect, full-length matches in the PacBio dataset. Also included is the GenBank accession numbers for each isoform. (XLSX) [file pone.0163590.s007.xlsx]

## Sheet: submit.GenBank.iso.v3
PERMID	ID.wPrimer	majorID	finalLabel	VariantSet	opt.1	opt.1.wPrimer	opt.2	opt.3	opt.4	CT.total	CT.perf	CT.align	CT.perf.P	CT.perf.M	isLegalPrimerPair	isMajor	isMajorIR	exons	rawPermutationID	exons.1	exons.2	exons.3	exons.4	TXID	LEN	exonLists	exonSpans	txLens		GENBANKID
PERM_235	PERM_235	1	1	B.B.B.A	B	B	B	B	A	20718	10390	10328	7776	2614	TRUE	TRUE	FALSE	002F1,053,003,004,005,006,007,009,010,057	PERM_235	1-2a-2-3	-4	-26	-9a	Ttc8TX-1-2a-2-3-4-5-6-7-8-9a	938	-1-2a-2-3-4-5-6-7-8-9a-	,1_155_exon1,156_185_exon2a,186_306_exon2,307_370_exon3,371_530_exon4,531_620_exon5,621_665_exon6,666_751_exon7,752_839_exon8,840_938_exon9a	938	Ttc8TX-1-2a-2-3-4-5-6-7-8-9a	KX218320	TRUE
PERM_236	PERM_236	2	2	B.B.B.B	B	B	B	B	B	7448	3695	3753	2735	960	TRUE	TRUE	FALSE	002F1,053,003,004,005,006,007,009,010,056,057	PERM_236	1-2a-2-3	-4	-26	-9b	Ttc8TX-1-2a-2-3-4-5-6-7-8-9b	1005	-1-2a-2-3-4-5-6-7-8-9b-	,1_155_exon1,156_185_exon2a,186_306_exon2,307_370_exon3,371_530_exon4,531_620_exon5,621_665_exon6,666_751_exon7,752_839_exon8,840_1005_exon9b	1005	Ttc8TX-1-2a-2-3-4-5-6-7-8-9b	KX218321	TRUE
PERM_240	PERM_240	3	3	B.B.B.(A.A.B.B)	B	B	B	B	(A.A.B.B)	11415	1630	9785	1099	531	TRUE	TRUE	FALSE	002F1,053,003,004,005,006,007,009,010,011,012,013,014,061,015,016,017R1	PERM_240	1-2a-2-3	-4	-26	-69	Ttc8TX-1-2a-2-3-4-5-6-7-8-9-10-11-12-13-14	2151	-1-2a-2-3-4-5-6-7-8-9-10-11-12-13-14-	,1_155_exon1,156_185_exon2a,186_306_exon2,307_370_exon3,371_530_exon4,531_620_exon5,621_665_exon6,666_751_exon7,752_839_exon8,840_950_exon9,951_1090_exon10,1091_1265_exon11,1266_1388_exon12,1389_1472_exon13,1473_2151_exon14	2151	Ttc8TX-1-2a-2-3-4-5-6-7-8-9-10-11-12-13-14	KX218322	TRUE
PERM_217	PERM_217	4	4	B.B.A.A	B	B	B	A	A	386	202	184	153	49	TRUE	TRUE	FALSE	002F1,053,003,004,005,006,007,010,057	PERM_217	1-2a-2-3	-4	-19	-9a	Ttc8TX-1-2a-2-3-4-5-6-8-9a	852	-1-2a-2-3-4-5-6-8-9a-	,1_155_exon1,156_185_exon2a,186_306_exon2,307_370_exon3,371_530_exon4,531_620_exon5,621_665_exon6,666_753_exon8,754_852_exon9a	852	Ttc8TX-1-2a-2-3-4-5-6-8-9a	KX218323	TRUE
PERM_218	PERM_218	5	5	B.B.A.B	B	B	B	A	B	4	3	1	3	0	TRUE	TRUE	FALSE	002F1,053,003,004,005,006,007,010,056,057	PERM_218	1-2a-2-3	-4	-19	-9b	Ttc8TX-1-2a-2-3-4-5-6-8-9b	919	-1-2a-2-3-4-5-6-8-9b-	,1_155_exon1,156_185_exon2a,186_306_exon2,307_370_exon3,371_530_exon4,531_620_exon5,621_665_exon6,666_753_exon8,754_919_exon9b	919	Ttc8TX-1-2a-2-3-4-5-6-8-9b	KX218324	TRUE
PERM_73	PERM_73	7	7	A.B.B.A	A	A	B	B	A	3522	1422	2100	1095	327	TRUE	TRUE	FALSE	002F1,003,004,005,006,007,009,010,057	PERM_73	2003-01-02	-4	-26	-9a	Ttc8TX-1-2-3-4-5-6-7-8-9a	908	-1-2-3-4-5-6-7-8-9a-	,1_155_exon1,156_276_exon2,277_340_exon3,341_500_exon4,501_590_exon5,591_635_exon6,636_721_exon7,722_809_exon8,810_908_exon9a	908	Ttc8TX-1-2-3-4-5-6-7-8-9a	KX218325	TRUE
PERM_74	PERM_74	8	8	A.B.B.B	A	A	B	B	B	2123	917	1206	690	227	TRUE	TRUE	FALSE	002F1,003,004,005,006,007,009,010,056,057	PERM_74	2003-01-02	-4	-26	-9b	Ttc8TX-1-2-3-4-5-6-7-8-9b	975	-1-2-3-4-5-6-7-8-9b-	,1_155_exon1,156_276_exon2,277_340_exon3,341_500_exon4,501_590_exon5,591_635_exon6,636_721_exon7,722_809_exon8,810_975_exon9b	975	Ttc8TX-1-2-3-4-5-6-7-8-9b	KX218326	TRUE
PERM_55	PERM_55	10	10	A.B.A.A	A	A	B	A	A	239	111	128	85	26	TRUE	TRUE	FALSE	002F1,003,004,005,006,007,010,057	PERM_55	2003-01-02	-4	-19	-9a	Ttc8TX-1-2-3-4-5-6-8-9a	822	-1-2-3-4-5-6-8-9a-	,1_155_exon1,156_276_exon2,277_340_exon3,341_500_exon4,501_590_exon5,591_635_exon6,636_723_exon8,724_822_exon9a	822	Ttc8TX-1-2-3-4-5-6-8-9a	KX218327	TRUE
PERM_56	PERM_56	11	11	A.B.A.B	A	A	B	A	B	127	70	57	56	14	TRUE	TRUE	FALSE	002F1,003,004,005,006,007,010,056,057	PERM_56	2003-01-02	-4	-19	-9b	Ttc8TX-1-2-3-4-5-6-8-9b	889	-1-2-3-4-5-6-8-9b-	,1_155_exon1,156_276_exon2,277_340_exon3,341_500_exon4,501_590_exon5,591_635_exon6,636_723_exon8,724_889_exon9b	889	Ttc8TX-1-2-3-4-5-6-8-9b	KX218328	TRUE
PERM_397	PERM_397	13	13	D_F4.B.B.A	D_F4	D	B	B	A	22365	10601	11764	8113	2488	TRUE	TRUE	FALSE	054F4,054F3,004,005,006,007,009,010,057	PERM_721	3a-3	-4	-26	-9a	Ttc8TX-3a-3-4-5-6-7-8-9a	662	-3a-3-4-5-6-7-8-9a-	,1_30_exon3a,31_94_exon3,95_254_exon4,255_344_exon5,345_389_exon6,390_475_exon7,476_563_exon8,564_662_exon9a	662	Ttc8TX-3a-3-4-5-6-7-8-9a	KX218329	TRUE
PERM_398	PERM_398	14	14	D_F4.B.B.B	D_F4	D	B	B	B	6242	2798	3444	2117	681	TRUE	TRUE	FALSE	054F4,054F3,004,005,006,007,009,010,056,057	PERM_722	3a-3	-4	-26	-9b	Ttc8TX-3a-3-4-5-6-7-8-9b	729	-3a-3-4-5-6-7-8-9b-	,1_30_exon3a,31_94_exon3,95_254_exon4,255_344_exon5,345_389_exon6,390_475_exon7,476_563_exon8,564_729_exon9b	729	Ttc8TX-3a-3-4-5-6-7-8-9b	KX218330	TRUE
PERM_402	PERM_402	15	15	D_F3.B.B.(A.A.B.B)	D_F3	D	B	B	(A.A.B.B)	12821	2222	10599	1511	711	TRUE	TRUE	FALSE	054F3,004,005,006,007,009,010,011,012,013,014,061,015,016,017R1	PERM_564	3a-3	-4	-26	-69	Ttc8TX-3a-3-4-5-6-7-8-9-10-11-12-13-14	1871	-3a-3-4-5-6-7-8-9-10-11-12-13-14-	,1_26_exon3a,27_90_exon3,91_250_exon4,251_340_exon5,341_385_exon6,386_471_exon7,472_559_exon8,560_670_exon9,671_810_exon10,811_985_exon11,986_1108_exon12,1109_1192_exon13,1193_1871_exon14	1871	Ttc8TX-3a-3-4-5-6-7-8-9-10-11-12-13-14	KX218331	TRUE
PERM_379	PERM_379	16	16	D_F4.B.A.A	D_F4	D	B	A	A	356	170	186	128	42	TRUE	TRUE	FALSE	054F4,054F3,004,005,006,007,010,057	PERM_703	3a-3	-4	-19	-9a	Ttc8TX-3a-3-4-5-6-8-9a	576	-3a-3-4-5-6-8-9a-	,1_30_exon3a,31_94_exon3,95_254_exon4,255_344_exon5,345_389_exon6,390_477_exon8,478_576_exon9a	576	Ttc8TX-3a-3-4-5-6-8-9a	KX218332	TRUE
PERM_380	PERM_380	17	17	D_F4.B.A.B	D_F4	D	B	A	B	62	27	35	22	5	TRUE	TRUE	FALSE	054F4,054F3,004,005,006,007,010,056,057	PERM_704	3a-3	-4	-19	-9b	Ttc8TX-3a-3-4-5-6-8-9b	643	-3a-3-4-5-6-8-9b-	,1_30_exon3a,31_94_exon3,95_254_exon4,255_344_exon5,345_389_exon6,390_477_exon8,478_643_exon9b	643	Ttc8TX-3a-3-4-5-6-8-9b	KX218333	TRUE
PERM_384	PERM_384	18	18	D_F3.B.A.(A.A.B.B)	D_F3	D	B	A	(A.A.B.B)	674	194	480	127	67	TRUE	TRUE	FALSE	054F3,004,005,006,007,010,011,012,013,014,061,015,016,017R1	PERM_546	3a-3	-4	-19	-69	Ttc8TX-3a-3-4-5-6-8-9-10-11-12-13-14	1785	-3a-3-4-5-6-8-9-10-11-12-13-14-	,1_26_exon3a,27_90_exon3,91_250_exon4,251_340_exon5,341_385_exon6,386_473_exon8,474_584_exon9,585_724_exon10,725_899_exon11,900_1022_exon12,1023_1106_exon13,1107_1785_exon14	1785	Ttc8TX-3a-3-4-5-6-8-9-10-11-12-13-14	KX218334	TRUE
PERM_559	PERM_559	19	19	E_F6.B.B.A	E_F6	E	B	B	A	30284	13600	16684	10537	3063	TRUE	TRUE	FALSE	055F6,055F5,004,005,006,007,009,010,057	PERM_1045	3b	-4	-26	-9a	Ttc8TX-3b-4-5-6-7-8-9a	816	-3b-4-5-6-7-8-9a-	,1_248_exon3b,249_408_exon4,409_498_exon5,499_543_exon6,544_629_exon7,630_717_exon8,718_816_exon9a	816	Ttc8TX-3b-4-5-6-7-8-9a	KX218335	TRUE
PERM_560	PERM_560	20	20	E_F6.B.B.B	E_F6	E	B	B	B	6442	2947	3495	2263	684	TRUE	TRUE	FALSE	055F6,055F5,004,005,006,007,009,010,056,057	PERM_1046	3b	-4	-26	-9b	Ttc8TX-3b-4-5-6-7-8-9b	883	-3b-4-5-6-7-8-9b-	,1_248_exon3b,249_408_exon4,409_498_exon5,499_543_exon6,544_629_exon7,630_717_exon8,718_883_exon9b	883	Ttc8TX-3b-4-5-6-7-8-9b	KX218336	TRUE
PERM_541	PERM_541	22	22	E_F6.B.A.A	E_F6	E	B	A	A	3097	1400	1697	1054	346	TRUE	TRUE	FALSE	055F6,055F5,004,005,006,007,010,057	PERM_1027	3b	-4	-19	-9a	Ttc8TX-3b-4-5-6-8-9a	730	-3b-4-5-6-8-9a-	,1_248_exon3b,249_408_exon4,409_498_exon5,499_543_exon6,544_631_exon8,632_730_exon9a	730	Ttc8TX-3b-4-5-6-8-9a	KX218337	TRUE
PERM_542	PERM_542	23	23	E_F6.B.A.B	E_F6	E	B	A	B	1706	801	905	629	172	TRUE	TRUE	FALSE	055F6,055F5,004,005,006,007,010,056,057	PERM_1028	3b	-4	-19	-9b	Ttc8TX-3b-4-5-6-8-9b	797	-3b-4-5-6-8-9b-	,1_248_exon3b,249_408_exon4,409_498_exon5,499_543_exon6,544_631_exon8,632_797_exon9b	797	Ttc8TX-3b-4-5-6-8-9b	KX218338	TRUE
PERM_236-IR	PERM_236-IR	02-IR	02-IR	B.B.B	B	B	B	B	IR	1272	322	950	226	96	TRUE	FALSE	TRUE	002F1,053,003,004,005,006,007,009,010,IR1011,056,057	PERM_IR14	1-2a-2-3	-4	-26	-IR-9b	Ttc8TX-1-2a-2-3-4-5-6-7-8-IR-9b	1930	-1-2a-2-3-4-5-6-7-8-IR-9b-	,1_155_exon1,156_185_exon2a,186_306_exon2,307_370_exon3,371_530_exon4,531_620_exon5,621_665_exon6,666_751_exon7,752_839_exon8,840_1764_exonIR,1765_1930_exon9b	1930	Ttc8TX-1-2a-2-3-4-5-6-7-8-IR-9b	KX218339	TRUE
PERM_218-IR	PERM_218-IR	05-IR	05-IR	B.B.A	B	B	B	A	IR	316	62	254	38	24	TRUE	FALSE	TRUE	002F1,053,003,004,005,006,007,010,IR1011,056,057	PERM_IR13	1-2a-2-3	-4	-19	-IR-9b	Ttc8TX-1-2a-2-3-4-5-6-8-IR-9b	1844	-1-2a-2-3-4-5-6-8-IR-9b-	,1_155_exon1,156_185_exon2a,186_306_exon2,307_370_exon3,371_530_exon4,531_620_exon5,621_665_exon6,666_753_exon8,754_1678_exonIR,1679_1844_exon9b	1844	Ttc8TX-1-2a-2-3-4-5-6-8-IR-9b	KX218340	TRUE
PERM_74-IR	PERM_74-IR	08-IR	08-IR	A.B.B	A	A	B	B	IR	366	69	297	46	23	TRUE	FALSE	TRUE	002F1,003,004,005,006,007,009,010,IR1011,056,057	PERM_IR5	2003-01-02	-4	-26	-IR-9b	Ttc8TX-1-2-3-4-5-6-7-8-IR-9b	1900	-1-2-3-4-5-6-7-8-IR-9b-	,1_155_exon1,156_276_exon2,277_340_exon3,341_500_exon4,501_590_exon5,591_635_exon6,636_721_exon7,722_809_exon8,810_1734_exonIR,1735_1900_exon9b	1900	Ttc8TX-1-2-3-4-5-6-7-8-IR-9b	KX218341	TRUE
PERM_56-IR	PERM_56-IR	11-IR	11-IR	A.B.A	A	A	B	A	IR	117	35	82	23	12	TRUE	FALSE	TRUE	002F1,003,004,005,006,007,010,IR1011,056,057	PERM_IR4	2003-01-02	-4	-19	-IR-9b	Ttc8TX-1-2-3-4-5-6-8-IR-9b	1814	-1-2-3-4-5-6-8-IR-9b-	,1_155_exon1,156_276_exon2,277_340_exon3,341_500_exon4,501_590_exon5,591_635_exon6,636_723_exon8,724_1648_exonIR,1649_1814_exon9b	1814	Ttc8TX-1-2-3-4-5-6-8-IR-9b	KX218342	TRUE
PERM_398-IR	PERM_398-IR	14-IR	14-IR	D_F4.B.B	D_F4	D	B	B	IR	4669	1148	3521	792	356	TRUE	FALSE	TRUE	054F4,054F3,004,005,006,007,009,010,IR1011,056,057	PERM_IR41	3a-3	-4	-26	-IR-9b	Ttc8TX-3a-3-4-5-6-7-8-IR-9b	1654	-3a-3-4-5-6-7-8-IR-9b-	,1_30_exon3a,31_94_exon3,95_254_exon4,255_344_exon5,345_389_exon6,390_475_exon7,476_563_exon8,564_1488_exonIR,1489_1654_exon9b	1654	Ttc8TX-3a-3-4-5-6-7-8-IR-9b	KX218343	TRUE
PERM_380-IR	PERM_380-IR	17-IR	17-IR	D_F4.B.A	D_F4	D	B	A	IR	999	277	722	197	80	TRUE	FALSE	TRUE	054F4,054F3,004,005,006,007,010,IR1011,056,057	PERM_IR40	3a-3	-4	-19	-IR-9b	Ttc8TX-3a-3-4-5-6-8-IR-9b	1568	-3a-3-4-5-6-8-IR-9b-	,1_30_exon3a,31_94_exon3,95_254_exon4,255_344_exon5,345_389_exon6,390_477_exon8,478_1402_exonIR,1403_1568_exon9b	1568	Ttc8TX-3a-3-4-5-6-8-IR-9b	KX218344	TRUE
PERM_560-IR	PERM_560-IR	20-IR	20-IR	E_F6.B.B	E_F6	E	B	B	IR	14029	2850	11179	1870	980	TRUE	FALSE	TRUE	055F6,055F5,004,005,006,007,009,010,IR1011,056,057	PERM_IR59	3b	-4	-26	-IR-9b	Ttc8TX-3b-4-5-6-7-8-IR-9b	1808	-3b-4-5-6-7-8-IR-9b-	,1_248_exon3b,249_408_exon4,409_498_exon5,499_543_exon6,544_629_exon7,630_717_exon8,718_1642_exonIR,1643_1808_exon9b	1808	Ttc8TX-3b-4-5-6-7-8-IR-9b	KX218345	TRUE
PERM_542-IR	PERM_542-IR	23-IR	23-IR	E_F6.B.A	E_F6	E	B	A	IR	2296	526	1770	354	172	TRUE	FALSE	TRUE	055F6,055F5,004,005,006,007,010,IR1011,056,057	PERM_IR58	3b	-4	-19	-IR-9b	Ttc8TX-3b-4-5-6-8-IR-9b	1722	-3b-4-5-6-8-IR-9b-	,1_248_exon3b,249_408_exon4,409_498_exon5,499_543_exon6,544_631_exon8,632_1556_exonIR,1557_1722_exon9b	1722	Ttc8TX-3b-4-5-6-8-IR-9b	KX218346	TRUE
PERM_127	PERM_127	NA	PERM_127	A.C.B.A	A	A	C	B	A	2	1	1	1	0	TRUE	FALSE	FALSE	002F1,003,004,005,058,006,007,009,010,057	PERM_127	2003-01-02	-4a	-26	-9a	Ttc8TX-1-2-3-4a-5-6-7-8-9a	967	-1-2-3-4a-5-6-7-8-9a-	,1_155_exon1,156_276_exon2,277_340_exon3,341_559_exon4a,560_649_exon5,650_694_exon6,695_780_exon7,781_868_exon8,869_967_exon9a	967	Ttc8TX-1-2-3-4a-5-6-7-8-9a	KX218347	TRUE
PERM_128-IR	PERM_128-IR	NA	PERM_128-IR	A.C.B	A	A	C	B	IR	80	13	67	6	7	TRUE	FALSE	FALSE	002F1,003,004,005,058,006,007,009,010,IR1011,056,057	PERM_IR8	2003-01-02	-4a	-26	-IR-9b	Ttc8TX-1-2-3-4a-5-6-7-8-IR-9b	1959	-1-2-3-4a-5-6-7-8-IR-9b-	,1_155_exon1,156_276_exon2,277_340_exon3,341_559_exon4a,560_649_exon5,650_694_exon6,695_780_exon7,781_868_exon8,869_1793_exonIR,1794_1959_exon9b	1959	Ttc8TX-1-2-3-4a-5-6-7-8-IR-9b	KX218348	TRUE
PERM_244	PERM_244	NA	PERM_244	B.B.B.(A.B.B.B)	B	B	B	B	(A.B.B.B)	2	1	1	0	1	TRUE	FALSE	FALSE	002F1,053,003,004,005,006,007,009,010,011,012,060,013,014,061,015,016,017R1	PERM_244	1-2a-2-3	-4	-26	-9-10-11a-11-12-13-14	Ttc8TX-1-2a-2-3-4-5-6-7-8-9-10-11a-11-12-13-14	2240	-1-2a-2-3-4-5-6-7-8-9-10-11a-11-12-13-14-	,1_155_exon1,156_185_exon2a,186_306_exon2,307_370_exon3,371_530_exon4,531_620_exon5,621_665_exon6,666_751_exon7,752_839_exon8,840_950_exon9,951_1090_exon10,1091_1179_exon11a,1180_1354_exon11,1355_1477_exon12,1478_1561_exon13,1562_2240_exon14	2240	Ttc8TX-1-2a-2-3-4-5-6-7-8-9-10-11a-11-12-13-14	KX218349	TRUE
PERM_452-IR	PERM_452-IR	NA	PERM_452-IR	D_F4.C.B	D_F4	D	C	B	IR	231	29	202	12	17	TRUE	FALSE	FALSE	054F4,054F3,004,005,058,006,007,009,010,IR1011,056,057	PERM_IR44	3a-3	-4a	-26	-IR-9b	Ttc8TX-3a-3-4a-5-6-7-8-IR-9b	1713	-3a-3-4a-5-6-7-8-IR-9b-	,1_30_exon3a,31_94_exon3,95_313_exon4a,314_403_exon5,404_448_exon6,449_534_exon7,535_622_exon8,623_1547_exonIR,1548_1713_exon9b	1713	Ttc8TX-3a-3-4a-5-6-7-8-IR-9b	KX218350	TRUE
PERM_568	PERM_568-F5	NA	PERM_568-F5	E_F5.B.B.(A.B.B.B)	E_F5	E	B	B	(A.B.B.B)	240	49	191	27	22	TRUE	FALSE	FALSE	055F5,004,005,006,007,009,010,011,012,060,013,014,061,015,016,017R1	PERM_892	3b	-4	-26	-9-10-11a-11-12-13-14	Ttc8TX-3b-4-5-6-7-8-9-10-11a-11-12-13-14	2111	-3b-4-5-6-7-8-9-10-11a-11-12-13-14-	,1_241_exon3b,242_401_exon4,402_491_exon5,492_536_exon6,537_622_exon7,623_710_exon8,711_821_exon9,822_961_exon10,962_1050_exon11a,1051_1225_exon11,1226_1348_exon12,1349_1432_exon13,1433_2111_exon14	2111	Ttc8TX-3b-4-5-6-7-8-9-10-11a-11-12-13-14	KX218351	TRUE
PERM_595	PERM_595	NA	PERM_595	E_F6.C.A.A	E_F6	E	C	A	A	2	2	0	2	0	TRUE	FALSE	FALSE	055F6,055F5,004,005,058,006,007,010,057	PERM_1081	3b	-4a	-19	-9a	Ttc8TX-3b-4a-5-6-8-9a	789	-3b-4a-5-6-8-9a-	,1_248_exon3b,249_467_exon4a,468_557_exon5,558_602_exon6,603_690_exon8,691_789_exon9a	789	Ttc8TX-3b-4a-5-6-8-9a	KX218352	TRUE
PERM_596	PERM_596	NA	PERM_596	E_F6.C.A.B	E_F6	E	C	A	B	194	87	107	64	23	TRUE	FALSE	FALSE	055F6,055F5,004,005,058,006,007,010,056,057	PERM_1082	3b	-4a	-19	-9b	Ttc8TX-3b-4a-5-6-8-9b	856	-3b-4a-5-6-8-9b-	,1_248_exon3b,249_467_exon4a,468_557_exon5,558_602_exon6,603_690_exon8,691_856_exon9b	856	Ttc8TX-3b-4a-5-6-8-9b	KX218353	TRUE
PERM_596-IR	PERM_596-IR	NA	PERM_596-IR	E_F6.C.A	E_F6	E	C	A	IR	1	1	0	0	1	TRUE	FALSE	FALSE	055F6,055F5,004,005,058,006,007,010,IR1011,056,057	PERM_IR61	3b	-4a	-19	-IR-9b	Ttc8TX-3b-4a-5-6-8-IR-9b	1781	-3b-4a-5-6-8-IR-9b-	,1_248_exon3b,249_467_exon4a,468_557_exon5,558_602_exon6,603_690_exon8,691_1615_exonIR,1616_1781_exon9b	1781	Ttc8TX-3b-4a-5-6-8-IR-9b	KX218354	TRUE
PERM_613	PERM_613	NA	PERM_613	E_F6.C.B.A	E_F6	E	C	B	A	224	95	129	77	18	TRUE	FALSE	FALSE	055F6,055F5,004,005,058,006,007,009,010,057	PERM_1099	3b	-4a	-26	-9a	Ttc8TX-3b-4a-5-6-7-8-9a	875	-3b-4a-5-6-7-8-9a-	,1_248_exon3b,249_467_exon4a,468_557_exon5,558_602_exon6,603_688_exon7,689_776_exon8,777_875_exon9a	875	Ttc8TX-3b-4a-5-6-7-8-9a	KX218355	TRUE
PERM_614	PERM_614	NA	PERM_614	E_F6.C.B.B	E_F6	E	C	B	B	4	2	2	1	1	TRUE	FALSE	FALSE	055F6,055F5,004,005,058,006,007,009,010,056,057	PERM_1100	3b	-4a	-26	-9b	Ttc8TX-3b-4a-5-6-7-8-9b	942	-3b-4a-5-6-7-8-9b-	,1_248_exon3b,249_467_exon4a,468_557_exon5,558_602_exon6,603_688_exon7,689_776_exon8,777_942_exon9b	942	Ttc8TX-3b-4a-5-6-7-8-9b	KX218356	TRUE
PERM_614-IR	PERM_614-IR	NA	PERM_614-IR	E_F6.C.B	E_F6	E	C	B	IR	157	33	124	19	14	TRUE	FALSE	FALSE	055F6,055F5,004,005,058,006,007,009,010,IR1011,056,057	PERM_IR62	3b	-4a	-26	-IR-9b	Ttc8TX-3b-4a-5-6-7-8-IR-9b	1867	-3b-4a-5-6-7-8-IR-9b-	,1_248_exon3b,249_467_exon4a,468_557_exon5,558_602_exon6,603_688_exon7,689_776_exon8,777_1701_exonIR,1702_1867_exon9b	1867	Ttc8TX-3b-4a-5-6-7-8-IR-9b	KX218357	TRUE
PERM_564	PERM_564-F6	21-F6	21-F6	E_F6.B.B.(A.A.B.B)	E_F6	E	B	B	(A.A.B.B)	10062	1571	8491	1064	507	TRUE	TRUE	FALSE	055F6,055F5,004,005,006,007,009,010,011,012,013,014,061,015,016,017R1	PERM_1050	3b	-4	-26	-69	Ttc8TX-3b-4-5-6-7-8-9-10-11-12-13-14	2029	-3b-4-5-6-7-8-9-10-11-12-13-14-	,1_248_exon3b,249_408_exon4,409_498_exon5,499_543_exon6,544_629_exon7,630_717_exon8,718_828_exon9,829_968_exon10,969_1143_exon11,1144_1266_exon12,1267_1350_exon13,1351_2029_exon14	2029	Ttc8TX-3b-4-5-6-7-8-9-10-11-12-13-14	KX218358	TRUE
PERM_546	PERM_546-F6	24-F6	24-F6	E_F6.B.A.(A.A.B.B)	E_F6	E	B	A	(A.A.B.B)	2830	483	2347	327	156	TRUE	TRUE	FALSE	055F6,055F5,004,005,006,007,010,011,012,013,014,061,015,016,017R1	PERM_1032	3b	-4	-19	-69	Ttc8TX-3b-4-5-6-8-9-10-11-12-13-14	1943	-3b-4-5-6-8-9-10-11-12-13-14-	,1_248_exon3b,249_408_exon4,409_498_exon5,499_543_exon6,544_631_exon8,632_742_exon9,743_882_exon10,883_1057_exon11,1058_1180_exon12,1181_1264_exon13,1265_1943_exon14	1943	Ttc8TX-3b-4-5-6-8-9-10-11-12-13-14	KX218359	TRUE
PERM_554	PERM_554-F6	NA	PERM_554-F6	E_F6.B.A.(B.A.B.B)	E_F6	E	B	A	(B.A.B.B)	250	60	190	38	22	TRUE	FALSE	FALSE	055F6,055F5,004,005,006,007,010,011,059,012,013,014,061,015,016,017R1		3b	-4	-19	-9-10a-10-11-12-13-14	Ttc8TX-3b-4-5-6-8-9-10a-10-11-12-13-14	2017	-3b-4-5-6-8-9-10a-10-11-12-13-14-	,1_248_exon3b,249_408_exon4,409_498_exon5,499_543_exon6,544_631_exon8,632_742_exon9,743_816_exon10a,817_956_exon10,957_1131_exon11,1132_1254_exon12,1255_1338_exon13,1339_2017_exon14	2017	Ttc8TX-3b-4-5-6-8-9-10a-10-11-12-13-14	KX218360	TRUE
PERM_572	PERM_572-F6	NA	PERM_572-F6	E_F6.B.B.(B.A.B.B)	E_F6	E	B	B	(B.A.B.B)	4	1	3	1	0	TRUE	FALSE	FALSE	055F6,055F5,004,005,006,007,009,010,011,059,012,013,014,061,015,016,017R1	PERM_1058	3b	-4	-26	-9-10a-10-11-12-13-14	Ttc8TX-3b-4-5-6-7-8-9-10a-10-11-12-13-14	2103	-3b-4-5-6-7-8-9-10a-10-11-12-13-14-	,1_248_exon3b,249_408_exon4,409_498_exon5,499_543_exon6,544_629_exon7,630_717_exon8,718_828_exon9,829_902_exon10a,903_1042_exon10,1043_1217_exon11,1218_1340_exon12,1341_1424_exon13,1425_2103_exon14	2103	Ttc8TX-3b-4-5-6-7-8-9-10a-10-11-12-13-14	KX218361	TRUE

## Sheet: Sheet1
ManuscriptID	GenBankID	length	CT.total	CT.perf	CT.align	exons
Isoform01	KX218320	938	20718	10390	10328	-1-2a-2-3-4-5-6-7-8-9a-
Isoform02	KX218321	1005	7448	3695	3753	-1-2a-2-3-4-5-6-7-8-9b-
Isoform03	KX218322	2151	11415	1630	9785	-1-2a-2-3-4-5-6-7-8-9-10-11-12-13-14-
Isoform04	KX218323	852	386	202	184	-1-2a-2-3-4-5-6-8-9a-
Isoform05	KX218324	919	4	3	1	-1-2a-2-3-4-5-6-8-9b-
Isoform07	KX218325	908	3522	1422	2100	-1-2-3-4-5-6-7-8-9a-
Isoform08	KX218326	975	2123	917	1206	-1-2-3-4-5-6-7-8-9b-
Isoform10	KX218327	822	239	111	128	-1-2-3-4-5-6-8-9a-
Isoform11	KX218328	889	127	70	57	-1-2-3-4-5-6-8-9b-
Isoform13	KX218329	662	22365	10601	11764	-3a-3-4-5-6-7-8-9a-
Isoform14	KX218330	729	6242	2798	3444	-3a-3-4-5-6-7-8-9b-
Isoform15	KX218331	1871	12821	2222	10599	-3a-3-4-5-6-7-8-9-10-11-12-13-14-
Isoform16	KX218332	576	356	170	186	-3a-3-4-5-6-8-9a-
Isoform17	KX218333	643	62	27	35	-3a-3-4-5-6-8-9b-
Isoform18	KX218334	1785	674	194	480	-3a-3-4-5-6-8-9-10-11-12-13-14-
Isoform19	KX218335	816	30284	13600	16684	-3b-4-5-6-7-8-9a-
Isoform20	KX218336	883	6442	2947	3495	-3b-4-5-6-7-8-9b-
Isoform21-F6	KX218358	2029	10062	1571	8491	-3b-4-5-6-7-8-9-10-11-12-13-14-
Isoform22	KX218337	730	3097	1400	1697	-3b-4-5-6-8-9a-
Isoform23	KX218338	797	1706	801	905	-3b-4-5-6-8-9b-
Isoform24-F6	KX218359	1943	2830	483	2347	-3b-4-5-6-8-9-10-11-12-13-14-
Isoform02-IR	KX218339	1930	1272	322	950	-1-2a-2-3-4-5-6-7-8-IR-9b-
Isoform05-IR	KX218340	1844	316	62	254	-1-2a-2-3-4-5-6-8-IR-9b-
Isoform08-IR	KX218341	1900	366	69	297	-1-2-3-4-5-6-7-8-IR-9b-
Isoform11-IR	KX218342	1814	117	35	82	-1-2-3-4-5-6-8-IR-9b-
Isoform14-IR	KX218343	1654	4669	1148	3521	-3a-3-4-5-6-7-8-IR-9b-
Isoform17-IR	KX218344	1568	999	277	722	-3a-3-4-5-6-8-IR-9b-
Isoform20-IR	KX218345	1808	14029	2850	11179	-3b-4-5-6-7-8-IR-9b-
Isoform23-IR	KX218346	1722	2296	526	1770	-3b-4-5-6-8-IR-9b-
COMBO-127	KX218347	967	2	1	1	-1-2-3-4a-5-6-7-8-9a-
COMBO-128-IR	KX218348	1959	80	13	67	-1-2-3-4a-5-6-7-8-IR-9b-
COMBO-244	KX218349	2240	2	1	1	-1-2a-2-3-4-5-6-7-8-9-10-11a-11-12-13-14-
COMBO-452-IR	KX218350	1713	231	29	202	-3a-3-4a-5-6-7-8-IR-9b-
COMBO-568-F5	KX218351	2111	240	49	191	-3b-4-5-6-7-8-9-10-11a-11-12-13-14-
COMBO-595	KX218352	789	2	2	0	-3b-4a-5-6-8-9a-
COMBO-596	KX218353	856	194	87	107	-3b-4a-5-6-8-9b-
COMBO-596-IR	KX218354	1781	1	1	0	-3b-4a-5-6-8-IR-9b-
COMBO-613	KX218355	875	224	95	129	-3b-4a-5-6-7-8-9a-
COMBO-614	KX218356	942	4	2	2	-3b-4a-5-6-7-8-9b-
COMBO-614-IR	KX218357	1867	157	33	124	-3b-4a-5-6-7-8-IR-9b-
COMBO-554	KX218360	2017	250	60	190	-3b-4-5-6-8-9-10a-10-11-12-13-14-
COMBO-572	KX218361	2103	4	1	3	-3b-4-5-6-7-8-9-10a-10-11-12-13-14-
